# Supplementary material for: A Neanderthal/Denisovan GLI3 variant contributes to anatomical variations in mice
Source: Front Cell Dev Biol. 2023 Nov 2;11:1247361. doi: 10.3389/fcell.2023.1247361 (PMC10651735; doi:10.3389/fcell.2023.1247361)
Supplement: Supplementary file 1 [file Table2.xlsx]

## Sheet: DEGs_fc1.5_&_raw.p
Gene_ID	Transcript_ID	Gene_Symbol	Description	gene_biotype	Protein_ID	HGNC	MIM	Ensembl	IMGT/GENE-DB	HEK293-GLI3T/HEK293-GLI3C.fc	HEK293-GLI3T/HEK293-GLI3C.baseMean	HEK293-GLI3T/HEK293-GLI3C.lfcSE	HEK293-GLI3T/HEK293-GLI3C.stat	HEK293-GLI3T/HEK293-GLI3C.raw.pval	HEK293-GLI3T/HEK293-GLI3C.bh.pval	HEK293-GLI3T.mean	HEK293-GLI3C.mean	N_HEK293-GLI3C1	N_HEK293-GLI3C2	N_HEK293-GLI3C3	N_HEK293-GLI3T1	N_HEK293-GLI3T2	N_HEK293-GLI3T3	HEK293-GLI3C1_Read_Count	HEK293-GLI3C2_Read_Count	HEK293-GLI3C3_Read_Count	HEK293-GLI3T1_Read_Count	HEK293-GLI3T2_Read_Count	HEK293-GLI3T3_Read_Count	HEK293-GLI3C1_FPKM	HEK293-GLI3C2_FPKM	HEK293-GLI3C3_FPKM	HEK293-GLI3T1_FPKM	HEK293-GLI3T2_FPKM	HEK293-GLI3T3_FPKM	HEK293-GLI3C1_TPM	HEK293-GLI3C2_TPM	HEK293-GLI3C3_TPM	HEK293-GLI3T1_TPM	HEK293-GLI3T2_TPM	HEK293-GLI3T3_TPM
283267	NR_015451	LINC00294	long intergenic non-protein coding RNA 294	lncRNA	.	27456	612296	.	.	-17.332	87.5157	0.683981	-6.01679	1.77915e-09	1.35784e-05	3.25773	7.3704	6.28214	6.65676	6.42807	6.1349	6.14388	6.15567	74	274	136	6	11	12	0.636677	2.60924	1.3735	0.050495	0.0923	0.116939	1.77076	7.17126	3.82687	0.141253	0.251936	0.31912
105378687	XR_001738025,XR_947277,XR_947278,XR_947280,XR_947282	LOC105378687	uncharacterized LOC105378687, transcript variant X1	lncRNA	.	.	.	.	.	-3.42034	7.98113	0.79176	-2.24075	0.025042	NA	1.8605	3.62421	3.0073	3.00729	2.98705	2.97427	2.98284	2.98447	16	15	6	1	5	5	0.376572	0.523133	0.222887	0.020324	0.119435	0.130104	1.04734	1.43779	0.621013	0.056853	0.326003	0.355045
107985877	XR_001739444	LOC107985877	uncharacterized LOC107985877	lncRNA	.	.	.	.	.	-3.31163	7.80854	0.777149	-2.22292	0.0262209	NA	1.86925	3.58058	2.97917	2.97239	2.95674	2.94851	2.94814	2.95416	17	13	6	3	3	5	1.03858	0.895266	0.420096	0.189764	0.190716	0.315373	2.88857	2.46056	1.17048	0.530844	0.520569	0.860633
6550	NM_001284351,NM_004174	SLC9A3	solute carrier family 9 member A3	protein_coding	NP_001271280.1;NP_004165.2	11073	182307	.	.	-3.26941	579.676	0.10707	-15.9619	2.3551e-57	3.59482e-53	8.0856	9.79393	9.31616	9.44394	9.39416	8.74634	8.69999	8.76044	842	938	845	289	267	272	4.33698	5.32746	5.09043	1.56142	1.38304	1.61146	12.0623	14.6421	14.1831	4.36791	3.77508	4.39756
6781	NM_003155	STC1	stanniocalcin 1	protein_coding	NP_003146.1	11373	601185	.	.	-2.93183	49.2996	0.390778	-3.97105	7.15551e-05	0.0992925	4.6507	6.19928	5.74005	5.63226	5.56201	5.53473	5.55359	5.54268	127	65	31	22	32	23	0.935051	0.527832	0.262293	0.166614	0.234785	0.189144	2.60062	1.4507	0.730808	0.466085	0.640856	0.516162
84992	NM_001042616	PIGY	phosphatidylinositol glycan anchor biosynthesis class Y	protein_coding	NP_001036081.1	28213	610662	.	.	-2.78672	193.749	0.740175	-1.99759	0.0457611	0.999738	6.67777	8.15542	7.68946	7.87855	7.33464	7.28545	7.27235	7.47092	323	443	88	74	71	161	7.05129	10.6586	2.24545	1.6813	1.55034	4.02113	19.6115	29.2943	6.25632	4.70326	4.23172	10.9734
3589	NM_000641,NM_001267718	IL11	interleukin 11	protein_coding	NP_000632.1;NP_001254647.1	5966	147681	.	.	-2.73157	10.9944	0.625866	-2.31635	0.0205389	NA	2.5621	4.00748	3.46945	3.46996	3.45485	3.44126	3.44065	3.44272	19	18	11	6	6	6	0.227043	0.238044	0.15365	0.065702	0.070702	0.072902	0.631464	0.654244	0.428104	0.183794	0.192985	0.198946
105371841	XR_934884	LOC105371841	uncharacterized LOC105371841	lncRNA	.	.	.	.	.	-2.72134	9.10654	0.699779	-2.06396	0.0390212	NA	2.29414	3.73427	3.20675	3.18664	3.18747	3.17864	3.17144	3.17299	20	10	10	7	4	4	0.350777	0.191841	0.193607	0.123216	0.072691	0.074702	0.975599	0.527259	0.539433	0.344683	0.198412	0.203857
10840	NM_001270364,NM_001270365,NM_012190,NR_072979,XM_006713481,XM_011512355,XM_017005613,XM_017005614,XM_024453325	ALDH1L1	aldehyde dehydrogenase 1 family member L1	protein_coding	NP_001257293.1;NP_001257294.1;NP_036322.2;XP_006713544.1;XP_011510657.1;XP_016861102.1;XP_016861103.1;XP_024309093.1	3978	600249	.	.	-2.63111	16.7188	0.521024	-2.6787	0.00739079	0.999738	3.20825	4.59666	4.07491	4.07663	4.06239	4.02737	4.03979	4.04557	27	26	19	5	11	12	0.233511	0.252981	0.191311	0.042966	0.095218	0.114677	0.649456	0.695297	0.533034	0.120194	0.259902	0.312947
105371036	XR_932985,XR_932986	LOC105371036	uncharacterized LOC105371036, transcript variant X2	lncRNA	.	.	.	.	.	-2.56316	12.2679	0.5876	-2.31096	0.0208348	NA	2.78217	4.14216	3.61202	3.6213	3.625	3.5925	3.59625	3.59641	15	18	19	6	8	7	0.22063	0.332118	0.336728	0.096967	0.118535	0.114116	0.61363	0.912799	0.9382	0.271255	0.323547	0.311416
145781	NM_001018090,NM_001018091,NM_001285900,NR_104367,NR_104368,NR_104369,NR_104370,NR_104371	GCOM1	GRINL1A complex locus 1	protein_coding	NP_001018100.1;NP_001018101.1;NP_001272829.1	26424	.	.	.	-2.55086	23.9908	0.47227	-2.86062	0.00422811	0.959778	3.74442	5.11183	4.58915	4.59404	4.60999	4.55333	4.56909	4.53078	32	32	38	15	23	4	0.164396	0.173822	0.207498	0.066144	0.133904	0.019652	0.457225	0.477737	0.578135	0.185032	0.365496	0.05363
100132813	NR_161375	LOC100132813	uncharacterized LOC100132813	lncRNA	.	.	.	.	.	-2.53343	10.5049	0.664988	-2.01672	0.0437252	NA	2.57294	3.91261	3.37627	3.38729	3.40246	3.3609	3.3693	3.37387	10	14	20	3	7	8	0.048928	0.073788	0.116016	0.014513	0.033917	0.043083	0.136082	0.202799	0.323245	0.040598	0.092579	0.11757
100419824	gene-LOC100419824	LOC100419824	kinesin family member 27 pseudogene	pseudogene	.	.	.	.	.	-2.4564	18.5475	0.627776	-2.06529	0.0388951	0.999738	3.42622	4.71947	4.25394	4.23551	4.17479	4.1704	4.20022	4.18867	43	32	5	4	18	11	0.66014	0.538373	0.08157	0.06425	0.265658	0.18767	1.83602	1.47967	0.227271	0.179733	0.725127	0.512141
2323	NM_001204502,NM_001204503,NM_001278637,NM_001278638,NM_001459,XM_005258680,XM_005258681,XM_005258682,XM_005258683,XM_006723116,XM_011526675,XM_011526676,XM_011526677,XM_011526678,XM_011526680,XM_011526682,XM_017026532,XM_017026533,XM_017026534,XM_017026535,XR_935781,XR_935782	FLT3LG	fms related receptor tyrosine kinase 3 ligand	protein_coding	NP_001191431.1;NP_001191432.1;NP_001265566.1;NP_001265567.1;NP_001450.2;XP_005258737.3;XP_005258738.3;XP_005258739.3;XP_005258740.3;XP_006723179.2;XP_011524977.1;XP_011524978.1;XP_011524979.1;XP_011524980.1;XP_011524982.1;XP_011524984.1;XP_016882021.1;XP_016882022.1;XP_016882023.1;XP_016882024.1	3766	600007	.	.	-2.44273	22.1995	0.503408	-2.55954	0.010481	0.999738	3.69689	4.97411	4.49448	4.49121	4.45951	4.41959	4.44275	4.45887	39	35	20	4	15	20	1.05494	0.8812	0.598849	0.058638	0.334328	0.557533	2.93405	2.42191	1.66853	0.164034	0.912563	1.52147
3292	NM_000413,NM_001330219,NR_144397	HSD17B1	hydroxysteroid 17-beta dehydrogenase 1	protein_coding	NP_000404.2;NP_001317148.1	5210	109684	.	.	-2.35374	15.9448	0.542416	-2.27677	0.0227999	0.999738	3.24851	4.48451	3.99414	3.99288	4.01058	3.95715	3.97837	3.97523	21	19	26	4	14	11	0.455097	0.439932	0.68357	0.080965	0.297537	0.26224	1.26574	1.20912	1.90458	0.226491	0.812142	0.715637
100129215	XR_109334	LOC100129215	uncharacterized LOC100129215	lncRNA	.	.	.	.	.	-2.3165	15.958	0.558118	-2.17149	0.0298944	0.999738	3.2694	4.47726	3.97467	3.98418	4.0179	3.95517	3.96102	3.9758	15	18	32	6	9	14	0.156278	0.207365	0.398692	0.06408	0.094364	0.174651	0.434649	0.569924	1.11085	0.179256	0.257572	0.476613
100505996	NR_120392,NR_120394	SOX1-OT	SOX1 overlapping transcript	lncRNA	.	42733	.	.	.	-2.23219	12.1944	0.590881	-1.96056	0.0499302	NA	2.91782	4.07311	3.61369	3.61644	3.60843	3.59885	3.58483	3.59158	18	18	14	11	5	7	0.728692	0.902519	0.67598	0.507361	0.201941	0.376368	2.02668	2.4805	1.88343	1.41929	0.551207	1.02708
342909	NM_001037813,XM_011526907,XM_011526908,XM_024451486,XM_024451487	ZNF284	zinc finger protein 284	protein_coding	NP_001032902.1;XP_011525209.1;XP_011525210.1;XP_024307254.1;XP_024307255.1	13078	.	.	.	-2.19667	12.6276	0.575865	-1.9715	0.0486665	NA	2.98222	4.11712	3.65039	3.6596	3.66792	3.6353	3.6368	3.64172	14	17	20	7	8	9	0.089254	0.121006	0.18022	0.045581	0.048939	0.066637	0.248237	0.332574	0.502132	0.127507	0.133582	0.181847
25890	NM_001349329,NM_001349330,NM_001349331,NM_001349332,NM_001365642,NM_001365643,NM_001375547,NM_001375549,NM_001375550,NM_001377332,NM_015429,XM_005247284,XM_005247285,XM_005247287,XM_005247288,XM_005247289,XM_005247290,XM_005247291,XM_005247293,XM_005247294,XM_005247295,XM_005247296,XM_005247298,XM_005247299,XM_005247300,XM_005247301,XM_005247302,XM_005247303,XM_005247305,XM_005247306,XM_005247309…	ABI3BP	ABI family member 3 binding protein	protein_coding	NP_001336258.2;NP_001336259.2;NP_001336260.2;NP_001336261.2;NP_001352571.2;NP_001352572.2;NP_001362476.1;NP_001362478.1;NP_001362479.1;NP_001364261.1;NP_056244.3;XP_005247341.1;XP_005247342.1;XP_005247344.1;XP_005247345.1;XP_005247346.1;XP_005247347.1;XP_005247348.1;XP_005247350.1;XP_005247351.1;XP_005247352.1;XP_005247353.1;XP_005247355.1;XP_005247356.1;XP_005247357.1;XP_005247358.1;XP_005247359…	17265	606279	.	.	-2.18621	39.3626	0.346922	-3.25271	0.00114311	0.562853	4.62687	5.75537	5.35783	5.3134	5.29277	5.26137	5.26534	5.24875	75	49	38	27	30	19	0.312709	0.222962	0.182138	0.116872	0.118027	0.092573	0.869728	0.612793	0.507478	0.326938	0.322158	0.252627
391592	gene-BZW1P1	BZW1P1	basic leucine zipper and W2 domains 1 pseudogene 1	pseudogene	.	31378	.	.	.	-2.04299	16.9618	0.50798	-2.02898	0.0424603	0.999738	3.47679	4.51036	4.07543	4.09203	4.09615	4.05171	4.06831	4.06544	18	24	25	7	15	12	0.17043	0.251136	0.280773	0.069063	0.142228	0.125421	0.474009	0.690225	0.782298	0.193197	0.388217	0.342265
2119	NM_004454	ETV5	ETS variant transcription factor 5	protein_coding	NP_004445.1	3494	601600	.	.	-2.015	25.5666	0.434755	-2.32494	0.0200752	0.999738	4.0841	5.09478	4.70767	4.67006	4.68808	4.67111	4.63929	4.64149	45	25	32	27	13	12	0.312771	0.187118	0.254898	0.194546	0.090411	0.093327	0.869897	0.514278	0.710202	0.544221	0.246782	0.254683
107080638	NM_001318809,NR_134872	TBC1D7-LOC100130357	TBC1D7-LOC100130357 readthrough	protein_coding	NP_001305738.1	.	.	.	.	-1.96813	31.1749	0.364449	-2.68028	0.00735601	0.999738	4.39255	5.36969	4.96219	4.98099	4.98194	4.93358	4.92526	4.93371	37	43	42	23	20	21	0.528539	0.579397	0.646059	0.310314	0.252209	0.335159	1.47	1.59242	1.80007	0.868072	0.688419	0.914627
684	NM_004335	BST2	bone marrow stromal cell antigen 2	protein_coding	NP_004326.1	1119	600534	.	.	-1.93719	19.092	0.464135	-2.05537	0.0398436	0.999738	3.69752	4.65594	4.27109	4.26421	4.26149	4.24167	4.24255	4.23071	29	24	22	15	16	9	0.804125	0.73883	0.713087	0.450257	0.45524	0.265991	2.23648	2.03061	1.98682	1.25954	1.2426	0.725874
100534599	NM_001204890	ISY1-RAB43	ISY1-RAB43 readthrough	protein_coding	NP_001191819.1	42969	.	.	.	-1.93264	47.5952	0.397313	-2.39251	0.0167335	0.999738	5.02007	5.97136	5.58877	5.50131	5.65079	5.49504	5.53043	5.52787	69	24	92	23	41	35	0.388242	0.143509	0.601486	0.134399	0.232182	0.225606	1.0798	0.394423	1.67588	0.375968	0.633751	0.615664
319089	NM_001310135,NM_001368142,XM_011537430,XM_011537431,XM_011537432,XM_017021254,XM_017021255,XM_017021256,XM_017021257,XM_024449560,XR_001750287,XR_943762	TTC6	tetratricopeptide repeat domain 6	protein_coding	NP_001297064.1;NP_001355071.1;XP_011535732.1;XP_011535733.1;XP_011535734.1;XP_016876743.1;XP_016876744.1;XP_016876745.1;XP_016876746.1;XP_024305328.1	19739	.	.	.	-1.90224	23.1908	0.424134	-2.18728	0.0287223	0.999738	3.99539	4.92755	4.53963	4.5508	4.5464	4.50584	4.52386	4.51123	29	32	29	13	22	14	0.115327	0.141583	0.138239	0.056694	0.087807	0.059826	0.320753	0.389128	0.385164	0.158595	0.239672	0.163263
4135	NM_033063,NM_207577,XM_006718556,XM_011545039,XM_017017755,XM_017017756,XM_017017757,XM_017017758,XR_949931,XR_949932,XR_949933	MAP6	microtubule associated protein 6	protein_coding	NP_149052.1;NP_997460.1;XP_006718619.1;XP_011543341.1;XP_016873244.1;XP_016873245.1;XP_016873246.1;XP_016873247.1	6868	601783	.	.	-1.89577	37.8206	0.39514	-2.33533	0.019526	0.999738	4.71498	5.62579	5.30636	5.24086	5.21493	5.2039	5.1803	5.22743	78	42	29	27	17	35	0.544909	0.320478	0.271929	0.191494	0.103923	0.273078	1.51553	0.880808	0.757657	0.535686	0.283661	0.745214
5105	NM_002591,XM_024451888	PCK1	phosphoenolpyruvate carboxykinase 1	protein_coding	NP_002582.3;XP_024307656.1	8724	614168	.	.	-1.83705	40.6782	0.390531	-2.24666	0.024662	0.999738	4.84851	5.71551	5.42399	5.33944	5.31359	5.3131	5.28515	5.32606	88	42	29	32	20	35	0.579838	0.305521	0.222173	0.22186	0.127704	0.261426	1.61268	0.839699	0.619025	0.62063	0.348574	0.713415
353322	NM_181726,XM_017008176	ANKRD37	ankyrin repeat domain 37	protein_coding	NP_859077.1;XP_016863665.1	29593	.	.	.	-1.8116	93.6741	0.283144	-3.02766	0.00246459	0.854103	6.06161	6.91356	6.67713	6.56039	6.50537	6.42951	6.49207	6.51133	182	106	75	45	79	79	6.58593	4.11904	3.14634	1.59662	2.81906	3.18878	18.3172	11.3208	8.76641	4.46637	7.69475	8.70197
108903150	NR_144447	ZNF8-ERVK3-1	ZNF8-ERVK3-1 readthrough	lncRNA	.	.	.	.	.	-1.79335	53.2287	0.36796	-2.29008	0.0220169	0.999738	5.25374	6.0939	5.72421	5.83347	5.67187	5.66601	5.6818	5.69741	61	111	31	32	41	43	0.367352	0.742453	0.219402	0.202467	0.248919	0.296228	1.0217	2.04057	0.611305	0.566378	0.679436	0.808387
647310	NM_001195082,XM_006720234	TEX22	testis expressed 22	protein_coding	NP_001182011.1;XP_006720297.1	40026	.	.	.	-1.77974	26.2761	0.40304	-2.06348	0.0390669	0.999738	4.23918	5.07327	4.73691	4.7074	4.73667	4.69115	4.70232	4.69037	40	24	36	18	24	16	0.408447	0.259586	0.41868	0.176673	0.239859	0.182347	1.136	0.713451	1.16654	0.494223	0.654706	0.497613
100529215	NM_001172650,NM_001202425	ZNF559-ZNF177	ZNF559-ZNF177 readthrough	protein_coding	NP_001166121.1;NP_001189354.1	42964	.	.	.	-1.73436	69.7299	0.266622	-2.97951	0.00288713	0.875217	5.67413	6.46596	6.17454	6.18243	6.09672	6.06624	6.08228	6.08002	105	102	57	48	58	50	1.10096	1.18938	0.692006	0.523801	0.609906	0.62046	3.06205	3.26891	1.92809	1.46528	1.66477	1.6932
9699	NM_001100117,NM_001282881,NM_001282882,NM_001348484,NM_001348485,NM_001348486,NM_001348487,NM_001348488,NM_001348489,NM_001348490,NM_001348491,NM_001348492,NM_001348493,NM_001348494,NM_001348495,NM_001348496,NM_001348497,NM_001348498,NM_001348499,NM_001348500,NM_001348501,NM_001348502,NM_001348503,NM_001348504,NM_001348505,NM_001348506,NM_001348507,NM_001348508,NM_001348509,NM_014677,NR_145710,NR…	RIMS2	regulating synaptic membrane exocytosis 2	protein_coding	NP_001093587.1;NP_001269810.1;NP_001269811.1;NP_001335413.1;NP_001335414.1;NP_001335415.1;NP_001335416.1;NP_001335417.1;NP_001335418.1;NP_001335419.1;NP_001335420.1;NP_001335421.1;NP_001335422.1;NP_001335423.1;NP_001335424.1;NP_001335425.1;NP_001335426.1;NP_001335427.1;NP_001335428.1;NP_001335429.1;NP_001335430.1;NP_001335431.1;NP_001335432.1;NP_001335433.1;NP_001335434.1;NP_001335435.1;NP_001335…	17283	606630	.	.	-1.72168	43.9761	0.308562	-2.54023	0.0110781	0.999738	5.01263	5.79885	5.48051	5.46382	5.48699	5.41823	5.44049	5.42432	60	48	57	29	41	29	0.200944	0.206378	0.252144	0.091346	0.148083	0.09646	0.558875	0.567215	0.702532	0.255532	0.4042	0.263232
5143	NM_000923,NM_001098818,NM_001098819,NM_001330172,NM_001369701,XM_011528056,XM_011528058,XM_024451535	PDE4C	phosphodiesterase 4C	protein_coding	NP_000914.2;NP_001092288.1;NP_001092289.1;NP_001317101.1;NP_001356630.1;XP_011526358.1;XP_011526360.1;XP_024307303.1	8782	600128	.	.	-1.70946	64.7421	0.253636	-3.04981	0.00228988	0.842711	5.57998	6.35137	6.05755	6.05027	6.02303	5.97996	5.96798	5.97666	93	83	67	52	48	46	0.570445	0.472892	0.405589	0.285271	0.276828	0.279322	1.58655	1.2997	1.13006	0.798016	0.755616	0.762251
100129075	NR_027123	KTN1-AS1	KTN1 antisense RNA 1	lncRNA	.	19842	.	.	.	-1.68256	31.4354	0.363219	-2.06667	0.0387648	0.999738	4.54779	5.3031	4.98274	4.99953	4.9805	4.95219	4.96279	4.94329	39	44	34	24	30	18	0.724766	0.903126	0.745636	0.474938	0.570589	0.390844	2.01576	2.48217	2.07751	1.32859	1.55745	1.06659
1636	NM_000789,NM_001178057,NM_001382700,NM_001382701,NM_001382702,NM_152830,NR_168483,XM_006721737	ACE	angiotensin I converting enzyme	protein_coding	NP_000780.1;NP_001171528.1;NP_001369629.1;NP_001369630.1;NP_001369631.1;NP_690043.1;XP_006721800.2	2707	106180	.	.	-1.67719	127.333	0.190052	-3.92547	8.65613e-05	0.110106	6.5736	7.31669	7.05106	7.06156	7.00162	6.90068	6.91986	6.9456	175	169	130	87	101	102	1.00534	1.07336	0.870447	0.523688	0.58513	0.671953	2.7961	2.95004	2.42526	1.46496	1.59714	1.83372
100996246	NR_146452	LINC02361	long intergenic non-protein coding RNA 2361	lncRNA	.	53283	.	.	.	-1.63383	32.1957	0.35939	-1.97073	0.0487552	0.999738	4.61118	5.32017	5.03514	5.01611	5.01671	5.00112	4.98621	4.97956	48	36	35	31	25	19	0.910955	0.754303	0.788838	0.616274	0.472696	0.414676	2.5336	2.07314	2.19788	1.72396	1.29025	1.13163
100129196	NR_034182	MATN1-AS1	MATN1 antisense RNA 1	lncRNA	.	40364	.	.	.	-1.60926	47.7998	0.324826	-2.11313	0.0345895	0.999738	5.19931	5.87919	5.59573	5.61311	5.57045	5.51658	5.54341	5.57779	63	67	45	24	38	49	0.870426	1.02735	0.73229	0.345089	0.529779	0.779324	2.42088	2.82359	2.04033	0.965349	1.44606	2.12673
7784	NM_001110354,NM_007155,XM_017012586	ZP3	zona pellucida glycoprotein 3	protein_coding	NP_001103824.1;NP_009086.4;XP_016868075.1	13189	182889	.	.	-1.60911	114.628	0.20316	-3.37794	0.000730312	0.428749	6.45601	7.1443	6.91139	6.86542	6.86836	6.77115	6.81795	6.75783	166	129	126	85	114	71	3.22348	2.76605	2.85126	1.7189	2.25002	1.59877	8.96533	7.60224	7.94424	4.80844	6.14155	4.36294
100506161	NR_110613,NR_110614	TAF1A-AS1	TAF1A antisense RNA 1	lncRNA	.	40573	.	.	.	-1.60641	35.5349	0.338231	-2.02182	0.0431949	0.999738	4.77162	5.45138	5.17216	5.15358	5.16548	5.12553	5.12119	5.13768	50	38	42	27	26	30	1.74486	1.28042	1.53178	0.861388	0.797893	1.14366	4.85291	3.51912	4.2679	2.40964	2.17788	3.12098
641516	NR_002838	KC6	keratoconus gene 6	lncRNA	.	.	.	.	.	-1.60258	37.4464	0.331268	-2.0539	0.0399853	0.999738	4.84717	5.52699	5.24235	5.25385	5.22676	5.19566	5.21012	5.20557	49	51	37	26	34	28	0.770258	0.881961	0.683929	0.426036	0.534167	0.501197	2.14228	2.424	1.90558	1.19179	1.45803	1.36774
2669	NM_005261,NM_181702,XM_017013315	GEM	GTP binding protein overexpressed in skeletal muscle	protein_coding	NP_005252.1;NP_859053.1;XP_016868804.1	4234	600164	.	.	-1.59578	100.128	0.204641	-3.29487	0.000984675	0.501002	6.2688	6.94425	6.67396	6.69764	6.67184	6.60771	6.59043	6.58379	125	129	111	87	81	68	1.68768	1.86098	1.72933	1.17075	1.06394	1.05446	4.69386	5.11476	4.8183	3.27504	2.90406	2.87756
342035	NM_001330297,NM_181789,XM_011521501,XM_017022121,XM_017022122,XM_017022124,XM_017022125,XM_017022126	GLDN	gliomedin	protein_coding	NP_001317226.1;NP_861454.2;XP_011519803.1;XP_016877610.1;XP_016877611.1;XP_016877613.1;XP_016877614.1;XP_016877615.1	29514	608603	.	.	-1.59318	40.5348	0.317188	-2.11833	0.0341469	0.999738	4.96436	5.63953	5.36106	5.35835	5.35329	5.32349	5.32489	5.30537	54	49	45	35	37	24	0.223073	0.221522	0.212755	0.201877	0.235464	0.110967	0.620422	0.608834	0.592782	0.564727	0.64271	0.302823
718	NM_000064	C3	complement C3	protein_coding	NP_000055.2	1318	120700	.	.	-1.58736	45.0006	0.330238	-2.01864	0.0435248	0.999738	5.12219	5.78589	5.5129	5.5112	5.4958	5.42907	5.47894	5.48134	61	56	47	20	45	41	0.333829	0.335992	0.296774	0.109713	0.245839	0.252874	0.928464	0.923445	0.826878	0.306909	0.671029	0.690077
79369	NM_001330492,NM_030765	B3GNT4	UDP-GlcNAc:betaGal beta-1,3-N-acetylglucosaminyltransferase 4	protein_coding	NP_001317421.1;NP_110392.1	15683	605864	.	.	-1.58556	56.1643	0.279078	-2.38282	0.0171806	0.999738	5.43953	6.10709	5.83268	5.80587	5.85438	5.79304	5.77517	5.76742	73	55	76	52	45	36	0.743907	0.612148	0.9121	0.551875	0.444501	0.40601	2.069	1.68244	2.54132	1.54381	1.21329	1.10797
51673	NM_015964,NM_016140,XM_024450294	TPPP3	tubulin polymerization promoting protein family member 3	protein_coding	NP_057048.2;NP_057224.2;XP_024306062.1	24162	616957	.	.	-1.57303	98.118	0.216321	-3.02117	0.00251799	0.854103	6.25342	6.90624	6.61754	6.65709	6.66698	6.53891	6.56245	6.59027	109	122	123	66	81	85	2.87241	3.6949	3.79046	1.76994	2.13845	2.63882	7.98891	10.1551	10.5611	4.9512	5.837	7.20119
389652	NR_146077	ASNSP1	asparagine synthetase pseudogene 1	transcribed_pseudogene	.	754	.	.	.	-1.55926	71.686	0.255295	-2.51029	0.0120633	0.999738	5.80817	6.44858	6.22722	6.18119	6.16017	6.1467	6.12628	6.1073	112	81	68	68	60	44	2.18515	1.72999	1.54515	1.39404	1.18398	0.989507	6.07745	4.75472	4.30513	3.89967	3.23172	2.70031
101927372	XR_938283	LOC101927372	uncharacterized LOC101927372	lncRNA	.	.	.	.	.	-1.55708	85.1509	0.233578	-2.73502	0.00623756	0.999738	6.05801	6.69594	6.46329	6.45628	6.40394	6.34725	6.39066	6.36888	121	109	79	58	83	63	2.29341	2.26098	1.7381	1.14073	1.581	1.37277	6.37856	6.21412	4.84273	3.19106	4.3154	3.7462
1649	NM_001195053,NM_001195054,NM_001195055,NM_001195056,NM_001195057,NM_004083	DDIT3	DNA damage inducible transcript 3	protein_coding	NP_001181982.1;NP_001181983.1;NP_001181984.1;NP_001181985.1;NP_001181986.1;NP_004074.2	2726	126337	.	.	-1.55129	221.333	0.178772	-3.54346	0.000394907	0.288246	7.44004	8.07155	7.92891	7.88597	7.72223	7.69247	7.71041	7.69739	342	288	175	175	193	163	10.274	9.30232	6.0167	5.41479	5.83802	5.17049	28.5746	25.5666	16.7639	15.1473	15.9351	14.11
1731	NM_001365977,NM_052838,XM_017022991,XR_001751850,XR_002957782	SEPTIN1	septin 1	protein_coding	NP_001352906.1;NP_443070.6;XP_016878480.1	2879	612897	.	.	-1.51031	88.3912	0.22573	-2.63521	0.00840853	0.999738	6.14014	6.73137	6.48985	6.49896	6.48855	6.3953	6.41583	6.4562	110	107	98	59	72	83	1.91199	2.02465	1.9768	1.0585	1.24264	1.634	5.31774	5.56459	5.50783	2.96104	3.39186	4.45907
57639	NM_020879	CCDC146	coiled-coil domain containing 146	protein_coding	NP_065930.2	29296	.	.	.	-1.50337	53.258	0.277221	-2.12179	0.0338553	0.999738	5.41172	5.99882	5.76623	5.73314	5.75866	5.70818	5.70681	5.70983	74	53	63	44	45	41	0.631847	0.499116	0.627562	0.395885	0.387834	0.401344	1.75733	1.37178	1.74853	1.10745	1.05861	1.09524
2596	NM_001130064,NM_002045,XM_017006128	GAP43	growth associated protein 43	protein_coding	NP_001123536.1;NP_002036.1;XP_016861617.1	4140	162060	.	.	1.50538	61.0085	0.265856	2.21974	0.0264366	0.999738	6.19735	5.60394	5.92468	5.88126	5.90468	5.95064	5.95349	5.95812	62	37	46	74	78	72	1.17244	0.767906	1.00732	1.47546	1.49948	1.58235	3.26085	2.11053	2.80662	4.12745	4.09291	4.31815
2329	NM_002022,XM_005245045,XM_005245046,XM_005245048,XM_006711243,XM_011509347,XM_011509348,XR_002959842	FMO4	flavin containing dimethylaniline monoxygenase 4	protein_coding	NP_002013.1;XP_005245102.1;XP_005245103.1;XP_005245105.1;XP_006711306.1;XP_011507649.1;XP_011507650.1	3772	136131	.	.	1.53486	52.7373	0.28207	2.19132	0.0284284	0.999738	5.99751	5.37799	5.7093	5.69818	5.68403	5.75327	5.75069	5.72637	50	41	33	71	72	53	0.581757	0.561029	0.430231	0.823697	0.866152	0.656131	1.61801	1.54194	1.19872	2.3042	2.3642	1.79054
91392	NM_001134440,NM_001134441,NM_001134442,NM_001282880,NM_033210	ZNF502	zinc finger protein 502	protein_coding	NP_001127912.1;NP_001127913.1;NP_001127914.1;NP_001269809.1;NP_149987.2	23718	.	.	.	1.55583	54.5619	0.296452	2.15104	0.0314729	0.999738	6.05434	5.41505	5.73074	5.72515	5.75504	5.79131	5.74732	5.81877	42	36	48	71	51	79	0.348152	0.357369	0.465557	0.664301	0.462487	0.817537	0.968299	0.982198	1.29715	1.85831	1.26238	2.23101
126567	NM_001136263,XM_011527694	C2CD4C	C2 calcium dependent domain containing 4C	protein_coding	NP_001129735.1;XP_011525996.1	29417	610336	.	.	1.56	75.9054	0.248202	2.58476	0.00974477	0.999738	6.53309	5.88755	6.20734	6.228	6.18424	6.27184	6.24161	6.30371	63	68	45	95	82	104	0.577877	0.687005	0.587103	0.915455	0.754011	1.09596	1.60722	1.88818	1.6358	2.56089	2.05811	2.99079
100506472	NR_040535	LOC100506472	uncharacterized LOC100506472	lncRNA	.	.	.	.	.	1.57455	64.6275	0.268878	2.43583	0.0148577	0.999738	6.30637	5.64712	5.9784	5.99994	5.9568	6.02244	6.01755	6.07063	53	59	37	74	74	92	0.424281	0.517914	0.345414	0.616142	0.594006	0.844477	1.18003	1.42344	0.962402	1.72359	1.62137	2.30453
3199	NM_006735	HOXA2	homeobox A2	protein_coding	NP_006726.1	5103	604685	.	.	1.60064	56.0197	0.278535	2.4365	0.01483	0.999738	6.10792	5.42855	5.78086	5.78457	5.76857	5.86217	5.81483	5.81703	47	45	36	87	65	59	0.793374	0.833911	0.69722	1.53819	1.09528	1.13352	2.20658	2.29194	1.94261	4.30291	2.98961	3.09332
100996511	NR_110616	LINC01355	long intergenic non-protein coding RNA 1355	lncRNA	.	50584	.	.	.	1.62496	41.5734	0.323665	2.16398	0.0304658	0.999738	5.68786	4.98177	5.35651	5.35173	5.34549	5.3871	5.37155	5.42093	36	31	27	50	44	62	0.286642	0.275956	0.254548	0.422155	0.360349	0.575317	0.797224	0.758441	0.709228	1.18093	0.983589	1.57
219347	NR_027428,NR_027429,NR_027430,NR_027431,NR_027432	TMEM254-AS1	TMEM254 antisense RNA 1	lncRNA	.	27340	.	.	.	1.64874	41.6533	0.341781	2.11061	0.0348055	0.999738	5.69609	4.9756	5.35453	5.32943	5.37464	5.42152	5.37167	5.39526	34	20	39	66	43	49	0.249226	0.149649	0.335514	0.504725	0.300277	0.421485	0.693162	0.411297	0.934815	1.41191	0.81962	1.15021
79953	NM_001323606,NM_001323607,NM_024893,NR_147606,XM_011529347,XM_011529348,XM_011529349,XM_011529350,XM_011529351,XM_011529352,XM_011529353,XM_011529354,XM_011529356,XM_011529358,XM_017028064,XM_017028065,XM_017028066,XM_017028067,XM_017028068,XM_017028069,XR_937144	SYNDIG1	synapse differentiation inducing 1	protein_coding	NP_001310535.1;NP_001310536.1;NP_079169.1;XP_011527649.1;XP_011527650.1;XP_011527651.1;XP_011527652.1;XP_011527653.1;XP_011527654.1;XP_011527655.1;XP_011527656.1;XP_011527658.1;XP_011527660.1;XP_016883553.1;XP_016883554.1;XP_016883555.1;XP_016883556.1;XP_016883557.1;XP_016883558.1	15885	614311	.	.	1.64992	43.718	0.327393	2.20651	0.0273484	0.999738	5.76325	5.04972	5.39803	5.42734	5.44372	5.47017	5.48605	5.44907	23	34	40	57	67	43	0.1821	0.318515	0.455266	0.480645	0.795753	0.340268	0.506468	0.87541	1.26847	1.34455	2.17204	0.928571
388394	NM_203400	RPRML	reprimo like	protein_coding	NP_981945.1	32422	.	.	.	1.71929	52.9363	0.287305	2.7212	0.00650448	0.999738	6.06687	5.27934	5.71293	5.67803	5.68785	5.747	5.74071	5.76578	51	31	34	67	66	71	1.31502	0.888378	1.02847	1.83154	1.7295	2.1217	3.6574	2.44163	2.86554	5.12353	4.72074	5.78998
1958	NM_001964	EGR1	early growth response 1	protein_coding	NP_001955.1	3238	128990	.	.	1.74745	280.135	0.174424	4.61662	3.90049e-06	0.00992285	8.47783	7.67067	8.00505	8.09193	7.88944	8.24167	8.17468	8.23261	220	259	128	388	347	352	2.00611	2.60112	1.36144	3.70921	3.17983	3.69279	5.57951	7.14896	3.79327	10.3761	8.67948	10.0774
107984754	XR_001751591	LOC107984754	uncharacterized LOC107984754	lncRNA	.	.	.	.	.	1.74892	49.8671	0.350033	2.30396	0.0212251	0.999738	5.98701	5.18222	5.60014	5.56248	5.63897	5.69061	5.62107	5.66097	38	18	51	82	49	62	0.179916	0.090986	0.279202	0.405748	0.230457	0.337571	0.500391	0.250068	0.77792	1.13504	0.629043	0.921212
100526739	NM_001243768,NM_001270517,NM_198544,NM_199006,NR_037187	CENPS-CORT	CENPS-CORT readthrough	protein_coding	NP_001230697.1;NP_001257446.1;NP_940946.1;NP_950171.2	38843	.	.	.	1.74933	42.7031	0.340181	2.37168	0.0177074	0.999738	5.76267	4.95949	5.37272	5.41524	5.37371	5.42025	5.46816	5.4218	26	43	23	48	74	45	0.585194	0.896644	0.529355	1.00972	1.59964	1.02145	1.62757	2.46435	1.4749	2.82459	4.36628	2.78747
8336	NM_003514	H2AC17	H2A clustered histone 17	protein_coding	NP_003505.1	4735	602796	.	.	1.78274	36.0729	0.385527	2.16352	0.0305011	0.999738	5.53099	4.69534	5.14794	5.13536	5.1445	5.23753	5.14467	5.17501	30	22	25	73	29	39	1.73464	1.37869	1.66261	4.45062	1.66494	2.61633	4.82447	3.78922	4.6324	12.4501	4.54453	7.13981
100128071	NM_001167676	FAM229A	family with sequence similarity 229 member A	protein_coding	NP_001161148.1	44652	.	.	.	1.80052	45.0512	0.333715	2.54234	0.0110113	0.999738	5.85894	5.00287	5.47227	5.47469	5.43267	5.49246	5.50696	5.54301	40	38	18	49	58	69	1.63545	1.67229	0.832607	2.06919	2.35627	3.24748	4.5486	4.59614	2.31983	5.78833	6.43154	8.86217
100996928	NM_001244584	FMC1-LUC7L2	FMC1-LUC7L2 readthrough	protein_coding	NP_001231513.1	44671	.	.	.	1.86205	177.107	0.438172	2.04689	0.0406685	0.999738	7.84795	6.95211	7.29317	7.38293	7.35204	7.38461	7.71693	7.44078	103	142	120	152	390	171	1.07071	1.62528	1.46113	1.65587	4.08887	2.04949	2.97792	4.46695	4.07104	4.63211	11.1608	5.59293
339488	NM_178548,XM_017001139	TFAP2E	transcription factor AP-2 epsilon	protein_coding	NP_848643.2;XP_016856628.1	30774	614428	.	.	1.8973	23.7657	0.431547	2.14101	0.0322731	0.999738	4.96255	4.03134	4.56738	4.5396	4.55259	4.57691	4.58741	4.59295	24	10	15	28	34	33	0.093532	0.041468	0.067	0.118808	0.135471	0.150796	0.260137	0.113971	0.186678	0.332353	0.369775	0.411514
144486	NR_027035	CEP83-DT	CEP83 divergent transcript	lncRNA	.	27055	.	.	.	1.94703	23.9504	0.422395	2.27576	0.0228601	0.999738	4.98423	4.02224	4.55293	4.56955	4.55738	4.59262	4.58206	4.60682	14	20	14	32	28	36	0.15427	0.239093	0.171458	0.372681	0.305036	0.45123	0.429064	0.657126	0.477721	1.04253	0.83261	1.23138
6564	NM_005073	SLC15A1	solute carrier family 15 member 1	protein_coding	NP_005064.1	10920	600544	.	.	1.96395	23.9966	0.413559	2.35458	0.0185438	0.999738	4.99133	4.01659	4.56284	4.57284	4.5606	4.59814	4.59803	4.60343	16	19	13	32	33	32	0.142463	0.188962	0.134773	0.306702	0.301512	0.336591	0.396226	0.519346	0.375507	0.857966	0.822991	0.918536
26206	NM_001039592,NM_001366760,NM_172312,NR_159431,XM_024447510,XM_024447511,XM_024447512,XM_024447514,XM_024447515	SPAG8	sperm associated antigen 8	protein_coding	NP_001034681.1;NP_001353689.1;NP_758516.1;XP_024303278.1;XP_024303279.1;XP_024303280.1;XP_024303282.1;XP_024303283.1	14105	605731	.	.	1.97568	17.4269	0.495971	1.98066	0.0476289	0.999738	4.53399	3.54682	4.12182	4.10178	4.11216	4.13987	4.14027	4.13257	17	7	11	25	26	20	0.220399	0.103094	0.171122	0.346973	0.377071	0.325189	0.612983	0.283345	0.476785	0.970621	1.02923	0.88742
729291	NR_148936	LOC729291	uncharacterized LOC729291	lncRNA	.	.	.	.	.	1.98104	20.6728	0.479328	2.05758	0.0396303	0.999738	4.77693	3.80011	4.34585	4.35973	4.35656	4.4004	4.39605	4.35605	11	16	14	36	35	14	0.057543	0.097139	0.091482	0.210055	0.192525	0.089352	0.160043	0.266977	0.25489	0.587605	0.525507	0.243835
100526737	NM_001198845,NM_001198846	RBM14-RBM4	RBM14-RBM4 readthrough	protein_coding	NP_001185774.1;NP_001185775.1	38840	.	.	.	2.10121	31.9641	0.408543	2.62205	0.00874016	0.999738	5.43786	4.36327	4.95428	4.98513	4.94834	4.9812	5.00789	5.04604	18	30	13	30	44	57	0.337953	0.573728	0.339565	0.629827	0.857266	1.28036	0.939932	1.57684	0.946104	1.76187	2.33995	3.49402
116448	NM_138983	OLIG1	oligodendrocyte transcription factor 1	protein_coding	NP_620450.2	16983	606385	.	.	2.23596	32.7479	0.36198	3.20707	0.00134092	0.626291	5.50035	4.33841	5.00165	4.99693	5.00348	5.03675	5.06246	5.06504	22	18	20	38	52	48	0.27367	0.236809	0.280334	0.496309	0.654757	0.682113	0.761146	0.65085	0.781073	1.38837	1.78719	1.86144
105376277	XR_930359,XR_930360,XR_930361,XR_930362	LOC105376277	uncharacterized LOC105376277, transcript variant X2	lncRNA	.	.	.	.	.	2.24481	14.1852	0.591886	1.97098	0.0487267	0.999738	4.29542	3.12673	3.81752	3.79883	3.81846	3.81803	3.84904	3.84123	12	3	11	12	27	21	0.392997	0.073077	0.403702	0.374136	0.936447	0.809175	1.09302	0.200847	1.1248	1.0466	2.55608	2.20819
100506007	NR_110434,NR_110435	RTCA-AS1	RTCA antisense RNA 1	lncRNA	.	50573	.	.	.	2.27834	12.7502	0.589364	2.0157	0.0438313	NA	4.14709	2.96035	3.65755	3.65457	3.66243	3.66462	3.68947	3.68768	8	6	9	11	23	20	0.269969	0.213662	0.35218	0.425549	0.829766	0.818219	0.750852	0.587231	0.981253	1.19043	2.26489	2.23287
257236	NM_153376	CCDC96	coiled-coil domain containing 96	protein_coding	NP_699207.1	26900	.	.	.	2.28022	12.6906	0.57524	2.06727	0.0387091	NA	4.14162	2.95063	3.65462	3.66092	3.64998	3.6793	3.678	3.67549	8	10	5	19	19	16	0.098951	0.134567	0.073939	0.261154	0.2542	0.241563	0.275209	0.369847	0.20601	0.730549	0.693851	0.659211
107985115	NR_168396,NR_168397,NR_168398,NR_168399	LOC107985115	LOC107985115	lncRNA	.	.	.	.	.	2.62838	79.9413	0.245374	5.68184	1.33253e-08	6.77994e-05	6.85597	5.46087	6.23484	6.23774	6.22013	6.41516	6.36192	6.34223	49	46	36	143	117	95	0.357997	0.367713	0.305548	1.75817	1.32809	1.2895	0.995681	1.01063	0.851327	4.91828	3.62507	3.51897
111822955	NR_153405	ATRIP-TREX1	ATRIP-TREX1 readthrough	lncRNA	.	.	.	.	.	2.66673	18.6268	0.662539	2.13583	0.032693	0.999738	4.76232	3.3383	4.21636	4.17842	4.18161	4.19292	4.2937	4.2025	22	4	5	11	60	14	0.140095	0.023586	0.034357	0.07635	0.401552	0.104545	0.38964	0.064825	0.095727	0.213582	1.09606	0.285296
5579	NM_002738,NM_212535	PRKCB	protein kinase C beta	protein_coding	NP_002729.2;NP_997700.1	9395	176970	.	.	2.67842	18.3968	0.540993	2.62736	0.00860503	0.999738	4.74793	3.31084	4.18524	4.17198	4.16347	4.1837	4.21021	4.23907	16	9	5	15	28	38	0.053691	0.033143	0.018518	0.055386	0.098392	0.153489	0.149329	0.091091	0.051594	0.154936	0.268565	0.418863
114108587	NM_001366559,NM_001366560,NR_159377	ATF7-NPFF	ATF7-NPFF readthrough	protein_coding	NP_001353488.1;NP_001353489.1	.	.	.	.	2.80159	14.5956	0.566581	2.62318	0.0087112	0.999738	4.4295	2.93414	3.85976	3.84579	3.84889	3.89936	3.8743	3.87427	12	5	6	30	19	17	0.166809	0.059655	0.085782	0.420916	0.24332	0.243771	0.463939	0.163957	0.239008	1.17746	0.664152	0.665235
101928103	NR_110292	SNHG31	small nucleolar RNA host gene 31	lncRNA	.	54196	.	.	.	2.85306	9.05963	0.687055	2.20144	0.027705	NA	3.74734	2.2295	3.17256	3.16912	3.16962	3.19064	3.18969	3.19062	6	4	4	14	14	13	0.075714	0.054872	0.053943	0.185792	0.170126	0.182045	0.210579	0.150811	0.150298	0.519734	0.464367	0.49679
2812	NM_000407	GP1BB	glycoprotein Ib platelet subunit beta	protein_coding	NP_000398.1	4440	138720	.	.	2.85708	17.8543	0.599316	2.52711	0.0115004	0.999738	4.7206	3.22386	4.11415	4.13192	4.14247	4.14135	4.2133	4.14898	3	10	14	15	50	17	0.062355	0.307545	0.457129	0.453352	1.48019	0.554074	0.173425	0.845262	1.27366	1.2682	4.04026	1.51203
8771	NM_003823	TNFRSF6B	TNF receptor superfamily member 6b	protein_coding	NP_003814.1	11921	603361	.	.	2.88748	13.8772	0.698778	2.18927	0.0285774	0.999738	4.36394	2.84065	3.76394	3.7538	3.7783	3.84052	3.76578	3.78026	7	2	12	42	8	13	0.153513	0.043301	0.347187	1.0897	0.184694	0.347652	0.426959	0.119008	0.967342	3.04831	0.504131	0.948721
105371267	NR_136518,NR_147075	LOC105371267	p53-regulated lncRNA 1	lncRNA	.	.	.	.	.	3.13494	8.48889	0.776252	2.12359	0.0337045	NA	3.68315	2.04707	3.06238	3.06783	3.0731	3.1048	3.07105	3.08702	2	4	6	21	6	12	0.014362	0.042482	0.065126	0.194277	0.043552	0.127082	0.039945	0.116759	0.181456	0.543469	0.118876	0.3468
100527960	NR_037639,NR_037640,NR_037641	MROH7-TTC4	MROH7-TTC4 readthrough (NMD candidate)	lncRNA	.	49180	.	.	.	3.13548	24.8684	0.438633	3.75869	0.000170808	0.183006	5.23875	3.58227	4.61508	4.59797	4.5992	4.65233	4.67847	4.6513	18	9	9	35	49	32	0.075319	0.038469	0.044989	0.160629	0.211487	0.157545	0.209481	0.105727	0.125348	0.44934	0.577262	0.429928
101927590	NR_120626,NR_120627	LINC01166	long intergenic non-protein coding RNA 1166	lncRNA	.	49535	.	.	.	3.30639	7.20212	0.833673	2.06947	0.0385024	NA	3.46878	1.73671	2.84166	2.84489	2.8358	2.87509	2.85022	2.84993	4	5	1	19	8	7	0.037873	0.052766	0.012021	0.200675	0.080716	0.072693	0.105336	0.145022	0.033493	0.561367	0.220318	0.198375
8364	NM_003542	H4C3	H4 clustered histone 3	protein_coding	NP_003533.1	4787	602827	.	.	3.79352	28.7039	0.966345	1.99053	0.0465327	0.999738	5.50597	3.5808	4.78191	4.75775	4.76621	4.95495	4.80043	4.7657	19	7	10	103	28	10	1.3317	0.516138	0.794329	7.58826	1.98319	0.783957	3.7038	1.41856	2.21318	21.2273	5.41321	2.13937
100527950	NR_037633,NR_037634,NR_037635,NR_037636,NR_037637	GJA9-MYCBP	GJA9-MYCBP readthrough	lncRNA	.	.	.	.	.	3.84276	22.111	0.519262	3.7402	0.000183877	0.183006	5.13427	3.18601	4.4158	4.41357	4.41707	4.47326	4.43053	4.51424	10	8	9	36	17	52	0.103789	0.083459	0.106428	0.40823	0.180455	0.648235	0.288664	0.22938	0.296533	1.14198	0.492561	1.76899
107986762	XM_017012908,XM_017012909	LOC107986762	uncharacterized LOC107986762, transcript variant X1	protein_coding	XP_016868397.1;XP_016868398.1	.	.	.	.	4.6058	4.71327	1.09828	2.00627	0.0448275	NA	2.95244	0.753579	2.23181	2.22998	2.23258	2.26524	2.23829	2.23249	2	1	2	17	5	2	0.017401	0.003493	0.023659	0.230237	0.062826	0.030544	0.048398	0.009601	0.06592	0.644062	0.171485	0.083353
100128288	NR_024447	LOC100128288	uncharacterized LOC100128288	lncRNA	.	.	.	.	.	4.91532	4.97935	1.03999	2.20894	0.0271788	NA	3.05064	0.742355	2.30334	2.30387	2.30172	2.30572	2.3208	2.3277	2	2	1	3	10	12	0.019983	0.018071	0.012923	0.037523	0.127935	0.172281	0.055579	0.049668	0.036007	0.104967	0.349205	0.470143
100526767	NM_001198954	RNF103-CHMP3	RNF103-CHMP3 readthrough	protein_coding	NP_001185883.1	38847	.	.	.	5.42648	9.67566	0.97017	2.51504	0.0119019	NA	4.02985	1.59303	3.24665	3.24297	3.2458	3.24234	3.33785	3.24563	4	2	3	2	47	3	0.032821	0.014145	0.026656	0.012999	0.394931	0.021263	0.091283	0.038876	0.074269	0.036363	1.07798	0.058026

## Sheet: KEGG_stat
MapID	MapName	Number_of_SigGenes	Genes	Sig.NotIn.KEGG	Genome.In.KEGG	Genome.NotIn.KEGG	PValue	Bonferroni	FDR
04640	Hematopoietic cell lineage	3	2323, 2812, 3589	27	99	22310	0.00752498	0.978247	0.556521
04928	Parathyroid hormone synthesis, secretion and action	3	1958, 5143, 5579	27	106	22303	0.00856187	1	0.556521
05322	Systemic lupus erythematosus	3	718, 8336, 8364	27	136	22273	0.013677	1	0.592669
05168	Herpes simplex virus 1 infection	4	100529215, 342909, 684, 718	26	498	21911	0.0262973	1	0.791991
04964	Proximal tubule bicarbonate reclamation	2	5105, 6550	28	23	22386	0.0305776	1	0.791991
05171	Coronavirus disease - COVID-19	3	1636, 5579, 718	27	232	22177	0.0365535	1	0.791991
04010	MAPK signaling pathway	3	1649, 2323, 5579	27	294	22115	0.0557521	1	1
05140	Leishmaniasis	2	5579, 718	28	77	22332	0.0961121	1	1
04911	Insulin secretion	2	5579, 9699	28	86	22323	0.10661	1	1
05032	Morphine addiction	2	5143, 5579	28	91	22318	0.112391	1	1
04912	GnRH signaling pathway	2	1958, 5579	28	93	22316	0.114694	1	1
04933	AGE-RAGE signaling pathway in diabetic complications	2	1958, 5579	28	100	22309	0.122707	1	1
05142	Chagas disease	2	1636, 718	28	102	22307	0.124983	1	1
01100	Metabolic pathways	5	3292, 5105, 5143, 79369, 84992	25	1495	20914	0.125043	1	1
04974	Protein digestion and absorption	2	6550, 6564	28	103	22306	0.126119	1	1
04931	Insulin resistance	2	5105, 5579	28	108	22301	0.131779	1	1
04150	mTOR signaling pathway	2	107080638, 5579	28	155	22254	0.183275	1	1
04217	Necroptosis	2	100526767, 8336	28	159	22250	0.187519	1	1
05034	Alcoholism	2	8336, 8364	28	187	22222	0.216636	1	1
05202	Transcriptional misregulation in cancer	2	1649, 2119	28	192	22217	0.221728	1	1
05203	Viral carcinogenesis	2	718, 8364	28	204	22205	0.233819	1	1
05170	Human immunodeficiency virus 1 infection	2	5579, 684	28	212	22197	0.241779	1	1
04014	Ras signaling pathway	2	2323, 5579	28	232	22177	0.261331	1	1
05020	Prion disease	2	1649, 1958	28	273	22136	0.299902	1	1
04060	Cytokine-cytokine receptor interaction	2	3589, 8771	28	295	22114	0.31979	1	1
04151	PI3K-Akt signaling pathway	2	2323, 5105	28	354	22055	0.370468	1	1
05022	Pathways of neurodegeneration - multiple diseases	2	1649, 5579	28	475	21934	0.463247	1	1
05200	Pathways in cancer	2	2323, 5579	28	531	21878	0.501577	1	1
04152	AMPK signaling pathway	1	5105	29	120	22289	1	1	1
04973	Carbohydrate digestion and absorption	1	5579	29	47	22362	1	1	1
04713	Circadian entrainment	1	5579	29	97	22312	1	1	1
04918	Thyroid hormone synthesis	1	5579	29	75	22334	1	1	1
04012	ErbB signaling pathway	1	5579	29	85	22324	1	1	1
04916	Melanogenesis	1	5579	29	101	22308	1	1	1
04913	Ovarian steroidogenesis	1	3292	29	51	22358	1	1	1
04910	Insulin signaling pathway	1	5105	29	137	22272	1	1	1
00601	Glycosphingolipid biosynthesis - lacto and neolacto series	1	79369	29	27	22382	1	1	1
04068	FoxO signaling pathway	1	5105	29	131	22278	1	1	1
04080	Neuroactive ligand-receptor interaction	1	718	29	341	22068	1	1	1
00010	Glycolysis / Gluconeogenesis	1	5105	29	67	22342	1	1	1
03320	PPAR signaling pathway	1	5105	29	76	22333	1	1	1
04024	cAMP signaling pathway	1	5143	29	216	22193	1	1	1
04650	Natural killer cell mediated cytotoxicity	1	5579	29	131	22278	1	1	1
04020	Calcium signaling pathway	1	5579	29	240	22169	1	1	1
03040	Spliceosome	1	100534599	29	151	22258	1	1	1
05410	Hypertrophic cardiomyopathy	1	1636	29	90	22319	1	1	1
04144	Endocytosis	1	100526767	29	252	22157	1	1	1
04145	Phagosome	1	718	29	152	22257	1	1	1
04141	Protein processing in endoplasmic reticulum	1	1649	29	171	22238	1	1	1
00140	Steroid hormone biosynthesis	1	3292	29	61	22348	1	1	1
04310	Wnt signaling pathway	1	5579	29	160	22249	1	1	1
00020	Citrate cycle (TCA cycle)	1	5105	29	30	22379	1	1	1
05146	Amoebiasis	1	5579	29	102	22307	1	1	1
05143	African trypanosomiasis	1	5579	29	37	22372	1	1	1
05323	Rheumatoid arthritis	1	3589	29	93	22316	1	1	1
04540	Gap junction	1	5579	29	88	22321	1	1	1
04730	Long-term depression	1	5579	29	60	22349	1	1	1
05223	Non-small cell lung cancer	1	5579	29	72	22337	1	1	1
04978	Mineral absorption	1	6550	29	59	22350	1	1	1
04976	Bile secretion	1	6550	29	90	22319	1	1	1
04971	Gastric acid secretion	1	5579	29	76	22333	1	1	1
04970	Salivary secretion	1	5579	29	93	22316	1	1	1
00982	Drug metabolism - cytochrome P450	1	2329	29	72	22337	1	1	1
04972	Pancreatic secretion	1	5579	29	102	22307	1	1	1
05010	Alzheimer disease	1	1649	29	369	22040	1	1	1
05012	Parkinson disease	1	1649	29	249	22160	1	1	1
05014	Amyotrophic lateral sclerosis	1	1649	29	364	22045	1	1	1
05017	Spinocerebellar ataxia	1	5579	29	143	22266	1	1	1
05150	Staphylococcus aureus infection	1	718	29	96	22313	1	1	1
05152	Tuberculosis	1	718	29	180	22229	1	1	1
04015	Rap1 signaling pathway	1	5579	29	210	22199	1	1	1
04630	JAK-STAT signaling pathway	1	3589	29	162	22247	1	1	1
05134	Legionellosis	1	718	29	57	22352	1	1	1
05133	Pertussis	1	718	29	76	22333	1	1	1
05131	Shigellosis	1	718	29	246	22163	1	1	1
04728	Dopaminergic synapse	1	5579	29	132	22277	1	1	1
04724	Glutamatergic synapse	1	5579	29	114	22295	1	1	1
04725	Cholinergic synapse	1	5579	29	113	22296	1	1	1
04726	Serotonergic synapse	1	5579	29	115	22294	1	1	1
04727	GABAergic synapse	1	5579	29	89	22320	1	1	1
04720	Long-term potentiation	1	5579	29	67	22342	1	1	1
04723	Retrograde endocannabinoid signaling	1	5579	29	148	22261	1	1	1
04960	Aldosterone-regulated sodium reabsorption	1	5579	29	37	22372	1	1	1
04961	Endocrine and other factor-regulated calcium reabsorption	1	5579	29	53	22356	1	1	1
05100	Bacterial invasion of epithelial cells	1	1731	29	77	22332	1	1	1
05231	Choline metabolism in cancer	1	5579	29	98	22311	1	1	1
00230	Purine metabolism	1	5143	29	130	22279	1	1	1
04750	Inflammatory mediator regulation of TRP channels	1	5579	29	98	22311	1	1	1
05225	Hepatocellular carcinoma	1	5579	29	168	22241	1	1	1
04919	Thyroid hormone signaling pathway	1	5579	29	121	22288	1	1	1
05031	Amphetamine addiction	1	5579	29	69	22340	1	1	1
05215	Prostate cancer	1	2119	29	97	22312	1	1	1
05214	Glioma	1	5579	29	75	22334	1	1	1
04610	Complement and coagulation cascades	1	718	29	85	22324	1	1	1
04611	Platelet activation	1	2812	29	124	22285	1	1	1
04614	Renin-angiotensin system	1	1636	29	23	22386	1	1	1
04062	Chemokine signaling pathway	1	5579	29	192	22217	1	1	1
04066	HIF-1 signaling pathway	1	5579	29	109	22300	1	1	1
04064	NF-kappa B signaling pathway	1	5579	29	104	22305	1	1	1
04512	ECM-receptor interaction	1	2812	29	88	22321	1	1	1
04510	Focal adhesion	1	5579	29	201	22208	1	1	1
04210	Apoptosis	1	1649	29	136	22273	1	1	1
00670	One carbon pool by folate	1	10840	29	20	22389	1	1	1
05205	Proteoglycans in cancer	1	5579	29	205	22204	1	1	1
05206	MicroRNAs in cancer	1	5579	29	310	22099	1	1	1
04371	Apelin signaling pathway	1	1958	29	137	22272	1	1	1
04370	VEGF signaling pathway	1	5579	29	59	22350	1	1	1
04932	Non-alcoholic fatty liver disease	1	1649	29	150	22259	1	1	1
04935	Growth hormone synthesis, secretion and action	1	5579	29	119	22290	1	1	1
03460	Fanconi anemia pathway	1	100526739	29	54	22355	1	1	1
04666	Fc gamma R-mediated phagocytosis	1	5579	29	97	22312	1	1	1
04070	Phosphatidylinositol signaling system	1	5579	29	97	22312	1	1	1
04071	Sphingolipid signaling pathway	1	5579	29	119	22290	1	1	1
04662	B cell receptor signaling pathway	1	5579	29	82	22327	1	1	1
00620	Pyruvate metabolism	1	5105	29	39	22370	1	1	1
05163	Human cytomegalovirus infection	1	5579	29	225	22184	1	1	1
04922	Glucagon signaling pathway	1	5105	29	107	22302	1	1	1
04920	Adipocytokine signaling pathway	1	5105	29	69	22340	1	1	1
04921	Oxytocin signaling pathway	1	5579	29	154	22255	1	1	1
04924	Renin secretion	1	1636	29	69	22340	1	1	1
04925	Aldosterone synthesis and secretion	1	5579	29	98	22311	1	1	1
04929	GnRH secretion	1	5579	29	64	22345	1	1	1
04670	Leukocyte transendothelial migration	1	5579	29	114	22295	1	1	1
01521	EGFR tyrosine kinase inhibitor resistance	1	5579	29	79	22330	1	1	1
00563	Glycosylphosphatidylinositol (GPI)-anchor biosynthesis	1	84992	29	25	22384	1	1	1
05161	Hepatitis B	1	5579	29	162	22247	1	1	1
04270	Vascular smooth muscle contraction	1	5579	29	133	22276	1	1	1
05164	Influenza A	1	5579	29	171	22238	1	1	1
05167	Kaposi sarcoma-associated herpesvirus infection	1	718	29	193	22216	1	1	1
05166	Human T-cell leukemia virus 1 infection	1	1958	29	219	22190	1	1	1

## Sheet: KEGG_genes
InID	MapID	MapName	PValue	Bonferroni	FDR	Gene_ID	Transcript_ID	Gene_Symbol	Description	gene_biotype	Protein_ID	HGNC	MIM	Ensembl	IMGT/GENE-DB	HEK293-GLI3T/HEK293-GLI3C.fc	HEK293-GLI3T/HEK293-GLI3C.baseMean	HEK293-GLI3T/HEK293-GLI3C.lfcSE	HEK293-GLI3T/HEK293-GLI3C.stat	HEK293-GLI3T/HEK293-GLI3C.raw.pval	HEK293-GLI3T/HEK293-GLI3C.bh.pval	HEK293-GLI3T.mean	HEK293-GLI3C.mean	N_HEK293-GLI3C1	N_HEK293-GLI3C2	N_HEK293-GLI3C3	N_HEK293-GLI3T1	N_HEK293-GLI3T2	N_HEK293-GLI3T3	HEK293-GLI3C1_Read_Count	HEK293-GLI3C2_Read_Count	HEK293-GLI3C3_Read_Count	HEK293-GLI3T1_Read_Count	HEK293-GLI3T2_Read_Count	HEK293-GLI3T3_Read_Count	HEK293-GLI3C1_FPKM	HEK293-GLI3C2_FPKM	HEK293-GLI3C3_FPKM	HEK293-GLI3T1_FPKM	HEK293-GLI3T2_FPKM	HEK293-GLI3T3_FPKM	HEK293-GLI3C1_TPM	HEK293-GLI3C2_TPM	HEK293-GLI3C3_TPM	HEK293-GLI3T1_TPM	HEK293-GLI3T2_TPM	HEK293-GLI3T3_TPM
684	05168	Herpes simplex virus 1 infection	0.0262973	1	0.791991	684	NM_004335	BST2	bone marrow stromal cell antigen 2	protein_coding	NP_004326.1	1119	600534	.	.	-1.93719	19.092	0.464135	-2.05537	0.0398436	0.999738	3.69752	4.65594	4.27109	4.26421	4.26149	4.24167	4.24255	4.23071	29	24	22	15	16	9	0.804125	0.73883	0.713087	0.450257	0.45524	0.265991	2.23648	2.03061	1.98682	1.25954	1.2426	0.725874
684	05170	Human immunodeficiency virus 1 infection	0.241779	1	1	684	NM_004335	BST2	bone marrow stromal cell antigen 2	protein_coding	NP_004326.1	1119	600534	.	.	-1.93719	19.092	0.464135	-2.05537	0.0398436	0.999738	3.69752	4.65594	4.27109	4.26421	4.26149	4.24167	4.24255	4.23071	29	24	22	15	16	9	0.804125	0.73883	0.713087	0.450257	0.45524	0.265991	2.23648	2.03061	1.98682	1.25954	1.2426	0.725874
718	04080	Neuroactive ligand-receptor interaction	1	1	1	718	NM_000064	C3	complement C3	protein_coding	NP_000055.2	1318	120700	.	.	-1.58736	45.0006	0.330238	-2.01864	0.0435248	0.999738	5.12219	5.78589	5.5129	5.5112	5.4958	5.42907	5.47894	5.48134	61	56	47	20	45	41	0.333829	0.335992	0.296774	0.109713	0.245839	0.252874	0.928464	0.923445	0.826878	0.306909	0.671029	0.690077
718	04145	Phagosome	1	1	1	718	NM_000064	C3	complement C3	protein_coding	NP_000055.2	1318	120700	.	.	-1.58736	45.0006	0.330238	-2.01864	0.0435248	0.999738	5.12219	5.78589	5.5129	5.5112	5.4958	5.42907	5.47894	5.48134	61	56	47	20	45	41	0.333829	0.335992	0.296774	0.109713	0.245839	0.252874	0.928464	0.923445	0.826878	0.306909	0.671029	0.690077
718	04610	Complement and coagulation cascades	1	1	1	718	NM_000064	C3	complement C3	protein_coding	NP_000055.2	1318	120700	.	.	-1.58736	45.0006	0.330238	-2.01864	0.0435248	0.999738	5.12219	5.78589	5.5129	5.5112	5.4958	5.42907	5.47894	5.48134	61	56	47	20	45	41	0.333829	0.335992	0.296774	0.109713	0.245839	0.252874	0.928464	0.923445	0.826878	0.306909	0.671029	0.690077
718	05131	Shigellosis	1	1	1	718	NM_000064	C3	complement C3	protein_coding	NP_000055.2	1318	120700	.	.	-1.58736	45.0006	0.330238	-2.01864	0.0435248	0.999738	5.12219	5.78589	5.5129	5.5112	5.4958	5.42907	5.47894	5.48134	61	56	47	20	45	41	0.333829	0.335992	0.296774	0.109713	0.245839	0.252874	0.928464	0.923445	0.826878	0.306909	0.671029	0.690077
718	05133	Pertussis	1	1	1	718	NM_000064	C3	complement C3	protein_coding	NP_000055.2	1318	120700	.	.	-1.58736	45.0006	0.330238	-2.01864	0.0435248	0.999738	5.12219	5.78589	5.5129	5.5112	5.4958	5.42907	5.47894	5.48134	61	56	47	20	45	41	0.333829	0.335992	0.296774	0.109713	0.245839	0.252874	0.928464	0.923445	0.826878	0.306909	0.671029	0.690077
718	05134	Legionellosis	1	1	1	718	NM_000064	C3	complement C3	protein_coding	NP_000055.2	1318	120700	.	.	-1.58736	45.0006	0.330238	-2.01864	0.0435248	0.999738	5.12219	5.78589	5.5129	5.5112	5.4958	5.42907	5.47894	5.48134	61	56	47	20	45	41	0.333829	0.335992	0.296774	0.109713	0.245839	0.252874	0.928464	0.923445	0.826878	0.306909	0.671029	0.690077
718	05140	Leishmaniasis	0.0961121	1	1	718	NM_000064	C3	complement C3	protein_coding	NP_000055.2	1318	120700	.	.	-1.58736	45.0006	0.330238	-2.01864	0.0435248	0.999738	5.12219	5.78589	5.5129	5.5112	5.4958	5.42907	5.47894	5.48134	61	56	47	20	45	41	0.333829	0.335992	0.296774	0.109713	0.245839	0.252874	0.928464	0.923445	0.826878	0.306909	0.671029	0.690077
718	05142	Chagas disease	0.124983	1	1	718	NM_000064	C3	complement C3	protein_coding	NP_000055.2	1318	120700	.	.	-1.58736	45.0006	0.330238	-2.01864	0.0435248	0.999738	5.12219	5.78589	5.5129	5.5112	5.4958	5.42907	5.47894	5.48134	61	56	47	20	45	41	0.333829	0.335992	0.296774	0.109713	0.245839	0.252874	0.928464	0.923445	0.826878	0.306909	0.671029	0.690077
718	05150	Staphylococcus aureus infection	1	1	1	718	NM_000064	C3	complement C3	protein_coding	NP_000055.2	1318	120700	.	.	-1.58736	45.0006	0.330238	-2.01864	0.0435248	0.999738	5.12219	5.78589	5.5129	5.5112	5.4958	5.42907	5.47894	5.48134	61	56	47	20	45	41	0.333829	0.335992	0.296774	0.109713	0.245839	0.252874	0.928464	0.923445	0.826878	0.306909	0.671029	0.690077
718	05152	Tuberculosis	1	1	1	718	NM_000064	C3	complement C3	protein_coding	NP_000055.2	1318	120700	.	.	-1.58736	45.0006	0.330238	-2.01864	0.0435248	0.999738	5.12219	5.78589	5.5129	5.5112	5.4958	5.42907	5.47894	5.48134	61	56	47	20	45	41	0.333829	0.335992	0.296774	0.109713	0.245839	0.252874	0.928464	0.923445	0.826878	0.306909	0.671029	0.690077
718	05167	Kaposi sarcoma-associated herpesvirus infection	1	1	1	718	NM_000064	C3	complement C3	protein_coding	NP_000055.2	1318	120700	.	.	-1.58736	45.0006	0.330238	-2.01864	0.0435248	0.999738	5.12219	5.78589	5.5129	5.5112	5.4958	5.42907	5.47894	5.48134	61	56	47	20	45	41	0.333829	0.335992	0.296774	0.109713	0.245839	0.252874	0.928464	0.923445	0.826878	0.306909	0.671029	0.690077
718	05168	Herpes simplex virus 1 infection	0.0262973	1	0.791991	718	NM_000064	C3	complement C3	protein_coding	NP_000055.2	1318	120700	.	.	-1.58736	45.0006	0.330238	-2.01864	0.0435248	0.999738	5.12219	5.78589	5.5129	5.5112	5.4958	5.42907	5.47894	5.48134	61	56	47	20	45	41	0.333829	0.335992	0.296774	0.109713	0.245839	0.252874	0.928464	0.923445	0.826878	0.306909	0.671029	0.690077
718	05171	Coronavirus disease - COVID-19	0.0365535	1	0.791991	718	NM_000064	C3	complement C3	protein_coding	NP_000055.2	1318	120700	.	.	-1.58736	45.0006	0.330238	-2.01864	0.0435248	0.999738	5.12219	5.78589	5.5129	5.5112	5.4958	5.42907	5.47894	5.48134	61	56	47	20	45	41	0.333829	0.335992	0.296774	0.109713	0.245839	0.252874	0.928464	0.923445	0.826878	0.306909	0.671029	0.690077
718	05203	Viral carcinogenesis	0.233819	1	1	718	NM_000064	C3	complement C3	protein_coding	NP_000055.2	1318	120700	.	.	-1.58736	45.0006	0.330238	-2.01864	0.0435248	0.999738	5.12219	5.78589	5.5129	5.5112	5.4958	5.42907	5.47894	5.48134	61	56	47	20	45	41	0.333829	0.335992	0.296774	0.109713	0.245839	0.252874	0.928464	0.923445	0.826878	0.306909	0.671029	0.690077
718	05322	Systemic lupus erythematosus	0.013677	1	0.592669	718	NM_000064	C3	complement C3	protein_coding	NP_000055.2	1318	120700	.	.	-1.58736	45.0006	0.330238	-2.01864	0.0435248	0.999738	5.12219	5.78589	5.5129	5.5112	5.4958	5.42907	5.47894	5.48134	61	56	47	20	45	41	0.333829	0.335992	0.296774	0.109713	0.245839	0.252874	0.928464	0.923445	0.826878	0.306909	0.671029	0.690077
1636	04614	Renin-angiotensin system	1	1	1	1636	NM_000789,NM_001178057,NM_001382700,NM_001382701,NM_001382702,NM_152830,NR_168483,XM_006721737	ACE	angiotensin I converting enzyme	protein_coding	NP_000780.1;NP_001171528.1;NP_001369629.1;NP_001369630.1;NP_001369631.1;NP_690043.1;XP_006721800.2	2707	106180	.	.	-1.67719	127.333	0.190052	-3.92547	8.65613e-05	0.110106	6.5736	7.31669	7.05106	7.06156	7.00162	6.90068	6.91986	6.9456	175	169	130	87	101	102	1.00534	1.07336	0.870447	0.523688	0.58513	0.671953	2.7961	2.95004	2.42526	1.46496	1.59714	1.83372
1636	04924	Renin secretion	1	1	1	1636	NM_000789,NM_001178057,NM_001382700,NM_001382701,NM_001382702,NM_152830,NR_168483,XM_006721737	ACE	angiotensin I converting enzyme	protein_coding	NP_000780.1;NP_001171528.1;NP_001369629.1;NP_001369630.1;NP_001369631.1;NP_690043.1;XP_006721800.2	2707	106180	.	.	-1.67719	127.333	0.190052	-3.92547	8.65613e-05	0.110106	6.5736	7.31669	7.05106	7.06156	7.00162	6.90068	6.91986	6.9456	175	169	130	87	101	102	1.00534	1.07336	0.870447	0.523688	0.58513	0.671953	2.7961	2.95004	2.42526	1.46496	1.59714	1.83372
1636	05142	Chagas disease	0.124983	1	1	1636	NM_000789,NM_001178057,NM_001382700,NM_001382701,NM_001382702,NM_152830,NR_168483,XM_006721737	ACE	angiotensin I converting enzyme	protein_coding	NP_000780.1;NP_001171528.1;NP_001369629.1;NP_001369630.1;NP_001369631.1;NP_690043.1;XP_006721800.2	2707	106180	.	.	-1.67719	127.333	0.190052	-3.92547	8.65613e-05	0.110106	6.5736	7.31669	7.05106	7.06156	7.00162	6.90068	6.91986	6.9456	175	169	130	87	101	102	1.00534	1.07336	0.870447	0.523688	0.58513	0.671953	2.7961	2.95004	2.42526	1.46496	1.59714	1.83372
1636	05171	Coronavirus disease - COVID-19	0.0365535	1	0.791991	1636	NM_000789,NM_001178057,NM_001382700,NM_001382701,NM_001382702,NM_152830,NR_168483,XM_006721737	ACE	angiotensin I converting enzyme	protein_coding	NP_000780.1;NP_001171528.1;NP_001369629.1;NP_001369630.1;NP_001369631.1;NP_690043.1;XP_006721800.2	2707	106180	.	.	-1.67719	127.333	0.190052	-3.92547	8.65613e-05	0.110106	6.5736	7.31669	7.05106	7.06156	7.00162	6.90068	6.91986	6.9456	175	169	130	87	101	102	1.00534	1.07336	0.870447	0.523688	0.58513	0.671953	2.7961	2.95004	2.42526	1.46496	1.59714	1.83372
1636	05410	Hypertrophic cardiomyopathy	1	1	1	1636	NM_000789,NM_001178057,NM_001382700,NM_001382701,NM_001382702,NM_152830,NR_168483,XM_006721737	ACE	angiotensin I converting enzyme	protein_coding	NP_000780.1;NP_001171528.1;NP_001369629.1;NP_001369630.1;NP_001369631.1;NP_690043.1;XP_006721800.2	2707	106180	.	.	-1.67719	127.333	0.190052	-3.92547	8.65613e-05	0.110106	6.5736	7.31669	7.05106	7.06156	7.00162	6.90068	6.91986	6.9456	175	169	130	87	101	102	1.00534	1.07336	0.870447	0.523688	0.58513	0.671953	2.7961	2.95004	2.42526	1.46496	1.59714	1.83372
1649	04010	MAPK signaling pathway	0.0557521	1	1	1649	NM_001195053,NM_001195054,NM_001195055,NM_001195056,NM_001195057,NM_004083	DDIT3	DNA damage inducible transcript 3	protein_coding	NP_001181982.1;NP_001181983.1;NP_001181984.1;NP_001181985.1;NP_001181986.1;NP_004074.2	2726	126337	.	.	-1.55129	221.333	0.178772	-3.54346	0.000394907	0.288246	7.44004	8.07155	7.92891	7.88597	7.72223	7.69247	7.71041	7.69739	342	288	175	175	193	163	10.274	9.30232	6.0167	5.41479	5.83802	5.17049	28.5746	25.5666	16.7639	15.1473	15.9351	14.11
1649	04141	Protein processing in endoplasmic reticulum	1	1	1	1649	NM_001195053,NM_001195054,NM_001195055,NM_001195056,NM_001195057,NM_004083	DDIT3	DNA damage inducible transcript 3	protein_coding	NP_001181982.1;NP_001181983.1;NP_001181984.1;NP_001181985.1;NP_001181986.1;NP_004074.2	2726	126337	.	.	-1.55129	221.333	0.178772	-3.54346	0.000394907	0.288246	7.44004	8.07155	7.92891	7.88597	7.72223	7.69247	7.71041	7.69739	342	288	175	175	193	163	10.274	9.30232	6.0167	5.41479	5.83802	5.17049	28.5746	25.5666	16.7639	15.1473	15.9351	14.11
1649	04210	Apoptosis	1	1	1	1649	NM_001195053,NM_001195054,NM_001195055,NM_001195056,NM_001195057,NM_004083	DDIT3	DNA damage inducible transcript 3	protein_coding	NP_001181982.1;NP_001181983.1;NP_001181984.1;NP_001181985.1;NP_001181986.1;NP_004074.2	2726	126337	.	.	-1.55129	221.333	0.178772	-3.54346	0.000394907	0.288246	7.44004	8.07155	7.92891	7.88597	7.72223	7.69247	7.71041	7.69739	342	288	175	175	193	163	10.274	9.30232	6.0167	5.41479	5.83802	5.17049	28.5746	25.5666	16.7639	15.1473	15.9351	14.11
1649	04932	Non-alcoholic fatty liver disease	1	1	1	1649	NM_001195053,NM_001195054,NM_001195055,NM_001195056,NM_001195057,NM_004083	DDIT3	DNA damage inducible transcript 3	protein_coding	NP_001181982.1;NP_001181983.1;NP_001181984.1;NP_001181985.1;NP_001181986.1;NP_004074.2	2726	126337	.	.	-1.55129	221.333	0.178772	-3.54346	0.000394907	0.288246	7.44004	8.07155	7.92891	7.88597	7.72223	7.69247	7.71041	7.69739	342	288	175	175	193	163	10.274	9.30232	6.0167	5.41479	5.83802	5.17049	28.5746	25.5666	16.7639	15.1473	15.9351	14.11
1649	05010	Alzheimer disease	1	1	1	1649	NM_001195053,NM_001195054,NM_001195055,NM_001195056,NM_001195057,NM_004083	DDIT3	DNA damage inducible transcript 3	protein_coding	NP_001181982.1;NP_001181983.1;NP_001181984.1;NP_001181985.1;NP_001181986.1;NP_004074.2	2726	126337	.	.	-1.55129	221.333	0.178772	-3.54346	0.000394907	0.288246	7.44004	8.07155	7.92891	7.88597	7.72223	7.69247	7.71041	7.69739	342	288	175	175	193	163	10.274	9.30232	6.0167	5.41479	5.83802	5.17049	28.5746	25.5666	16.7639	15.1473	15.9351	14.11
1649	05012	Parkinson disease	1	1	1	1649	NM_001195053,NM_001195054,NM_001195055,NM_001195056,NM_001195057,NM_004083	DDIT3	DNA damage inducible transcript 3	protein_coding	NP_001181982.1;NP_001181983.1;NP_001181984.1;NP_001181985.1;NP_001181986.1;NP_004074.2	2726	126337	.	.	-1.55129	221.333	0.178772	-3.54346	0.000394907	0.288246	7.44004	8.07155	7.92891	7.88597	7.72223	7.69247	7.71041	7.69739	342	288	175	175	193	163	10.274	9.30232	6.0167	5.41479	5.83802	5.17049	28.5746	25.5666	16.7639	15.1473	15.9351	14.11
1649	05014	Amyotrophic lateral sclerosis	1	1	1	1649	NM_001195053,NM_001195054,NM_001195055,NM_001195056,NM_001195057,NM_004083	DDIT3	DNA damage inducible transcript 3	protein_coding	NP_001181982.1;NP_001181983.1;NP_001181984.1;NP_001181985.1;NP_001181986.1;NP_004074.2	2726	126337	.	.	-1.55129	221.333	0.178772	-3.54346	0.000394907	0.288246	7.44004	8.07155	7.92891	7.88597	7.72223	7.69247	7.71041	7.69739	342	288	175	175	193	163	10.274	9.30232	6.0167	5.41479	5.83802	5.17049	28.5746	25.5666	16.7639	15.1473	15.9351	14.11
1649	05020	Prion disease	0.299902	1	1	1649	NM_001195053,NM_001195054,NM_001195055,NM_001195056,NM_001195057,NM_004083	DDIT3	DNA damage inducible transcript 3	protein_coding	NP_001181982.1;NP_001181983.1;NP_001181984.1;NP_001181985.1;NP_001181986.1;NP_004074.2	2726	126337	.	.	-1.55129	221.333	0.178772	-3.54346	0.000394907	0.288246	7.44004	8.07155	7.92891	7.88597	7.72223	7.69247	7.71041	7.69739	342	288	175	175	193	163	10.274	9.30232	6.0167	5.41479	5.83802	5.17049	28.5746	25.5666	16.7639	15.1473	15.9351	14.11
1649	05022	Pathways of neurodegeneration - multiple diseases	0.463247	1	1	1649	NM_001195053,NM_001195054,NM_001195055,NM_001195056,NM_001195057,NM_004083	DDIT3	DNA damage inducible transcript 3	protein_coding	NP_001181982.1;NP_001181983.1;NP_001181984.1;NP_001181985.1;NP_001181986.1;NP_004074.2	2726	126337	.	.	-1.55129	221.333	0.178772	-3.54346	0.000394907	0.288246	7.44004	8.07155	7.92891	7.88597	7.72223	7.69247	7.71041	7.69739	342	288	175	175	193	163	10.274	9.30232	6.0167	5.41479	5.83802	5.17049	28.5746	25.5666	16.7639	15.1473	15.9351	14.11
1649	05202	Transcriptional misregulation in cancer	0.221728	1	1	1649	NM_001195053,NM_001195054,NM_001195055,NM_001195056,NM_001195057,NM_004083	DDIT3	DNA damage inducible transcript 3	protein_coding	NP_001181982.1;NP_001181983.1;NP_001181984.1;NP_001181985.1;NP_001181986.1;NP_004074.2	2726	126337	.	.	-1.55129	221.333	0.178772	-3.54346	0.000394907	0.288246	7.44004	8.07155	7.92891	7.88597	7.72223	7.69247	7.71041	7.69739	342	288	175	175	193	163	10.274	9.30232	6.0167	5.41479	5.83802	5.17049	28.5746	25.5666	16.7639	15.1473	15.9351	14.11
1731	05100	Bacterial invasion of epithelial cells	1	1	1	1731	NM_001365977,NM_052838,XM_017022991,XR_001751850,XR_002957782	SEPTIN1	septin 1	protein_coding	NP_001352906.1;NP_443070.6;XP_016878480.1	2879	612897	.	.	-1.51031	88.3912	0.22573	-2.63521	0.00840853	0.999738	6.14014	6.73137	6.48985	6.49896	6.48855	6.3953	6.41583	6.4562	110	107	98	59	72	83	1.91199	2.02465	1.9768	1.0585	1.24264	1.634	5.31774	5.56459	5.50783	2.96104	3.39186	4.45907
1958	04371	Apelin signaling pathway	1	1	1	1958	NM_001964	EGR1	early growth response 1	protein_coding	NP_001955.1	3238	128990	.	.	1.74745	280.135	0.174424	4.61662	3.90049e-06	0.00992285	8.47783	7.67067	8.00505	8.09193	7.88944	8.24167	8.17468	8.23261	220	259	128	388	347	352	2.00611	2.60112	1.36144	3.70921	3.17983	3.69279	5.57951	7.14896	3.79327	10.3761	8.67948	10.0774
1958	04912	GnRH signaling pathway	0.114694	1	1	1958	NM_001964	EGR1	early growth response 1	protein_coding	NP_001955.1	3238	128990	.	.	1.74745	280.135	0.174424	4.61662	3.90049e-06	0.00992285	8.47783	7.67067	8.00505	8.09193	7.88944	8.24167	8.17468	8.23261	220	259	128	388	347	352	2.00611	2.60112	1.36144	3.70921	3.17983	3.69279	5.57951	7.14896	3.79327	10.3761	8.67948	10.0774
1958	04928	Parathyroid hormone synthesis, secretion and action	0.00856187	1	0.556521	1958	NM_001964	EGR1	early growth response 1	protein_coding	NP_001955.1	3238	128990	.	.	1.74745	280.135	0.174424	4.61662	3.90049e-06	0.00992285	8.47783	7.67067	8.00505	8.09193	7.88944	8.24167	8.17468	8.23261	220	259	128	388	347	352	2.00611	2.60112	1.36144	3.70921	3.17983	3.69279	5.57951	7.14896	3.79327	10.3761	8.67948	10.0774
1958	04933	AGE-RAGE signaling pathway in diabetic complications	0.122707	1	1	1958	NM_001964	EGR1	early growth response 1	protein_coding	NP_001955.1	3238	128990	.	.	1.74745	280.135	0.174424	4.61662	3.90049e-06	0.00992285	8.47783	7.67067	8.00505	8.09193	7.88944	8.24167	8.17468	8.23261	220	259	128	388	347	352	2.00611	2.60112	1.36144	3.70921	3.17983	3.69279	5.57951	7.14896	3.79327	10.3761	8.67948	10.0774
1958	05020	Prion disease	0.299902	1	1	1958	NM_001964	EGR1	early growth response 1	protein_coding	NP_001955.1	3238	128990	.	.	1.74745	280.135	0.174424	4.61662	3.90049e-06	0.00992285	8.47783	7.67067	8.00505	8.09193	7.88944	8.24167	8.17468	8.23261	220	259	128	388	347	352	2.00611	2.60112	1.36144	3.70921	3.17983	3.69279	5.57951	7.14896	3.79327	10.3761	8.67948	10.0774
1958	05166	Human T-cell leukemia virus 1 infection	1	1	1	1958	NM_001964	EGR1	early growth response 1	protein_coding	NP_001955.1	3238	128990	.	.	1.74745	280.135	0.174424	4.61662	3.90049e-06	0.00992285	8.47783	7.67067	8.00505	8.09193	7.88944	8.24167	8.17468	8.23261	220	259	128	388	347	352	2.00611	2.60112	1.36144	3.70921	3.17983	3.69279	5.57951	7.14896	3.79327	10.3761	8.67948	10.0774
2119	05202	Transcriptional misregulation in cancer	0.221728	1	1	2119	NM_004454	ETV5	ETS variant transcription factor 5	protein_coding	NP_004445.1	3494	601600	.	.	-2.015	25.5666	0.434755	-2.32494	0.0200752	0.999738	4.0841	5.09478	4.70767	4.67006	4.68808	4.67111	4.63929	4.64149	45	25	32	27	13	12	0.312771	0.187118	0.254898	0.194546	0.090411	0.093327	0.869897	0.514278	0.710202	0.544221	0.246782	0.254683
2119	05215	Prostate cancer	1	1	1	2119	NM_004454	ETV5	ETS variant transcription factor 5	protein_coding	NP_004445.1	3494	601600	.	.	-2.015	25.5666	0.434755	-2.32494	0.0200752	0.999738	4.0841	5.09478	4.70767	4.67006	4.68808	4.67111	4.63929	4.64149	45	25	32	27	13	12	0.312771	0.187118	0.254898	0.194546	0.090411	0.093327	0.869897	0.514278	0.710202	0.544221	0.246782	0.254683
2323	04010	MAPK signaling pathway	0.0557521	1	1	2323	NM_001204502,NM_001204503,NM_001278637,NM_001278638,NM_001459,XM_005258680,XM_005258681,XM_005258682,XM_005258683,XM_006723116,XM_011526675,XM_011526676,XM_011526677,XM_011526678,XM_011526680,XM_011526682,XM_017026532,XM_017026533,XM_017026534,XM_017026535,XR_935781,XR_935782	FLT3LG	fms related receptor tyrosine kinase 3 ligand	protein_coding	NP_001191431.1;NP_001191432.1;NP_001265566.1;NP_001265567.1;NP_001450.2;XP_005258737.3;XP_005258738.3;XP_005258739.3;XP_005258740.3;XP_006723179.2;XP_011524977.1;XP_011524978.1;XP_011524979.1;XP_011524980.1;XP_011524982.1;XP_011524984.1;XP_016882021.1;XP_016882022.1;XP_016882023.1;XP_016882024.1	3766	600007	.	.	-2.44273	22.1995	0.503408	-2.55954	0.010481	0.999738	3.69689	4.97411	4.49448	4.49121	4.45951	4.41959	4.44275	4.45887	39	35	20	4	15	20	1.05494	0.8812	0.598849	0.058638	0.334328	0.557533	2.93405	2.42191	1.66853	0.164034	0.912563	1.52147
2323	04014	Ras signaling pathway	0.261331	1	1	2323	NM_001204502,NM_001204503,NM_001278637,NM_001278638,NM_001459,XM_005258680,XM_005258681,XM_005258682,XM_005258683,XM_006723116,XM_011526675,XM_011526676,XM_011526677,XM_011526678,XM_011526680,XM_011526682,XM_017026532,XM_017026533,XM_017026534,XM_017026535,XR_935781,XR_935782	FLT3LG	fms related receptor tyrosine kinase 3 ligand	protein_coding	NP_001191431.1;NP_001191432.1;NP_001265566.1;NP_001265567.1;NP_001450.2;XP_005258737.3;XP_005258738.3;XP_005258739.3;XP_005258740.3;XP_006723179.2;XP_011524977.1;XP_011524978.1;XP_011524979.1;XP_011524980.1;XP_011524982.1;XP_011524984.1;XP_016882021.1;XP_016882022.1;XP_016882023.1;XP_016882024.1	3766	600007	.	.	-2.44273	22.1995	0.503408	-2.55954	0.010481	0.999738	3.69689	4.97411	4.49448	4.49121	4.45951	4.41959	4.44275	4.45887	39	35	20	4	15	20	1.05494	0.8812	0.598849	0.058638	0.334328	0.557533	2.93405	2.42191	1.66853	0.164034	0.912563	1.52147
2323	04151	PI3K-Akt signaling pathway	0.370468	1	1	2323	NM_001204502,NM_001204503,NM_001278637,NM_001278638,NM_001459,XM_005258680,XM_005258681,XM_005258682,XM_005258683,XM_006723116,XM_011526675,XM_011526676,XM_011526677,XM_011526678,XM_011526680,XM_011526682,XM_017026532,XM_017026533,XM_017026534,XM_017026535,XR_935781,XR_935782	FLT3LG	fms related receptor tyrosine kinase 3 ligand	protein_coding	NP_001191431.1;NP_001191432.1;NP_001265566.1;NP_001265567.1;NP_001450.2;XP_005258737.3;XP_005258738.3;XP_005258739.3;XP_005258740.3;XP_006723179.2;XP_011524977.1;XP_011524978.1;XP_011524979.1;XP_011524980.1;XP_011524982.1;XP_011524984.1;XP_016882021.1;XP_016882022.1;XP_016882023.1;XP_016882024.1	3766	600007	.	.	-2.44273	22.1995	0.503408	-2.55954	0.010481	0.999738	3.69689	4.97411	4.49448	4.49121	4.45951	4.41959	4.44275	4.45887	39	35	20	4	15	20	1.05494	0.8812	0.598849	0.058638	0.334328	0.557533	2.93405	2.42191	1.66853	0.164034	0.912563	1.52147
2323	04640	Hematopoietic cell lineage	0.00752498	0.978247	0.556521	2323	NM_001204502,NM_001204503,NM_001278637,NM_001278638,NM_001459,XM_005258680,XM_005258681,XM_005258682,XM_005258683,XM_006723116,XM_011526675,XM_011526676,XM_011526677,XM_011526678,XM_011526680,XM_011526682,XM_017026532,XM_017026533,XM_017026534,XM_017026535,XR_935781,XR_935782	FLT3LG	fms related receptor tyrosine kinase 3 ligand	protein_coding	NP_001191431.1;NP_001191432.1;NP_001265566.1;NP_001265567.1;NP_001450.2;XP_005258737.3;XP_005258738.3;XP_005258739.3;XP_005258740.3;XP_006723179.2;XP_011524977.1;XP_011524978.1;XP_011524979.1;XP_011524980.1;XP_011524982.1;XP_011524984.1;XP_016882021.1;XP_016882022.1;XP_016882023.1;XP_016882024.1	3766	600007	.	.	-2.44273	22.1995	0.503408	-2.55954	0.010481	0.999738	3.69689	4.97411	4.49448	4.49121	4.45951	4.41959	4.44275	4.45887	39	35	20	4	15	20	1.05494	0.8812	0.598849	0.058638	0.334328	0.557533	2.93405	2.42191	1.66853	0.164034	0.912563	1.52147
2323	05200	Pathways in cancer	0.501577	1	1	2323	NM_001204502,NM_001204503,NM_001278637,NM_001278638,NM_001459,XM_005258680,XM_005258681,XM_005258682,XM_005258683,XM_006723116,XM_011526675,XM_011526676,XM_011526677,XM_011526678,XM_011526680,XM_011526682,XM_017026532,XM_017026533,XM_017026534,XM_017026535,XR_935781,XR_935782	FLT3LG	fms related receptor tyrosine kinase 3 ligand	protein_coding	NP_001191431.1;NP_001191432.1;NP_001265566.1;NP_001265567.1;NP_001450.2;XP_005258737.3;XP_005258738.3;XP_005258739.3;XP_005258740.3;XP_006723179.2;XP_011524977.1;XP_011524978.1;XP_011524979.1;XP_011524980.1;XP_011524982.1;XP_011524984.1;XP_016882021.1;XP_016882022.1;XP_016882023.1;XP_016882024.1	3766	600007	.	.	-2.44273	22.1995	0.503408	-2.55954	0.010481	0.999738	3.69689	4.97411	4.49448	4.49121	4.45951	4.41959	4.44275	4.45887	39	35	20	4	15	20	1.05494	0.8812	0.598849	0.058638	0.334328	0.557533	2.93405	2.42191	1.66853	0.164034	0.912563	1.52147
2329	00982	Drug metabolism - cytochrome P450	1	1	1	2329	NM_002022,XM_005245045,XM_005245046,XM_005245048,XM_006711243,XM_011509347,XM_011509348,XR_002959842	FMO4	flavin containing dimethylaniline monoxygenase 4	protein_coding	NP_002013.1;XP_005245102.1;XP_005245103.1;XP_005245105.1;XP_006711306.1;XP_011507649.1;XP_011507650.1	3772	136131	.	.	1.53486	52.7373	0.28207	2.19132	0.0284284	0.999738	5.99751	5.37799	5.7093	5.69818	5.68403	5.75327	5.75069	5.72637	50	41	33	71	72	53	0.581757	0.561029	0.430231	0.823697	0.866152	0.656131	1.61801	1.54194	1.19872	2.3042	2.3642	1.79054
2812	04512	ECM-receptor interaction	1	1	1	2812	NM_000407	GP1BB	glycoprotein Ib platelet subunit beta	protein_coding	NP_000398.1	4440	138720	.	.	2.85708	17.8543	0.599316	2.52711	0.0115004	0.999738	4.7206	3.22386	4.11415	4.13192	4.14247	4.14135	4.2133	4.14898	3	10	14	15	50	17	0.062355	0.307545	0.457129	0.453352	1.48019	0.554074	0.173425	0.845262	1.27366	1.2682	4.04026	1.51203
2812	04611	Platelet activation	1	1	1	2812	NM_000407	GP1BB	glycoprotein Ib platelet subunit beta	protein_coding	NP_000398.1	4440	138720	.	.	2.85708	17.8543	0.599316	2.52711	0.0115004	0.999738	4.7206	3.22386	4.11415	4.13192	4.14247	4.14135	4.2133	4.14898	3	10	14	15	50	17	0.062355	0.307545	0.457129	0.453352	1.48019	0.554074	0.173425	0.845262	1.27366	1.2682	4.04026	1.51203
2812	04640	Hematopoietic cell lineage	0.00752498	0.978247	0.556521	2812	NM_000407	GP1BB	glycoprotein Ib platelet subunit beta	protein_coding	NP_000398.1	4440	138720	.	.	2.85708	17.8543	0.599316	2.52711	0.0115004	0.999738	4.7206	3.22386	4.11415	4.13192	4.14247	4.14135	4.2133	4.14898	3	10	14	15	50	17	0.062355	0.307545	0.457129	0.453352	1.48019	0.554074	0.173425	0.845262	1.27366	1.2682	4.04026	1.51203
3292	00140	Steroid hormone biosynthesis	1	1	1	3292	NM_000413,NM_001330219,NR_144397	HSD17B1	hydroxysteroid 17-beta dehydrogenase 1	protein_coding	NP_000404.2;NP_001317148.1	5210	109684	.	.	-2.35374	15.9448	0.542416	-2.27677	0.0227999	0.999738	3.24851	4.48451	3.99414	3.99288	4.01058	3.95715	3.97837	3.97523	21	19	26	4	14	11	0.455097	0.439932	0.68357	0.080965	0.297537	0.26224	1.26574	1.20912	1.90458	0.226491	0.812142	0.715637
3292	01100	Metabolic pathways	0.125043	1	1	3292	NM_000413,NM_001330219,NR_144397	HSD17B1	hydroxysteroid 17-beta dehydrogenase 1	protein_coding	NP_000404.2;NP_001317148.1	5210	109684	.	.	-2.35374	15.9448	0.542416	-2.27677	0.0227999	0.999738	3.24851	4.48451	3.99414	3.99288	4.01058	3.95715	3.97837	3.97523	21	19	26	4	14	11	0.455097	0.439932	0.68357	0.080965	0.297537	0.26224	1.26574	1.20912	1.90458	0.226491	0.812142	0.715637
3292	04913	Ovarian steroidogenesis	1	1	1	3292	NM_000413,NM_001330219,NR_144397	HSD17B1	hydroxysteroid 17-beta dehydrogenase 1	protein_coding	NP_000404.2;NP_001317148.1	5210	109684	.	.	-2.35374	15.9448	0.542416	-2.27677	0.0227999	0.999738	3.24851	4.48451	3.99414	3.99288	4.01058	3.95715	3.97837	3.97523	21	19	26	4	14	11	0.455097	0.439932	0.68357	0.080965	0.297537	0.26224	1.26574	1.20912	1.90458	0.226491	0.812142	0.715637
3589	04060	Cytokine-cytokine receptor interaction	0.31979	1	1	3589	NM_000641,NM_001267718	IL11	interleukin 11	protein_coding	NP_000632.1;NP_001254647.1	5966	147681	.	.	-2.73157	10.9944	0.625866	-2.31635	0.0205389	NA	2.5621	4.00748	3.46945	3.46996	3.45485	3.44126	3.44065	3.44272	19	18	11	6	6	6	0.227043	0.238044	0.15365	0.065702	0.070702	0.072902	0.631464	0.654244	0.428104	0.183794	0.192985	0.198946
3589	04630	JAK-STAT signaling pathway	1	1	1	3589	NM_000641,NM_001267718	IL11	interleukin 11	protein_coding	NP_000632.1;NP_001254647.1	5966	147681	.	.	-2.73157	10.9944	0.625866	-2.31635	0.0205389	NA	2.5621	4.00748	3.46945	3.46996	3.45485	3.44126	3.44065	3.44272	19	18	11	6	6	6	0.227043	0.238044	0.15365	0.065702	0.070702	0.072902	0.631464	0.654244	0.428104	0.183794	0.192985	0.198946
3589	04640	Hematopoietic cell lineage	0.00752498	0.978247	0.556521	3589	NM_000641,NM_001267718	IL11	interleukin 11	protein_coding	NP_000632.1;NP_001254647.1	5966	147681	.	.	-2.73157	10.9944	0.625866	-2.31635	0.0205389	NA	2.5621	4.00748	3.46945	3.46996	3.45485	3.44126	3.44065	3.44272	19	18	11	6	6	6	0.227043	0.238044	0.15365	0.065702	0.070702	0.072902	0.631464	0.654244	0.428104	0.183794	0.192985	0.198946
3589	05323	Rheumatoid arthritis	1	1	1	3589	NM_000641,NM_001267718	IL11	interleukin 11	protein_coding	NP_000632.1;NP_001254647.1	5966	147681	.	.	-2.73157	10.9944	0.625866	-2.31635	0.0205389	NA	2.5621	4.00748	3.46945	3.46996	3.45485	3.44126	3.44065	3.44272	19	18	11	6	6	6	0.227043	0.238044	0.15365	0.065702	0.070702	0.072902	0.631464	0.654244	0.428104	0.183794	0.192985	0.198946
5105	00010	Glycolysis / Gluconeogenesis	1	1	1	5105	NM_002591,XM_024451888	PCK1	phosphoenolpyruvate carboxykinase 1	protein_coding	NP_002582.3;XP_024307656.1	8724	614168	.	.	-1.83705	40.6782	0.390531	-2.24666	0.024662	0.999738	4.84851	5.71551	5.42399	5.33944	5.31359	5.3131	5.28515	5.32606	88	42	29	32	20	35	0.579838	0.305521	0.222173	0.22186	0.127704	0.261426	1.61268	0.839699	0.619025	0.62063	0.348574	0.713415
5105	00020	Citrate cycle (TCA cycle)	1	1	1	5105	NM_002591,XM_024451888	PCK1	phosphoenolpyruvate carboxykinase 1	protein_coding	NP_002582.3;XP_024307656.1	8724	614168	.	.	-1.83705	40.6782	0.390531	-2.24666	0.024662	0.999738	4.84851	5.71551	5.42399	5.33944	5.31359	5.3131	5.28515	5.32606	88	42	29	32	20	35	0.579838	0.305521	0.222173	0.22186	0.127704	0.261426	1.61268	0.839699	0.619025	0.62063	0.348574	0.713415
5105	00620	Pyruvate metabolism	1	1	1	5105	NM_002591,XM_024451888	PCK1	phosphoenolpyruvate carboxykinase 1	protein_coding	NP_002582.3;XP_024307656.1	8724	614168	.	.	-1.83705	40.6782	0.390531	-2.24666	0.024662	0.999738	4.84851	5.71551	5.42399	5.33944	5.31359	5.3131	5.28515	5.32606	88	42	29	32	20	35	0.579838	0.305521	0.222173	0.22186	0.127704	0.261426	1.61268	0.839699	0.619025	0.62063	0.348574	0.713415
5105	01100	Metabolic pathways	0.125043	1	1	5105	NM_002591,XM_024451888	PCK1	phosphoenolpyruvate carboxykinase 1	protein_coding	NP_002582.3;XP_024307656.1	8724	614168	.	.	-1.83705	40.6782	0.390531	-2.24666	0.024662	0.999738	4.84851	5.71551	5.42399	5.33944	5.31359	5.3131	5.28515	5.32606	88	42	29	32	20	35	0.579838	0.305521	0.222173	0.22186	0.127704	0.261426	1.61268	0.839699	0.619025	0.62063	0.348574	0.713415
5105	03320	PPAR signaling pathway	1	1	1	5105	NM_002591,XM_024451888	PCK1	phosphoenolpyruvate carboxykinase 1	protein_coding	NP_002582.3;XP_024307656.1	8724	614168	.	.	-1.83705	40.6782	0.390531	-2.24666	0.024662	0.999738	4.84851	5.71551	5.42399	5.33944	5.31359	5.3131	5.28515	5.32606	88	42	29	32	20	35	0.579838	0.305521	0.222173	0.22186	0.127704	0.261426	1.61268	0.839699	0.619025	0.62063	0.348574	0.713415
5105	04068	FoxO signaling pathway	1	1	1	5105	NM_002591,XM_024451888	PCK1	phosphoenolpyruvate carboxykinase 1	protein_coding	NP_002582.3;XP_024307656.1	8724	614168	.	.	-1.83705	40.6782	0.390531	-2.24666	0.024662	0.999738	4.84851	5.71551	5.42399	5.33944	5.31359	5.3131	5.28515	5.32606	88	42	29	32	20	35	0.579838	0.305521	0.222173	0.22186	0.127704	0.261426	1.61268	0.839699	0.619025	0.62063	0.348574	0.713415
5105	04151	PI3K-Akt signaling pathway	0.370468	1	1	5105	NM_002591,XM_024451888	PCK1	phosphoenolpyruvate carboxykinase 1	protein_coding	NP_002582.3;XP_024307656.1	8724	614168	.	.	-1.83705	40.6782	0.390531	-2.24666	0.024662	0.999738	4.84851	5.71551	5.42399	5.33944	5.31359	5.3131	5.28515	5.32606	88	42	29	32	20	35	0.579838	0.305521	0.222173	0.22186	0.127704	0.261426	1.61268	0.839699	0.619025	0.62063	0.348574	0.713415
5105	04152	AMPK signaling pathway	1	1	1	5105	NM_002591,XM_024451888	PCK1	phosphoenolpyruvate carboxykinase 1	protein_coding	NP_002582.3;XP_024307656.1	8724	614168	.	.	-1.83705	40.6782	0.390531	-2.24666	0.024662	0.999738	4.84851	5.71551	5.42399	5.33944	5.31359	5.3131	5.28515	5.32606	88	42	29	32	20	35	0.579838	0.305521	0.222173	0.22186	0.127704	0.261426	1.61268	0.839699	0.619025	0.62063	0.348574	0.713415
5105	04910	Insulin signaling pathway	1	1	1	5105	NM_002591,XM_024451888	PCK1	phosphoenolpyruvate carboxykinase 1	protein_coding	NP_002582.3;XP_024307656.1	8724	614168	.	.	-1.83705	40.6782	0.390531	-2.24666	0.024662	0.999738	4.84851	5.71551	5.42399	5.33944	5.31359	5.3131	5.28515	5.32606	88	42	29	32	20	35	0.579838	0.305521	0.222173	0.22186	0.127704	0.261426	1.61268	0.839699	0.619025	0.62063	0.348574	0.713415
5105	04920	Adipocytokine signaling pathway	1	1	1	5105	NM_002591,XM_024451888	PCK1	phosphoenolpyruvate carboxykinase 1	protein_coding	NP_002582.3;XP_024307656.1	8724	614168	.	.	-1.83705	40.6782	0.390531	-2.24666	0.024662	0.999738	4.84851	5.71551	5.42399	5.33944	5.31359	5.3131	5.28515	5.32606	88	42	29	32	20	35	0.579838	0.305521	0.222173	0.22186	0.127704	0.261426	1.61268	0.839699	0.619025	0.62063	0.348574	0.713415
5105	04922	Glucagon signaling pathway	1	1	1	5105	NM_002591,XM_024451888	PCK1	phosphoenolpyruvate carboxykinase 1	protein_coding	NP_002582.3;XP_024307656.1	8724	614168	.	.	-1.83705	40.6782	0.390531	-2.24666	0.024662	0.999738	4.84851	5.71551	5.42399	5.33944	5.31359	5.3131	5.28515	5.32606	88	42	29	32	20	35	0.579838	0.305521	0.222173	0.22186	0.127704	0.261426	1.61268	0.839699	0.619025	0.62063	0.348574	0.713415
5105	04931	Insulin resistance	0.131779	1	1	5105	NM_002591,XM_024451888	PCK1	phosphoenolpyruvate carboxykinase 1	protein_coding	NP_002582.3;XP_024307656.1	8724	614168	.	.	-1.83705	40.6782	0.390531	-2.24666	0.024662	0.999738	4.84851	5.71551	5.42399	5.33944	5.31359	5.3131	5.28515	5.32606	88	42	29	32	20	35	0.579838	0.305521	0.222173	0.22186	0.127704	0.261426	1.61268	0.839699	0.619025	0.62063	0.348574	0.713415
5105	04964	Proximal tubule bicarbonate reclamation	0.0305776	1	0.791991	5105	NM_002591,XM_024451888	PCK1	phosphoenolpyruvate carboxykinase 1	protein_coding	NP_002582.3;XP_024307656.1	8724	614168	.	.	-1.83705	40.6782	0.390531	-2.24666	0.024662	0.999738	4.84851	5.71551	5.42399	5.33944	5.31359	5.3131	5.28515	5.32606	88	42	29	32	20	35	0.579838	0.305521	0.222173	0.22186	0.127704	0.261426	1.61268	0.839699	0.619025	0.62063	0.348574	0.713415
5143	00230	Purine metabolism	1	1	1	5143	NM_000923,NM_001098818,NM_001098819,NM_001330172,NM_001369701,XM_011528056,XM_011528058,XM_024451535	PDE4C	phosphodiesterase 4C	protein_coding	NP_000914.2;NP_001092288.1;NP_001092289.1;NP_001317101.1;NP_001356630.1;XP_011526358.1;XP_011526360.1;XP_024307303.1	8782	600128	.	.	-1.70946	64.7421	0.253636	-3.04981	0.00228988	0.842711	5.57998	6.35137	6.05755	6.05027	6.02303	5.97996	5.96798	5.97666	93	83	67	52	48	46	0.570445	0.472892	0.405589	0.285271	0.276828	0.279322	1.58655	1.2997	1.13006	0.798016	0.755616	0.762251
5143	01100	Metabolic pathways	0.125043	1	1	5143	NM_000923,NM_001098818,NM_001098819,NM_001330172,NM_001369701,XM_011528056,XM_011528058,XM_024451535	PDE4C	phosphodiesterase 4C	protein_coding	NP_000914.2;NP_001092288.1;NP_001092289.1;NP_001317101.1;NP_001356630.1;XP_011526358.1;XP_011526360.1;XP_024307303.1	8782	600128	.	.	-1.70946	64.7421	0.253636	-3.04981	0.00228988	0.842711	5.57998	6.35137	6.05755	6.05027	6.02303	5.97996	5.96798	5.97666	93	83	67	52	48	46	0.570445	0.472892	0.405589	0.285271	0.276828	0.279322	1.58655	1.2997	1.13006	0.798016	0.755616	0.762251
5143	04024	cAMP signaling pathway	1	1	1	5143	NM_000923,NM_001098818,NM_001098819,NM_001330172,NM_001369701,XM_011528056,XM_011528058,XM_024451535	PDE4C	phosphodiesterase 4C	protein_coding	NP_000914.2;NP_001092288.1;NP_001092289.1;NP_001317101.1;NP_001356630.1;XP_011526358.1;XP_011526360.1;XP_024307303.1	8782	600128	.	.	-1.70946	64.7421	0.253636	-3.04981	0.00228988	0.842711	5.57998	6.35137	6.05755	6.05027	6.02303	5.97996	5.96798	5.97666	93	83	67	52	48	46	0.570445	0.472892	0.405589	0.285271	0.276828	0.279322	1.58655	1.2997	1.13006	0.798016	0.755616	0.762251
5143	04928	Parathyroid hormone synthesis, secretion and action	0.00856187	1	0.556521	5143	NM_000923,NM_001098818,NM_001098819,NM_001330172,NM_001369701,XM_011528056,XM_011528058,XM_024451535	PDE4C	phosphodiesterase 4C	protein_coding	NP_000914.2;NP_001092288.1;NP_001092289.1;NP_001317101.1;NP_001356630.1;XP_011526358.1;XP_011526360.1;XP_024307303.1	8782	600128	.	.	-1.70946	64.7421	0.253636	-3.04981	0.00228988	0.842711	5.57998	6.35137	6.05755	6.05027	6.02303	5.97996	5.96798	5.97666	93	83	67	52	48	46	0.570445	0.472892	0.405589	0.285271	0.276828	0.279322	1.58655	1.2997	1.13006	0.798016	0.755616	0.762251
5143	05032	Morphine addiction	0.112391	1	1	5143	NM_000923,NM_001098818,NM_001098819,NM_001330172,NM_001369701,XM_011528056,XM_011528058,XM_024451535	PDE4C	phosphodiesterase 4C	protein_coding	NP_000914.2;NP_001092288.1;NP_001092289.1;NP_001317101.1;NP_001356630.1;XP_011526358.1;XP_011526360.1;XP_024307303.1	8782	600128	.	.	-1.70946	64.7421	0.253636	-3.04981	0.00228988	0.842711	5.57998	6.35137	6.05755	6.05027	6.02303	5.97996	5.96798	5.97666	93	83	67	52	48	46	0.570445	0.472892	0.405589	0.285271	0.276828	0.279322	1.58655	1.2997	1.13006	0.798016	0.755616	0.762251
5579	01521	EGFR tyrosine kinase inhibitor resistance	1	1	1	5579	NM_002738,NM_212535	PRKCB	protein kinase C beta	protein_coding	NP_002729.2;NP_997700.1	9395	176970	.	.	2.67842	18.3968	0.540993	2.62736	0.00860503	0.999738	4.74793	3.31084	4.18524	4.17198	4.16347	4.1837	4.21021	4.23907	16	9	5	15	28	38	0.053691	0.033143	0.018518	0.055386	0.098392	0.153489	0.149329	0.091091	0.051594	0.154936	0.268565	0.418863
5579	04010	MAPK signaling pathway	0.0557521	1	1	5579	NM_002738,NM_212535	PRKCB	protein kinase C beta	protein_coding	NP_002729.2;NP_997700.1	9395	176970	.	.	2.67842	18.3968	0.540993	2.62736	0.00860503	0.999738	4.74793	3.31084	4.18524	4.17198	4.16347	4.1837	4.21021	4.23907	16	9	5	15	28	38	0.053691	0.033143	0.018518	0.055386	0.098392	0.153489	0.149329	0.091091	0.051594	0.154936	0.268565	0.418863
5579	04012	ErbB signaling pathway	1	1	1	5579	NM_002738,NM_212535	PRKCB	protein kinase C beta	protein_coding	NP_002729.2;NP_997700.1	9395	176970	.	.	2.67842	18.3968	0.540993	2.62736	0.00860503	0.999738	4.74793	3.31084	4.18524	4.17198	4.16347	4.1837	4.21021	4.23907	16	9	5	15	28	38	0.053691	0.033143	0.018518	0.055386	0.098392	0.153489	0.149329	0.091091	0.051594	0.154936	0.268565	0.418863
5579	04014	Ras signaling pathway	0.261331	1	1	5579	NM_002738,NM_212535	PRKCB	protein kinase C beta	protein_coding	NP_002729.2;NP_997700.1	9395	176970	.	.	2.67842	18.3968	0.540993	2.62736	0.00860503	0.999738	4.74793	3.31084	4.18524	4.17198	4.16347	4.1837	4.21021	4.23907	16	9	5	15	28	38	0.053691	0.033143	0.018518	0.055386	0.098392	0.153489	0.149329	0.091091	0.051594	0.154936	0.268565	0.418863
5579	04015	Rap1 signaling pathway	1	1	1	5579	NM_002738,NM_212535	PRKCB	protein kinase C beta	protein_coding	NP_002729.2;NP_997700.1	9395	176970	.	.	2.67842	18.3968	0.540993	2.62736	0.00860503	0.999738	4.74793	3.31084	4.18524	4.17198	4.16347	4.1837	4.21021	4.23907	16	9	5	15	28	38	0.053691	0.033143	0.018518	0.055386	0.098392	0.153489	0.149329	0.091091	0.051594	0.154936	0.268565	0.418863
5579	04020	Calcium signaling pathway	1	1	1	5579	NM_002738,NM_212535	PRKCB	protein kinase C beta	protein_coding	NP_002729.2;NP_997700.1	9395	176970	.	.	2.67842	18.3968	0.540993	2.62736	0.00860503	0.999738	4.74793	3.31084	4.18524	4.17198	4.16347	4.1837	4.21021	4.23907	16	9	5	15	28	38	0.053691	0.033143	0.018518	0.055386	0.098392	0.153489	0.149329	0.091091	0.051594	0.154936	0.268565	0.418863
5579	04062	Chemokine signaling pathway	1	1	1	5579	NM_002738,NM_212535	PRKCB	protein kinase C beta	protein_coding	NP_002729.2;NP_997700.1	9395	176970	.	.	2.67842	18.3968	0.540993	2.62736	0.00860503	0.999738	4.74793	3.31084	4.18524	4.17198	4.16347	4.1837	4.21021	4.23907	16	9	5	15	28	38	0.053691	0.033143	0.018518	0.055386	0.098392	0.153489	0.149329	0.091091	0.051594	0.154936	0.268565	0.418863
5579	04064	NF-kappa B signaling pathway	1	1	1	5579	NM_002738,NM_212535	PRKCB	protein kinase C beta	protein_coding	NP_002729.2;NP_997700.1	9395	176970	.	.	2.67842	18.3968	0.540993	2.62736	0.00860503	0.999738	4.74793	3.31084	4.18524	4.17198	4.16347	4.1837	4.21021	4.23907	16	9	5	15	28	38	0.053691	0.033143	0.018518	0.055386	0.098392	0.153489	0.149329	0.091091	0.051594	0.154936	0.268565	0.418863
5579	04066	HIF-1 signaling pathway	1	1	1	5579	NM_002738,NM_212535	PRKCB	protein kinase C beta	protein_coding	NP_002729.2;NP_997700.1	9395	176970	.	.	2.67842	18.3968	0.540993	2.62736	0.00860503	0.999738	4.74793	3.31084	4.18524	4.17198	4.16347	4.1837	4.21021	4.23907	16	9	5	15	28	38	0.053691	0.033143	0.018518	0.055386	0.098392	0.153489	0.149329	0.091091	0.051594	0.154936	0.268565	0.418863
5579	04070	Phosphatidylinositol signaling system	1	1	1	5579	NM_002738,NM_212535	PRKCB	protein kinase C beta	protein_coding	NP_002729.2;NP_997700.1	9395	176970	.	.	2.67842	18.3968	0.540993	2.62736	0.00860503	0.999738	4.74793	3.31084	4.18524	4.17198	4.16347	4.1837	4.21021	4.23907	16	9	5	15	28	38	0.053691	0.033143	0.018518	0.055386	0.098392	0.153489	0.149329	0.091091	0.051594	0.154936	0.268565	0.418863
5579	04071	Sphingolipid signaling pathway	1	1	1	5579	NM_002738,NM_212535	PRKCB	protein kinase C beta	protein_coding	NP_002729.2;NP_997700.1	9395	176970	.	.	2.67842	18.3968	0.540993	2.62736	0.00860503	0.999738	4.74793	3.31084	4.18524	4.17198	4.16347	4.1837	4.21021	4.23907	16	9	5	15	28	38	0.053691	0.033143	0.018518	0.055386	0.098392	0.153489	0.149329	0.091091	0.051594	0.154936	0.268565	0.418863
5579	04150	mTOR signaling pathway	0.183275	1	1	5579	NM_002738,NM_212535	PRKCB	protein kinase C beta	protein_coding	NP_002729.2;NP_997700.1	9395	176970	.	.	2.67842	18.3968	0.540993	2.62736	0.00860503	0.999738	4.74793	3.31084	4.18524	4.17198	4.16347	4.1837	4.21021	4.23907	16	9	5	15	28	38	0.053691	0.033143	0.018518	0.055386	0.098392	0.153489	0.149329	0.091091	0.051594	0.154936	0.268565	0.418863
5579	04270	Vascular smooth muscle contraction	1	1	1	5579	NM_002738,NM_212535	PRKCB	protein kinase C beta	protein_coding	NP_002729.2;NP_997700.1	9395	176970	.	.	2.67842	18.3968	0.540993	2.62736	0.00860503	0.999738	4.74793	3.31084	4.18524	4.17198	4.16347	4.1837	4.21021	4.23907	16	9	5	15	28	38	0.053691	0.033143	0.018518	0.055386	0.098392	0.153489	0.149329	0.091091	0.051594	0.154936	0.268565	0.418863
5579	04310	Wnt signaling pathway	1	1	1	5579	NM_002738,NM_212535	PRKCB	protein kinase C beta	protein_coding	NP_002729.2;NP_997700.1	9395	176970	.	.	2.67842	18.3968	0.540993	2.62736	0.00860503	0.999738	4.74793	3.31084	4.18524	4.17198	4.16347	4.1837	4.21021	4.23907	16	9	5	15	28	38	0.053691	0.033143	0.018518	0.055386	0.098392	0.153489	0.149329	0.091091	0.051594	0.154936	0.268565	0.418863
5579	04370	VEGF signaling pathway	1	1	1	5579	NM_002738,NM_212535	PRKCB	protein kinase C beta	protein_coding	NP_002729.2;NP_997700.1	9395	176970	.	.	2.67842	18.3968	0.540993	2.62736	0.00860503	0.999738	4.74793	3.31084	4.18524	4.17198	4.16347	4.1837	4.21021	4.23907	16	9	5	15	28	38	0.053691	0.033143	0.018518	0.055386	0.098392	0.153489	0.149329	0.091091	0.051594	0.154936	0.268565	0.418863
5579	04510	Focal adhesion	1	1	1	5579	NM_002738,NM_212535	PRKCB	protein kinase C beta	protein_coding	NP_002729.2;NP_997700.1	9395	176970	.	.	2.67842	18.3968	0.540993	2.62736	0.00860503	0.999738	4.74793	3.31084	4.18524	4.17198	4.16347	4.1837	4.21021	4.23907	16	9	5	15	28	38	0.053691	0.033143	0.018518	0.055386	0.098392	0.153489	0.149329	0.091091	0.051594	0.154936	0.268565	0.418863
5579	04540	Gap junction	1	1	1	5579	NM_002738,NM_212535	PRKCB	protein kinase C beta	protein_coding	NP_002729.2;NP_997700.1	9395	176970	.	.	2.67842	18.3968	0.540993	2.62736	0.00860503	0.999738	4.74793	3.31084	4.18524	4.17198	4.16347	4.1837	4.21021	4.23907	16	9	5	15	28	38	0.053691	0.033143	0.018518	0.055386	0.098392	0.153489	0.149329	0.091091	0.051594	0.154936	0.268565	0.418863
5579	04650	Natural killer cell mediated cytotoxicity	1	1	1	5579	NM_002738,NM_212535	PRKCB	protein kinase C beta	protein_coding	NP_002729.2;NP_997700.1	9395	176970	.	.	2.67842	18.3968	0.540993	2.62736	0.00860503	0.999738	4.74793	3.31084	4.18524	4.17198	4.16347	4.1837	4.21021	4.23907	16	9	5	15	28	38	0.053691	0.033143	0.018518	0.055386	0.098392	0.153489	0.149329	0.091091	0.051594	0.154936	0.268565	0.418863
5579	04662	B cell receptor signaling pathway	1	1	1	5579	NM_002738,NM_212535	PRKCB	protein kinase C beta	protein_coding	NP_002729.2;NP_997700.1	9395	176970	.	.	2.67842	18.3968	0.540993	2.62736	0.00860503	0.999738	4.74793	3.31084	4.18524	4.17198	4.16347	4.1837	4.21021	4.23907	16	9	5	15	28	38	0.053691	0.033143	0.018518	0.055386	0.098392	0.153489	0.149329	0.091091	0.051594	0.154936	0.268565	0.418863
5579	04666	Fc gamma R-mediated phagocytosis	1	1	1	5579	NM_002738,NM_212535	PRKCB	protein kinase C beta	protein_coding	NP_002729.2;NP_997700.1	9395	176970	.	.	2.67842	18.3968	0.540993	2.62736	0.00860503	0.999738	4.74793	3.31084	4.18524	4.17198	4.16347	4.1837	4.21021	4.23907	16	9	5	15	28	38	0.053691	0.033143	0.018518	0.055386	0.098392	0.153489	0.149329	0.091091	0.051594	0.154936	0.268565	0.418863
5579	04670	Leukocyte transendothelial migration	1	1	1	5579	NM_002738,NM_212535	PRKCB	protein kinase C beta	protein_coding	NP_002729.2;NP_997700.1	9395	176970	.	.	2.67842	18.3968	0.540993	2.62736	0.00860503	0.999738	4.74793	3.31084	4.18524	4.17198	4.16347	4.1837	4.21021	4.23907	16	9	5	15	28	38	0.053691	0.033143	0.018518	0.055386	0.098392	0.153489	0.149329	0.091091	0.051594	0.154936	0.268565	0.418863
5579	04713	Circadian entrainment	1	1	1	5579	NM_002738,NM_212535	PRKCB	protein kinase C beta	protein_coding	NP_002729.2;NP_997700.1	9395	176970	.	.	2.67842	18.3968	0.540993	2.62736	0.00860503	0.999738	4.74793	3.31084	4.18524	4.17198	4.16347	4.1837	4.21021	4.23907	16	9	5	15	28	38	0.053691	0.033143	0.018518	0.055386	0.098392	0.153489	0.149329	0.091091	0.051594	0.154936	0.268565	0.418863
5579	04720	Long-term potentiation	1	1	1	5579	NM_002738,NM_212535	PRKCB	protein kinase C beta	protein_coding	NP_002729.2;NP_997700.1	9395	176970	.	.	2.67842	18.3968	0.540993	2.62736	0.00860503	0.999738	4.74793	3.31084	4.18524	4.17198	4.16347	4.1837	4.21021	4.23907	16	9	5	15	28	38	0.053691	0.033143	0.018518	0.055386	0.098392	0.153489	0.149329	0.091091	0.051594	0.154936	0.268565	0.418863
5579	04723	Retrograde endocannabinoid signaling	1	1	1	5579	NM_002738,NM_212535	PRKCB	protein kinase C beta	protein_coding	NP_002729.2;NP_997700.1	9395	176970	.	.	2.67842	18.3968	0.540993	2.62736	0.00860503	0.999738	4.74793	3.31084	4.18524	4.17198	4.16347	4.1837	4.21021	4.23907	16	9	5	15	28	38	0.053691	0.033143	0.018518	0.055386	0.098392	0.153489	0.149329	0.091091	0.051594	0.154936	0.268565	0.418863
5579	04724	Glutamatergic synapse	1	1	1	5579	NM_002738,NM_212535	PRKCB	protein kinase C beta	protein_coding	NP_002729.2;NP_997700.1	9395	176970	.	.	2.67842	18.3968	0.540993	2.62736	0.00860503	0.999738	4.74793	3.31084	4.18524	4.17198	4.16347	4.1837	4.21021	4.23907	16	9	5	15	28	38	0.053691	0.033143	0.018518	0.055386	0.098392	0.153489	0.149329	0.091091	0.051594	0.154936	0.268565	0.418863
5579	04725	Cholinergic synapse	1	1	1	5579	NM_002738,NM_212535	PRKCB	protein kinase C beta	protein_coding	NP_002729.2;NP_997700.1	9395	176970	.	.	2.67842	18.3968	0.540993	2.62736	0.00860503	0.999738	4.74793	3.31084	4.18524	4.17198	4.16347	4.1837	4.21021	4.23907	16	9	5	15	28	38	0.053691	0.033143	0.018518	0.055386	0.098392	0.153489	0.149329	0.091091	0.051594	0.154936	0.268565	0.418863
5579	04726	Serotonergic synapse	1	1	1	5579	NM_002738,NM_212535	PRKCB	protein kinase C beta	protein_coding	NP_002729.2;NP_997700.1	9395	176970	.	.	2.67842	18.3968	0.540993	2.62736	0.00860503	0.999738	4.74793	3.31084	4.18524	4.17198	4.16347	4.1837	4.21021	4.23907	16	9	5	15	28	38	0.053691	0.033143	0.018518	0.055386	0.098392	0.153489	0.149329	0.091091	0.051594	0.154936	0.268565	0.418863
5579	04727	GABAergic synapse	1	1	1	5579	NM_002738,NM_212535	PRKCB	protein kinase C beta	protein_coding	NP_002729.2;NP_997700.1	9395	176970	.	.	2.67842	18.3968	0.540993	2.62736	0.00860503	0.999738	4.74793	3.31084	4.18524	4.17198	4.16347	4.1837	4.21021	4.23907	16	9	5	15	28	38	0.053691	0.033143	0.018518	0.055386	0.098392	0.153489	0.149329	0.091091	0.051594	0.154936	0.268565	0.418863
5579	04728	Dopaminergic synapse	1	1	1	5579	NM_002738,NM_212535	PRKCB	protein kinase C beta	protein_coding	NP_002729.2;NP_997700.1	9395	176970	.	.	2.67842	18.3968	0.540993	2.62736	0.00860503	0.999738	4.74793	3.31084	4.18524	4.17198	4.16347	4.1837	4.21021	4.23907	16	9	5	15	28	38	0.053691	0.033143	0.018518	0.055386	0.098392	0.153489	0.149329	0.091091	0.051594	0.154936	0.268565	0.418863
5579	04730	Long-term depression	1	1	1	5579	NM_002738,NM_212535	PRKCB	protein kinase C beta	protein_coding	NP_002729.2;NP_997700.1	9395	176970	.	.	2.67842	18.3968	0.540993	2.62736	0.00860503	0.999738	4.74793	3.31084	4.18524	4.17198	4.16347	4.1837	4.21021	4.23907	16	9	5	15	28	38	0.053691	0.033143	0.018518	0.055386	0.098392	0.153489	0.149329	0.091091	0.051594	0.154936	0.268565	0.418863
5579	04750	Inflammatory mediator regulation of TRP channels	1	1	1	5579	NM_002738,NM_212535	PRKCB	protein kinase C beta	protein_coding	NP_002729.2;NP_997700.1	9395	176970	.	.	2.67842	18.3968	0.540993	2.62736	0.00860503	0.999738	4.74793	3.31084	4.18524	4.17198	4.16347	4.1837	4.21021	4.23907	16	9	5	15	28	38	0.053691	0.033143	0.018518	0.055386	0.098392	0.153489	0.149329	0.091091	0.051594	0.154936	0.268565	0.418863
5579	04911	Insulin secretion	0.10661	1	1	5579	NM_002738,NM_212535	PRKCB	protein kinase C beta	protein_coding	NP_002729.2;NP_997700.1	9395	176970	.	.	2.67842	18.3968	0.540993	2.62736	0.00860503	0.999738	4.74793	3.31084	4.18524	4.17198	4.16347	4.1837	4.21021	4.23907	16	9	5	15	28	38	0.053691	0.033143	0.018518	0.055386	0.098392	0.153489	0.149329	0.091091	0.051594	0.154936	0.268565	0.418863
5579	04912	GnRH signaling pathway	0.114694	1	1	5579	NM_002738,NM_212535	PRKCB	protein kinase C beta	protein_coding	NP_002729.2;NP_997700.1	9395	176970	.	.	2.67842	18.3968	0.540993	2.62736	0.00860503	0.999738	4.74793	3.31084	4.18524	4.17198	4.16347	4.1837	4.21021	4.23907	16	9	5	15	28	38	0.053691	0.033143	0.018518	0.055386	0.098392	0.153489	0.149329	0.091091	0.051594	0.154936	0.268565	0.418863
5579	04916	Melanogenesis	1	1	1	5579	NM_002738,NM_212535	PRKCB	protein kinase C beta	protein_coding	NP_002729.2;NP_997700.1	9395	176970	.	.	2.67842	18.3968	0.540993	2.62736	0.00860503	0.999738	4.74793	3.31084	4.18524	4.17198	4.16347	4.1837	4.21021	4.23907	16	9	5	15	28	38	0.053691	0.033143	0.018518	0.055386	0.098392	0.153489	0.149329	0.091091	0.051594	0.154936	0.268565	0.418863
5579	04918	Thyroid hormone synthesis	1	1	1	5579	NM_002738,NM_212535	PRKCB	protein kinase C beta	protein_coding	NP_002729.2;NP_997700.1	9395	176970	.	.	2.67842	18.3968	0.540993	2.62736	0.00860503	0.999738	4.74793	3.31084	4.18524	4.17198	4.16347	4.1837	4.21021	4.23907	16	9	5	15	28	38	0.053691	0.033143	0.018518	0.055386	0.098392	0.153489	0.149329	0.091091	0.051594	0.154936	0.268565	0.418863
5579	04919	Thyroid hormone signaling pathway	1	1	1	5579	NM_002738,NM_212535	PRKCB	protein kinase C beta	protein_coding	NP_002729.2;NP_997700.1	9395	176970	.	.	2.67842	18.3968	0.540993	2.62736	0.00860503	0.999738	4.74793	3.31084	4.18524	4.17198	4.16347	4.1837	4.21021	4.23907	16	9	5	15	28	38	0.053691	0.033143	0.018518	0.055386	0.098392	0.153489	0.149329	0.091091	0.051594	0.154936	0.268565	0.418863
5579	04921	Oxytocin signaling pathway	1	1	1	5579	NM_002738,NM_212535	PRKCB	protein kinase C beta	protein_coding	NP_002729.2;NP_997700.1	9395	176970	.	.	2.67842	18.3968	0.540993	2.62736	0.00860503	0.999738	4.74793	3.31084	4.18524	4.17198	4.16347	4.1837	4.21021	4.23907	16	9	5	15	28	38	0.053691	0.033143	0.018518	0.055386	0.098392	0.153489	0.149329	0.091091	0.051594	0.154936	0.268565	0.418863
5579	04925	Aldosterone synthesis and secretion	1	1	1	5579	NM_002738,NM_212535	PRKCB	protein kinase C beta	protein_coding	NP_002729.2;NP_997700.1	9395	176970	.	.	2.67842	18.3968	0.540993	2.62736	0.00860503	0.999738	4.74793	3.31084	4.18524	4.17198	4.16347	4.1837	4.21021	4.23907	16	9	5	15	28	38	0.053691	0.033143	0.018518	0.055386	0.098392	0.153489	0.149329	0.091091	0.051594	0.154936	0.268565	0.418863
5579	04928	Parathyroid hormone synthesis, secretion and action	0.00856187	1	0.556521	5579	NM_002738,NM_212535	PRKCB	protein kinase C beta	protein_coding	NP_002729.2;NP_997700.1	9395	176970	.	.	2.67842	18.3968	0.540993	2.62736	0.00860503	0.999738	4.74793	3.31084	4.18524	4.17198	4.16347	4.1837	4.21021	4.23907	16	9	5	15	28	38	0.053691	0.033143	0.018518	0.055386	0.098392	0.153489	0.149329	0.091091	0.051594	0.154936	0.268565	0.418863
5579	04929	GnRH secretion	1	1	1	5579	NM_002738,NM_212535	PRKCB	protein kinase C beta	protein_coding	NP_002729.2;NP_997700.1	9395	176970	.	.	2.67842	18.3968	0.540993	2.62736	0.00860503	0.999738	4.74793	3.31084	4.18524	4.17198	4.16347	4.1837	4.21021	4.23907	16	9	5	15	28	38	0.053691	0.033143	0.018518	0.055386	0.098392	0.153489	0.149329	0.091091	0.051594	0.154936	0.268565	0.418863
5579	04931	Insulin resistance	0.131779	1	1	5579	NM_002738,NM_212535	PRKCB	protein kinase C beta	protein_coding	NP_002729.2;NP_997700.1	9395	176970	.	.	2.67842	18.3968	0.540993	2.62736	0.00860503	0.999738	4.74793	3.31084	4.18524	4.17198	4.16347	4.1837	4.21021	4.23907	16	9	5	15	28	38	0.053691	0.033143	0.018518	0.055386	0.098392	0.153489	0.149329	0.091091	0.051594	0.154936	0.268565	0.418863
5579	04933	AGE-RAGE signaling pathway in diabetic complications	0.122707	1	1	5579	NM_002738,NM_212535	PRKCB	protein kinase C beta	protein_coding	NP_002729.2;NP_997700.1	9395	176970	.	.	2.67842	18.3968	0.540993	2.62736	0.00860503	0.999738	4.74793	3.31084	4.18524	4.17198	4.16347	4.1837	4.21021	4.23907	16	9	5	15	28	38	0.053691	0.033143	0.018518	0.055386	0.098392	0.153489	0.149329	0.091091	0.051594	0.154936	0.268565	0.418863
5579	04935	Growth hormone synthesis, secretion and action	1	1	1	5579	NM_002738,NM_212535	PRKCB	protein kinase C beta	protein_coding	NP_002729.2;NP_997700.1	9395	176970	.	.	2.67842	18.3968	0.540993	2.62736	0.00860503	0.999738	4.74793	3.31084	4.18524	4.17198	4.16347	4.1837	4.21021	4.23907	16	9	5	15	28	38	0.053691	0.033143	0.018518	0.055386	0.098392	0.153489	0.149329	0.091091	0.051594	0.154936	0.268565	0.418863
5579	04960	Aldosterone-regulated sodium reabsorption	1	1	1	5579	NM_002738,NM_212535	PRKCB	protein kinase C beta	protein_coding	NP_002729.2;NP_997700.1	9395	176970	.	.	2.67842	18.3968	0.540993	2.62736	0.00860503	0.999738	4.74793	3.31084	4.18524	4.17198	4.16347	4.1837	4.21021	4.23907	16	9	5	15	28	38	0.053691	0.033143	0.018518	0.055386	0.098392	0.153489	0.149329	0.091091	0.051594	0.154936	0.268565	0.418863
5579	04961	Endocrine and other factor-regulated calcium reabsorption	1	1	1	5579	NM_002738,NM_212535	PRKCB	protein kinase C beta	protein_coding	NP_002729.2;NP_997700.1	9395	176970	.	.	2.67842	18.3968	0.540993	2.62736	0.00860503	0.999738	4.74793	3.31084	4.18524	4.17198	4.16347	4.1837	4.21021	4.23907	16	9	5	15	28	38	0.053691	0.033143	0.018518	0.055386	0.098392	0.153489	0.149329	0.091091	0.051594	0.154936	0.268565	0.418863
5579	04970	Salivary secretion	1	1	1	5579	NM_002738,NM_212535	PRKCB	protein kinase C beta	protein_coding	NP_002729.2;NP_997700.1	9395	176970	.	.	2.67842	18.3968	0.540993	2.62736	0.00860503	0.999738	4.74793	3.31084	4.18524	4.17198	4.16347	4.1837	4.21021	4.23907	16	9	5	15	28	38	0.053691	0.033143	0.018518	0.055386	0.098392	0.153489	0.149329	0.091091	0.051594	0.154936	0.268565	0.418863
5579	04971	Gastric acid secretion	1	1	1	5579	NM_002738,NM_212535	PRKCB	protein kinase C beta	protein_coding	NP_002729.2;NP_997700.1	9395	176970	.	.	2.67842	18.3968	0.540993	2.62736	0.00860503	0.999738	4.74793	3.31084	4.18524	4.17198	4.16347	4.1837	4.21021	4.23907	16	9	5	15	28	38	0.053691	0.033143	0.018518	0.055386	0.098392	0.153489	0.149329	0.091091	0.051594	0.154936	0.268565	0.418863
5579	04972	Pancreatic secretion	1	1	1	5579	NM_002738,NM_212535	PRKCB	protein kinase C beta	protein_coding	NP_002729.2;NP_997700.1	9395	176970	.	.	2.67842	18.3968	0.540993	2.62736	0.00860503	0.999738	4.74793	3.31084	4.18524	4.17198	4.16347	4.1837	4.21021	4.23907	16	9	5	15	28	38	0.053691	0.033143	0.018518	0.055386	0.098392	0.153489	0.149329	0.091091	0.051594	0.154936	0.268565	0.418863
5579	04973	Carbohydrate digestion and absorption	1	1	1	5579	NM_002738,NM_212535	PRKCB	protein kinase C beta	protein_coding	NP_002729.2;NP_997700.1	9395	176970	.	.	2.67842	18.3968	0.540993	2.62736	0.00860503	0.999738	4.74793	3.31084	4.18524	4.17198	4.16347	4.1837	4.21021	4.23907	16	9	5	15	28	38	0.053691	0.033143	0.018518	0.055386	0.098392	0.153489	0.149329	0.091091	0.051594	0.154936	0.268565	0.418863
5579	05017	Spinocerebellar ataxia	1	1	1	5579	NM_002738,NM_212535	PRKCB	protein kinase C beta	protein_coding	NP_002729.2;NP_997700.1	9395	176970	.	.	2.67842	18.3968	0.540993	2.62736	0.00860503	0.999738	4.74793	3.31084	4.18524	4.17198	4.16347	4.1837	4.21021	4.23907	16	9	5	15	28	38	0.053691	0.033143	0.018518	0.055386	0.098392	0.153489	0.149329	0.091091	0.051594	0.154936	0.268565	0.418863
5579	05022	Pathways of neurodegeneration - multiple diseases	0.463247	1	1	5579	NM_002738,NM_212535	PRKCB	protein kinase C beta	protein_coding	NP_002729.2;NP_997700.1	9395	176970	.	.	2.67842	18.3968	0.540993	2.62736	0.00860503	0.999738	4.74793	3.31084	4.18524	4.17198	4.16347	4.1837	4.21021	4.23907	16	9	5	15	28	38	0.053691	0.033143	0.018518	0.055386	0.098392	0.153489	0.149329	0.091091	0.051594	0.154936	0.268565	0.418863
5579	05031	Amphetamine addiction	1	1	1	5579	NM_002738,NM_212535	PRKCB	protein kinase C beta	protein_coding	NP_002729.2;NP_997700.1	9395	176970	.	.	2.67842	18.3968	0.540993	2.62736	0.00860503	0.999738	4.74793	3.31084	4.18524	4.17198	4.16347	4.1837	4.21021	4.23907	16	9	5	15	28	38	0.053691	0.033143	0.018518	0.055386	0.098392	0.153489	0.149329	0.091091	0.051594	0.154936	0.268565	0.418863
5579	05032	Morphine addiction	0.112391	1	1	5579	NM_002738,NM_212535	PRKCB	protein kinase C beta	protein_coding	NP_002729.2;NP_997700.1	9395	176970	.	.	2.67842	18.3968	0.540993	2.62736	0.00860503	0.999738	4.74793	3.31084	4.18524	4.17198	4.16347	4.1837	4.21021	4.23907	16	9	5	15	28	38	0.053691	0.033143	0.018518	0.055386	0.098392	0.153489	0.149329	0.091091	0.051594	0.154936	0.268565	0.418863
5579	05140	Leishmaniasis	0.0961121	1	1	5579	NM_002738,NM_212535	PRKCB	protein kinase C beta	protein_coding	NP_002729.2;NP_997700.1	9395	176970	.	.	2.67842	18.3968	0.540993	2.62736	0.00860503	0.999738	4.74793	3.31084	4.18524	4.17198	4.16347	4.1837	4.21021	4.23907	16	9	5	15	28	38	0.053691	0.033143	0.018518	0.055386	0.098392	0.153489	0.149329	0.091091	0.051594	0.154936	0.268565	0.418863
5579	05143	African trypanosomiasis	1	1	1	5579	NM_002738,NM_212535	PRKCB	protein kinase C beta	protein_coding	NP_002729.2;NP_997700.1	9395	176970	.	.	2.67842	18.3968	0.540993	2.62736	0.00860503	0.999738	4.74793	3.31084	4.18524	4.17198	4.16347	4.1837	4.21021	4.23907	16	9	5	15	28	38	0.053691	0.033143	0.018518	0.055386	0.098392	0.153489	0.149329	0.091091	0.051594	0.154936	0.268565	0.418863
5579	05146	Amoebiasis	1	1	1	5579	NM_002738,NM_212535	PRKCB	protein kinase C beta	protein_coding	NP_002729.2;NP_997700.1	9395	176970	.	.	2.67842	18.3968	0.540993	2.62736	0.00860503	0.999738	4.74793	3.31084	4.18524	4.17198	4.16347	4.1837	4.21021	4.23907	16	9	5	15	28	38	0.053691	0.033143	0.018518	0.055386	0.098392	0.153489	0.149329	0.091091	0.051594	0.154936	0.268565	0.418863
5579	05161	Hepatitis B	1	1	1	5579	NM_002738,NM_212535	PRKCB	protein kinase C beta	protein_coding	NP_002729.2;NP_997700.1	9395	176970	.	.	2.67842	18.3968	0.540993	2.62736	0.00860503	0.999738	4.74793	3.31084	4.18524	4.17198	4.16347	4.1837	4.21021	4.23907	16	9	5	15	28	38	0.053691	0.033143	0.018518	0.055386	0.098392	0.153489	0.149329	0.091091	0.051594	0.154936	0.268565	0.418863
5579	05163	Human cytomegalovirus infection	1	1	1	5579	NM_002738,NM_212535	PRKCB	protein kinase C beta	protein_coding	NP_002729.2;NP_997700.1	9395	176970	.	.	2.67842	18.3968	0.540993	2.62736	0.00860503	0.999738	4.74793	3.31084	4.18524	4.17198	4.16347	4.1837	4.21021	4.23907	16	9	5	15	28	38	0.053691	0.033143	0.018518	0.055386	0.098392	0.153489	0.149329	0.091091	0.051594	0.154936	0.268565	0.418863
5579	05164	Influenza A	1	1	1	5579	NM_002738,NM_212535	PRKCB	protein kinase C beta	protein_coding	NP_002729.2;NP_997700.1	9395	176970	.	.	2.67842	18.3968	0.540993	2.62736	0.00860503	0.999738	4.74793	3.31084	4.18524	4.17198	4.16347	4.1837	4.21021	4.23907	16	9	5	15	28	38	0.053691	0.033143	0.018518	0.055386	0.098392	0.153489	0.149329	0.091091	0.051594	0.154936	0.268565	0.418863
5579	05170	Human immunodeficiency virus 1 infection	0.241779	1	1	5579	NM_002738,NM_212535	PRKCB	protein kinase C beta	protein_coding	NP_002729.2;NP_997700.1	9395	176970	.	.	2.67842	18.3968	0.540993	2.62736	0.00860503	0.999738	4.74793	3.31084	4.18524	4.17198	4.16347	4.1837	4.21021	4.23907	16	9	5	15	28	38	0.053691	0.033143	0.018518	0.055386	0.098392	0.153489	0.149329	0.091091	0.051594	0.154936	0.268565	0.418863
5579	05171	Coronavirus disease - COVID-19	0.0365535	1	0.791991	5579	NM_002738,NM_212535	PRKCB	protein kinase C beta	protein_coding	NP_002729.2;NP_997700.1	9395	176970	.	.	2.67842	18.3968	0.540993	2.62736	0.00860503	0.999738	4.74793	3.31084	4.18524	4.17198	4.16347	4.1837	4.21021	4.23907	16	9	5	15	28	38	0.053691	0.033143	0.018518	0.055386	0.098392	0.153489	0.149329	0.091091	0.051594	0.154936	0.268565	0.418863
5579	05200	Pathways in cancer	0.501577	1	1	5579	NM_002738,NM_212535	PRKCB	protein kinase C beta	protein_coding	NP_002729.2;NP_997700.1	9395	176970	.	.	2.67842	18.3968	0.540993	2.62736	0.00860503	0.999738	4.74793	3.31084	4.18524	4.17198	4.16347	4.1837	4.21021	4.23907	16	9	5	15	28	38	0.053691	0.033143	0.018518	0.055386	0.098392	0.153489	0.149329	0.091091	0.051594	0.154936	0.268565	0.418863
5579	05205	Proteoglycans in cancer	1	1	1	5579	NM_002738,NM_212535	PRKCB	protein kinase C beta	protein_coding	NP_002729.2;NP_997700.1	9395	176970	.	.	2.67842	18.3968	0.540993	2.62736	0.00860503	0.999738	4.74793	3.31084	4.18524	4.17198	4.16347	4.1837	4.21021	4.23907	16	9	5	15	28	38	0.053691	0.033143	0.018518	0.055386	0.098392	0.153489	0.149329	0.091091	0.051594	0.154936	0.268565	0.418863
5579	05206	MicroRNAs in cancer	1	1	1	5579	NM_002738,NM_212535	PRKCB	protein kinase C beta	protein_coding	NP_002729.2;NP_997700.1	9395	176970	.	.	2.67842	18.3968	0.540993	2.62736	0.00860503	0.999738	4.74793	3.31084	4.18524	4.17198	4.16347	4.1837	4.21021	4.23907	16	9	5	15	28	38	0.053691	0.033143	0.018518	0.055386	0.098392	0.153489	0.149329	0.091091	0.051594	0.154936	0.268565	0.418863
5579	05214	Glioma	1	1	1	5579	NM_002738,NM_212535	PRKCB	protein kinase C beta	protein_coding	NP_002729.2;NP_997700.1	9395	176970	.	.	2.67842	18.3968	0.540993	2.62736	0.00860503	0.999738	4.74793	3.31084	4.18524	4.17198	4.16347	4.1837	4.21021	4.23907	16	9	5	15	28	38	0.053691	0.033143	0.018518	0.055386	0.098392	0.153489	0.149329	0.091091	0.051594	0.154936	0.268565	0.418863
5579	05223	Non-small cell lung cancer	1	1	1	5579	NM_002738,NM_212535	PRKCB	protein kinase C beta	protein_coding	NP_002729.2;NP_997700.1	9395	176970	.	.	2.67842	18.3968	0.540993	2.62736	0.00860503	0.999738	4.74793	3.31084	4.18524	4.17198	4.16347	4.1837	4.21021	4.23907	16	9	5	15	28	38	0.053691	0.033143	0.018518	0.055386	0.098392	0.153489	0.149329	0.091091	0.051594	0.154936	0.268565	0.418863
5579	05225	Hepatocellular carcinoma	1	1	1	5579	NM_002738,NM_212535	PRKCB	protein kinase C beta	protein_coding	NP_002729.2;NP_997700.1	9395	176970	.	.	2.67842	18.3968	0.540993	2.62736	0.00860503	0.999738	4.74793	3.31084	4.18524	4.17198	4.16347	4.1837	4.21021	4.23907	16	9	5	15	28	38	0.053691	0.033143	0.018518	0.055386	0.098392	0.153489	0.149329	0.091091	0.051594	0.154936	0.268565	0.418863
5579	05231	Choline metabolism in cancer	1	1	1	5579	NM_002738,NM_212535	PRKCB	protein kinase C beta	protein_coding	NP_002729.2;NP_997700.1	9395	176970	.	.	2.67842	18.3968	0.540993	2.62736	0.00860503	0.999738	4.74793	3.31084	4.18524	4.17198	4.16347	4.1837	4.21021	4.23907	16	9	5	15	28	38	0.053691	0.033143	0.018518	0.055386	0.098392	0.153489	0.149329	0.091091	0.051594	0.154936	0.268565	0.418863
6550	04964	Proximal tubule bicarbonate reclamation	0.0305776	1	0.791991	6550	NM_001284351,NM_004174	SLC9A3	solute carrier family 9 member A3	protein_coding	NP_001271280.1;NP_004165.2	11073	182307	.	.	-3.26941	579.676	0.10707	-15.9619	2.3551e-57	3.59482e-53	8.0856	9.79393	9.31616	9.44394	9.39416	8.74634	8.69999	8.76044	842	938	845	289	267	272	4.33698	5.32746	5.09043	1.56142	1.38304	1.61146	12.0623	14.6421	14.1831	4.36791	3.77508	4.39756
6550	04974	Protein digestion and absorption	0.126119	1	1	6550	NM_001284351,NM_004174	SLC9A3	solute carrier family 9 member A3	protein_coding	NP_001271280.1;NP_004165.2	11073	182307	.	.	-3.26941	579.676	0.10707	-15.9619	2.3551e-57	3.59482e-53	8.0856	9.79393	9.31616	9.44394	9.39416	8.74634	8.69999	8.76044	842	938	845	289	267	272	4.33698	5.32746	5.09043	1.56142	1.38304	1.61146	12.0623	14.6421	14.1831	4.36791	3.77508	4.39756
6550	04976	Bile secretion	1	1	1	6550	NM_001284351,NM_004174	SLC9A3	solute carrier family 9 member A3	protein_coding	NP_001271280.1;NP_004165.2	11073	182307	.	.	-3.26941	579.676	0.10707	-15.9619	2.3551e-57	3.59482e-53	8.0856	9.79393	9.31616	9.44394	9.39416	8.74634	8.69999	8.76044	842	938	845	289	267	272	4.33698	5.32746	5.09043	1.56142	1.38304	1.61146	12.0623	14.6421	14.1831	4.36791	3.77508	4.39756
6550	04978	Mineral absorption	1	1	1	6550	NM_001284351,NM_004174	SLC9A3	solute carrier family 9 member A3	protein_coding	NP_001271280.1;NP_004165.2	11073	182307	.	.	-3.26941	579.676	0.10707	-15.9619	2.3551e-57	3.59482e-53	8.0856	9.79393	9.31616	9.44394	9.39416	8.74634	8.69999	8.76044	842	938	845	289	267	272	4.33698	5.32746	5.09043	1.56142	1.38304	1.61146	12.0623	14.6421	14.1831	4.36791	3.77508	4.39756
6564	04974	Protein digestion and absorption	0.126119	1	1	6564	NM_005073	SLC15A1	solute carrier family 15 member 1	protein_coding	NP_005064.1	10920	600544	.	.	1.96395	23.9966	0.413559	2.35458	0.0185438	0.999738	4.99133	4.01659	4.56284	4.57284	4.5606	4.59814	4.59803	4.60343	16	19	13	32	33	32	0.142463	0.188962	0.134773	0.306702	0.301512	0.336591	0.396226	0.519346	0.375507	0.857966	0.822991	0.918536
8336	04217	Necroptosis	0.187519	1	1	8336	NM_003514	H2AC17	H2A clustered histone 17	protein_coding	NP_003505.1	4735	602796	.	.	1.78274	36.0729	0.385527	2.16352	0.0305011	0.999738	5.53099	4.69534	5.14794	5.13536	5.1445	5.23753	5.14467	5.17501	30	22	25	73	29	39	1.73464	1.37869	1.66261	4.45062	1.66494	2.61633	4.82447	3.78922	4.6324	12.4501	4.54453	7.13981
8336	05034	Alcoholism	0.216636	1	1	8336	NM_003514	H2AC17	H2A clustered histone 17	protein_coding	NP_003505.1	4735	602796	.	.	1.78274	36.0729	0.385527	2.16352	0.0305011	0.999738	5.53099	4.69534	5.14794	5.13536	5.1445	5.23753	5.14467	5.17501	30	22	25	73	29	39	1.73464	1.37869	1.66261	4.45062	1.66494	2.61633	4.82447	3.78922	4.6324	12.4501	4.54453	7.13981
8336	05322	Systemic lupus erythematosus	0.013677	1	0.592669	8336	NM_003514	H2AC17	H2A clustered histone 17	protein_coding	NP_003505.1	4735	602796	.	.	1.78274	36.0729	0.385527	2.16352	0.0305011	0.999738	5.53099	4.69534	5.14794	5.13536	5.1445	5.23753	5.14467	5.17501	30	22	25	73	29	39	1.73464	1.37869	1.66261	4.45062	1.66494	2.61633	4.82447	3.78922	4.6324	12.4501	4.54453	7.13981
8364	05034	Alcoholism	0.216636	1	1	8364	NM_003542	H4C3	H4 clustered histone 3	protein_coding	NP_003533.1	4787	602827	.	.	3.79352	28.7039	0.966345	1.99053	0.0465327	0.999738	5.50597	3.5808	4.78191	4.75775	4.76621	4.95495	4.80043	4.7657	19	7	10	103	28	10	1.3317	0.516138	0.794329	7.58826	1.98319	0.783957	3.7038	1.41856	2.21318	21.2273	5.41321	2.13937
8364	05203	Viral carcinogenesis	0.233819	1	1	8364	NM_003542	H4C3	H4 clustered histone 3	protein_coding	NP_003533.1	4787	602827	.	.	3.79352	28.7039	0.966345	1.99053	0.0465327	0.999738	5.50597	3.5808	4.78191	4.75775	4.76621	4.95495	4.80043	4.7657	19	7	10	103	28	10	1.3317	0.516138	0.794329	7.58826	1.98319	0.783957	3.7038	1.41856	2.21318	21.2273	5.41321	2.13937
8364	05322	Systemic lupus erythematosus	0.013677	1	0.592669	8364	NM_003542	H4C3	H4 clustered histone 3	protein_coding	NP_003533.1	4787	602827	.	.	3.79352	28.7039	0.966345	1.99053	0.0465327	0.999738	5.50597	3.5808	4.78191	4.75775	4.76621	4.95495	4.80043	4.7657	19	7	10	103	28	10	1.3317	0.516138	0.794329	7.58826	1.98319	0.783957	3.7038	1.41856	2.21318	21.2273	5.41321	2.13937
8771	04060	Cytokine-cytokine receptor interaction	0.31979	1	1	8771	NM_003823	TNFRSF6B	TNF receptor superfamily member 6b	protein_coding	NP_003814.1	11921	603361	.	.	2.88748	13.8772	0.698778	2.18927	0.0285774	0.999738	4.36394	2.84065	3.76394	3.7538	3.7783	3.84052	3.76578	3.78026	7	2	12	42	8	13	0.153513	0.043301	0.347187	1.0897	0.184694	0.347652	0.426959	0.119008	0.967342	3.04831	0.504131	0.948721
9699	04911	Insulin secretion	0.10661	1	1	9699	NM_001100117,NM_001282881,NM_001282882,NM_001348484,NM_001348485,NM_001348486,NM_001348487,NM_001348488,NM_001348489,NM_001348490,NM_001348491,NM_001348492,NM_001348493,NM_001348494,NM_001348495,NM_001348496,NM_001348497,NM_001348498,NM_001348499,NM_001348500,NM_001348501,NM_001348502,NM_001348503,NM_001348504,NM_001348505,NM_001348506,NM_001348507,NM_001348508,NM_001348509,NM_014677,NR_145710,NR…	RIMS2	regulating synaptic membrane exocytosis 2	protein_coding	NP_001093587.1;NP_001269810.1;NP_001269811.1;NP_001335413.1;NP_001335414.1;NP_001335415.1;NP_001335416.1;NP_001335417.1;NP_001335418.1;NP_001335419.1;NP_001335420.1;NP_001335421.1;NP_001335422.1;NP_001335423.1;NP_001335424.1;NP_001335425.1;NP_001335426.1;NP_001335427.1;NP_001335428.1;NP_001335429.1;NP_001335430.1;NP_001335431.1;NP_001335432.1;NP_001335433.1;NP_001335434.1;NP_001335435.1;NP_001335…	17283	606630	.	.	-1.72168	43.9761	0.308562	-2.54023	0.0110781	0.999738	5.01263	5.79885	5.48051	5.46382	5.48699	5.41823	5.44049	5.42432	60	48	57	29	41	29	0.200944	0.206378	0.252144	0.091346	0.148083	0.09646	0.558875	0.567215	0.702532	0.255532	0.4042	0.263232
10840	00670	One carbon pool by folate	1	1	1	10840	NM_001270364,NM_001270365,NM_012190,NR_072979,XM_006713481,XM_011512355,XM_017005613,XM_017005614,XM_024453325	ALDH1L1	aldehyde dehydrogenase 1 family member L1	protein_coding	NP_001257293.1;NP_001257294.1;NP_036322.2;XP_006713544.1;XP_011510657.1;XP_016861102.1;XP_016861103.1;XP_024309093.1	3978	600249	.	.	-2.63111	16.7188	0.521024	-2.6787	0.00739079	0.999738	3.20825	4.59666	4.07491	4.07663	4.06239	4.02737	4.03979	4.04557	27	26	19	5	11	12	0.233511	0.252981	0.191311	0.042966	0.095218	0.114677	0.649456	0.695297	0.533034	0.120194	0.259902	0.312947
79369	00601	Glycosphingolipid biosynthesis - lacto and neolacto series	1	1	1	79369	NM_001330492,NM_030765	B3GNT4	UDP-GlcNAc:betaGal beta-1,3-N-acetylglucosaminyltransferase 4	protein_coding	NP_001317421.1;NP_110392.1	15683	605864	.	.	-1.58556	56.1643	0.279078	-2.38282	0.0171806	0.999738	5.43953	6.10709	5.83268	5.80587	5.85438	5.79304	5.77517	5.76742	73	55	76	52	45	36	0.743907	0.612148	0.9121	0.551875	0.444501	0.40601	2.069	1.68244	2.54132	1.54381	1.21329	1.10797
79369	01100	Metabolic pathways	0.125043	1	1	79369	NM_001330492,NM_030765	B3GNT4	UDP-GlcNAc:betaGal beta-1,3-N-acetylglucosaminyltransferase 4	protein_coding	NP_001317421.1;NP_110392.1	15683	605864	.	.	-1.58556	56.1643	0.279078	-2.38282	0.0171806	0.999738	5.43953	6.10709	5.83268	5.80587	5.85438	5.79304	5.77517	5.76742	73	55	76	52	45	36	0.743907	0.612148	0.9121	0.551875	0.444501	0.40601	2.069	1.68244	2.54132	1.54381	1.21329	1.10797
84992	00563	Glycosylphosphatidylinositol (GPI)-anchor biosynthesis	1	1	1	84992	NM_001042616	PIGY	phosphatidylinositol glycan anchor biosynthesis class Y	protein_coding	NP_001036081.1	28213	610662	.	.	-2.78672	193.749	0.740175	-1.99759	0.0457611	0.999738	6.67777	8.15542	7.68946	7.87855	7.33464	7.28545	7.27235	7.47092	323	443	88	74	71	161	7.05129	10.6586	2.24545	1.6813	1.55034	4.02113	19.6115	29.2943	6.25632	4.70326	4.23172	10.9734
84992	01100	Metabolic pathways	0.125043	1	1	84992	NM_001042616	PIGY	phosphatidylinositol glycan anchor biosynthesis class Y	protein_coding	NP_001036081.1	28213	610662	.	.	-2.78672	193.749	0.740175	-1.99759	0.0457611	0.999738	6.67777	8.15542	7.68946	7.87855	7.33464	7.28545	7.27235	7.47092	323	443	88	74	71	161	7.05129	10.6586	2.24545	1.6813	1.55034	4.02113	19.6115	29.2943	6.25632	4.70326	4.23172	10.9734
342909	05168	Herpes simplex virus 1 infection	0.0262973	1	0.791991	342909	NM_001037813,XM_011526907,XM_011526908,XM_024451486,XM_024451487	ZNF284	zinc finger protein 284	protein_coding	NP_001032902.1;XP_011525209.1;XP_011525210.1;XP_024307254.1;XP_024307255.1	13078	.	.	.	-2.19667	12.6276	0.575865	-1.9715	0.0486665	NA	2.98222	4.11712	3.65039	3.6596	3.66792	3.6353	3.6368	3.64172	14	17	20	7	8	9	0.089254	0.121006	0.18022	0.045581	0.048939	0.066637	0.248237	0.332574	0.502132	0.127507	0.133582	0.181847
100526739	03460	Fanconi anemia pathway	1	1	1	100526739	NM_001243768,NM_001270517,NM_198544,NM_199006,NR_037187	CENPS-CORT	CENPS-CORT readthrough	protein_coding	NP_001230697.1;NP_001257446.1;NP_940946.1;NP_950171.2	38843	.	.	.	1.74933	42.7031	0.340181	2.37168	0.0177074	0.999738	5.76267	4.95949	5.37272	5.41524	5.37371	5.42025	5.46816	5.4218	26	43	23	48	74	45	0.585194	0.896644	0.529355	1.00972	1.59964	1.02145	1.62757	2.46435	1.4749	2.82459	4.36628	2.78747
100526767	04144	Endocytosis	1	1	1	100526767	NM_001198954	RNF103-CHMP3	RNF103-CHMP3 readthrough	protein_coding	NP_001185883.1	38847	.	.	.	5.42648	9.67566	0.97017	2.51504	0.0119019	NA	4.02985	1.59303	3.24665	3.24297	3.2458	3.24234	3.33785	3.24563	4	2	3	2	47	3	0.032821	0.014145	0.026656	0.012999	0.394931	0.021263	0.091283	0.038876	0.074269	0.036363	1.07798	0.058026
100526767	04217	Necroptosis	0.187519	1	1	100526767	NM_001198954	RNF103-CHMP3	RNF103-CHMP3 readthrough	protein_coding	NP_001185883.1	38847	.	.	.	5.42648	9.67566	0.97017	2.51504	0.0119019	NA	4.02985	1.59303	3.24665	3.24297	3.2458	3.24234	3.33785	3.24563	4	2	3	2	47	3	0.032821	0.014145	0.026656	0.012999	0.394931	0.021263	0.091283	0.038876	0.074269	0.036363	1.07798	0.058026
100529215	05168	Herpes simplex virus 1 infection	0.0262973	1	0.791991	100529215	NM_001172650,NM_001202425	ZNF559-ZNF177	ZNF559-ZNF177 readthrough	protein_coding	NP_001166121.1;NP_001189354.1	42964	.	.	.	-1.73436	69.7299	0.266622	-2.97951	0.00288713	0.875217	5.67413	6.46596	6.17454	6.18243	6.09672	6.06624	6.08228	6.08002	105	102	57	48	58	50	1.10096	1.18938	0.692006	0.523801	0.609906	0.62046	3.06205	3.26891	1.92809	1.46528	1.66477	1.6932
100534599	03040	Spliceosome	1	1	1	100534599	NM_001204890	ISY1-RAB43	ISY1-RAB43 readthrough	protein_coding	NP_001191819.1	42969	.	.	.	-1.93264	47.5952	0.397313	-2.39251	0.0167335	0.999738	5.02007	5.97136	5.58877	5.50131	5.65079	5.49504	5.53043	5.52787	69	24	92	23	41	35	0.388242	0.143509	0.601486	0.134399	0.232182	0.225606	1.0798	0.394423	1.67588	0.375968	0.633751	0.615664
107080638	04150	mTOR signaling pathway	0.183275	1	1	107080638	NM_001318809,NR_134872	TBC1D7-LOC100130357	TBC1D7-LOC100130357 readthrough	protein_coding	NP_001305738.1	.	.	.	.	-1.96813	31.1749	0.364449	-2.68028	0.00735601	0.999738	4.39255	5.36969	4.96219	4.98099	4.98194	4.93358	4.92526	4.93371	37	43	42	23	20	21	0.528539	0.579397	0.646059	0.310314	0.252209	0.335159	1.47	1.59242	1.80007	0.868072	0.688419	0.914627

## Sheet: GO_stat
source	term_id	term_name	intersections	adjusted_p_value	term_size	query_size	intersection_size	effective_domain_size
GO:MF	GO:0031711	bradykinin receptor binding	1636	0.0946134	2	50	1	18694
GO:MF	GO:0004611	phosphoenolpyruvate carboxykinase activity	5105	0.0946134	2	50	1	18694
GO:MF	GO:0004613	phosphoenolpyruvate carboxykinase (GTP) activity	5105	0.0946134	2	50	1	18694
GO:MF	GO:0046983	protein dimerization activity	79953, 3292, 1649, 684, 8364, 100526739, 8336, 116448	0.0946134	1068	50	8	18694
GO:MF	GO:0008241	peptidyl-dipeptidase activity	1636	0.0946134	3	50	1	18694
GO:MF	GO:0005142	interleukin-11 receptor binding	3589	0.0946134	1	50	1	18694
GO:MF	GO:0016155	formyltetrahydrofolate dehydrogenase activity	10840	0.0946134	2	50	1	18694
GO:MF	GO:0005246	calcium channel regulator activity	5579, 2669	0.0946134	48	50	2	18694
GO:MF	GO:0044729	hemi-methylated DNA-binding	1958	0.0946134	3	50	1	18694
GO:MF	GO:0005427	proton-dependent oligopeptide secondary active transmembrane transporter activity	6564	0.0946134	2	50	1	18694
GO:MF	GO:0015333	peptide:proton symporter activity	6564	0.0946134	3	50	1	18694
GO:MF	GO:0015322	secondary active oligopeptide transmembrane transporter activity	6564	0.0946134	2	50	1	18694
GO:MF	GO:0072582	17-beta-hydroxysteroid dehydrogenase (NADP+) activity	3292	0.0946134	2	50	1	18694
GO:MF	GO:0106264	protein serine kinase activity (using GTP as donor)	5105	0.0946134	1	50	1	18694
GO:MF	GO:1903924	estradiol binding	3292	0.0946134	1	50	1	18694
GO:MF	GO:0008375	acetylglucosaminyltransferase activity	79369, 84992	0.0946134	51	50	2	18694
GO:MF	GO:0008240	tripeptidyl-peptidase activity	1636	0.0946134	3	50	1	18694
GO:MF	GO:0070401	NADP+ binding	3292	0.0946134	3	50	1	18694
GO:MF	GO:0035804	structural constituent of egg coat	7784	0.0946134	3	50	1	18694
GO:MF	GO:0050661	NADP binding	3292, 2329	0.0946134	52	50	2	18694
GO:MF	GO:0035410	dihydrotestosterone 17-beta-dehydrogenase activity	3292	0.0946134	2	50	1	18694
GO:MF	GO:0031714	C5a anaphylatoxin chemotactic receptor binding	718	0.0946134	1	50	1	18694
GO:MF	GO:0035403	histone kinase activity (H3-T6 specific)	5579	0.0946134	2	50	1	18694
GO:MF	GO:0031715	C5L2 anaphylatoxin chemotactic receptor binding	718	0.0946134	1	50	1	18694
GO:MF	GO:0042937	tripeptide transmembrane transporter activity	6564	0.097747	4	50	1	18694
GO:MF	GO:0008457	beta-galactosyl-N-acetylglucosaminylgalactosylglucosyl-ceramide beta-1,3-acetylglucosaminyltransferase activity	79369	0.097747	4	50	1	18694
GO:MF	GO:0071916	dipeptide transmembrane transporter activity	6564	0.097747	4	50	1	18694
GO:MF	GO:0030546	signaling receptor activator activity	7784, 2323, 3589, 100526739, 6781	0.097747	500	50	5	18694
GO:MF	GO:0048018	receptor ligand activity	7784, 2323, 3589, 100526739, 6781	0.097747	494	50	5	18694
GO:MF	GO:0004499	N,N-dimethylaniline monooxygenase activity	2329	0.110584	5	50	1	18694
GO:MF	GO:0003700	DNA-binding transcription factor activity	3199, 339488, 1649, 91392, 342909, 2119, 1958, 114108587, 116448	0.110584	1439	50	9	18694
GO:MF	GO:0032190	acrosin binding	7784	0.110584	5	50	1	18694
GO:BP	GO:0003422	growth plate cartilage morphogenesis	6781	0.110919	2	45	1	18092
GO:BP	GO:0003421	growth plate cartilage axis specification	6781	0.110919	1	45	1	18092
GO:BP	GO:0060177	regulation of angiotensin metabolic process	1636	0.110919	2	45	1	18092
GO:BP	GO:0048791	calcium ion-regulated exocytosis of neurotransmitter	5579, 9699	0.110919	25	45	2	18092
GO:BP	GO:0035283	central nervous system segmentation	3199	0.110919	3	45	1	18092
GO:BP	GO:0010557	positive regulation of macromolecule biosynthetic process	3199, 7784, 339488, 1649, 5579, 2323, 5105, 26206, 3589, 2119, 1958	0.110919	1917	45	11	18092
GO:BP	GO:0002019	regulation of renal output by angiotensin	1636	0.110919	3	45	1	18092
GO:BP	GO:0002524	hypersensitivity	7784, 718	0.110919	13	45	2	18092
GO:BP	GO:0002373	plasmacytoid dendritic cell cytokine production	684	0.110919	1	45	1	18092
GO:BP	GO:0032774	RNA biosynthetic process	3199, 7784, 100529215, 339488, 1649, 91392, 5579, 342909, 2323, 8364, 5105, 26206, 3589, 2119, 8336, 1958, 114108587, 116448	0.110919	3749	45	18	18092
GO:BP	GO:0032504	multicellular organism reproduction	7784, 51673, 1636, 26206, 1731, 2119, 1958, 6781	0.110919	899	45	8	18092
GO:BP	GO:0035284	brain segmentation	3199	0.110919	3	45	1	18092
GO:BP	GO:0045893	positive regulation of transcription, DNA-templated	3199, 7784, 339488, 1649, 2323, 5105, 26206, 3589, 2119, 1958	0.110919	1592	45	10	18092
GO:BP	GO:0035408	histone H3-T6 phosphorylation	5579	0.110919	2	45	1	18092
GO:BP	GO:0017156	calcium-ion regulated exocytosis	7784, 5579, 9699	0.110919	66	45	3	18092
GO:BP	GO:0051365	cellular response to potassium ion starvation	5105	0.110919	3	45	1	18092
GO:BP	GO:0017157	regulation of exocytosis	7784, 5579, 1731, 9699	0.110919	220	45	4	18092
GO:BP	GO:0017158	regulation of calcium ion-dependent exocytosis	7784, 5579	0.110919	45	45	2	18092
GO:BP	GO:0018130	heterocycle biosynthetic process	3199, 7784, 100529215, 339488, 5143, 1649, 91392, 5579, 342909, 2323, 8364, 5105, 26206, 3589, 2119, 8336, 1958, 114108587, 116448	0.110919	4277	45	19	18092
GO:BP	GO:0051311	meiotic metaphase plate congression	1731	0.110919	2	45	1	18092
GO:BP	GO:1904640	response to methionine	5105	0.110919	3	45	1	18092
GO:BP	GO:0048609	multicellular organismal reproductive process	7784, 51673, 1636, 26206, 1731, 2119, 1958, 6781	0.110919	879	45	8	18092
GO:BP	GO:1902680	positive regulation of RNA biosynthetic process	3199, 7784, 339488, 1649, 5579, 2323, 5105, 26206, 3589, 2119, 1958	0.110919	1680	45	11	18092
GO:BP	GO:0010556	regulation of macromolecule biosynthetic process	3199, 7784, 100529215, 339488, 1649, 91392, 5579, 342909, 2323, 8364, 5105, 26206, 3589, 2119, 8336, 1958, 114108587, 116448	0.110919	4137	45	18	18092
GO:BP	GO:0032633	interleukin-4 production	7784, 1649	0.110919	39	45	2	18092
GO:BP	GO:0034654	nucleobase-containing compound biosynthetic process	3199, 7784, 100529215, 339488, 5143, 1649, 91392, 5579, 342909, 2323, 8364, 5105, 26206, 3589, 2119, 8336, 1958, 114108587, 116448	0.110919	4211	45	19	18092
GO:BP	GO:0044324	regulation of transcription involved in anterior/posterior axis specification	1649	0.110919	2	45	1	18092
GO:BP	GO:0001893	maternal placenta development	51673, 6781	0.110919	38	45	2	18092
GO:BP	GO:0048731	system development	3199, 79953, 7784, 4135, 51673, 1636, 3292, 342035, 1649, 5579, 2323, 8364, 5105, 3589, 2596, 2119, 1958, 718, 9699, 116448, 6781	0.110919	5151	45	21	18092
GO:BP	GO:0010817	regulation of hormone levels	1636, 3292, 5579, 3589, 1958, 9699	0.110919	543	45	6	18092
GO:BP	GO:0001809	positive regulation of type IV hypersensitivity	7784	0.110919	1	45	1	18092
GO:BP	GO:1903305	regulation of regulated secretory pathway	7784, 5579, 9699	0.110919	157	45	3	18092
GO:BP	GO:0032673	regulation of interleukin-4 production	7784, 1649	0.110919	31	45	2	18092
GO:BP	GO:1903402	regulation of renal phosphate excretion	6781	0.110919	1	45	1	18092
GO:BP	GO:0002731	negative regulation of dendritic cell cytokine production	684	0.110919	2	45	1	18092
GO:BP	GO:0002736	regulation of plasmacytoid dendritic cell cytokine production	684	0.110919	1	45	1	18092
GO:BP	GO:0002737	negative regulation of plasmacytoid dendritic cell cytokine production	684	0.110919	1	45	1	18092
GO:BP	GO:1903403	negative regulation of renal phosphate excretion	6781	0.110919	1	45	1	18092
GO:BP	GO:1903506	regulation of nucleic acid-templated transcription	3199, 7784, 100529215, 339488, 1649, 91392, 5579, 342909, 2323, 8364, 5105, 26206, 3589, 2119, 8336, 1958, 114108587, 116448	0.110919	3564	45	18	18092
GO:BP	GO:0001798	positive regulation of type IIa hypersensitivity	718	0.110919	3	45	1	18092
GO:BP	GO:0061402	positive regulation of transcription from RNA polymerase II promoter in response to acidic pH	5105	0.110919	2	45	1	18092
GO:BP	GO:1903508	positive regulation of nucleic acid-templated transcription	3199, 7784, 339488, 1649, 5579, 2323, 5105, 26206, 3589, 2119, 1958	0.110919	1679	45	11	18092
GO:BP	GO:0002675	positive regulation of acute inflammatory response	7784, 718	0.110919	30	45	2	18092
GO:BP	GO:0002673	regulation of acute inflammatory response	7784, 718	0.110919	52	45	2	18092
GO:BP	GO:0002861	regulation of inflammatory response to antigenic stimulus	7784, 718	0.110919	33	45	2	18092
GO:BP	GO:0016070	RNA metabolic process	3199, 7784, 100529215, 339488, 100534599, 1649, 91392, 5579, 342909, 2323, 8364, 5105, 26206, 3589, 2119, 8336, 1958, 114108587, 116448, 100996928	0.110919	4732	45	20	18092
GO:BP	GO:1903597	negative regulation of gap junction assembly	1636	0.110919	2	45	1	18092
GO:BP	GO:0002863	positive regulation of inflammatory response to antigenic stimulus	7784, 718	0.110919	12	45	2	18092
GO:BP	GO:0044722	renal phosphate excretion	6781	0.110919	1	45	1	18092
GO:BP	GO:0002864	regulation of acute inflammatory response to antigenic stimulus	7784, 718	0.110919	16	45	2	18092
GO:BP	GO:0002866	positive regulation of acute inflammatory response to antigenic stimulus	7784, 718	0.110919	8	45	2	18092
GO:BP	GO:0002883	regulation of hypersensitivity	7784, 718	0.110919	10	45	2	18092
GO:BP	GO:0002885	positive regulation of hypersensitivity	7784, 718	0.110919	6	45	2	18092
GO:BP	GO:0002894	positive regulation of type II hypersensitivity	718	0.110919	3	45	1	18092
GO:BP	GO:0002922	positive regulation of humoral immune response	7784, 718	0.110919	19	45	2	18092
GO:BP	GO:0001970	positive regulation of activation of membrane attack complex	718	0.110919	2	45	1	18092
GO:BP	GO:0010468	regulation of gene expression	3199, 7784, 100529215, 339488, 1636, 1649, 684, 91392, 5579, 342909, 2323, 8364, 5105, 26206, 3589, 2119, 8336, 1958, 718, 114108587, 9699, 116448	0.110919	5162	45	22	18092
GO:BP	GO:0002438	acute inflammatory response to antigenic stimulus	7784, 718	0.110919	26	45	2	18092
GO:BP	GO:0060086	circadian temperature homeostasis	1958	0.110919	3	45	1	18092
GO:BP	GO:2000386	positive regulation of ovarian follicle development	7784	0.110919	2	45	1	18092
GO:BP	GO:0071506	cellular response to mycophenolic acid	1958	0.110919	2	45	1	18092
GO:BP	GO:0046463	acylglycerol biosynthetic process	5105, 718	0.110919	51	45	2	18092
GO:BP	GO:0071505	response to mycophenolic acid	1958	0.110919	2	45	1	18092
GO:BP	GO:0046460	neutral lipid biosynthetic process	5105, 718	0.110919	51	45	2	18092
GO:BP	GO:0031326	regulation of cellular biosynthetic process	3199, 7784, 100529215, 339488, 1649, 91392, 5579, 342909, 2323, 8364, 5105, 26206, 3589, 2119, 8336, 1958, 718, 114108587, 116448	0.110919	4310	45	19	18092
GO:BP	GO:2000368	positive regulation of acrosomal vesicle exocytosis	7784	0.110919	2	45	1	18092
GO:BP	GO:0051046	regulation of secretion	7784, 5579, 3589, 1731, 9699, 6781	0.110919	668	45	6	18092
GO:BP	GO:2000367	regulation of acrosomal vesicle exocytosis	7784	0.110919	3	45	1	18092
GO:BP	GO:0021658	rhombomere 3 morphogenesis	3199	0.110919	2	45	1	18092
GO:BP	GO:0021593	rhombomere morphogenesis	3199	0.110919	2	45	1	18092
GO:BP	GO:0019219	regulation of nucleobase-containing compound metabolic process	3199, 7784, 100529215, 339488, 1649, 91392, 5579, 342909, 2323, 8364, 5105, 26206, 3589, 2119, 8336, 1958, 114108587, 116448	0.110919	4123	45	18	18092
GO:BP	GO:0021569	rhombomere 3 development	3199	0.110919	3	45	1	18092
GO:BP	GO:0120255	olefinic compound biosynthetic process	3292, 1958	0.110919	26	45	2	18092
GO:BP	GO:0009889	regulation of biosynthetic process	3199, 7784, 100529215, 339488, 1649, 91392, 5579, 342909, 2323, 8364, 5105, 26206, 3589, 2119, 8336, 1958, 718, 114108587, 116448	0.110919	4397	45	19	18092
GO:BP	GO:2000387	regulation of antral ovarian follicle growth	7784	0.110919	1	45	1	18092
GO:BP	GO:0051051	negative regulation of transport	684, 5579, 3589, 2669, 6781	0.110919	479	45	5	18092
GO:BP	GO:2000388	positive regulation of antral ovarian follicle growth	7784	0.110919	1	45	1	18092
GO:BP	GO:0098759	cellular response to interleukin-8	1958	0.110919	3	45	1	18092
GO:BP	GO:0090290	positive regulation of osteoclast proliferation	2323	0.110919	3	45	1	18092
GO:BP	GO:0030154	cell differentiation	3199, 7784, 4135, 1636, 342035, 1649, 5579, 2323, 8364, 5105, 26206, 3589, 2596, 2119, 1958, 718, 9699, 116448, 6781	0.110919	4440	45	19	18092
GO:BP	GO:0042551	neuron maturation	342035, 718	0.110919	48	45	2	18092
GO:BP	GO:0097659	nucleic acid-templated transcription	3199, 7784, 100529215, 339488, 1649, 91392, 5579, 342909, 2323, 8364, 5105, 26206, 3589, 2119, 8336, 1958, 114108587, 116448	0.110919	3734	45	18	18092
GO:BP	GO:0042560	pteridine-containing compound catabolic process	10840	0.110919	3	45	1	18092
GO:BP	GO:0072303	positive regulation of glomerular metanephric mesangial cell proliferation	1958	0.110919	1	45	1	18092
GO:BP	GO:0042181	ketone biosynthetic process	3292, 1958	0.110919	47	45	2	18092
GO:BP	GO:2001141	regulation of RNA biosynthetic process	3199, 7784, 100529215, 339488, 1649, 91392, 5579, 342909, 2323, 8364, 5105, 26206, 3589, 2119, 8336, 1958, 114108587, 116448	0.110919	3569	45	18	18092
GO:BP	GO:0009258	10-formyltetrahydrofolate catabolic process	10840	0.110919	2	45	1	18092
GO:BP	GO:0046697	decidualization	51673, 6781	0.110919	27	45	2	18092
GO:BP	GO:0009397	folic acid-containing compound catabolic process	10840	0.110919	3	45	1	18092
GO:BP	GO:0072301	regulation of metanephric glomerular mesangial cell proliferation	1958	0.110919	2	45	1	18092
GO:BP	GO:0046649	lymphocyte activation	7784, 684, 5579, 2323, 5105, 3589, 1958	0.110919	783	45	7	18092
GO:BP	GO:0072262	metanephric glomerular mesangial cell proliferation involved in metanephros development	1958	0.110919	3	45	1	18092
GO:BP	GO:0098758	response to interleukin-8	1958	0.110919	3	45	1	18092
GO:BP	GO:0071838	cell proliferation in bone marrow	1636, 2323	0.110919	12	45	2	18092
GO:BP	GO:0140207	tripeptide import across plasma membrane	6564	0.110919	1	45	1	18092
GO:BP	GO:0120178	steroid hormone biosynthetic process	3292, 1958	0.110919	50	45	2	18092
GO:BP	GO:0019432	triglyceride biosynthetic process	5105, 718	0.110919	43	45	2	18092
GO:BP	GO:0006351	transcription, DNA-templated	3199, 7784, 100529215, 339488, 1649, 91392, 5579, 342909, 2323, 8364, 5105, 26206, 3589, 2119, 8336, 1958, 114108587, 116448	0.110919	3687	45	18	18092
GO:BP	GO:0045956	positive regulation of calcium ion-dependent exocytosis	7784, 5579	0.110919	20	45	2	18092
GO:BP	GO:0006355	regulation of transcription, DNA-templated	3199, 7784, 100529215, 339488, 1649, 91392, 5579, 342909, 2323, 8364, 5105, 26206, 3589, 2119, 8336, 1958, 114108587, 116448	0.110919	3494	45	18	18092
GO:BP	GO:0045944	positive regulation of transcription by RNA polymerase II	3199, 339488, 1649, 2323, 5105, 26206, 3589, 2119, 1958	0.110919	1276	45	9	18092
GO:BP	GO:1990442	intrinsic apoptotic signaling pathway in response to nitrosative stress	1649	0.110919	3	45	1	18092
GO:BP	GO:1901252	regulation of intracellular transport of viral material	684	0.110919	3	45	1	18092
GO:BP	GO:0051252	regulation of RNA metabolic process	3199, 7784, 100529215, 339488, 1649, 91392, 5579, 342909, 2323, 8364, 5105, 26206, 3589, 2119, 8336, 1958, 114108587, 116448	0.110919	3850	45	18	18092
GO:BP	GO:0051254	positive regulation of RNA metabolic process	3199, 7784, 339488, 1649, 5579, 2323, 5105, 26206, 3589, 2119, 1958	0.110919	1776	45	11	18092
GO:BP	GO:0051094	positive regulation of developmental process	79953, 7784, 4135, 5579, 2323, 5105, 2119, 718, 9699	0.110919	1366	45	9	18092
GO:BP	GO:0035803	egg coat formation	7784	0.110919	3	45	1	18092
GO:BP	GO:2000016	negative regulation of determination of dorsal identity	1649	0.110919	2	45	1	18092
GO:BP	GO:0019438	aromatic compound biosynthetic process	3199, 7784, 100529215, 339488, 5143, 1649, 91392, 5579, 342909, 2323, 8364, 5105, 26206, 3589, 2119, 8336, 1958, 114108587, 116448	0.110919	4287	45	19	18092
GO:BP	GO:1901253	negative regulation of intracellular transport of viral material	684	0.110919	2	45	1	18092
GO:BP	GO:2000112	regulation of cellular macromolecule biosynthetic process	3199, 7784, 100529215, 339488, 1649, 91392, 5579, 342909, 2323, 8364, 5105, 26206, 3589, 2119, 8336, 1958, 114108587, 116448	0.110919	4038	45	18	18092
GO:BP	GO:0051239	regulation of multicellular organismal process	79953, 7784, 4135, 1636, 1649, 684, 5579, 2323, 8364, 5105, 2119, 1958, 718, 9699, 6781	0.110919	2894	45	15	18092
GO:BP	GO:0051240	positive regulation of multicellular organismal process	79953, 7784, 4135, 1649, 5579, 2323, 5105, 2119, 1958, 718, 9699	0.110919	1478	45	11	18092
GO:BP	GO:1901360	organic cyclic compound metabolic process	3199, 7784, 100529215, 339488, 5143, 3292, 100534599, 1649, 91392, 5579, 342909, 2323, 8364, 5105, 26206, 3589, 100526739, 2119, 8336, 1958, 114108587, 116448, 10840, 100996928	0.110919	6218	45	24	18092
GO:BP	GO:0021568	rhombomere 2 development	3199	0.110919	2	45	1	18092
GO:BP	GO:0150062	complement-mediated synapse pruning	718	0.110919	3	45	1	18092
GO:BP	GO:0150064	vertebrate eye-specific patterning	718	0.110919	3	45	1	18092
GO:BP	GO:0046327	glycerol biosynthetic process from pyruvate	5105	0.110919	2	45	1	18092
GO:BP	GO:0035846	oviduct epithelium development	718	0.110919	3	45	1	18092
GO:BP	GO:1901362	organic cyclic compound biosynthetic process	3199, 7784, 100529215, 339488, 5143, 3292, 1649, 91392, 5579, 342909, 2323, 8364, 5105, 26206, 3589, 2119, 8336, 1958, 114108587, 116448	0.110919	4449	45	20	18092
GO:BP	GO:0070665	positive regulation of leukocyte proliferation	7784, 684, 2323	0.110919	157	45	3	18092
GO:BP	GO:0045935	positive regulation of nucleobase-containing compound metabolic process	3199, 7784, 339488, 1649, 5579, 2323, 5105, 26206, 3589, 2119, 1958	0.110919	1949	45	11	18092
GO:BP	GO:2000170	positive regulation of peptidyl-cysteine S-nitrosylation	1636	0.110919	3	45	1	18092
GO:BP	GO:0019543	propionate catabolic process	5105	0.110919	2	45	1	18092
GO:BP	GO:0010467	gene expression	3199, 7784, 100529215, 339488, 1636, 100534599, 1649, 684, 91392, 5579, 342909, 2323, 8364, 5105, 26206, 3589, 2119, 8336, 1958, 718, 114108587, 9699, 116448, 100996928	0.111965	6270	45	24	18092
GO:BP	GO:0051704	multi-organism process	7784, 51673, 1636, 684, 26206, 1731, 2119, 6781	0.111965	1172	45	8	18092
GO:BP	GO:0006357	regulation of transcription by RNA polymerase II	3199, 339488, 1649, 91392, 5579, 342909, 2323, 5105, 26206, 3589, 2119, 1958, 116448	0.114339	2571	45	13	18092
GO:BP	GO:0071320	cellular response to cAMP	5105, 6781	0.114339	54	45	2	18092
GO:BP	GO:0046483	heterocycle metabolic process	3199, 7784, 100529215, 339488, 5143, 100534599, 1649, 91392, 5579, 342909, 2323, 8364, 5105, 26206, 3589, 100526739, 2119, 8336, 1958, 114108587, 116448, 10840, 100996928	0.114339	5924	45	23	18092
GO:BP	GO:0045661	regulation of myoblast differentiation	1649, 2323	0.114339	54	45	2	18092
GO:BP	GO:0048869	cellular developmental process	3199, 7784, 4135, 1636, 342035, 1649, 5579, 2323, 8364, 5105, 26206, 3589, 2596, 2119, 1958, 718, 9699, 116448, 6781	0.116874	4518	45	19	18092
GO:BP	GO:0090304	nucleic acid metabolic process	3199, 7784, 100529215, 339488, 100534599, 1649, 91392, 5579, 342909, 2323, 8364, 5105, 26206, 3589, 100526739, 2119, 8336, 1958, 114108587, 116448, 100996928	0.116921	5247	45	21	18092
GO:BP	GO:0030097	hemopoiesis	1636, 5579, 2323, 8364, 5105, 3589, 1958	0.116921	962	45	7	18092
GO:BP	GO:0000350	generation of catalytic spliceosome for second transesterification step	100534599	0.116921	4	45	1	18092
GO:BP	GO:0071385	cellular response to glucocorticoid stimulus	5105, 6781	0.116921	60	45	2	18092
GO:BP	GO:0098728	germline stem cell asymmetric division	2119	0.116921	4	45	1	18092
GO:BP	GO:0042078	germ-line stem cell division	2119	0.116921	4	45	1	18092
GO:BP	GO:0007566	embryo implantation	51673, 6781	0.116921	60	45	2	18092
GO:BP	GO:0001807	regulation of type IV hypersensitivity	7784	0.116921	4	45	1	18092
GO:BP	GO:0019541	propionate metabolic process	5105	0.116921	4	45	1	18092
GO:BP	GO:0031328	positive regulation of cellular biosynthetic process	3199, 7784, 339488, 1649, 5579, 2323, 5105, 26206, 3589, 2119, 1958	0.116921	2035	45	11	18092
GO:BP	GO:0001796	regulation of type IIa hypersensitivity	718	0.116921	4	45	1	18092
GO:BP	GO:0001794	type IIa hypersensitivity	718	0.116921	4	45	1	18092
GO:BP	GO:0048133	male germ-line stem cell asymmetric division	2119	0.116921	4	45	1	18092
GO:BP	GO:0098722	asymmetric stem cell division	2119	0.116921	4	45	1	18092
GO:BP	GO:0070661	leukocyte proliferation	7784, 1636, 684, 2323	0.116921	328	45	4	18092
GO:BP	GO:0002892	regulation of type II hypersensitivity	718	0.116921	4	45	1	18092
GO:BP	GO:2000015	regulation of determination of dorsal identity	1649	0.116921	4	45	1	18092
GO:BP	GO:0002445	type II hypersensitivity	718	0.116921	4	45	1	18092
GO:BP	GO:1903307	positive regulation of regulated secretory pathway	7784, 5579	0.116921	56	45	2	18092
GO:BP	GO:2000182	regulation of progesterone biosynthetic process	1958	0.116921	4	45	1	18092
GO:BP	GO:0006725	cellular aromatic compound metabolic process	3199, 7784, 100529215, 339488, 5143, 100534599, 1649, 91392, 5579, 342909, 2323, 8364, 5105, 26206, 3589, 100526739, 2119, 8336, 1958, 114108587, 116448, 10840, 100996928	0.116921	5977	45	23	18092
GO:BP	GO:0009058	biosynthetic process	79369, 3199, 7784, 100529215, 339488, 5143, 3292, 1649, 91392, 5579, 342909, 2323, 84992, 8364, 5105, 26206, 3589, 2119, 8336, 1958, 718, 114108587, 116448, 10840	0.116921	6362	45	24	18092
GO:BP	GO:0045917	positive regulation of complement activation	718	0.116921	4	45	1	18092
GO:BP	GO:0034508	centromere complex assembly	8364, 100526739	0.116921	57	45	2	18092
GO:BP	GO:2000360	negative regulation of binding of sperm to zona pellucida	7784	0.116921	4	45	1	18092
GO:MF	GO:0010385	double-stranded methylated DNA binding	1958	0.117377	6	50	1	18694
GO:MF	GO:0046982	protein heterodimerization activity	1649, 8364, 100526739, 8336	0.117377	358	50	4	18694
GO:MF	GO:0030545	receptor regulator activity	7784, 2323, 3589, 100526739, 6781	0.117377	542	50	5	18694
GO:MF	GO:0017176	phosphatidylinositol N-acetylglucosaminyltransferase activity	84992	0.117377	6	50	1	18694
GO:MF	GO:0019003	GDP binding	5105, 2669	0.117377	73	50	2	18694
GO:MF	GO:0035184	histone threonine kinase activity	5579	0.120517	7	50	1	18694
GO:MF	GO:0070573	metallodipeptidase activity	1636	0.120517	7	50	1	18694
GO:MF	GO:0047035	testosterone dehydrogenase (NAD+) activity	3292	0.120517	7	50	1	18694
GO:MF	GO:0005516	calmodulin binding	4135, 2596, 2669	0.120517	204	50	3	18694
GO:BP	GO:0060762	regulation of branching involved in mammary gland duct morphogenesis	2119	0.121537	5	45	1	18092
GO:BP	GO:0044789	modulation by host of viral release from host cell	91392	0.121537	5	45	1	18092
GO:BP	GO:1903596	regulation of gap junction assembly	1636	0.121537	5	45	1	18092
GO:BP	GO:0060627	regulation of vesicle-mediated transport	7784, 5579, 1731, 718, 9699	0.121537	552	45	5	18092
GO:BP	GO:0046903	secretion	7784, 1636, 684, 5579, 3589, 1731, 718, 9699, 6781	0.121537	1538	45	9	18092
GO:BP	GO:0072223	metanephric glomerular mesangium development	1958	0.121537	5	45	1	18092
GO:BP	GO:0010628	positive regulation of gene expression	3199, 7784, 339488, 1649, 2323, 5105, 26206, 3589, 2119, 1958, 718, 9699	0.121537	2396	45	12	18092
GO:BP	GO:0002437	inflammatory response to antigenic stimulus	7784, 718	0.121537	65	45	2	18092
GO:BP	GO:0071504	cellular response to heparin	1958	0.121537	5	45	1	18092
GO:BP	GO:0022414	reproductive process	7784, 51673, 1636, 26206, 1731, 2119, 1958, 718, 6781	0.121537	1538	45	9	18092
GO:BP	GO:0048534	hematopoietic or lymphoid organ development	1636, 5579, 2323, 8364, 5105, 3589, 1958	0.121537	1002	45	7	18092
GO:BP	GO:0000003	reproduction	7784, 51673, 1636, 26206, 1731, 2119, 1958, 718, 6781	0.121537	1541	45	9	18092
GO:BP	GO:0051310	metaphase plate congression	2669, 1731	0.121537	62	45	2	18092
GO:BP	GO:2000359	regulation of binding of sperm to zona pellucida	7784	0.121537	5	45	1	18092
GO:BP	GO:1900086	positive regulation of peptidyl-tyrosine autophosphorylation	1636	0.121537	5	45	1	18092
GO:BP	GO:0071332	cellular response to fructose stimulus	5105	0.121537	5	45	1	18092
GO:BP	GO:0140205	oligopeptide import across plasma membrane	6564	0.121537	5	45	1	18092
GO:BP	GO:0071384	cellular response to corticosteroid stimulus	5105, 6781	0.121537	66	45	2	18092
GO:BP	GO:0009891	positive regulation of biosynthetic process	3199, 7784, 339488, 1649, 5579, 2323, 5105, 26206, 3589, 2119, 1958	0.121537	2071	45	11	18092
GO:BP	GO:0035443	tripeptide transmembrane transport	6564	0.121537	5	45	1	18092
GO:BP	GO:0001775	cell activation	7784, 684, 5579, 2323, 5105, 3589, 1958, 718, 2812	0.121537	1510	45	9	18092
GO:BP	GO:0003006	developmental process involved in reproduction	7784, 51673, 1636, 26206, 2119, 718, 6781	0.121537	1020	45	7	18092
GO:BP	GO:0140206	dipeptide import across plasma membrane	6564	0.121537	5	45	1	18092
GO:BP	GO:0001969	regulation of activation of membrane attack complex	718	0.121537	5	45	1	18092
GO:BP	GO:0051926	negative regulation of calcium ion transport	2669, 6781	0.121537	68	45	2	18092
GO:BP	GO:0060135	maternal process involved in female pregnancy	51673, 6781	0.121537	67	45	2	18092
GO:BP	GO:0001905	activation of membrane attack complex	718	0.121537	5	45	1	18092
GO:BP	GO:0009256	10-formyltetrahydrofolate metabolic process	10840	0.121537	5	45	1	18092
GO:BP	GO:0034645	cellular macromolecule biosynthetic process	79369, 3199, 7784, 100529215, 339488, 1649, 91392, 5579, 342909, 2323, 84992, 8364, 5105, 26206, 3589, 2119, 8336, 1958, 114108587, 116448	0.121537	5031	45	20	18092
GO:BP	GO:0090289	regulation of osteoclast proliferation	2323	0.121537	5	45	1	18092
GO:BP	GO:0044791	positive regulation by host of viral release from host cell	91392	0.121537	5	45	1	18092
GO:BP	GO:0060066	oviduct development	718	0.121537	5	45	1	18092
GO:BP	GO:2000300	regulation of synaptic vesicle exocytosis	5579, 9699	0.123005	69	45	2	18092
GO:BP	GO:0071300	cellular response to retinoic acid	3199, 5105	0.123005	69	45	2	18092
GO:BP	GO:0006139	nucleobase-containing compound metabolic process	3199, 7784, 100529215, 339488, 5143, 100534599, 1649, 91392, 5579, 342909, 2323, 8364, 5105, 26206, 3589, 100526739, 2119, 8336, 1958, 114108587, 116448, 100996928	0.123005	5766	45	22	18092
GO:MF	GO:0016742	hydroxymethyl-, formyl- and related transferase activity	10840	0.125327	8	50	1	18694
GO:MF	GO:0035673	oligopeptide transmembrane transporter activity	6564	0.125327	8	50	1	18694
GO:MF	GO:0035727	lysophosphatidic acid binding	2596	0.125327	8	50	1	18694
GO:MF	GO:0030283	testosterone dehydrogenase [NAD(P)] activity	3292	0.125327	8	50	1	18694
GO:BP	GO:0042698	ovulation cycle	7784, 1958	0.127953	71	45	2	18092
GO:BP	GO:0051128	regulation of cellular component organization	79953, 4135, 51673, 1636, 684, 5579, 2323, 2596, 107080638, 2119, 718, 9699	0.127953	2431	45	12	18092
GO:BP	GO:0006366	transcription by RNA polymerase II	3199, 339488, 1649, 91392, 5579, 342909, 2323, 5105, 26206, 3589, 2119, 1958, 116448	0.127953	2735	45	13	18092
GO:BP	GO:0002520	immune system development	1636, 5579, 2323, 8364, 5105, 3589, 1958	0.128139	1058	45	7	18092
GO:BP	GO:1900084	regulation of peptidyl-tyrosine autophosphorylation	1636	0.128139	6	45	1	18092
GO:BP	GO:0006114	glycerol biosynthetic process	5105	0.128139	6	45	1	18092
GO:BP	GO:0044249	cellular biosynthetic process	79369, 3199, 7784, 100529215, 339488, 5143, 3292, 1649, 91392, 5579, 342909, 2323, 84992, 8364, 5105, 26206, 3589, 2119, 8336, 1958, 718, 114108587, 116448	0.128139	6175	45	23	18092
GO:BP	GO:0032792	negative regulation of CREB transcription factor activity	1649	0.128139	6	45	1	18092
GO:BP	GO:0099504	synaptic vesicle cycle	79953, 5579, 9699	0.128139	205	45	3	18092
GO:BP	GO:0007056	spindle assembly involved in female meiosis	1731	0.128139	6	45	1	18092
GO:BP	GO:0071866	negative regulation of apoptotic process in bone marrow cell	2323	0.128139	6	45	1	18092
GO:BP	GO:0071500	cellular response to nitrosative stress	1649	0.128139	6	45	1	18092
GO:BP	GO:1901842	negative regulation of high voltage-gated calcium channel activity	2669	0.128139	6	45	1	18092
GO:BP	GO:0030098	lymphocyte differentiation	2323, 5105, 3589, 1958	0.128139	382	45	4	18092
GO:BP	GO:0042446	hormone biosynthetic process	3292, 1958	0.128139	73	45	2	18092
GO:BP	GO:0042939	tripeptide transport	6564	0.128139	6	45	1	18092
GO:BP	GO:0030885	regulation of myeloid dendritic cell activation	2323	0.128139	6	45	1	18092
GO:BP	GO:2000354	regulation of ovarian follicle development	7784	0.128139	6	45	1	18092
GO:BP	GO:0072126	positive regulation of glomerular mesangial cell proliferation	1958	0.128139	6	45	1	18092
GO:BP	GO:0001806	type IV hypersensitivity	7784	0.128139	6	45	1	18092
GO:BP	GO:0034641	cellular nitrogen compound metabolic process	3199, 7784, 100529215, 339488, 5143, 1636, 100534599, 1649, 91392, 5579, 342909, 2323, 8364, 5105, 26206, 3589, 100526739, 2119, 8336, 1958, 114108587, 116448, 10840, 100996928	0.128139	6563	45	24	18092
GO:BP	GO:0016198	axon choice point recognition	2596	0.128139	6	45	1	18092
GO:BP	GO:0002703	regulation of leukocyte mediated immunity	7784, 684, 718	0.128216	208	45	3	18092
GO:BP	GO:0021546	rhombomere development	3199	0.132514	7	45	1	18092
GO:BP	GO:0051171	regulation of nitrogen compound metabolic process	3199, 7784, 100529215, 339488, 1636, 1649, 684, 91392, 5579, 342909, 2323, 8364, 5105, 26206, 3589, 107080638, 2119, 8336, 1958, 718, 114108587, 116448	0.132514	5885	45	22	18092
GO:BP	GO:0043382	positive regulation of memory T cell differentiation	5105	0.132514	7	45	1	18092
GO:BP	GO:0019401	alditol biosynthetic process	5105	0.132514	7	45	1	18092
GO:BP	GO:0097151	positive regulation of inhibitory postsynaptic potential	9699	0.132514	7	45	1	18092
GO:BP	GO:0071456	cellular response to hypoxia	5105, 1958, 6781	0.132514	214	45	3	18092
GO:BP	GO:0045162	clustering of voltage-gated sodium channels	342035	0.132514	7	45	1	18092
GO:BP	GO:0045321	leukocyte activation	7784, 684, 5579, 2323, 5105, 3589, 1958, 718	0.132514	1346	45	8	18092
GO:BP	GO:0032713	negative regulation of interleukin-4 production	1649	0.132514	7	45	1	18092
GO:BP	GO:0071503	response to heparin	1958	0.132514	7	45	1	18092
GO:BP	GO:0046890	regulation of lipid biosynthetic process	5105, 1958, 718	0.132514	213	45	3	18092
GO:BP	GO:0050000	chromosome localization	2669, 1731	0.132514	80	45	2	18092
GO:BP	GO:0044703	multi-organism reproductive process	7784, 51673, 1636, 26206, 1731, 2119, 6781	0.132514	1075	45	7	18092
GO:BP	GO:0001547	antral ovarian follicle growth	7784	0.132514	7	45	1	18092
GO:BP	GO:0009059	macromolecule biosynthetic process	79369, 3199, 7784, 100529215, 339488, 1649, 91392, 5579, 342909, 2323, 84992, 8364, 5105, 26206, 3589, 2119, 8336, 1958, 114108587, 116448	0.132514	5139	45	20	18092
GO:BP	GO:0042938	dipeptide transport	6564	0.132514	7	45	1	18092
GO:BP	GO:0098828	modulation of inhibitory postsynaptic potential	9699	0.132514	7	45	1	18092
GO:BP	GO:0002699	positive regulation of immune effector process	7784, 5105, 718	0.132514	214	45	3	18092
GO:BP	GO:0071865	regulation of apoptotic process in bone marrow cell	2323	0.132514	7	45	1	18092
GO:BP	GO:0051303	establishment of chromosome localization	2669, 1731	0.132514	80	45	2	18092
GO:BP	GO:0000393	spliceosomal conformational changes to generate catalytic conformation	100534599	0.132514	7	45	1	18092
GO:BP	GO:0035405	histone-threonine phosphorylation	5579	0.132514	7	45	1	18092
GO:BP	GO:0035442	dipeptide transmembrane transport	6564	0.132514	7	45	1	18092
GO:BP	GO:1903530	regulation of secretion by cell	7784, 5579, 3589, 1731, 9699	0.132514	608	45	5	18092
GO:BP	GO:1901576	organic substance biosynthetic process	79369, 3199, 7784, 100529215, 339488, 5143, 3292, 1649, 91392, 5579, 342909, 2323, 84992, 8364, 5105, 26206, 3589, 2119, 8336, 1958, 718, 114108587, 116448	0.132514	6267	45	23	18092
GO:BP	GO:1903026	negative regulation of RNA polymerase II regulatory region sequence-specific DNA binding	1649	0.132514	7	45	1	18092
GO:MF	GO:0000978	RNA polymerase II cis-regulatory region sequence-specific DNA binding	3199, 339488, 1649, 91392, 342909, 1958, 116448	0.133744	1072	50	7	18694
GO:BP	GO:0051173	positive regulation of nitrogen compound metabolic process	3199, 7784, 339488, 1636, 1649, 5579, 2323, 5105, 26206, 3589, 107080638, 2119, 1958, 718	0.134726	3151	45	14	18092
GO:BP	GO:0010827	regulation of glucose transmembrane transport	5579, 718	0.137356	83	45	2	18092
GO:BP	GO:0036294	cellular response to decreased oxygen levels	5105, 1958, 6781	0.137356	224	45	3	18092
GO:BP	GO:0006701	progesterone biosynthetic process	1958	0.141173	8	45	1	18092
GO:BP	GO:0099003	vesicle-mediated transport in synapse	79953, 5579, 9699	0.141173	227	45	3	18092
GO:BP	GO:0046886	positive regulation of hormone biosynthetic process	1958	0.141173	8	45	1	18092
GO:BP	GO:0009798	axis specification	1649, 6781	0.141173	87	45	2	18092
GO:BP	GO:2000427	positive regulation of apoptotic cell clearance	718	0.141173	8	45	1	18092
GO:BP	GO:0071839	apoptotic process in bone marrow cell	2323	0.141173	8	45	1	18092
GO:BP	GO:0032819	positive regulation of natural killer cell proliferation	2323	0.141173	8	45	1	18092
GO:BP	GO:0061370	testosterone biosynthetic process	3292	0.141173	8	45	1	18092
GO:BP	GO:1901724	positive regulation of cell proliferation involved in kidney development	1958	0.141173	8	45	1	18092
GO:BP	GO:0001955	blood vessel maturation	1649	0.141173	8	45	1	18092
GO:BP	GO:0045445	myoblast differentiation	1649, 2323	0.141173	87	45	2	18092
GO:BP	GO:0061669	spontaneous neurotransmitter secretion	9699	0.141173	8	45	1	18092
GO:BP	GO:0042445	hormone metabolic process	1636, 3292, 1958	0.141173	231	45	3	18092
GO:BP	GO:0032825	positive regulation of natural killer cell differentiation	2323	0.141173	8	45	1	18092
GO:BP	GO:1902949	positive regulation of tau-protein kinase activity	1958	0.141173	8	45	1	18092
GO:MF	GO:0000977	RNA polymerase II transcription regulatory region sequence-specific DNA binding	3199, 339488, 1649, 91392, 342909, 2119, 1958, 116448	0.14254	1344	50	8	18694
GO:MF	GO:0000987	cis-regulatory region sequence-specific DNA binding	3199, 339488, 1649, 91392, 342909, 1958, 116448	0.142614	1096	50	7	18694
GO:MF	GO:0008140	cAMP response element binding protein binding	1649	0.143042	10	50	1	18694
GO:MF	GO:0008532	N-acetyllactosaminide beta-1,3-N-acetylglucosaminyltransferase activity	79369	0.143042	11	50	1	18694
GO:MF	GO:0140110	transcription regulator activity	3199, 339488, 1649, 91392, 5579, 342909, 2119, 1958, 114108587, 116448	0.143042	1914	50	10	18694
GO:MF	GO:0000981	DNA-binding transcription factor activity, RNA polymerase II-specific	3199, 339488, 1649, 91392, 342909, 2119, 1958, 116448	0.143042	1369	50	8	18694
GO:MF	GO:0015386	potassium:proton antiporter activity	6550	0.143042	11	50	1	18694
GO:MF	GO:0043522	leucine zipper domain binding	1649	0.143042	11	50	1	18694
GO:BP	GO:0010604	positive regulation of macromolecule metabolic process	3199, 7784, 339488, 1636, 1649, 5579, 2323, 5105, 26206, 3589, 107080638, 2119, 1958, 718, 9699	0.146301	3541	45	15	18092
GO:BP	GO:0009953	dorsal/ventral pattern formation	3199, 1649	0.146301	89	45	2	18092
GO:MF	GO:0004115	3',5'-cyclic-AMP phosphodiesterase activity	5143	0.14764	12	50	1	18694
GO:MF	GO:0070008	serine-type exopeptidase activity	1636	0.14764	12	50	1	18694
GO:MF	GO:0015385	sodium:proton antiporter activity	6550	0.14764	12	50	1	18694
GO:MF	GO:0016805	dipeptidase activity	1636	0.14837	14	50	1	18694
GO:MF	GO:0031404	chloride ion binding	1636	0.14837	13	50	1	18694
GO:MF	GO:0005102	signaling receptor binding	79953, 7784, 1636, 5579, 2323, 3589, 100526739, 718, 6781	0.14837	1681	50	9	18694
GO:MF	GO:0086080	protein binding involved in heterotypic cell-cell adhesion	342035	0.14837	13	50	1	18694
GO:MF	GO:0001067	regulatory region nucleic acid binding	3199, 339488, 1649, 91392, 342909, 2119, 1958, 116448	0.14837	1444	50	8	18694
GO:MF	GO:0000976	transcription regulatory region sequence-specific DNA binding	3199, 339488, 1649, 91392, 342909, 2119, 1958, 116448	0.14837	1443	50	8	18694
GO:MF	GO:0051139	metal ion:proton antiporter activity	6550	0.14837	14	50	1	18694
GO:MF	GO:0004303	estradiol 17-beta-dehydrogenase activity	3292	0.14837	14	50	1	18694
GO:MF	GO:0005451	monovalent cation:proton antiporter activity	6550	0.14837	13	50	1	18694
GO:BP	GO:0072239	metanephric glomerulus vasculature development	1958	0.149417	9	45	1	18092
GO:BP	GO:0048263	determination of dorsal identity	1649	0.149417	9	45	1	18092
GO:BP	GO:0002158	osteoclast proliferation	2323	0.149417	9	45	1	18092
GO:BP	GO:0060478	acrosomal vesicle exocytosis	7784	0.149417	9	45	1	18092
GO:BP	GO:1903706	regulation of hemopoiesis	5579, 2323, 8364, 5105	0.149417	428	45	4	18092
GO:BP	GO:0090306	spindle assembly involved in meiosis	1731	0.149417	9	45	1	18092
GO:BP	GO:0071695	anatomical structure maturation	342035, 1649, 718	0.149417	241	45	3	18092
GO:BP	GO:0019626	short-chain fatty acid catabolic process	5105	0.149417	9	45	1	18092
GO:BP	GO:0071453	cellular response to oxygen levels	5105, 1958, 6781	0.149417	241	45	3	18092
GO:BP	GO:0071864	positive regulation of cell proliferation in bone marrow	2323	0.149417	9	45	1	18092
GO:BP	GO:0034637	cellular carbohydrate biosynthetic process	79369, 5105	0.149417	91	45	2	18092
GO:BP	GO:0045921	positive regulation of exocytosis	7784, 5579	0.149417	91	45	2	18092
GO:BP	GO:0006107	oxaloacetate metabolic process	5105	0.149417	9	45	1	18092
GO:BP	GO:0060337	type I interferon signaling pathway	684, 1958	0.150895	95	45	2	18092
GO:BP	GO:0043380	regulation of memory T cell differentiation	5105	0.150895	10	45	1	18092
GO:BP	GO:0002016	regulation of blood volume by renin-angiotensin	1636	0.150895	10	45	1	18092
GO:BP	GO:0030182	neuron differentiation	3199, 4135, 342035, 2596, 2119, 718, 9699, 116448	0.150895	1445	45	8	18092
GO:BP	GO:0006198	cAMP catabolic process	5143	0.150895	10	45	1	18092
GO:BP	GO:0080090	regulation of primary metabolic process	3199, 7784, 100529215, 339488, 1636, 1649, 684, 91392, 5579, 342909, 2323, 8364, 5105, 26206, 3589, 107080638, 2119, 8336, 1958, 718, 114108587, 116448	0.150895	6085	45	22	18092
GO:BP	GO:0002824	positive regulation of adaptive immune response based on somatic recombination of immune receptors built from immunoglobulin superfamily domains	7784, 718	0.150895	95	45	2	18092
GO:BP	GO:0006816	calcium ion transport	1649, 5579, 2669, 6781	0.150895	440	45	4	18092
GO:BP	GO:0048262	determination of dorsal/ventral asymmetry	1649	0.150895	10	45	1	18092
GO:BP	GO:0051409	response to nitrosative stress	1649	0.150895	10	45	1	18092
GO:BP	GO:0050808	synapse organization	79953, 2596, 2119, 718	0.150895	437	45	4	18092
GO:BP	GO:0001819	positive regulation of cytokine production	7784, 1649, 1958, 718	0.150895	441	45	4	18092
GO:BP	GO:0051591	response to cAMP	5105, 6781	0.150895	97	45	2	18092
GO:BP	GO:0009743	response to carbohydrate	5579, 5105, 1958	0.150895	250	45	3	18092
GO:BP	GO:0050861	positive regulation of B cell receptor signaling pathway	5579	0.150895	10	45	1	18092
GO:BP	GO:0072203	cell proliferation involved in metanephros development	1958	0.150895	10	45	1	18092
GO:BP	GO:0009750	response to fructose	5105	0.150895	10	45	1	18092
GO:BP	GO:0071357	cellular response to type I interferon	684, 1958	0.150895	95	45	2	18092
GO:BP	GO:0072124	regulation of glomerular mesangial cell proliferation	1958	0.150895	10	45	1	18092
GO:BP	GO:0097278	complement-dependent cytotoxicity	718	0.150895	10	45	1	18092
GO:BP	GO:1903131	mononuclear cell differentiation	2323, 5105, 3589, 1958	0.150895	437	45	4	18092
GO:BP	GO:0032817	regulation of natural killer cell proliferation	2323	0.150895	10	45	1	18092
GO:BP	GO:0007275	multicellular organism development	3199, 79953, 7784, 4135, 51673, 1636, 3292, 342035, 1649, 5579, 2323, 8364, 5105, 3589, 2596, 2119, 1958, 718, 9699, 116448, 6781	0.150895	5718	45	21	18092
GO:BP	GO:2000169	regulation of peptidyl-cysteine S-nitrosylation	1636	0.150895	10	45	1	18092
GO:BP	GO:2000425	regulation of apoptotic cell clearance	718	0.150895	10	45	1	18092
GO:BP	GO:0098883	synapse pruning	718	0.150895	10	45	1	18092
GO:BP	GO:0036500	ATF6-mediated unfolded protein response	1649	0.150895	10	45	1	18092
GO:MF	GO:0098772	molecular function regulator	7784, 1649, 684, 5579, 2323, 3589, 2669, 107080638, 100526739, 718, 6781	0.150986	2334	50	11	18694
GO:MF	GO:0031434	mitogen-activated protein kinase kinase binding	1636	0.150986	15	50	1	18694
GO:MF	GO:0022821	potassium ion antiporter activity	6550	0.150986	16	50	1	18694
GO:MF	GO:0005179	hormone activity	100526739, 6781	0.150986	127	50	2	18694
GO:MF	GO:0008191	metalloendopeptidase inhibitor activity	684	0.150986	17	50	1	18694
GO:MF	GO:0004698	calcium-dependent protein kinase C activity	5579	0.150986	16	50	1	18694
GO:MF	GO:0004030	aldehyde dehydrogenase [NAD(P)+] activity	10840	0.150986	17	50	1	18694
GO:MF	GO:0004697	protein kinase C activity	5579	0.150986	16	50	1	18694
GO:MF	GO:0004029	aldehyde dehydrogenase (NAD+) activity	10840	0.150986	16	50	1	18694
GO:MF	GO:0099106	ion channel regulator activity	5579, 2669	0.150986	123	50	2	18694
GO:MF	GO:0030275	LRR domain binding	1649	0.150986	17	50	1	18694
GO:MF	GO:0001228	DNA-binding transcription activator activity, RNA polymerase II-specific	339488, 1649, 2119, 1958	0.150986	500	50	4	18694
GO:MF	GO:0001216	DNA-binding transcription activator activity	339488, 1649, 2119, 1958	0.150986	504	50	4	18694
GO:MF	GO:0035173	histone kinase activity	5579	0.150986	16	50	1	18694
GO:BP	GO:0043648	dicarboxylic acid metabolic process	5105, 10840	0.151118	98	45	2	18092
GO:BP	GO:0070663	regulation of leukocyte proliferation	7784, 684, 2323	0.151775	253	45	3	18092
GO:BP	GO:1901216	positive regulation of neuron death	1649, 1958	0.152262	99	45	2	18092
GO:BP	GO:0050793	regulation of developmental process	3199, 79953, 7784, 4135, 1649, 5579, 2323, 8364, 5105, 2119, 718, 9699	0.152262	2648	45	12	18092
GO:BP	GO:0034340	response to type I interferon	684, 1958	0.152262	99	45	2	18092
GO:MF	GO:0015078	proton transmembrane transporter activity	6564, 6550	0.152741	129	50	2	18694
GO:MF	GO:0140416	transcription regulator inhibitor activity	1649	0.152741	18	50	1	18694
GO:BP	GO:0071863	regulation of cell proliferation in bone marrow	2323	0.153121	11	45	1	18092
GO:BP	GO:0048703	embryonic viscerocranium morphogenesis	3199	0.153121	11	45	1	18092
GO:BP	GO:0001787	natural killer cell proliferation	2323	0.153121	11	45	1	18092
GO:BP	GO:0061458	reproductive system development	7784, 51673, 718, 6781	0.153121	458	45	4	18092
GO:BP	GO:1902033	regulation of hematopoietic stem cell proliferation	1636	0.153121	11	45	1	18092
GO:BP	GO:0099171	presynaptic modulation of chemical synaptic transmission	5579	0.153121	11	45	1	18092
GO:BP	GO:0043379	memory T cell differentiation	5105	0.153121	11	45	1	18092
GO:BP	GO:0046928	regulation of neurotransmitter secretion	5579, 9699	0.153121	103	45	2	18092
GO:BP	GO:1902237	positive regulation of endoplasmic reticulum stress-induced intrinsic apoptotic signaling pathway	1649	0.153121	11	45	1	18092
GO:BP	GO:0002697	regulation of immune effector process	7784, 684, 5105, 718	0.153121	458	45	4	18092
GO:BP	GO:0007389	pattern specification process	3199, 1649, 718, 6781	0.153121	457	45	4	18092
GO:BP	GO:0048608	reproductive structure development	7784, 51673, 718, 6781	0.153121	455	45	4	18092
GO:BP	GO:0030219	megakaryocyte differentiation	8364, 3589	0.153121	100	45	2	18092
GO:BP	GO:0006887	exocytosis	7784, 684, 5579, 1731, 718, 9699	0.153121	921	45	6	18092
GO:BP	GO:0002708	positive regulation of lymphocyte mediated immunity	7784, 718	0.153121	102	45	2	18092
GO:BP	GO:0044271	cellular nitrogen compound biosynthetic process	3199, 7784, 100529215, 339488, 5143, 1649, 91392, 5579, 342909, 2323, 8364, 5105, 26206, 3589, 2119, 8336, 1958, 114108587, 116448	0.153121	5025	45	19	18092
GO:BP	GO:0072110	glomerular mesangial cell proliferation	1958	0.153121	11	45	1	18092
GO:BP	GO:0042447	hormone catabolic process	1636	0.153121	11	45	1	18092
GO:BP	GO:0002821	positive regulation of adaptive immune response	7784, 718	0.153121	100	45	2	18092
GO:BP	GO:2000026	regulation of multicellular organismal development	79953, 4135, 5579, 2323, 8364, 5105, 2119, 718	0.153121	1472	45	8	18092
GO:BP	GO:0035672	oligopeptide transmembrane transport	6564	0.153121	11	45	1	18092
GO:MF	GO:0016646	oxidoreductase activity, acting on the CH-NH group of donors, NAD or NADP as acceptor	10840	0.157183	19	50	1	18694
GO:MF	GO:0015299	solute:proton antiporter activity	6550	0.157183	19	50	1	18694
GO:BP	GO:0071468	cellular response to acidic pH	5105	0.158916	12	45	1	18092
GO:BP	GO:0060536	cartilage morphogenesis	6781	0.158916	12	45	1	18092
GO:BP	GO:0006857	oligopeptide transport	6564	0.158916	12	45	1	18092
GO:BP	GO:0030311	poly-N-acetyllactosamine biosynthetic process	79369	0.158916	12	45	1	18092
GO:BP	GO:2000344	positive regulation of acrosome reaction	7784	0.158916	12	45	1	18092
GO:BP	GO:0045621	positive regulation of lymphocyte differentiation	2323, 5105	0.158916	106	45	2	18092
GO:BP	GO:0002002	regulation of angiotensin levels in blood	1636	0.158916	12	45	1	18092
GO:BP	GO:1990440	positive regulation of transcription from RNA polymerase II promoter in response to endoplasmic reticulum stress	1649	0.158916	12	45	1	18092
GO:BP	GO:0007077	mitotic nuclear envelope disassembly	5579	0.158916	12	45	1	18092
GO:BP	GO:0002003	angiotensin maturation	1636	0.158916	12	45	1	18092
GO:BP	GO:0045017	glycerolipid biosynthetic process	84992, 5105, 718	0.158916	270	45	3	18092
GO:BP	GO:0002730	regulation of dendritic cell cytokine production	684	0.158916	12	45	1	18092
GO:BP	GO:0045161	neuronal ion channel clustering	342035	0.158916	12	45	1	18092
GO:BP	GO:0071340	skeletal muscle acetylcholine-gated channel clustering	2119	0.158916	12	45	1	18092
GO:BP	GO:0090715	immunological memory formation process	5105	0.158916	12	45	1	18092
GO:MF	GO:1990837	sequence-specific double-stranded DNA binding	3199, 339488, 1649, 91392, 342909, 2119, 1958, 116448	0.159042	1543	50	8	18694
GO:BP	GO:0031325	positive regulation of cellular metabolic process	3199, 7784, 339488, 1636, 1649, 5579, 2323, 5105, 26206, 3589, 107080638, 2119, 1958, 718	0.159589	3361	45	14	18092
GO:MF	GO:0015295	solute:proton symporter activity	6564	0.161398	20	50	1	18694
GO:BP	GO:0032649	regulation of interferon-gamma production	7784, 1649	0.161432	109	45	2	18092
GO:BP	GO:0016264	gap junction assembly	1636	0.163329	13	45	1	18092
GO:BP	GO:0032352	positive regulation of hormone metabolic process	1958	0.163329	13	45	1	18092
GO:BP	GO:0032526	response to retinoic acid	3199, 5105	0.163329	112	45	2	18092
GO:BP	GO:0060100	positive regulation of phagocytosis, engulfment	718	0.163329	13	45	1	18092
GO:BP	GO:0002371	dendritic cell cytokine production	684	0.163329	13	45	1	18092
GO:BP	GO:0045165	cell fate commitment	3199, 2596, 116448	0.163329	275	45	3	18092
GO:BP	GO:1902947	regulation of tau-protein kinase activity	1958	0.163329	13	45	1	18092
GO:BP	GO:0048856	anatomical structure development	3199, 79953, 7784, 4135, 339488, 51673, 1636, 3292, 342035, 1649, 5579, 2323, 8364, 5105, 3589, 2596, 2119, 1958, 718, 9699, 116448, 6781	0.163329	6210	45	22	18092
GO:BP	GO:1905155	positive regulation of membrane invagination	718	0.163329	13	45	1	18092
GO:BP	GO:0032823	regulation of natural killer cell differentiation	2323	0.163329	13	45	1	18092
GO:BP	GO:0006703	estrogen biosynthetic process	3292	0.163329	13	45	1	18092
GO:BP	GO:0016322	neuron remodeling	718	0.163329	13	45	1	18092
GO:BP	GO:0043618	regulation of transcription from RNA polymerase II promoter in response to stress	1649, 1958	0.163329	111	45	2	18092
GO:BP	GO:0006983	ER overload response	1649	0.163329	13	45	1	18092
GO:BP	GO:0030309	poly-N-acetyllactosamine metabolic process	79369	0.163329	13	45	1	18092
GO:BP	GO:0031340	positive regulation of vesicle fusion	5579	0.163329	13	45	1	18092
GO:BP	GO:0070838	divalent metal ion transport	1649, 5579, 2669, 6781	0.163563	485	45	4	18092
GO:BP	GO:0060255	regulation of macromolecule metabolic process	3199, 7784, 100529215, 339488, 1636, 1649, 684, 91392, 5579, 342909, 2323, 8364, 5105, 26206, 3589, 107080638, 2119, 8336, 1958, 718, 114108587, 9699, 116448	0.167393	6626	45	23	18092
GO:BP	GO:0051049	regulation of transport	7784, 684, 5579, 3589, 2669, 1731, 718, 9699, 6781	0.168184	1830	45	9	18092
GO:BP	GO:0034330	cell junction organization	79953, 1636, 2596, 2119, 718	0.168184	730	45	5	18092
GO:BP	GO:0006641	triglyceride metabolic process	5105, 718	0.168184	115	45	2	18092
GO:BP	GO:1901722	regulation of cell proliferation involved in kidney development	1958	0.168184	14	45	1	18092
GO:BP	GO:0072511	divalent inorganic cation transport	1649, 5579, 2669, 6781	0.168184	492	45	4	18092
GO:BP	GO:0099150	regulation of postsynaptic specialization assembly	2596	0.168184	14	45	1	18092
GO:BP	GO:1902018	negative regulation of cilium assembly	107080638	0.168184	14	45	1	18092
GO:BP	GO:1904659	glucose transmembrane transport	5579, 718	0.168184	117	45	2	18092
GO:BP	GO:0001886	endothelial cell morphogenesis	6781	0.168184	14	45	1	18092
GO:BP	GO:0051588	regulation of neurotransmitter transport	5579, 9699	0.168184	117	45	2	18092
GO:BP	GO:0002526	acute inflammatory response	7784, 718	0.168184	117	45	2	18092
GO:BP	GO:0051962	positive regulation of nervous system development	79953, 4135, 2119	0.168184	285	45	3	18092
GO:BP	GO:0098814	spontaneous synaptic transmission	9699	0.168184	14	45	1	18092
GO:BP	GO:0043620	regulation of DNA-templated transcription in response to stress	1649, 1958	0.168184	117	45	2	18092
GO:BP	GO:0007276	gamete generation	7784, 1636, 26206, 1731, 2119	0.168406	732	45	5	18092
GO:BP	GO:0044794	positive regulation by host of viral process	91392	0.172263	15	45	1	18092
GO:BP	GO:0021700	developmental maturation	342035, 1649, 718	0.172263	293	45	3	18092
GO:BP	GO:0045475	locomotor rhythm	1958	0.172263	15	45	1	18092
GO:BP	GO:1903025	regulation of RNA polymerase II regulatory region sequence-specific DNA binding	1649	0.172263	15	45	1	18092
GO:BP	GO:0015749	monosaccharide transmembrane transport	5579, 718	0.172263	122	45	2	18092
GO:BP	GO:1901841	regulation of high voltage-gated calcium channel activity	2669	0.172263	15	45	1	18092
GO:BP	GO:0060099	regulation of phagocytosis, engulfment	718	0.172263	15	45	1	18092
GO:BP	GO:0090713	immunological memory process	5105	0.172263	15	45	1	18092
GO:BP	GO:0031323	regulation of cellular metabolic process	3199, 7784, 100529215, 339488, 1636, 1649, 684, 91392, 5579, 342909, 2323, 8364, 5105, 26206, 3589, 107080638, 2119, 8336, 1958, 718, 114108587, 116448	0.172263	6309	45	22	18092
GO:BP	GO:0008610	lipid biosynthetic process	3292, 84992, 5105, 1958, 718	0.172263	740	45	5	18092
GO:BP	GO:1903959	regulation of anion transmembrane transport	5579, 718	0.172263	121	45	2	18092
GO:BP	GO:0008645	hexose transmembrane transport	5579, 718	0.172263	120	45	2	18092
GO:BP	GO:1902188	positive regulation of viral release from host cell	91392	0.172263	15	45	1	18092
GO:BP	GO:0032609	interferon-gamma production	7784, 1649	0.172263	122	45	2	18092
GO:BP	GO:0008284	positive regulation of cell population proliferation	7784, 684, 2323, 3589, 2119, 1958	0.172263	997	45	6	18092
GO:BP	GO:0002705	positive regulation of leukocyte mediated immunity	7784, 718	0.172263	120	45	2	18092
GO:BP	GO:0048468	cell development	3199, 7784, 4135, 342035, 2596, 2119, 718, 9699, 116448, 6781	0.172263	2161	45	10	18092
GO:BP	GO:0009214	cyclic nucleotide catabolic process	5143	0.172263	15	45	1	18092
GO:BP	GO:0120254	olefinic compound metabolic process	3292, 1958	0.172263	122	45	2	18092
GO:BP	GO:0032868	response to insulin	5579, 5105, 1958	0.175971	299	45	3	18092
GO:BP	GO:0045814	negative regulation of gene expression, epigenetic	8364, 8336	0.175971	126	45	2	18092
GO:BP	GO:0032943	mononuclear cell proliferation	7784, 1636, 2323	0.175971	301	45	3	18092
GO:BP	GO:0051081	nuclear envelope disassembly	5579	0.175971	16	45	1	18092
GO:BP	GO:0034219	carbohydrate transmembrane transport	5579, 718	0.175971	124	45	2	18092
GO:BP	GO:0030397	membrane disassembly	5579	0.175971	16	45	1	18092
GO:BP	GO:0018119	peptidyl-cysteine S-nitrosylation	1636	0.175971	16	45	1	18092
GO:BP	GO:0017014	protein nitrosylation	1636	0.175971	16	45	1	18092
GO:BP	GO:1901386	negative regulation of voltage-gated calcium channel activity	2669	0.175971	16	45	1	18092
GO:BP	GO:0016079	synaptic vesicle exocytosis	5579, 9699	0.175971	126	45	2	18092
GO:BP	GO:0006957	complement activation, alternative pathway	718	0.175971	16	45	1	18092
GO:BP	GO:0070365	hepatocyte differentiation	5105	0.175971	16	45	1	18092
GO:BP	GO:0060046	regulation of acrosome reaction	7784	0.175971	16	45	1	18092
GO:BP	GO:0072109	glomerular mesangium development	1958	0.175971	16	45	1	18092
GO:BP	GO:1905153	regulation of membrane invagination	718	0.175971	16	45	1	18092
GO:MF	GO:0008194	UDP-glycosyltransferase activity	79369, 84992	0.180005	147	50	2	18694
GO:BP	GO:0032502	developmental process	3199, 79953, 7784, 4135, 339488, 51673, 1636, 3292, 342035, 1649, 5579, 2323, 8364, 5105, 26206, 3589, 2596, 2119, 1958, 718, 9699, 116448, 6781	0.180552	6745	45	23	18092
GO:MF	GO:0009931	calcium-dependent protein serine/threonine kinase activity	5579	0.180683	23	50	1	18694
GO:BP	GO:0000212	meiotic spindle organization	1731	0.181552	17	45	1	18092
GO:BP	GO:0065008	regulation of biological quality	79953, 1636, 3292, 1649, 5579, 2323, 8364, 6550, 5105, 3589, 2119, 1958, 718, 2812, 9699, 6781	0.181552	4194	45	16	18092
GO:BP	GO:0007379	segment specification	3199	0.181552	17	45	1	18092
GO:BP	GO:0010566	regulation of ketone biosynthetic process	1958	0.181552	17	45	1	18092
GO:BP	GO:0046459	short-chain fatty acid metabolic process	5105	0.181552	17	45	1	18092
GO:BP	GO:0048699	generation of neurons	3199, 4135, 342035, 2596, 2119, 718, 9699, 116448	0.181552	1599	45	8	18092
GO:BP	GO:0016254	preassembly of GPI anchor in ER membrane	84992	0.181552	17	45	1	18092
GO:BP	GO:0043649	dicarboxylic acid catabolic process	10840	0.181552	17	45	1	18092
GO:BP	GO:0097091	synaptic vesicle clustering	79953	0.181552	17	45	1	18092
GO:BP	GO:0072224	metanephric glomerulus development	1958	0.181552	17	45	1	18092
GO:BP	GO:0009893	positive regulation of metabolic process	3199, 7784, 339488, 1636, 1649, 5579, 2323, 5105, 26206, 3589, 107080638, 2119, 1958, 718, 9699	0.182998	3859	45	15	18092
GO:BP	GO:0002920	regulation of humoral immune response	7784, 718	0.182998	131	45	2	18092
GO:MF	GO:0016247	channel regulator activity	5579, 2669	0.18454	152	50	2	18694
GO:MF	GO:0010857	calcium-dependent protein kinase activity	5579	0.18454	24	50	1	18694
GO:BP	GO:0030949	positive regulation of vascular endothelial growth factor receptor signaling pathway	5579	0.185086	18	45	1	18092
GO:BP	GO:0046653	tetrahydrofolate metabolic process	10840	0.185086	18	45	1	18092
GO:BP	GO:0034763	negative regulation of transmembrane transport	5579, 2669	0.185086	134	45	2	18092
GO:BP	GO:0051382	kinetochore assembly	100526739	0.185086	18	45	1	18092
GO:BP	GO:0042448	progesterone metabolic process	1958	0.185086	18	45	1	18092
GO:BP	GO:0007597	blood coagulation, intrinsic pathway	2812	0.185086	18	45	1	18092
GO:BP	GO:0045653	negative regulation of megakaryocyte differentiation	8364	0.185086	18	45	1	18092
GO:BP	GO:0034766	negative regulation of ion transmembrane transport	5579, 2669	0.185086	133	45	2	18092
GO:BP	GO:0003084	positive regulation of systemic arterial blood pressure	1636	0.185086	18	45	1	18092
GO:BP	GO:0060080	inhibitory postsynaptic potential	9699	0.185086	18	45	1	18092
GO:BP	GO:0046655	folic acid metabolic process	10840	0.185086	18	45	1	18092
GO:BP	GO:0018105	peptidyl-serine phosphorylation	5579, 5105, 3589	0.185086	316	45	3	18092
GO:BP	GO:0044849	estrous cycle	1958	0.185086	18	45	1	18092
GO:BP	GO:0042063	gliogenesis	2596, 2119, 116448	0.186912	318	45	3	18092
GO:BP	GO:0002888	positive regulation of myeloid leukocyte mediated immunity	718	0.19033	19	45	1	18092
GO:BP	GO:0042953	lipoprotein transport	5579	0.19033	19	45	1	18092
GO:BP	GO:0034754	cellular hormone metabolic process	3292, 1958	0.19033	137	45	2	18092
GO:BP	GO:0001817	regulation of cytokine production	7784, 1649, 684, 1958, 718	0.19033	793	45	5	18092
GO:BP	GO:0046683	response to organophosphorus	5105, 6781	0.19033	138	45	2	18092
GO:BP	GO:0001991	regulation of systemic arterial blood pressure by circulatory renin-angiotensin	1636	0.19033	19	45	1	18092
GO:BP	GO:0098656	anion transmembrane transport	6564, 5579, 6550, 718	0.19033	545	45	4	18092
GO:BP	GO:0098719	sodium ion import across plasma membrane	6550	0.19033	19	45	1	18092
GO:BP	GO:0002076	osteoblast development	3199	0.19033	19	45	1	18092
GO:BP	GO:0003417	growth plate cartilage development	6781	0.19033	19	45	1	18092
GO:MF	GO:0003690	double-stranded DNA binding	3199, 339488, 1649, 91392, 342909, 2119, 1958, 116448	0.192517	1635	50	8	18694
GO:MF	GO:0015491	cation:cation antiporter activity	6550	0.192517	26	50	1	18694
GO:MF	GO:0003677	DNA binding	3199, 339488, 1649, 91392, 342909, 8364, 2119, 8336, 1958, 114108587, 116448	0.192517	2519	50	11	18694
GO:BP	GO:0045055	regulated exocytosis	7784, 684, 5579, 718, 9699	0.194086	799	45	5	18092
GO:BP	GO:0046879	hormone secretion	5579, 3589, 9699	0.194857	327	45	3	18092
GO:BP	GO:0050729	positive regulation of inflammatory response	7784, 718	0.195773	142	45	2	18092
GO:BP	GO:0044872	lipoprotein localization	5579	0.195773	20	45	1	18092
GO:BP	GO:0150146	cell junction disassembly	718	0.195773	20	45	1	18092
GO:BP	GO:0006807	nitrogen compound metabolic process	79369, 3199, 100526767, 7784, 100529215, 339488, 5143, 1636, 100534599, 1649, 684, 91392, 5579, 342909, 2323, 84992, 8364, 5105, 26206, 3589, 107080638, 100526739, 2119, 8336, 1958, 718, 2812, 114108587, 116448, 10840, 100996928	0.195773	10057	45	31	18092
GO:BP	GO:0008356	asymmetric cell division	2119	0.195773	20	45	1	18092
GO:BP	GO:1901741	positive regulation of myoblast fusion	2323	0.195773	20	45	1	18092
GO:BP	GO:0042474	middle ear morphogenesis	3199	0.195773	20	45	1	18092
GO:BP	GO:0043901	negative regulation of multi-organism process	684	0.195773	20	45	1	18092
GO:BP	GO:0006639	acylglycerol metabolic process	5105, 718	0.196949	143	45	2	18092
GO:BP	GO:0097549	chromatin organization involved in negative regulation of transcription	8364, 8336	0.196949	143	45	2	18092
GO:BP	GO:0050671	positive regulation of lymphocyte proliferation	7784, 2323	0.196949	143	45	2	18092
GO:MF	GO:0004114	3',5'-cyclic-nucleotide phosphodiesterase activity	5143	0.197538	27	50	1	18694
GO:BP	GO:0045892	negative regulation of transcription, DNA-templated	3199, 7784, 1649, 8364, 2119, 8336, 1958	0.198046	1365	45	7	18092
GO:BP	GO:0002521	leukocyte differentiation	2323, 5105, 3589, 1958	0.198046	560	45	4	18092
GO:BP	GO:0032946	positive regulation of mononuclear cell proliferation	7784, 2323	0.198046	144	45	2	18092
GO:BP	GO:0019221	cytokine-mediated signaling pathway	684, 2323, 3589, 1958, 8771	0.198046	812	45	5	18092
GO:BP	GO:0006638	neutral lipid metabolic process	5105, 718	0.198046	144	45	2	18092
GO:BP	GO:0060252	positive regulation of glial cell proliferation	2119	0.200013	21	45	1	18092
GO:BP	GO:0090280	positive regulation of calcium ion import	6781	0.200013	21	45	1	18092
GO:BP	GO:0072111	cell proliferation involved in kidney development	1958	0.200013	21	45	1	18092
GO:BP	GO:0009914	hormone transport	5579, 3589, 9699	0.200013	336	45	3	18092
GO:MF	GO:0050681	androgen receptor binding	5579	0.200326	28	50	1	18694
GO:MF	GO:0035035	histone acetyltransferase binding	1958	0.200326	28	50	1	18694
GO:BP	GO:0042113	B cell activation	684, 5579, 3589	0.200387	337	45	3	18092
GO:MF	GO:0004112	cyclic-nucleotide phosphodiesterase activity	5143	0.201738	29	50	1	18694
GO:MF	GO:0005201	extracellular matrix structural constituent	7784, 25890	0.201738	169	50	2	18694
GO:MF	GO:0016645	oxidoreductase activity, acting on the CH-NH group of donors	10840	0.201738	29	50	1	18694
GO:MF	GO:0043565	sequence-specific DNA binding	3199, 339488, 1649, 91392, 342909, 2119, 1958, 116448	0.201761	1679	50	8	18694
GO:BP	GO:0018209	peptidyl-serine modification	5579, 5105, 3589	0.202435	339	45	3	18092
GO:BP	GO:0031401	positive regulation of protein modification process	1636, 2323, 3589, 107080638, 1958, 718	0.202435	1091	45	6	18092
GO:MF	GO:0033764	steroid dehydrogenase activity, acting on the CH-OH group of donors, NAD or NADP as acceptor	3292	0.203481	30	50	1	18694
GO:BP	GO:0051384	response to glucocorticoid	5105, 6781	0.204063	149	45	2	18092
GO:BP	GO:0071467	cellular response to pH	5105	0.204063	22	45	1	18092
GO:BP	GO:2000678	negative regulation of transcription regulatory region DNA binding	1649	0.204063	22	45	1	18092
GO:BP	GO:0046885	regulation of hormone biosynthetic process	1958	0.204063	22	45	1	18092
GO:BP	GO:1901739	regulation of myoblast fusion	2323	0.204063	22	45	1	18092
GO:BP	GO:0032816	positive regulation of natural killer cell activation	2323	0.204063	22	45	1	18092
GO:BP	GO:0010829	negative regulation of glucose transmembrane transport	5579	0.204063	22	45	1	18092
GO:BP	GO:0001779	natural killer cell differentiation	2323	0.204063	22	45	1	18092
GO:BP	GO:0035988	chondrocyte proliferation	6781	0.204063	22	45	1	18092
GO:MF	GO:0015631	tubulin binding	4135, 51673, 26206	0.205914	376	50	3	18694
GO:MF	GO:0015298	solute:cation antiporter activity	6550	0.205914	31	50	1	18694
GO:BP	GO:0010866	regulation of triglyceride biosynthetic process	718	0.206222	23	45	1	18092
GO:BP	GO:0014074	response to purine-containing compound	5105, 6781	0.206222	153	45	2	18092
GO:BP	GO:0045595	regulation of cell differentiation	3199, 4135, 1649, 5579, 2323, 8364, 5105, 2119	0.206222	1695	45	8	18092
GO:BP	GO:0035455	response to interferon-alpha	684	0.206222	23	45	1	18092
GO:BP	GO:0051383	kinetochore organization	100526739	0.206222	23	45	1	18092
GO:BP	GO:0002822	regulation of adaptive immune response based on somatic recombination of immune receptors built from immunoglobulin superfamily domains	7784, 718	0.206222	151	45	2	18092
GO:BP	GO:1903861	positive regulation of dendrite extension	9699	0.206222	23	45	1	18092
GO:BP	GO:0032940	secretion by cell	7784, 684, 5579, 3589, 1731, 718, 9699	0.206222	1396	45	7	18092
GO:BP	GO:0035162	embryonic hemopoiesis	2323	0.206222	23	45	1	18092
GO:BP	GO:0071322	cellular response to carbohydrate stimulus	5579, 5105	0.206222	152	45	2	18092
GO:BP	GO:0007292	female gamete generation	7784, 1731	0.206222	153	45	2	18092
GO:BP	GO:0098698	postsynaptic specialization assembly	2596	0.206222	23	45	1	18092
GO:BP	GO:0006071	glycerol metabolic process	5105	0.206222	23	45	1	18092
GO:BP	GO:0036499	PERK-mediated unfolded protein response	1649	0.206222	23	45	1	18092
GO:BP	GO:0002706	regulation of lymphocyte mediated immunity	7784, 718	0.206222	151	45	2	18092
GO:BP	GO:0046058	cAMP metabolic process	5143	0.206222	23	45	1	18092
GO:MF	GO:0004866	endopeptidase inhibitor activity	684, 718	0.206888	179	50	2	18694
GO:MF	GO:0032549	ribonucleoside binding	5105, 2669, 1731	0.206888	389	50	3	18694
GO:MF	GO:0016229	steroid dehydrogenase activity	3292	0.206888	34	50	1	18694
GO:MF	GO:0032550	purine ribonucleoside binding	5105, 2669, 1731	0.206888	386	50	3	18694
GO:MF	GO:0030414	peptidase inhibitor activity	684, 718	0.206888	184	50	2	18694
GO:MF	GO:0005525	GTP binding	5105, 2669, 1731	0.206888	382	50	3	18694
GO:MF	GO:0016831	carboxy-lyase activity	5105	0.206888	34	50	1	18694
GO:MF	GO:0001883	purine nucleoside binding	5105, 2669, 1731	0.206888	389	50	3	18694
GO:MF	GO:0051019	mitogen-activated protein kinase binding	1636	0.206888	32	50	1	18694
GO:MF	GO:1904680	peptide transmembrane transporter activity	6564	0.208377	35	50	1	18694
GO:MF	GO:0061135	endopeptidase regulator activity	684, 718	0.208377	188	50	2	18694
GO:MF	GO:0001882	nucleoside binding	5105, 2669, 1731	0.208377	395	50	3	18694
GO:BP	GO:1903507	negative regulation of nucleic acid-templated transcription	3199, 7784, 1649, 8364, 2119, 8336, 1958	0.20937	1405	45	7	18092
GO:BP	GO:0002455	humoral immune response mediated by circulating immunoglobulin	7784, 718	0.20937	155	45	2	18092
GO:BP	GO:0034401	chromatin organization involved in regulation of transcription	8364, 8336	0.20937	155	45	2	18092
GO:BP	GO:1902679	negative regulation of RNA biosynthetic process	3199, 7784, 1649, 8364, 2119, 8336, 1958	0.209947	1407	45	7	18092
GO:BP	GO:0043271	negative regulation of ion transport	5579, 2669, 6781	0.209947	353	45	3	18092
GO:BP	GO:0002719	negative regulation of cytokine production involved in immune response	684	0.210689	24	45	1	18092
GO:BP	GO:0045663	positive regulation of myoblast differentiation	2323	0.210689	24	45	1	18092
GO:BP	GO:0032753	positive regulation of interleukin-4 production	7784	0.210689	24	45	1	18092
GO:BP	GO:0055082	cellular chemical homeostasis	1649, 5579, 6550, 5105, 6781	0.210689	847	45	5	18092
GO:BP	GO:0007274	neuromuscular synaptic transmission	2119	0.210689	24	45	1	18092
GO:MF	GO:0032561	guanyl ribonucleotide binding	5105, 2669, 1731	0.211246	403	50	3	18694
GO:MF	GO:0019001	guanyl nucleotide binding	5105, 2669, 1731	0.211246	403	50	3	18694
GO:BP	GO:1903708	positive regulation of hemopoiesis	2323, 5105	0.211688	160	45	2	18092
GO:BP	GO:0050857	positive regulation of antigen receptor-mediated signaling pathway	5579	0.211688	25	45	1	18092
GO:BP	GO:1902600	proton transmembrane transport	6564, 6550	0.211688	159	45	2	18092
GO:BP	GO:0042737	drug catabolic process	2329	0.211688	25	45	1	18092
GO:BP	GO:0030168	platelet activation	5579, 2812	0.211688	160	45	2	18092
GO:BP	GO:0032528	microvillus organization	342035	0.211688	25	45	1	18092
GO:BP	GO:0003002	regionalization	3199, 1649, 718	0.211688	356	45	3	18092
GO:BP	GO:0032700	negative regulation of interleukin-17 production	1649	0.211688	25	45	1	18092
GO:BP	GO:1903901	negative regulation of viral life cycle	684	0.211688	25	45	1	18092
GO:BP	GO:0008643	carbohydrate transport	5579, 718	0.211688	159	45	2	18092
GO:BP	GO:0010447	response to acidic pH	5105	0.211688	25	45	1	18092
GO:BP	GO:0036003	positive regulation of transcription from RNA polymerase II promoter in response to stress	1649	0.211688	25	45	1	18092
GO:BP	GO:0044062	regulation of excretion	6781	0.211688	25	45	1	18092
GO:BP	GO:0140467	integrated stress response signaling	1649	0.211688	25	45	1	18092
GO:BP	GO:0022008	neurogenesis	3199, 4135, 342035, 2596, 2119, 718, 9699, 116448	0.211688	1722	45	8	18092
GO:BP	GO:1902107	positive regulation of leukocyte differentiation	2323, 5105	0.211688	160	45	2	18092
GO:BP	GO:0001934	positive regulation of protein phosphorylation	1636, 2323, 3589, 1958, 718	0.211688	855	45	5	18092
GO:BP	GO:0045662	negative regulation of myoblast differentiation	1649	0.211688	25	45	1	18092
GO:BP	GO:0001890	placenta development	51673, 6781	0.212498	161	45	2	18092
GO:BP	GO:0007338	single fertilization	7784, 26206	0.216614	163	45	2	18092
GO:BP	GO:0006760	folic acid-containing compound metabolic process	10840	0.216614	26	45	1	18092
GO:BP	GO:0051251	positive regulation of lymphocyte activation	7784, 2323, 5105	0.216614	366	45	3	18092
GO:BP	GO:1903859	regulation of dendrite extension	9699	0.216614	26	45	1	18092
GO:BP	GO:0060444	branching involved in mammary gland duct morphogenesis	2119	0.216614	26	45	1	18092
GO:BP	GO:0019400	alditol metabolic process	5105	0.216614	26	45	1	18092
GO:BP	GO:0098739	import across plasma membrane	6564, 6550	0.216614	164	45	2	18092
GO:MF	GO:0016620	oxidoreductase activity, acting on the aldehyde or oxo group of donors, NAD or NADP as acceptor	10840	0.218338	38	50	1	18694
GO:BP	GO:0071345	cellular response to cytokine stimulus	684, 2323, 5105, 3589, 1958, 8771	0.218451	1148	45	6	18092
GO:BP	GO:0001816	cytokine production	7784, 1649, 684, 1958, 718	0.219614	871	45	5	18092
GO:BP	GO:1903900	regulation of viral life cycle	684, 91392	0.219614	166	45	2	18092
GO:BP	GO:0002819	regulation of adaptive immune response	7784, 718	0.219614	166	45	2	18092
GO:BP	GO:0033233	regulation of protein sumoylation	1958	0.219702	27	45	1	18092
GO:BP	GO:0006700	C21-steroid hormone biosynthetic process	1958	0.219702	27	45	1	18092
GO:BP	GO:0050794	regulation of cellular process	3199, 79953, 7784, 100529215, 4135, 339488, 5143, 51673, 1636, 1649, 684, 91392, 5579, 342909, 2323, 8364, 5105, 26206, 3589, 2596, 2669, 1731, 107080638, 100526739, 2119, 8336, 1958, 718, 2812, 114108587, 9699, 116448, 8771, 6781	0.219702	11531	45	34	18092
GO:BP	GO:0045745	positive regulation of G protein-coupled receptor signaling pathway	718	0.219702	27	45	1	18092
GO:BP	GO:0072012	glomerulus vasculature development	1958	0.219702	27	45	1	18092
GO:BP	GO:0001666	response to hypoxia	5105, 1958, 6781	0.219702	371	45	3	18092
GO:BP	GO:0071377	cellular response to glucagon stimulus	5105	0.219702	27	45	1	18092
GO:BP	GO:0031338	regulation of vesicle fusion	5579	0.219702	27	45	1	18092
GO:BP	GO:0140352	export from cell	7784, 684, 5579, 3589, 1731, 718, 9699	0.219977	1450	45	7	18092
GO:BP	GO:0031960	response to corticosteroid	5105, 6781	0.220161	168	45	2	18092
GO:BP	GO:0007205	protein kinase C-activating G protein-coupled receptor signaling pathway	2596	0.22147	28	45	1	18092
GO:BP	GO:0031954	positive regulation of protein autophosphorylation	1636	0.22147	28	45	1	18092
GO:BP	GO:0072378	blood coagulation, fibrin clot formation	2812	0.22147	28	45	1	18092
GO:BP	GO:0071425	hematopoietic stem cell proliferation	1636	0.22147	28	45	1	18092
GO:BP	GO:0010884	positive regulation of lipid storage	718	0.22147	28	45	1	18092
GO:BP	GO:0072376	protein activation cascade	2812	0.22147	28	45	1	18092
GO:BP	GO:0051100	negative regulation of binding	1636, 1649	0.22147	169	45	2	18092
GO:BP	GO:2000463	positive regulation of excitatory postsynaptic potential	9699	0.22147	28	45	1	18092
GO:BP	GO:0018146	keratan sulfate biosynthetic process	79369	0.22147	28	45	1	18092
GO:BP	GO:0003081	regulation of systemic arterial blood pressure by renin-angiotensin	1636	0.22147	28	45	1	18092
GO:BP	GO:0003416	endochondral bone growth	6781	0.22147	28	45	1	18092
GO:BP	GO:0060143	positive regulation of syncytium formation by plasma membrane fusion	2323	0.22147	28	45	1	18092
GO:BP	GO:0010575	positive regulation of vascular endothelial growth factor production	718	0.22147	28	45	1	18092
GO:BP	GO:0019953	sexual reproduction	7784, 1636, 26206, 1731, 2119	0.225852	894	45	5	18092
GO:BP	GO:0048666	neuron development	3199, 4135, 342035, 2596, 718, 9699	0.225852	1175	45	6	18092
GO:BP	GO:0008283	cell population proliferation	7784, 339488, 1636, 684, 2323, 3589, 2119, 1958, 6781	0.225852	2091	45	9	18092
GO:BP	GO:0043170	macromolecule metabolic process	79369, 3199, 100526767, 7784, 100529215, 339488, 1636, 100534599, 1649, 684, 91392, 5579, 342909, 2323, 84992, 8364, 5105, 26206, 3589, 107080638, 100526739, 2119, 8336, 1958, 718, 2812, 114108587, 9699, 116448, 100996928	0.225852	9885	45	30	18092
GO:BP	GO:0043171	peptide catabolic process	1636	0.225852	29	45	1	18092
GO:BP	GO:0061437	renal system vasculature development	1958	0.225852	29	45	1	18092
GO:BP	GO:0061440	kidney vasculature development	1958	0.225852	29	45	1	18092
GO:BP	GO:0099173	postsynapse organization	2596, 2119	0.225852	173	45	2	18092
GO:BP	GO:0050855	regulation of B cell receptor signaling pathway	5579	0.225852	29	45	1	18092
GO:BP	GO:0022412	cellular process involved in reproduction in multicellular organism	7784, 1731, 2119	0.226031	384	45	3	18092
GO:BP	GO:0036293	response to decreased oxygen levels	5105, 1958, 6781	0.227024	385	45	3	18092
GO:BP	GO:0001659	temperature homeostasis	1649, 1958	0.227912	176	45	2	18092
GO:BP	GO:0051130	positive regulation of cellular component organization	79953, 4135, 51673, 5579, 2323, 718	0.227912	1182	45	6	18092
GO:BP	GO:1903902	positive regulation of viral life cycle	91392	0.230142	30	45	1	18092
GO:BP	GO:0060142	regulation of syncytium formation by plasma membrane fusion	2323	0.230142	30	45	1	18092
GO:BP	GO:0071480	cellular response to gamma radiation	1958	0.230142	30	45	1	18092
GO:BP	GO:0099643	signal release from synapse	5579, 9699	0.232641	179	45	2	18092
GO:BP	GO:0007269	neurotransmitter secretion	5579, 9699	0.232641	179	45	2	18092
GO:BP	GO:0042127	regulation of cell population proliferation	7784, 339488, 1636, 684, 2323, 3589, 2119, 1958	0.232952	1798	45	8	18092
GO:BP	GO:0060351	cartilage development involved in endochondral bone morphogenesis	6781	0.234274	31	45	1	18092
GO:BP	GO:0042219	cellular modified amino acid catabolic process	10840	0.234274	31	45	1	18092
GO:BP	GO:1902186	regulation of viral release from host cell	91392	0.234274	31	45	1	18092
GO:BP	GO:0035456	response to interferon-beta	684	0.234274	31	45	1	18092
GO:BP	GO:0048873	homeostasis of number of cells within a tissue	2323	0.234274	31	45	1	18092
GO:BP	GO:1905114	cell surface receptor signaling pathway involved in cell-cell signaling	1649, 1958, 718, 9699	0.234314	642	45	4	18092
GO:BP	GO:0048469	cell maturation	342035, 718	0.234314	181	45	2	18092
GO:BP	GO:0017145	stem cell division	2119	0.235492	32	45	1	18092
GO:BP	GO:0006506	GPI anchor biosynthetic process	84992	0.235492	32	45	1	18092
GO:BP	GO:0045619	regulation of lymphocyte differentiation	2323, 5105	0.235492	183	45	2	18092
GO:BP	GO:0042558	pteridine-containing compound metabolic process	10840	0.235492	32	45	1	18092
GO:BP	GO:0006376	mRNA splice site selection	100996928	0.235492	32	45	1	18092
GO:BP	GO:0008045	motor neuron axon guidance	3199	0.235492	32	45	1	18092
GO:BP	GO:0001773	myeloid dendritic cell activation	2323	0.235492	32	45	1	18092
GO:BP	GO:0006812	cation transport	6564, 1649, 5579, 6550, 2669, 6781	0.235492	1205	45	6	18092
GO:BP	GO:0033554	cellular response to stress	100526767, 1649, 8364, 5105, 2596, 100526739, 2119, 1958, 6781	0.235492	2126	45	9	18092
GO:BP	GO:0071549	cellular response to dexamethasone stimulus	5105	0.235492	32	45	1	18092
GO:BP	GO:0098868	bone growth	6781	0.235492	32	45	1	18092
GO:BP	GO:0034723	DNA replication-dependent nucleosome organization	8364	0.235492	32	45	1	18092
GO:BP	GO:0006335	DNA replication-dependent nucleosome assembly	8364	0.235492	32	45	1	18092
GO:BP	GO:0044788	modulation by host of viral process	91392	0.237019	33	45	1	18092
GO:BP	GO:0050482	arachidonic acid secretion	1636	0.237019	33	45	1	18092
GO:BP	GO:0099068	postsynapse assembly	2596	0.237019	33	45	1	18092
GO:BP	GO:0120033	negative regulation of plasma membrane bounded cell projection assembly	107080638	0.237019	33	45	1	18092
GO:BP	GO:0009261	ribonucleotide catabolic process	5143	0.237019	33	45	1	18092
GO:BP	GO:0043123	positive regulation of I-kappaB kinase/NF-kappaB signaling	684, 5579	0.237019	187	45	2	18092
GO:BP	GO:1903963	arachidonate transport	1636	0.237019	33	45	1	18092
GO:BP	GO:1902235	regulation of endoplasmic reticulum stress-induced intrinsic apoptotic signaling pathway	1649	0.237019	33	45	1	18092
GO:BP	GO:0019222	regulation of metabolic process	3199, 7784, 100529215, 339488, 1636, 1649, 684, 91392, 5579, 342909, 2323, 8364, 5105, 26206, 3589, 107080638, 2119, 8336, 1958, 718, 114108587, 9699, 116448	0.237019	7174	45	23	18092
GO:BP	GO:0051253	negative regulation of RNA metabolic process	3199, 7784, 1649, 8364, 2119, 8336, 1958	0.237019	1511	45	7	18092
GO:BP	GO:0006505	GPI anchor metabolic process	84992	0.237019	33	45	1	18092
GO:BP	GO:0042339	keratan sulfate metabolic process	79369	0.237019	33	45	1	18092
GO:BP	GO:0071347	cellular response to interleukin-1	5105, 1958	0.237019	186	45	2	18092
GO:BP	GO:0009154	purine ribonucleotide catabolic process	5143	0.237019	33	45	1	18092
GO:BP	GO:0030001	metal ion transport	1649, 5579, 6550, 2669, 6781	0.237545	929	45	5	18092
GO:BP	GO:0090090	negative regulation of canonical Wnt signaling pathway	1649, 1958	0.237545	188	45	2	18092
GO:BP	GO:0044260	cellular macromolecule metabolic process	79369, 3199, 100526767, 7784, 100529215, 339488, 1636, 1649, 684, 91392, 5579, 342909, 2323, 84992, 8364, 5105, 26206, 3589, 107080638, 100526739, 2119, 8336, 1958, 718, 114108587, 116448	0.237545	8357	45	26	18092
GO:MF	GO:0042803	protein homodimerization activity	79953, 3292, 1649, 684	0.238165	679	50	4	18694
GO:MF	GO:0016758	transferase activity, transferring hexosyl groups	79369, 84992	0.238165	208	50	2	18694
GO:BP	GO:0045766	positive regulation of angiogenesis	5579, 718	0.238941	189	45	2	18092
GO:BP	GO:1904018	positive regulation of vasculature development	5579, 718	0.238941	189	45	2	18092
GO:BP	GO:0002701	negative regulation of production of molecular mediator of immune response	684	0.240379	34	45	1	18092
GO:BP	GO:0008210	estrogen metabolic process	3292	0.240379	34	45	1	18092
GO:BP	GO:0007143	female meiotic nuclear division	1731	0.240379	34	45	1	18092
GO:BP	GO:0086004	regulation of cardiac muscle cell contraction	6781	0.240379	34	45	1	18092
GO:BP	GO:0007416	synapse assembly	79953, 2596	0.240565	191	45	2	18092
GO:BP	GO:0070482	response to oxygen levels	5105, 1958, 6781	0.240565	410	45	3	18092
GO:BP	GO:0120032	regulation of plasma membrane bounded cell projection assembly	2596, 107080638	0.240565	191	45	2	18092
GO:BP	GO:0060603	mammary gland duct morphogenesis	2119	0.242081	35	45	1	18092
GO:BP	GO:0002696	positive regulation of leukocyte activation	7784, 2323, 5105	0.242081	415	45	3	18092
GO:BP	GO:0048639	positive regulation of developmental growth	7784, 9699	0.242081	193	45	2	18092
GO:BP	GO:1902115	regulation of organelle assembly	2596, 107080638	0.242081	194	45	2	18092
GO:BP	GO:1901020	negative regulation of calcium ion transmembrane transporter activity	2669	0.242081	35	45	1	18092
GO:BP	GO:0035890	exit from host	91392	0.242081	35	45	1	18092
GO:BP	GO:0032814	regulation of natural killer cell activation	2323	0.242081	35	45	1	18092
GO:BP	GO:0019076	viral release from host cell	91392	0.242081	35	45	1	18092
GO:BP	GO:0044237	cellular metabolic process	79369, 3199, 100526767, 7784, 100529215, 339488, 5143, 1636, 3292, 100534599, 1649, 684, 91392, 5579, 342909, 2323, 84992, 8364, 5105, 26206, 2329, 3589, 107080638, 100526739, 2119, 8336, 1958, 718, 114108587, 116448, 10840, 100996928	0.242081	10855	45	32	18092
GO:BP	GO:0035891	exit from host cell	91392	0.242081	35	45	1	18092
GO:BP	GO:0042327	positive regulation of phosphorylation	1636, 2323, 3589, 1958, 718	0.242081	944	45	5	18092
GO:BP	GO:0060491	regulation of cell projection assembly	2596, 107080638	0.242081	193	45	2	18092
GO:BP	GO:0046627	negative regulation of insulin receptor signaling pathway	5579	0.242081	35	45	1	18092
GO:BP	GO:0071417	cellular response to organonitrogen compound	5579, 5105, 1958, 6781	0.243396	671	45	4	18092
GO:BP	GO:0022618	ribonucleoprotein complex assembly	100534599, 100996928	0.243396	195	45	2	18092
GO:BP	GO:0034097	response to cytokine	684, 2323, 5105, 3589, 1958, 8771	0.243572	1242	45	6	18092
GO:BP	GO:0050731	positive regulation of peptidyl-tyrosine phosphorylation	1636, 3589	0.243572	197	45	2	18092
GO:BP	GO:0098801	regulation of renal system process	6781	0.243572	36	45	1	18092
GO:BP	GO:0051640	organelle localization	79953, 4135, 2669, 1731	0.243572	676	45	4	18092
GO:BP	GO:0030947	regulation of vascular endothelial growth factor receptor signaling pathway	5579	0.243572	36	45	1	18092
GO:BP	GO:0048518	positive regulation of biological process	3199, 79953, 7784, 4135, 339488, 51673, 1636, 1649, 684, 91392, 5579, 2323, 5105, 26206, 3589, 107080638, 2119, 1958, 718, 9699, 6781	0.243572	6466	45	21	18092
GO:BP	GO:0030003	cellular cation homeostasis	1649, 5579, 6550, 6781	0.243572	676	45	4	18092
GO:BP	GO:1905898	positive regulation of response to endoplasmic reticulum stress	1649	0.243572	36	45	1	18092
GO:BP	GO:0032350	regulation of hormone metabolic process	1958	0.243572	36	45	1	18092
GO:BP	GO:1901889	negative regulation of cell junction assembly	1636	0.243572	36	45	1	18092
GO:BP	GO:0019216	regulation of lipid metabolic process	5105, 1958, 718	0.243572	420	45	3	18092
GO:BP	GO:0006694	steroid biosynthetic process	3292, 1958	0.243572	197	45	2	18092
GO:BP	GO:1901385	regulation of voltage-gated calcium channel activity	2669	0.243572	36	45	1	18092
GO:MF	GO:0004180	carboxypeptidase activity	1636	0.244643	44	50	1	18694
GO:BP	GO:1900077	negative regulation of cellular response to insulin stimulus	5579	0.245269	37	45	1	18092
GO:BP	GO:0016486	peptide hormone processing	1636	0.245269	37	45	1	18092
GO:BP	GO:0097484	dendrite extension	9699	0.245269	37	45	1	18092
GO:BP	GO:0009566	fertilization	7784, 26206	0.245269	199	45	2	18092
GO:BP	GO:0099084	postsynaptic specialization organization	2596	0.245269	37	45	1	18092
GO:BP	GO:0003382	epithelial cell morphogenesis	6781	0.245269	37	45	1	18092
GO:BP	GO:0048812	neuron projection morphogenesis	3199, 4135, 2596, 9699	0.245269	680	45	4	18092
GO:BP	GO:0060251	regulation of glial cell proliferation	2119	0.245269	37	45	1	18092
GO:BP	GO:0050867	positive regulation of cell activation	7784, 2323, 5105	0.249113	427	45	3	18092
GO:BP	GO:0071826	ribonucleoprotein complex subunit organization	100534599, 100996928	0.249475	202	45	2	18092
GO:BP	GO:0140448	signaling receptor ligand precursor processing	1636	0.249707	38	45	1	18092
GO:BP	GO:0033280	response to vitamin D	6781	0.249707	38	45	1	18092
GO:BP	GO:0033762	response to glucagon	5105	0.249707	38	45	1	18092
GO:BP	GO:0048589	developmental growth	7784, 2596, 9699, 6781	0.251052	694	45	4	18092
GO:BP	GO:0007340	acrosome reaction	7784	0.251052	39	45	1	18092
GO:BP	GO:0007565	female pregnancy	51673, 6781	0.251052	206	45	2	18092
GO:BP	GO:0042594	response to starvation	1649, 5105	0.251052	206	45	2	18092
GO:BP	GO:0120039	plasma membrane bounded cell projection morphogenesis	3199, 4135, 2596, 9699	0.251052	694	45	4	18092
GO:BP	GO:0031646	positive regulation of nervous system process	9699	0.251052	39	45	1	18092
GO:BP	GO:0032501	multicellular organismal process	3199, 79953, 7784, 4135, 51673, 1636, 3292, 342035, 1649, 684, 5579, 2323, 8364, 5105, 26206, 3589, 2596, 1731, 2119, 1958, 718, 2812, 9699, 116448, 6781	0.251052	8065	45	25	18092
GO:BP	GO:0016572	histone phosphorylation	5579	0.251052	39	45	1	18092
GO:BP	GO:1903115	regulation of actin filament-based movement	6781	0.251052	39	45	1	18092
GO:BP	GO:0002714	positive regulation of B cell mediated immunity	718	0.251052	39	45	1	18092
GO:BP	GO:0045664	regulation of neuron differentiation	3199, 2119	0.251052	206	45	2	18092
GO:BP	GO:0097242	amyloid-beta clearance	718	0.251052	39	45	1	18092
GO:BP	GO:0006730	one-carbon metabolic process	10840	0.251052	39	45	1	18092
GO:BP	GO:0006873	cellular ion homeostasis	1649, 5579, 6550, 6781	0.251052	690	45	4	18092
GO:BP	GO:0009749	response to glucose	5105, 1958	0.251052	206	45	2	18092
GO:BP	GO:0002891	positive regulation of immunoglobulin mediated immune response	718	0.251052	39	45	1	18092
GO:BP	GO:0009987	cellular process	79369, 3199, 79953, 100526767, 7784, 100529215, 6564, 4135, 339488, 5143, 51673, 1636, 3292, 100534599, 342035, 1649, 684, 91392, 5579, 342909, 2323, 84992, 8364, 6550, 5105, 26206, 2329, 3589, 2596, 2669, 1731, 107080638, 100526739, 2119, 8336, 1958, 718, 2812, 114108587, 9699, 116448, 10840, 8771, 6781, 100996928	0.251876	17165	45	45	18092
GO:MF	GO:0016903	oxidoreductase activity, acting on the aldehyde or oxo group of donors	10840	0.253013	46	50	1	18694
GO:BP	GO:0044283	small molecule biosynthetic process	5143, 3292, 5105, 1958	0.253617	698	45	4	18092
GO:BP	GO:0048858	cell projection morphogenesis	3199, 4135, 2596, 9699	0.253617	698	45	4	18092
GO:BP	GO:0040029	regulation of gene expression, epigenetic	8364, 8336	0.253617	208	45	2	18092
GO:BP	GO:0000183	rDNA heterochromatin assembly	8364	0.254204	40	45	1	18092
GO:MF	GO:0008376	acetylgalactosaminyltransferase activity	79369	0.254497	48	50	1	18694
GO:MF	GO:0061134	peptidase regulator activity	684, 718	0.254497	225	50	2	18694
GO:MF	GO:0000287	magnesium ion binding	5105, 2669	0.254497	222	50	2	18694
GO:MF	GO:0035254	glutamate receptor binding	79953	0.254497	48	50	1	18694
GO:MF	GO:0016709	oxidoreductase activity, acting on paired donors, with incorporation or reduction of molecular oxygen, NAD(P)H as one donor, and incorporation of one atom of oxygen	2329	0.254497	48	50	1	18694
GO:BP	GO:1901888	regulation of cell junction assembly	79953, 1636	0.254658	209	45	2	18092
GO:BP	GO:0032879	regulation of localization	7784, 1636, 1649, 684, 5579, 3589, 2669, 1731, 718, 9699, 6781	0.254729	2903	45	11	18092
GO:BP	GO:0046486	glycerolipid metabolic process	84992, 5105, 718	0.254729	439	45	3	18092
GO:BP	GO:0009187	cyclic nucleotide metabolic process	5143	0.256627	41	45	1	18092
GO:BP	GO:1903960	negative regulation of anion transmembrane transport	5579	0.256627	41	45	1	18092
GO:BP	GO:0032660	regulation of interleukin-17 production	1649	0.256627	41	45	1	18092
GO:BP	GO:1902895	positive regulation of pri-miRNA transcription by RNA polymerase II	1958	0.256627	41	45	1	18092
GO:BP	GO:0001941	postsynaptic membrane organization	2119	0.256627	41	45	1	18092
GO:BP	GO:0071548	response to dexamethasone	5105	0.256627	41	45	1	18092
GO:BP	GO:0040008	regulation of growth	7784, 684, 2596, 9699	0.256627	705	45	4	18092
GO:BP	GO:0060348	bone development	3292, 6781	0.256733	212	45	2	18092
GO:BP	GO:0007626	locomotory behavior	2119, 1958	0.256733	212	45	2	18092
GO:BP	GO:0001825	blastocyst formation	7784	0.25781	42	45	1	18092
GO:BP	GO:0030099	myeloid cell differentiation	5579, 8364, 3589	0.25781	446	45	3	18092
GO:BP	GO:0072210	metanephric nephron development	1958	0.25781	42	45	1	18092
GO:BP	GO:0038083	peptidyl-tyrosine autophosphorylation	1636	0.25781	42	45	1	18092
GO:BP	GO:0001990	regulation of systemic arterial blood pressure by hormone	1636	0.25781	42	45	1	18092
GO:BP	GO:0032689	negative regulation of interferon-gamma production	1649	0.25781	42	45	1	18092
GO:BP	GO:0008207	C21-steroid hormone metabolic process	1958	0.25781	42	45	1	18092
GO:BP	GO:0071383	cellular response to steroid hormone stimulus	5105, 6781	0.25781	213	45	2	18092
GO:BP	GO:0009746	response to hexose	5105, 1958	0.25781	213	45	2	18092
GO:BP	GO:0044087	regulation of cellular component biogenesis	79953, 51673, 1636, 2596, 107080638	0.25781	995	45	5	18092
GO:BP	GO:0071704	organic substance metabolic process	79369, 3199, 100526767, 7784, 100529215, 339488, 5143, 1636, 3292, 100534599, 1649, 684, 91392, 5579, 342909, 2323, 84992, 8364, 5105, 26206, 3589, 107080638, 100526739, 2119, 8336, 1958, 718, 2812, 114108587, 9699, 116448, 10840, 100996928	0.25781	11403	45	33	18092
GO:BP	GO:0070555	response to interleukin-1	5105, 1958	0.258423	215	45	2	18092
GO:BP	GO:0044238	primary metabolic process	79369, 3199, 100526767, 7784, 100529215, 339488, 5143, 1636, 3292, 100534599, 1649, 684, 91392, 5579, 342909, 2323, 84992, 8364, 5105, 26206, 3589, 107080638, 100526739, 2119, 8336, 1958, 718, 2812, 114108587, 116448, 100996928	0.259255	10575	45	31	18092
GO:BP	GO:0016043	cellular component organization	3199, 79953, 4135, 51673, 1636, 100534599, 342035, 684, 5579, 2323, 8364, 2596, 2669, 1731, 107080638, 100526739, 2119, 8336, 718, 9699, 100996928	0.259255	6576	45	21	18092
GO:BP	GO:0034329	cell junction assembly	79953, 1636, 2596	0.259255	449	45	3	18092
GO:BP	GO:0016051	carbohydrate biosynthetic process	79369, 5105	0.259808	217	45	2	18092
GO:BP	GO:0034080	CENP-A containing nucleosome assembly	8364	0.259808	43	45	1	18092
GO:BP	GO:1902116	negative regulation of organelle assembly	107080638	0.259808	43	45	1	18092
GO:BP	GO:0061641	CENP-A containing chromatin organization	8364	0.259808	43	45	1	18092
GO:BP	GO:1903170	negative regulation of calcium ion transmembrane transport	2669	0.259808	43	45	1	18092
GO:BP	GO:0001709	cell fate determination	3199	0.259808	43	45	1	18092
GO:BP	GO:0032990	cell part morphogenesis	3199, 4135, 2596, 9699	0.259917	717	45	4	18092
GO:BP	GO:0045934	negative regulation of nucleobase-containing compound metabolic process	3199, 7784, 1649, 8364, 2119, 8336, 1958	0.260699	1615	45	7	18092
GO:MF	GO:0016830	carbon-carbon lyase activity	5105	0.260777	50	50	1	18694
GO:BP	GO:0050807	regulation of synapse organization	79953, 2119	0.261369	219	45	2	18092
GO:BP	GO:0050870	positive regulation of T cell activation	7784, 5105	0.261369	219	45	2	18092
GO:BP	GO:0034284	response to monosaccharide	5105, 1958	0.261369	219	45	2	18092
GO:BP	GO:0045777	positive regulation of blood pressure	1636	0.261864	44	45	1	18092
GO:BP	GO:0009268	response to pH	5105	0.261864	44	45	1	18092
GO:BP	GO:0019725	cellular homeostasis	1649, 5579, 6550, 5105, 6781	0.261864	1009	45	5	18092
GO:BP	GO:0090279	regulation of calcium ion import	6781	0.261864	44	45	1	18092
GO:BP	GO:0007339	binding of sperm to zona pellucida	7784	0.261864	44	45	1	18092
GO:BP	GO:0090207	regulation of triglyceride metabolic process	718	0.261864	44	45	1	18092
GO:BP	GO:0030178	negative regulation of Wnt signaling pathway	1649, 1958	0.262826	221	45	2	18092
GO:BP	GO:0002682	regulation of immune system process	7784, 684, 5579, 2323, 8364, 5105, 718	0.263216	1625	45	7	18092
GO:MF	GO:0098632	cell-cell adhesion mediator activity	342035	0.263592	51	50	1	18694
GO:BP	GO:0009952	anterior/posterior pattern specification	3199, 1649	0.263841	222	45	2	18092
GO:BP	GO:1901699	cellular response to nitrogen compound	5579, 5105, 1958, 6781	0.263841	726	45	4	18092
GO:BP	GO:0051960	regulation of nervous system development	79953, 4135, 2119	0.263908	459	45	3	18092
GO:BP	GO:0098815	modulation of excitatory postsynaptic potential	9699	0.263915	45	45	1	18092
GO:BP	GO:0072091	regulation of stem cell proliferation	1636	0.263915	45	45	1	18092
GO:BP	GO:0007520	myoblast fusion	2323	0.263915	45	45	1	18092
GO:BP	GO:0030073	insulin secretion	5579, 9699	0.263915	223	45	2	18092
GO:BP	GO:0040007	growth	7784, 684, 2596, 9699, 6781	0.264081	1016	45	5	18092
GO:MF	GO:0005125	cytokine activity	2323, 3589	0.265016	234	50	2	18694
GO:BP	GO:0045937	positive regulation of phosphate metabolic process	1636, 2323, 3589, 1958, 718	0.265491	1019	45	5	18092
GO:BP	GO:0048522	positive regulation of cellular process	3199, 79953, 7784, 4135, 339488, 51673, 1636, 1649, 684, 5579, 2323, 5105, 26206, 3589, 107080638, 2119, 1958, 718, 9699	0.265491	5863	45	19	18092
GO:BP	GO:0010562	positive regulation of phosphorus metabolic process	1636, 2323, 3589, 1958, 718	0.265491	1019	45	5	18092
GO:BP	GO:0022602	ovulation cycle process	7784	0.26586	46	45	1	18092
GO:BP	GO:0032007	negative regulation of TOR signaling	107080638	0.26586	46	45	1	18092
GO:BP	GO:0032620	interleukin-17 production	1649	0.26586	46	45	1	18092
GO:BP	GO:0006195	purine nucleotide catabolic process	5143	0.26586	46	45	1	18092
GO:BP	GO:0048701	embryonic cranial skeleton morphogenesis	3199	0.26586	46	45	1	18092
GO:BP	GO:0017144	drug metabolic process	2329	0.26586	46	45	1	18092
GO:BP	GO:0006874	cellular calcium ion homeostasis	1649, 5579, 6781	0.26625	465	45	3	18092
GO:BP	GO:0016064	immunoglobulin mediated immune response	7784, 718	0.267131	227	45	2	18092
GO:BP	GO:0043434	response to peptide hormone	5579, 5105, 1958	0.267131	466	45	3	18092
GO:BP	GO:0120163	negative regulation of cold-induced thermogenesis	1649	0.267745	47	45	1	18092
GO:BP	GO:0010828	positive regulation of glucose transmembrane transport	718	0.267745	47	45	1	18092
GO:BP	GO:0048599	oocyte development	7784	0.267745	47	45	1	18092
GO:BP	GO:0002711	positive regulation of T cell mediated immunity	7784	0.267745	47	45	1	18092
GO:BP	GO:0001974	blood vessel remodeling	1636	0.267745	47	45	1	18092
GO:BP	GO:0031055	chromatin remodeling at centromere	8364	0.267745	47	45	1	18092
GO:BP	GO:0050792	regulation of viral process	684, 91392	0.267745	228	45	2	18092
GO:MF	GO:0015291	secondary active transmembrane transporter activity	6564, 6550	0.268471	237	50	2	18694
GO:MF	GO:0030374	nuclear receptor coactivator activity	5579	0.269662	54	50	1	18694
GO:MF	GO:0005544	calcium-dependent phospholipid binding	5579	0.269662	54	50	1	18694
GO:BP	GO:0019724	B cell mediated immunity	7784, 718	0.269778	230	45	2	18092
GO:BP	GO:0050803	regulation of synapse structure or activity	79953, 2119	0.269778	230	45	2	18092
GO:BP	GO:0051489	regulation of filopodium assembly	2596	0.270976	48	45	1	18092
GO:BP	GO:0065007	biological regulation	3199, 79953, 7784, 100529215, 4135, 339488, 5143, 51673, 1636, 3292, 1649, 684, 91392, 5579, 342909, 2323, 8364, 6550, 5105, 26206, 3589, 2596, 2669, 1731, 107080638, 100526739, 2119, 8336, 1958, 718, 2812, 114108587, 9699, 116448, 8771, 6781	0.270976	12801	45	36	18092
GO:BP	GO:0060443	mammary gland morphogenesis	2119	0.270976	48	45	1	18092
GO:BP	GO:0007528	neuromuscular junction development	2119	0.270976	48	45	1	18092
GO:BP	GO:2000113	negative regulation of cellular macromolecule biosynthetic process	3199, 7784, 1649, 8364, 2119, 8336, 1958	0.271138	1656	45	7	18092
GO:BP	GO:0050670	regulation of lymphocyte proliferation	7784, 2323	0.271526	232	45	2	18092
GO:MF	GO:1901363	heterocyclic compound binding	3199, 100529215, 339488, 100526737, 3292, 1649, 684, 91392, 5579, 342909, 8364, 5105, 2329, 2669, 1731, 2119, 8336, 1958, 114108587, 116448, 100996928	0.271862	6302	50	21	18694
GO:MF	GO:0005080	protein kinase C binding	5579	0.271862	55	50	1	18694
GO:BP	GO:0018198	peptidyl-cysteine modification	1636	0.27273	49	45	1	18092
GO:BP	GO:0048705	skeletal system morphogenesis	3199, 6781	0.27273	233	45	2	18092
GO:BP	GO:0006836	neurotransmitter transport	5579, 9699	0.27273	234	45	2	18092
GO:BP	GO:0032309	icosanoid secretion	1636	0.27273	49	45	1	18092
GO:BP	GO:0031952	regulation of protein autophosphorylation	1636	0.27273	49	45	1	18092
GO:BP	GO:0032944	regulation of mononuclear cell proliferation	7784, 2323	0.27273	234	45	2	18092
GO:BP	GO:0014003	oligodendrocyte development	116448	0.27273	49	45	1	18092
GO:BP	GO:0050769	positive regulation of neurogenesis	4135, 2119	0.27273	234	45	2	18092
GO:MF	GO:0042887	amide transmembrane transporter activity	6564	0.27278	56	50	1	18694
GO:BP	GO:0055074	calcium ion homeostasis	1649, 5579, 6781	0.273576	478	45	3	18092
GO:BP	GO:0010001	glial cell differentiation	2596, 116448	0.273774	235	45	2	18092
GO:BP	GO:0050778	positive regulation of immune response	7784, 5579, 5105, 718	0.274862	753	45	4	18092
GO:BP	GO:0032869	cellular response to insulin stimulus	5579, 5105	0.275843	237	45	2	18092
GO:BP	GO:0008038	neuron recognition	2596	0.275843	50	45	1	18092
GO:BP	GO:0098657	import into cell	6564, 6550	0.275843	237	45	2	18092
GO:BP	GO:0048512	circadian behavior	1958	0.275843	50	45	1	18092
GO:BP	GO:0055080	cation homeostasis	1649, 5579, 6550, 6781	0.277024	757	45	4	18092
GO:BP	GO:0043903	regulation of biological process involved in symbiotic interaction	684, 91392	0.27705	238	45	2	18092
GO:BP	GO:0008037	cell recognition	7784, 2596	0.278254	239	45	2	18092
GO:BP	GO:0044706	multi-multicellular organism process	51673, 6781	0.278254	239	45	2	18092
GO:BP	GO:1902893	regulation of pri-miRNA transcription by RNA polymerase II	1958	0.278518	51	45	1	18092
GO:BP	GO:0007622	rhythmic behavior	1958	0.278518	51	45	1	18092
GO:MF	GO:0001786	phosphatidylserine binding	2596	0.279742	58	50	1	18694
GO:BP	GO:1903039	positive regulation of leukocyte cell-cell adhesion	7784, 5105	0.280749	241	45	2	18092
GO:BP	GO:0006468	protein phosphorylation	1636, 5579, 2323, 5105, 3589, 1958, 718	0.280749	1684	45	7	18092
GO:BP	GO:0002704	negative regulation of leukocyte mediated immunity	684	0.280793	52	45	1	18092
GO:BP	GO:0009994	oocyte differentiation	7784	0.280793	52	45	1	18092
GO:BP	GO:0007409	axonogenesis	3199, 4135, 2596	0.280793	489	45	3	18092
GO:BP	GO:0072523	purine-containing compound catabolic process	5143	0.280793	52	45	1	18092
GO:BP	GO:0001505	regulation of neurotransmitter levels	5579, 9699	0.280793	242	45	2	18092
GO:BP	GO:0061614	pri-miRNA transcription by RNA polymerase II	1958	0.280793	52	45	1	18092
GO:BP	GO:0022603	regulation of anatomical structure morphogenesis	4135, 5579, 2119, 718, 9699	0.281264	1062	45	5	18092
GO:BP	GO:0009948	anterior/posterior axis specification	1649	0.281264	53	45	1	18092
GO:BP	GO:2000677	regulation of transcription regulatory region DNA binding	1649	0.281264	53	45	1	18092
GO:BP	GO:0000904	cell morphogenesis involved in differentiation	3199, 4135, 2596, 6781	0.281264	769	45	4	18092
GO:BP	GO:0008152	metabolic process	79369, 3199, 100526767, 7784, 100529215, 339488, 5143, 1636, 3292, 100534599, 1649, 684, 91392, 5579, 342909, 2323, 84992, 8364, 5105, 26206, 2329, 3589, 107080638, 100526739, 2119, 8336, 1958, 718, 2812, 114108587, 9699, 116448, 10840, 100996928	0.281264	11998	45	34	18092
GO:BP	GO:0000902	cell morphogenesis	3199, 4135, 2596, 9699, 6781	0.281264	1063	45	5	18092
GO:BP	GO:0043277	apoptotic cell clearance	718	0.281264	53	45	1	18092
GO:BP	GO:0031667	response to nutrient levels	1649, 5105, 6781	0.281264	492	45	3	18092
GO:BP	GO:0031103	axon regeneration	2596	0.281264	53	45	1	18092
GO:BP	GO:0043900	regulation of multi-organism process	684	0.281264	53	45	1	18092
GO:BP	GO:0048523	negative regulation of cellular process	3199, 7784, 1636, 1649, 684, 5579, 2323, 8364, 3589, 2669, 107080638, 2119, 8336, 1958, 718, 8771, 6781	0.281264	5208	45	17	18092
GO:BP	GO:0006336	DNA replication-independent nucleosome assembly	8364	0.281264	53	45	1	18092
GO:BP	GO:0098771	inorganic ion homeostasis	1649, 5579, 6550, 6781	0.281264	768	45	4	18092
GO:BP	GO:0002684	positive regulation of immune system process	7784, 5579, 2323, 5105, 718	0.282626	1070	45	5	18092
GO:BP	GO:0003044	regulation of systemic arterial blood pressure mediated by a chemical signal	1636	0.282626	54	45	1	18092
GO:BP	GO:0042110	T cell activation	7784, 5105, 1958	0.282626	495	45	3	18092
GO:BP	GO:0042592	homeostatic process	1649, 5579, 2323, 8364, 6550, 5105, 1958, 6781	0.282626	2033	45	8	18092
GO:BP	GO:0043392	negative regulation of DNA binding	1649	0.282626	54	45	1	18092
GO:BP	GO:0014009	glial cell proliferation	2119	0.282626	54	45	1	18092
GO:BP	GO:0071715	icosanoid transport	1636	0.282626	54	45	1	18092
GO:BP	GO:0046395	carboxylic acid catabolic process	5105, 10840	0.282626	246	45	2	18092
GO:BP	GO:0002446	neutrophil mediated immunity	1636, 684, 718	0.282626	498	45	3	18092
GO:BP	GO:0034724	DNA replication-independent nucleosome organization	8364	0.282626	54	45	1	18092
GO:BP	GO:1903320	regulation of protein modification by small protein conjugation or removal	107080638, 1958	0.282626	247	45	2	18092
GO:BP	GO:0006984	ER-nucleus signaling pathway	1649	0.282626	54	45	1	18092
GO:BP	GO:0010558	negative regulation of macromolecule biosynthetic process	3199, 7784, 1649, 8364, 2119, 8336, 1958	0.282626	1704	45	7	18092
GO:BP	GO:0045668	negative regulation of osteoblast differentiation	3199	0.283483	55	45	1	18092
GO:BP	GO:0060688	regulation of morphogenesis of a branching structure	2119	0.283483	55	45	1	18092
GO:BP	GO:0016233	telomere capping	8364	0.283483	55	45	1	18092
GO:BP	GO:0045444	fat cell differentiation	1649, 3589	0.283483	249	45	2	18092
GO:BP	GO:0072503	cellular divalent inorganic cation homeostasis	1649, 5579, 6781	0.283483	501	45	3	18092
GO:BP	GO:2001258	negative regulation of cation channel activity	2669	0.283483	55	45	1	18092
GO:BP	GO:0048260	positive regulation of receptor-mediated endocytosis	718	0.283483	55	45	1	18092
GO:BP	GO:0048513	animal organ development	3199, 7784, 51673, 1636, 3292, 5579, 2323, 8364, 5105, 3589, 2119, 1958, 6781	0.283483	3770	45	13	18092
GO:BP	GO:0006998	nuclear envelope organization	5579	0.283483	55	45	1	18092
GO:BP	GO:0034220	ion transmembrane transport	6564, 1649, 5579, 6550, 2669, 718	0.28426	1391	45	6	18092
GO:BP	GO:0071840	cellular component organization or biogenesis	3199, 79953, 4135, 51673, 1636, 100534599, 342035, 684, 5579, 2323, 8364, 2596, 2669, 1731, 107080638, 100526739, 2119, 8336, 718, 9699, 100996928	0.285637	6767	45	21	18092
GO:BP	GO:0032731	positive regulation of interleukin-1 beta production	1958	0.285706	56	45	1	18092
GO:BP	GO:0065004	protein-DNA complex assembly	8364, 100526739	0.285706	253	45	2	18092
GO:BP	GO:0043122	regulation of I-kappaB kinase/NF-kappaB signaling	684, 5579	0.285706	253	45	2	18092
GO:BP	GO:0032757	positive regulation of interleukin-8 production	1649	0.285706	56	45	1	18092
GO:BP	GO:0002889	regulation of immunoglobulin mediated immune response	718	0.285706	56	45	1	18092
GO:BP	GO:0010883	regulation of lipid storage	718	0.285706	56	45	1	18092
GO:BP	GO:0002712	regulation of B cell mediated immunity	718	0.285706	56	45	1	18092
GO:MF	GO:0098631	cell adhesion mediator activity	342035	0.286556	60	50	1	18694
GO:BP	GO:0010332	response to gamma radiation	1958	0.288241	57	45	1	18092
GO:BP	GO:0070887	cellular response to chemical stimulus	3199, 3292, 1649, 684, 5579, 2323, 5105, 3589, 2119, 1958, 8771, 6781	0.288241	3438	45	12	18092
GO:BP	GO:0001541	ovarian follicle development	7784	0.288241	57	45	1	18092
GO:BP	GO:0075733	intracellular transport of virus	684	0.288241	57	45	1	18092
GO:BP	GO:0043113	receptor clustering	2119	0.288241	57	45	1	18092
GO:MF	GO:1990841	promoter-specific chromatin binding	1958	0.288866	61	50	1	18694
GO:BP	GO:0000245	spliceosomal complex assembly	100996928	0.289044	58	45	1	18092
GO:BP	GO:0098662	inorganic cation transmembrane transport	6564, 1649, 6550, 2669	0.289044	792	45	4	18092
GO:BP	GO:0070741	response to interleukin-6	5105	0.289044	58	45	1	18092
GO:BP	GO:0010574	regulation of vascular endothelial growth factor production	718	0.289044	58	45	1	18092
GO:BP	GO:0016266	O-glycan processing	79369	0.289044	58	45	1	18092
GO:BP	GO:0002886	regulation of myeloid leukocyte mediated immunity	718	0.289044	58	45	1	18092
GO:BP	GO:0000768	syncytium formation by plasma membrane fusion	2323	0.289044	58	45	1	18092
GO:BP	GO:1901617	organic hydroxy compound biosynthetic process	3292, 5105	0.289044	258	45	2	18092
GO:BP	GO:0060350	endochondral bone morphogenesis	6781	0.289044	58	45	1	18092
GO:BP	GO:0010951	negative regulation of endopeptidase activity	684, 718	0.289044	258	45	2	18092
GO:BP	GO:0010243	response to organonitrogen compound	100526767, 5579, 5105, 1958, 6781	0.289044	1094	45	5	18092
GO:BP	GO:0140253	cell-cell fusion	2323	0.289044	58	45	1	18092
GO:MF	GO:0097159	organic cyclic compound binding	3199, 100529215, 339488, 100526737, 3292, 1649, 684, 91392, 5579, 342909, 8364, 5105, 2329, 2669, 1731, 2119, 8336, 1958, 114108587, 116448, 100996928	0.290225	6387	50	21	18694
GO:MF	GO:0022853	active ion transmembrane transporter activity	6564, 6550	0.290225	260	50	2	18694
GO:MF	GO:0008235	metalloexopeptidase activity	1636	0.291288	63	50	1	18694
GO:BP	GO:0010033	response to organic substance	3199, 100526767, 1649, 684, 5579, 2323, 5105, 3589, 107080638, 1958, 8771, 6781	0.29212	3459	45	12	18092
GO:BP	GO:0045599	negative regulation of fat cell differentiation	1649	0.29212	59	45	1	18092
GO:BP	GO:0002931	response to ischemia	1958	0.29212	59	45	1	18092
GO:BP	GO:1902017	regulation of cilium assembly	107080638	0.29212	59	45	1	18092
GO:CC	GO:1990617	CHOP-ATF4 complex	1649	0.294106	2	51	1	18963
GO:CC	GO:0005615	extracellular space	7784, 5143, 1636, 342035, 684, 5579, 2323, 8364, 6550, 5105, 25890, 3589, 8336, 718, 9699, 10840, 8771, 6781	0.294106	3598	51	18	18963
GO:CC	GO:0036488	CHOP-C/EBP complex	1649	0.294106	2	51	1	18963
GO:CC	GO:1990622	CHOP-ATF3 complex	1649	0.294106	2	51	1	18963
GO:BP	GO:0043486	histone exchange	8364	0.294328	60	45	1	18092
GO:BP	GO:0016054	organic acid catabolic process	5105, 10840	0.294328	263	45	2	18092
GO:BP	GO:0030217	T cell differentiation	5105, 1958	0.294328	263	45	2	18092
GO:BP	GO:0006949	syncytium formation	2323	0.294328	60	45	1	18092
GO:BP	GO:0007267	cell-cell signaling	1649, 5579, 3589, 2119, 1958, 718, 9699	0.294328	1748	45	7	18092
GO:BP	GO:0043525	positive regulation of neuron apoptotic process	1649	0.294328	60	45	1	18092
GO:BP	GO:0072507	divalent inorganic cation homeostasis	1649, 5579, 6781	0.294328	521	45	3	18092
GO:BP	GO:0061098	positive regulation of protein tyrosine kinase activity	1636	0.294328	60	45	1	18092
GO:BP	GO:0097479	synaptic vesicle localization	79953	0.294328	60	45	1	18092
GO:BP	GO:0045637	regulation of myeloid cell differentiation	5579, 8364	0.294529	264	45	2	18092
GO:BP	GO:0023061	signal release	5579, 3589, 9699	0.294529	522	45	3	18092
GO:BP	GO:0034622	cellular protein-containing complex assembly	51673, 100534599, 8364, 100526739, 100996928	0.294529	1110	45	5	18092
GO:BP	GO:0035036	sperm-egg recognition	7784	0.295477	61	45	1	18092
GO:BP	GO:0051249	regulation of lymphocyte activation	7784, 2323, 5105	0.295477	524	45	3	18092
GO:BP	GO:0006950	response to stress	100526767, 7784, 1649, 684, 5579, 8364, 5105, 2596, 100526739, 2119, 1958, 718, 2812, 6781	0.295477	4199	45	14	18092
GO:BP	GO:0001568	blood vessel development	1649, 5579, 1958, 718	0.295477	810	45	4	18092
GO:BP	GO:0051924	regulation of calcium ion transport	2669, 6781	0.295477	265	45	2	18092
GO:BP	GO:0009991	response to extracellular stimulus	1649, 5105, 6781	0.295782	525	45	3	18092
GO:BP	GO:0001501	skeletal system development	3199, 3292, 6781	0.295782	525	45	3	18092
GO:BP	GO:0061448	connective tissue development	1958, 6781	0.29659	268	45	2	18092
GO:BP	GO:0050801	ion homeostasis	1649, 5579, 6550, 6781	0.29659	814	45	4	18092
GO:BP	GO:0031102	neuron projection regeneration	2596	0.29659	62	45	1	18092
GO:BP	GO:2000242	negative regulation of reproductive process	7784	0.29659	62	45	1	18092
GO:BP	GO:0010573	vascular endothelial growth factor production	718	0.29659	62	45	1	18092
GO:BP	GO:0034113	heterotypic cell-cell adhesion	342035	0.29659	62	45	1	18092
GO:BP	GO:0032989	cellular component morphogenesis	3199, 4135, 2596, 9699	0.29659	813	45	4	18092
GO:BP	GO:0030072	peptide hormone secretion	5579, 9699	0.29659	267	45	2	18092
GO:BP	GO:0050730	regulation of peptidyl-tyrosine phosphorylation	1636, 3589	0.297624	269	45	2	18092
GO:BP	GO:0098813	nuclear chromosome segregation	2669, 1731	0.297624	269	45	2	18092
GO:MF	GO:0030145	manganese ion binding	5105	0.297671	65	50	1	18694
GO:CC	GO:0031982	vesicle	79953, 4135, 1636, 1649, 684, 5579, 647310, 8364, 6550, 5105, 26206, 1731, 107080638, 8336, 718, 9699, 10840	0.297695	4071	51	17	18963
GO:CC	GO:0099523	presynaptic cytosol	5579	0.297695	14	51	1	18963
GO:CC	GO:0031105	septin complex	1731	0.297695	14	51	1	18963
GO:CC	GO:0000506	glycosylphosphatidylinositol-N-acetylglucosaminyltransferase (GPI-GnT) complex	84992	0.297695	8	51	1	18963
GO:CC	GO:0030863	cortical cytoskeleton	5579, 9699	0.297695	113	51	2	18963
GO:CC	GO:0009986	cell surface	1636, 342035, 684, 2323, 6550, 718	0.297695	922	51	6	18963
GO:CC	GO:0015630	microtubule cytoskeleton	4135, 51673, 257236, 26206, 2669, 1731, 57639, 107080638	0.297695	1283	51	8	18963
GO:CC	GO:0016324	apical plasma membrane	6564, 684, 6550, 6781	0.297695	368	51	4	18963
GO:CC	GO:0030312	external encapsulating structure	7784	0.297695	6	51	1	18963
GO:CC	GO:0099569	presynaptic cytoskeleton	9699	0.297695	7	51	1	18963
GO:CC	GO:0045177	apical part of cell	6564, 684, 6550, 6781	0.297695	443	51	4	18963
GO:CC	GO:0032156	septin cytoskeleton	1731	0.297695	15	51	1	18963
GO:CC	GO:0032584	growth cone membrane	2596	0.297695	8	51	1	18963
GO:CC	GO:0048788	cytoskeleton of presynaptic active zone	9699	0.297695	5	51	1	18963
GO:CC	GO:0071821	FANCM-MHF complex	100526739	0.297695	5	51	1	18963
GO:CC	GO:0072687	meiotic spindle	1731	0.297695	14	51	1	18963
GO:CC	GO:0097427	microtubule bundle	51673	0.297695	6	51	1	18963
GO:CC	GO:0044815	DNA packaging complex	8364, 8336	0.297695	119	51	2	18963
GO:CC	GO:0005903	brush border	6564, 6550	0.297695	109	51	2	18963
GO:CC	GO:0035805	egg coat	7784	0.297695	5	51	1	18963
GO:CC	GO:0005576	extracellular region	7784, 5143, 1636, 342035, 684, 5579, 2323, 8364, 6550, 5105, 25890, 3589, 100526739, 8336, 718, 9699, 10840, 8771, 6781	0.297695	4602	51	19	18963
GO:CC	GO:0000786	nucleosome	8364, 8336	0.297695	112	51	2	18963
GO:CC	GO:0005940	septin ring	1731	0.297695	14	51	1	18963
GO:CC	GO:0008091	spectrin	5579	0.297695	9	51	1	18963
GO:CC	GO:0032993	protein-DNA complex	1649, 8364, 8336	0.297695	212	51	3	18963
GO:CC	GO:0001669	acrosomal vesicle	647310, 26206	0.297695	119	51	2	18963
GO:CC	GO:0098831	presynaptic active zone cytoplasmic component	9699	0.298054	16	51	1	18963
GO:BP	GO:0019229	regulation of vasoconstriction	1636	0.300003	63	45	1	18092
GO:BP	GO:0050789	regulation of biological process	3199, 79953, 7784, 100529215, 4135, 339488, 5143, 51673, 1636, 1649, 684, 91392, 5579, 342909, 2323, 8364, 5105, 26206, 3589, 2596, 2669, 1731, 107080638, 100526739, 2119, 8336, 1958, 718, 2812, 114108587, 9699, 116448, 8771, 6781	0.300362	12145	45	34	18092
GO:BP	GO:0046847	filopodium assembly	2596	0.300362	64	45	1	18092
GO:BP	GO:0046794	transport of virus	684	0.300362	64	45	1	18092
GO:BP	GO:0070059	intrinsic apoptotic signaling pathway in response to endoplasmic reticulum stress	1649	0.300362	64	45	1	18092
GO:BP	GO:0031327	negative regulation of cellular biosynthetic process	3199, 7784, 1649, 8364, 2119, 8336, 1958	0.300362	1773	45	7	18092
GO:BP	GO:0042180	cellular ketone metabolic process	3292, 1958	0.300362	273	45	2	18092
GO:BP	GO:0051851	modulation by host of symbiont process	91392	0.300362	64	45	1	18092
GO:BP	GO:1903961	positive regulation of anion transmembrane transport	718	0.300362	64	45	1	18092
GO:BP	GO:2001244	positive regulation of intrinsic apoptotic signaling pathway	1649	0.300362	64	45	1	18092
GO:BP	GO:0010466	negative regulation of peptidase activity	684, 718	0.300362	271	45	2	18092
GO:BP	GO:0061564	axon development	3199, 4135, 2596	0.300362	534	45	3	18092
GO:BP	GO:0051091	positive regulation of DNA-binding transcription factor activity	1649, 5579	0.300362	273	45	2	18092
GO:BP	GO:0032732	positive regulation of interleukin-1 production	1958	0.301359	65	45	1	18092
GO:BP	GO:0032722	positive regulation of chemokine production	1958	0.301359	65	45	1	18092
GO:BP	GO:0048663	neuron fate commitment	116448	0.301359	65	45	1	18092
GO:BP	GO:0050435	amyloid-beta metabolic process	1636	0.301359	65	45	1	18092
GO:BP	GO:0007588	excretion	6781	0.301359	65	45	1	18092
GO:BP	GO:0046173	polyol biosynthetic process	5105	0.301359	65	45	1	18092
GO:BP	GO:0045071	negative regulation of viral genome replication	684	0.301359	65	45	1	18092
GO:BP	GO:0048871	multicellular organismal homeostasis	1649, 2323, 1958	0.301359	538	45	3	18092
GO:BP	GO:0046888	negative regulation of hormone secretion	3589	0.301359	65	45	1	18092
GO:BP	GO:0051965	positive regulation of synapse assembly	79953	0.301359	65	45	1	18092
GO:BP	GO:1900076	regulation of cellular response to insulin stimulus	5579	0.303309	66	45	1	18092
GO:BP	GO:0044766	multi-organism transport	684	0.303309	66	45	1	18092
GO:BP	GO:0032835	glomerulus development	1958	0.303309	66	45	1	18092
GO:BP	GO:0051898	negative regulation of protein kinase B signaling	1649	0.303309	66	45	1	18092
GO:BP	GO:0032729	positive regulation of interferon-gamma production	7784	0.303309	66	45	1	18092
GO:BP	GO:0071310	cellular response to organic substance	3199, 1649, 684, 5579, 2323, 5105, 3589, 1958, 8771, 6781	0.303309	2812	45	10	18092
GO:BP	GO:1902579	multi-organism localization	684	0.303309	66	45	1	18092
GO:MF	GO:0008017	microtubule binding	4135, 26206	0.304	272	50	2	18694
GO:BP	GO:0046883	regulation of hormone secretion	5579, 3589	0.304794	279	45	2	18092
GO:BP	GO:0007281	germ cell development	7784, 2119	0.306191	280	45	2	18092
GO:BP	GO:0032922	circadian regulation of gene expression	1958	0.30621	67	45	1	18092
GO:BP	GO:0009166	nucleotide catabolic process	5143	0.30621	67	45	1	18092
GO:MF	GO:0003676	nucleic acid binding	3199, 100529215, 339488, 100526737, 1649, 684, 91392, 342909, 8364, 2119, 8336, 1958, 114108587, 116448, 100996928	0.308784	4353	50	15	18694
GO:BP	GO:0046626	regulation of insulin receptor signaling pathway	5579	0.309708	68	45	1	18092
GO:BP	GO:0009247	glycolipid biosynthetic process	84992	0.309708	68	45	1	18092
GO:BP	GO:0045927	positive regulation of growth	7784, 9699	0.309708	283	45	2	18092
GO:BP	GO:0001885	endothelial cell development	6781	0.310446	69	45	1	18092
GO:BP	GO:0022409	positive regulation of cell-cell adhesion	7784, 5105	0.310446	285	45	2	18092
GO:BP	GO:1904888	cranial skeletal system development	3199	0.310446	69	45	1	18092
GO:BP	GO:1905330	regulation of morphogenesis of an epithelium	2119	0.310446	69	45	1	18092
GO:BP	GO:0009890	negative regulation of biosynthetic process	3199, 7784, 1649, 8364, 2119, 8336, 1958	0.310446	1806	45	7	18092
GO:BP	GO:0014015	positive regulation of gliogenesis	2119	0.310446	69	45	1	18092
GO:BP	GO:0001944	vasculature development	1649, 5579, 1958, 718	0.310446	847	45	4	18092
GO:BP	GO:0050766	positive regulation of phagocytosis	718	0.310446	69	45	1	18092
GO:BP	GO:0007411	axon guidance	3199, 2596	0.310446	285	45	2	18092
GO:BP	GO:1901652	response to peptide	5579, 5105, 1958	0.310446	553	45	3	18092
GO:BP	GO:0097485	neuron projection guidance	3199, 2596	0.311202	286	45	2	18092
GO:BP	GO:0002444	myeloid leukocyte mediated immunity	1636, 684, 718	0.312886	556	45	3	18092
GO:CC	GO:0031527	filopodium membrane	2596	0.314164	18	51	1	18963
GO:CC	GO:0005685	U1 snRNP	100996928	0.314164	18	51	1	18963
GO:BP	GO:0007399	nervous system development	3199, 79953, 4135, 342035, 2596, 2119, 718, 9699, 116448	0.31612	2506	45	9	18092
GO:BP	GO:0032270	positive regulation of cellular protein metabolic process	1636, 2323, 3589, 107080638, 1958, 718	0.31612	1490	45	6	18092
GO:BP	GO:0035914	skeletal muscle cell differentiation	1958	0.31612	71	45	1	18092
GO:BP	GO:0050854	regulation of antigen receptor-mediated signaling pathway	5579	0.31612	71	45	1	18092
GO:BP	GO:0071479	cellular response to ionizing radiation	1958	0.31612	71	45	1	18092
GO:MF	GO:0046914	transition metal ion binding	100526737, 1636, 5579, 5105, 1958	0.316849	1110	50	5	18694
GO:MF	GO:0016757	transferase activity, transferring glycosyl groups	79369, 84992	0.317588	285	50	2	18694
GO:MF	GO:0030971	receptor tyrosine kinase binding	2323	0.317588	72	50	1	18694
GO:MF	GO:0008144	drug binding	1636	0.317588	73	50	1	18694
GO:BP	GO:0007283	spermatogenesis	1636, 26206, 2119	0.318695	563	45	3	18092
GO:BP	GO:1902105	regulation of leukocyte differentiation	2323, 5105	0.318695	292	45	2	18092
GO:BP	GO:0002709	regulation of T cell mediated immunity	7784	0.318695	72	45	1	18092
GO:BP	GO:0072089	stem cell proliferation	1636	0.318695	72	45	1	18092
GO:BP	GO:0009653	anatomical structure morphogenesis	3199, 7784, 4135, 5579, 2323, 2596, 2119, 718, 9699, 6781	0.318695	2865	45	10	18092
GO:BP	GO:1903532	positive regulation of secretion by cell	7784, 5579	0.318747	293	45	2	18092
GO:BP	GO:0007249	I-kappaB kinase/NF-kappaB signaling	684, 5579	0.318747	293	45	2	18092
GO:BP	GO:0010629	negative regulation of gene expression	3199, 7784, 1636, 1649, 684, 8364, 2119, 8336, 1958	0.318747	2516	45	9	18092
GO:BP	GO:0045665	negative regulation of neuron differentiation	3199	0.319409	73	45	1	18092
GO:BP	GO:0031507	heterochromatin assembly	8364	0.319409	73	45	1	18092
GO:BP	GO:1901292	nucleoside phosphate catabolic process	5143	0.319409	73	45	1	18092
GO:BP	GO:0071824	protein-DNA complex subunit organization	8364, 100526739	0.319409	295	45	2	18092
GO:BP	GO:0061180	mammary gland epithelium development	2119	0.319409	73	45	1	18092
GO:BP	GO:1901698	response to nitrogen compound	100526767, 5579, 5105, 1958, 6781	0.319409	1178	45	5	18092
GO:BP	GO:0002292	T cell differentiation involved in immune response	5105	0.319409	73	45	1	18092
GO:BP	GO:0060047	heart contraction	1636, 6781	0.319409	295	45	2	18092
GO:CC	GO:0098590	plasma membrane region	79953, 6564, 684, 6550, 2596, 9699, 6781	0.319421	1255	51	7	18963
GO:CC	GO:0044305	calyx of Held	5579	0.321114	23	51	1	18963
GO:CC	GO:0099503	secretory vesicle	79953, 684, 647310, 26206, 1731, 718	0.321114	1028	51	6	18963
GO:CC	GO:0031233	intrinsic component of external side of plasma membrane	2323	0.321114	24	51	1	18963
GO:CC	GO:0005766	primary lysosome	684, 718	0.321114	154	51	2	18963
GO:CC	GO:0070062	extracellular exosome	1636, 684, 5579, 8364, 6550, 5105, 8336, 718, 9699, 10840	0.321114	2180	51	10	18963
GO:CC	GO:0005938	cell cortex	5579, 1731, 9699	0.321114	318	51	3	18963
GO:CC	GO:0089717	spanning component of membrane	6564	0.321114	20	51	1	18963
GO:CC	GO:0099522	region of cytosol	5579	0.321114	24	51	1	18963
GO:CC	GO:0098793	presynapse	79953, 5579, 1731, 9699	0.321114	543	51	4	18963
GO:CC	GO:0042582	azurophil granule	684, 718	0.321114	154	51	2	18963
GO:MF	GO:0008270	zinc ion binding	100526737, 1636, 5579, 1958	0.322479	832	50	4	18694
GO:MF	GO:0001664	G protein-coupled receptor binding	1636, 718	0.323521	292	50	2	18694
GO:BP	GO:0046651	lymphocyte proliferation	7784, 2323	0.323921	298	45	2	18092
GO:BP	GO:0007166	cell surface receptor signaling pathway	1649, 684, 5579, 2323, 3589, 2669, 1958, 718, 2812, 9699, 8771	0.324781	3242	45	11	18092
GO:MF	GO:0042802	identical protein binding	79953, 7784, 3292, 1649, 684, 1731, 2812, 6781	0.327397	2080	50	8	18694
GO:BP	GO:0033692	cellular polysaccharide biosynthetic process	79369	0.328304	76	45	1	18092
GO:BP	GO:0060828	regulation of canonical Wnt signaling pathway	1649, 1958	0.328304	302	45	2	18092
GO:BP	GO:0086003	cardiac muscle cell contraction	6781	0.328304	76	45	1	18092
GO:BP	GO:0014823	response to activity	5105	0.328304	76	45	1	18092
GO:BP	GO:0015909	long-chain fatty acid transport	1636	0.328304	76	45	1	18092
GO:BP	GO:0034976	response to endoplasmic reticulum stress	100526767, 1649	0.328304	301	45	2	18092
GO:BP	GO:0044262	cellular carbohydrate metabolic process	79369, 5105	0.330951	304	45	2	18092
GO:BP	GO:0001822	kidney development	1636, 1958	0.330951	304	45	2	18092
GO:BP	GO:0006342	chromatin silencing	8336	0.330951	77	45	1	18092
GO:BP	GO:0048232	male gamete generation	1636, 26206, 2119	0.331175	582	45	3	18092
GO:BP	GO:0003015	heart process	1636, 6781	0.331175	305	45	2	18092
GO:BP	GO:0098660	inorganic ion transmembrane transport	6564, 1649, 6550, 2669	0.331175	882	45	4	18092
GO:BP	GO:0071356	cellular response to tumor necrosis factor	5105, 8771	0.331175	305	45	2	18092
GO:BP	GO:1903522	regulation of blood circulation	1636, 6781	0.332308	306	45	2	18092
GO:BP	GO:0045454	cell redox homeostasis	1649	0.332459	78	45	1	18092
GO:BP	GO:0061418	regulation of transcription from RNA polymerase II promoter in response to hypoxia	1958	0.332459	78	45	1	18092
GO:BP	GO:0010720	positive regulation of cell development	4135, 2119	0.332963	307	45	2	18092
GO:BP	GO:0032024	positive regulation of insulin secretion	5579	0.334955	79	45	1	18092
GO:BP	GO:0032418	lysosome localization	4135	0.334955	79	45	1	18092
GO:BP	GO:0046785	microtubule polymerization	51673	0.334955	79	45	1	18092
GO:BP	GO:0002443	leukocyte mediated immunity	7784, 1636, 684, 718	0.335868	891	45	4	18092
GO:BP	GO:0034765	regulation of ion transmembrane transport	5579, 2669, 718	0.337411	590	45	3	18092
GO:BP	GO:0045597	positive regulation of cell differentiation	4135, 2323, 5105, 2119	0.337971	894	45	4	18092
GO:BP	GO:0032413	negative regulation of ion transmembrane transporter activity	2669	0.339174	81	45	1	18092
GO:BP	GO:0072001	renal system development	1636, 1958	0.339174	313	45	2	18092
GO:BP	GO:0051716	cellular response to stimulus	3199, 100526767, 7784, 5143, 3292, 1649, 684, 5579, 2323, 8364, 5105, 3589, 2596, 2669, 107080638, 100526739, 2119, 1958, 718, 2812, 9699, 8771, 6781	0.339174	7840	45	23	18092
GO:BP	GO:0055117	regulation of cardiac muscle contraction	6781	0.339174	81	45	1	18092
GO:BP	GO:0048511	rhythmic process	7784, 1958	0.339174	313	45	2	18092
GO:BP	GO:0071407	cellular response to organic cyclic compound	5105, 1958, 6781	0.339174	593	45	3	18092
GO:BP	GO:0009988	cell-cell recognition	7784	0.339174	81	45	1	18092
GO:BP	GO:0071396	cellular response to lipid	3199, 5105, 6781	0.339447	595	45	3	18092
GO:BP	GO:0034762	regulation of transmembrane transport	5579, 2669, 718	0.339447	595	45	3	18092
GO:BP	GO:0006875	cellular metal ion homeostasis	1649, 5579, 6781	0.339447	595	45	3	18092
GO:BP	GO:0042310	vasoconstriction	1636	0.339876	82	45	1	18092
GO:BP	GO:0051172	negative regulation of nitrogen compound metabolic process	3199, 7784, 1649, 684, 8364, 2119, 8336, 1958, 718	0.339876	2585	45	9	18092
GO:BP	GO:0016925	protein sumoylation	1958	0.339876	82	45	1	18092
GO:BP	GO:0045652	regulation of megakaryocyte differentiation	8364	0.339876	82	45	1	18092
GO:BP	GO:0030433	ubiquitin-dependent ERAD pathway	100526767	0.339876	82	45	1	18092
GO:BP	GO:0000271	polysaccharide biosynthetic process	79369	0.339876	82	45	1	18092
GO:BP	GO:0070925	organelle assembly	2596, 1731, 107080638, 100526739	0.341171	904	45	4	18092
GO:BP	GO:0033043	regulation of organelle organization	4135, 684, 5579, 2596, 107080638	0.341171	1224	45	5	18092
GO:BP	GO:0048678	response to axon injury	2596	0.341231	83	45	1	18092
GO:BP	GO:0042246	tissue regeneration	2596	0.341231	83	45	1	18092
GO:BP	GO:0070828	heterochromatin organization	8364	0.341231	83	45	1	18092
GO:BP	GO:0044092	negative regulation of molecular function	1636, 1649, 684, 2669, 718	0.341231	1226	45	5	18092
GO:BP	GO:0006767	water-soluble vitamin metabolic process	10840	0.341231	83	45	1	18092
GO:BP	GO:0030101	natural killer cell activation	2323	0.344252	84	45	1	18092
GO:BP	GO:1905897	regulation of response to endoplasmic reticulum stress	1649	0.344252	84	45	1	18092
GO:BP	GO:0070588	calcium ion transmembrane transport	1649, 2669	0.345231	321	45	2	18092
GO:BP	GO:0098655	cation transmembrane transport	6564, 1649, 6550, 2669	0.345388	912	45	4	18092
GO:BP	GO:0051047	positive regulation of secretion	7784, 5579	0.346185	322	45	2	18092
GO:BP	GO:0002376	immune system process	7784, 1636, 684, 5579, 2323, 8364, 5105, 3589, 2669, 1958, 718	0.346409	3322	45	11	18092
GO:MF	GO:0035258	steroid hormone receptor binding	5579	0.346421	84	50	1	18694
GO:MF	GO:0015297	antiporter activity	6550	0.346421	84	50	1	18694
GO:MF	GO:0050660	flavin adenine dinucleotide binding	2329	0.346421	83	50	1	18694
GO:BP	GO:0032092	positive regulation of protein binding	1636	0.349544	86	45	1	18092
GO:BP	GO:2000243	positive regulation of reproductive process	7784	0.349544	86	45	1	18092
GO:BP	GO:0007049	cell cycle	1649, 5579, 2323, 26206, 2669, 1731, 100526739	0.349764	1914	45	7	18092
GO:BP	GO:0070509	calcium ion import	6781	0.350811	87	45	1	18092
GO:BP	GO:0019915	lipid storage	718	0.350811	87	45	1	18092
GO:BP	GO:0014910	regulation of smooth muscle cell migration	1636	0.350811	87	45	1	18092
GO:BP	GO:0051247	positive regulation of protein metabolic process	1636, 2323, 3589, 107080638, 1958, 718	0.350811	1578	45	6	18092
GO:BP	GO:0050772	positive regulation of axonogenesis	4135	0.350811	87	45	1	18092
GO:BP	GO:0048878	chemical homeostasis	1649, 5579, 6550, 5105, 6781	0.350811	1244	45	5	18092
GO:BP	GO:0034612	response to tumor necrosis factor	5105, 8771	0.353817	329	45	2	18092
GO:CC	GO:0098862	cluster of actin-based cell projections	6564, 6550	0.354011	165	51	2	18963
GO:BP	GO:0048667	cell morphogenesis involved in neuron differentiation	3199, 4135, 2596	0.35406	617	45	3	18092
GO:BP	GO:1901701	cellular response to oxygen-containing compound	3199, 5579, 5105, 1958, 6781	0.35406	1251	45	5	18092
GO:BP	GO:0000226	microtubule cytoskeleton organization	4135, 51673, 1731	0.35406	617	45	3	18092
GO:BP	GO:0007059	chromosome segregation	2669, 1731	0.35406	330	45	2	18092
GO:BP	GO:0120036	plasma membrane bounded cell projection organization	3199, 4135, 342035, 2596, 107080638, 9699	0.354336	1586	45	6	18092
GO:BP	GO:0051453	regulation of intracellular pH	6550	0.354366	89	45	1	18092
GO:BP	GO:1901019	regulation of calcium ion transmembrane transporter activity	2669	0.354366	89	45	1	18092
GO:BP	GO:0050886	endocrine process	1636	0.354366	89	45	1	18092
GO:BP	GO:0051050	positive regulation of transport	7784, 5579, 718, 6781	0.354366	930	45	4	18092
GO:BP	GO:0042221	response to chemical	3199, 100526767, 3292, 1649, 684, 5579, 2323, 5105, 3589, 2596, 107080638, 2119, 1958, 8771, 6781	0.354366	4834	45	15	18092
GO:BP	GO:0002718	regulation of cytokine production involved in immune response	684	0.354366	89	45	1	18092
GO:BP	GO:0002694	regulation of leukocyte activation	7784, 2323, 5105	0.355221	621	45	3	18092
GO:BP	GO:0001932	regulation of protein phosphorylation	1636, 2323, 3589, 1958, 718	0.355489	1257	45	5	18092
GO:BP	GO:0009725	response to hormone	5579, 5105, 1958, 6781	0.355759	933	45	4	18092
GO:BP	GO:0060218	hematopoietic stem cell differentiation	1636	0.356031	90	45	1	18092
GO:BP	GO:1901214	regulation of neuron death	1649, 1958	0.356389	334	45	2	18092
GO:BP	GO:0051276	chromosome organization	5579, 8364, 2669, 100526739, 8336	0.357251	1261	45	5	18092
GO:BP	GO:0051301	cell division	1731, 100526739, 2119	0.358148	626	45	3	18092
GO:BP	GO:0006094	gluconeogenesis	5105	0.358148	91	45	1	18092
GO:BP	GO:0043044	ATP-dependent chromatin remodeling	8364	0.358148	91	45	1	18092
GO:BP	GO:0008202	steroid metabolic process	3292, 1958	0.35948	337	45	2	18092
GO:BP	GO:0045582	positive regulation of T cell differentiation	5105	0.35963	92	45	1	18092
GO:BP	GO:0032410	negative regulation of transporter activity	2669	0.35963	92	45	1	18092
GO:BP	GO:0006497	protein lipidation	84992	0.35963	92	45	1	18092
GO:BP	GO:0001656	metanephros development	1958	0.35963	92	45	1	18092
GO:CC	GO:1903561	extracellular vesicle	1636, 684, 5579, 8364, 6550, 5105, 8336, 718, 9699, 10840	0.360258	2266	51	10	18963
GO:CC	GO:0043230	extracellular organelle	1636, 684, 5579, 8364, 6550, 5105, 8336, 718, 9699, 10840	0.360258	2268	51	10	18963
GO:BP	GO:0050863	regulation of T cell activation	7784, 5105	0.360612	339	45	2	18092
GO:BP	GO:1903037	regulation of leukocyte cell-cell adhesion	7784, 5105	0.360612	339	45	2	18092
GO:BP	GO:0044057	regulation of system process	1636, 9699, 6781	0.36218	632	45	3	18092
GO:MF	GO:0030165	PDZ domain binding	6550	0.362387	89	50	1	18694
GO:MF	GO:0072341	modified amino acid binding	2596	0.363664	90	50	1	18694
GO:BP	GO:0032677	regulation of interleukin-8 production	1649	0.364154	94	45	1	18092
GO:BP	GO:0051702	biological process involved in interaction with symbiont	91392	0.364154	95	45	1	18092
GO:BP	GO:0104004	cellular response to environmental stimulus	5105, 1958	0.364154	343	45	2	18092
GO:BP	GO:0022607	cellular component assembly	79953, 51673, 1636, 100534599, 8364, 2596, 1731, 107080638, 100526739, 100996928	0.364154	3030	45	10	18092
GO:BP	GO:0045638	negative regulation of myeloid cell differentiation	8364	0.364154	95	45	1	18092
GO:BP	GO:0071375	cellular response to peptide hormone stimulus	5579, 5105	0.364154	343	45	2	18092
GO:BP	GO:0071214	cellular response to abiotic stimulus	5105, 1958	0.364154	343	45	2	18092
GO:BP	GO:0019319	hexose biosynthetic process	5105	0.364154	94	45	1	18092
GO:BP	GO:0014909	smooth muscle cell migration	1636	0.364154	95	45	1	18092
GO:BP	GO:0045132	meiotic chromosome segregation	1731	0.364154	95	45	1	18092
GO:BP	GO:0006810	transport	79953, 100526767, 7784, 6564, 4135, 1636, 1649, 684, 5579, 6550, 3589, 2669, 1731, 718, 9699, 6781	0.364154	5259	45	16	18092
GO:BP	GO:0051235	maintenance of location	1649, 718	0.364154	342	45	2	18092
GO:BP	GO:0032642	regulation of chemokine production	1958	0.364154	95	45	1	18092
GO:BP	GO:0061097	regulation of protein tyrosine kinase activity	1636	0.364154	95	45	1	18092
GO:BP	GO:1904063	negative regulation of cation transmembrane transport	2669	0.365386	96	45	1	18092
GO:BP	GO:0006942	regulation of striated muscle contraction	6781	0.365386	96	45	1	18092
GO:BP	GO:0007596	blood coagulation	5579, 2812	0.365386	347	45	2	18092
GO:BP	GO:0006303	double-strand break repair via nonhomologous end joining	8364	0.365386	96	45	1	18092
GO:BP	GO:0048477	oogenesis	7784	0.365386	96	45	1	18092
GO:BP	GO:0048704	embryonic skeletal system morphogenesis	3199	0.365386	96	45	1	18092
GO:BP	GO:0030641	regulation of cellular pH	6550	0.365386	96	45	1	18092
GO:BP	GO:0060070	canonical Wnt signaling pathway	1649, 1958	0.365386	347	45	2	18092
GO:BP	GO:0009967	positive regulation of signal transduction	1649, 684, 5579, 3589, 718, 9699	0.366144	1627	45	6	18092
GO:BP	GO:0051668	localization within membrane	2119	0.366144	97	45	1	18092
GO:BP	GO:0050810	regulation of steroid biosynthetic process	1958	0.366144	97	45	1	18092
GO:BP	GO:0030030	cell projection organization	3199, 4135, 342035, 2596, 107080638, 9699	0.366144	1627	45	6	18092
GO:BP	GO:0042158	lipoprotein biosynthetic process	84992	0.366144	97	45	1	18092
GO:BP	GO:0032088	negative regulation of NF-kappaB transcription factor activity	1649	0.366144	97	45	1	18092
GO:CC	GO:0005819	spindle	26206, 2669, 1731	0.366239	376	51	3	18963
GO:BP	GO:0000122	negative regulation of transcription by RNA polymerase II	3199, 1649, 2119, 1958	0.366461	961	45	4	18092
GO:MF	GO:0003924	GTPase activity	2669, 1731	0.366601	327	50	2	18694
GO:BP	GO:0001655	urogenital system development	1636, 1958	0.367884	351	45	2	18092
GO:BP	GO:0098659	inorganic cation import across plasma membrane	6550	0.367884	98	45	1	18092
GO:BP	GO:0019058	viral life cycle	684, 91392	0.367884	351	45	2	18092
GO:BP	GO:0099587	inorganic ion import across plasma membrane	6550	0.367884	98	45	1	18092
GO:BP	GO:0007599	hemostasis	5579, 2812	0.369096	352	45	2	18092
GO:MF	GO:0008081	phosphoric diester hydrolase activity	5143	0.369655	93	50	1	18694
GO:BP	GO:0048010	vascular endothelial growth factor receptor signaling pathway	5579	0.369678	99	45	1	18092
GO:BP	GO:0002474	antigen processing and presentation of peptide antigen via MHC class I	1636	0.369678	99	45	1	18092
GO:BP	GO:0033273	response to vitamin	6781	0.369678	99	45	1	18092
GO:BP	GO:0061024	membrane organization	342035, 5579, 2119, 718	0.369678	968	45	4	18092
GO:BP	GO:0055085	transmembrane transport	6564, 1649, 5579, 6550, 2669, 718	0.369831	1639	45	6	18092
GO:BP	GO:0048545	response to steroid hormone	5105, 6781	0.370155	354	45	2	18092
GO:BP	GO:0050764	regulation of phagocytosis	718	0.370319	100	45	1	18092
GO:BP	GO:0046364	monosaccharide biosynthetic process	5105	0.370319	100	45	1	18092
GO:BP	GO:0050817	coagulation	5579, 2812	0.370319	355	45	2	18092
GO:BP	GO:0060349	bone morphogenesis	6781	0.370319	100	45	1	18092
GO:BP	GO:0120035	regulation of plasma membrane bounded cell projection organization	4135, 2596, 107080638	0.370319	652	45	3	18092
GO:BP	GO:0030336	negative regulation of cell migration	684, 6781	0.37053	356	45	2	18092
GO:BP	GO:0031349	positive regulation of defense response	7784, 718	0.37053	356	45	2	18092
GO:BP	GO:0032870	cellular response to hormone stimulus	5579, 5105, 6781	0.37053	654	45	3	18092
GO:BP	GO:0008585	female gonad development	7784	0.372228	101	45	1	18092
GO:BP	GO:0048638	regulation of developmental growth	7784, 9699	0.37292	358	45	2	18092
GO:BP	GO:0051817	modulation of process of other organism involved in symbiotic interaction	91392	0.373777	102	45	1	18092
GO:BP	GO:0002252	immune effector process	7784, 1636, 684, 5105, 718	0.373777	1310	45	5	18092
GO:BP	GO:0035282	segmentation	3199	0.373777	102	45	1	18092
GO:BP	GO:0032637	interleukin-8 production	1649	0.373777	102	45	1	18092
GO:CC	GO:0005856	cytoskeleton	4135, 51673, 5579, 257236, 26206, 2669, 1731, 57639, 107080638, 9699	0.373894	2302	51	10	18963
GO:BP	GO:0070498	interleukin-1-mediated signaling pathway	1958	0.373963	105	45	1	18092
GO:BP	GO:0042102	positive regulation of T cell proliferation	7784	0.373963	105	45	1	18092
GO:BP	GO:0036503	ERAD pathway	100526767	0.373963	103	45	1	18092
GO:BP	GO:0050865	regulation of cell activation	7784, 2323, 5105	0.373963	666	45	3	18092
GO:BP	GO:0010596	negative regulation of endothelial cell migration	6781	0.373963	105	45	1	18092
GO:BP	GO:0045807	positive regulation of endocytosis	718	0.373963	103	45	1	18092
GO:BP	GO:0000375	RNA splicing, via transesterification reactions	100534599, 100996928	0.373963	365	45	2	18092
GO:BP	GO:1901890	positive regulation of cell junction assembly	79953	0.373963	104	45	1	18092
GO:BP	GO:0032091	negative regulation of protein binding	1636	0.373963	103	45	1	18092
GO:BP	GO:0000398	mRNA splicing, via spliceosome	100534599, 100996928	0.373963	362	45	2	18092
GO:BP	GO:0032602	chemokine production	1958	0.373963	103	45	1	18092
GO:BP	GO:0032006	regulation of TOR signaling	107080638	0.373963	104	45	1	18092
GO:BP	GO:0045765	regulation of angiogenesis	5579, 718	0.373963	362	45	2	18092
GO:BP	GO:0014013	regulation of gliogenesis	2119	0.373963	104	45	1	18092
GO:BP	GO:0061640	cytoskeleton-dependent cytokinesis	1731	0.373963	105	45	1	18092
GO:BP	GO:0000726	non-recombinational repair	8364	0.373963	104	45	1	18092
GO:BP	GO:0032651	regulation of interleukin-1 beta production	1958	0.373963	103	45	1	18092
GO:BP	GO:1901655	cellular response to ketone	5105	0.373963	103	45	1	18092
GO:BP	GO:0045666	positive regulation of neuron differentiation	2119	0.373963	105	45	1	18092
GO:BP	GO:0090277	positive regulation of peptide hormone secretion	5579	0.373963	104	45	1	18092
GO:BP	GO:0002456	T cell mediated immunity	7784	0.373963	104	45	1	18092
GO:BP	GO:0006493	protein O-linked glycosylation	79369	0.373963	103	45	1	18092
GO:BP	GO:0002449	lymphocyte mediated immunity	7784, 718	0.373963	365	45	2	18092
GO:BP	GO:0045069	regulation of viral genome replication	684	0.373963	105	45	1	18092
GO:BP	GO:0060079	excitatory postsynaptic potential	9699	0.373963	105	45	1	18092
GO:BP	GO:0006885	regulation of pH	6550	0.373963	105	45	1	18092
GO:BP	GO:0018193	peptidyl-amino acid modification	1636, 5579, 5105, 3589, 1958	0.373963	1313	45	5	18092
GO:BP	GO:0000377	RNA splicing, via transesterification reactions with bulged adenosine as nucleophile	100534599, 100996928	0.373963	362	45	2	18092
GO:BP	GO:0045861	negative regulation of proteolysis	684, 718	0.373999	366	45	2	18092
GO:BP	GO:0031344	regulation of cell projection organization	4135, 2596, 107080638	0.374501	669	45	3	18092
GO:BP	GO:1901342	regulation of vasculature development	5579, 718	0.374501	367	45	2	18092
GO:BP	GO:0048584	positive regulation of response to stimulus	7784, 1649, 684, 5579, 5105, 3589, 718, 9699	0.374501	2374	45	8	18092
GO:BP	GO:0046545	development of primary female sexual characteristics	7784	0.3751	106	45	1	18092
GO:BP	GO:0006906	vesicle fusion	5579	0.3751	106	45	1	18092
GO:BP	GO:0051963	regulation of synapse assembly	79953	0.375341	107	45	1	18092
GO:BP	GO:0002460	adaptive immune response based on somatic recombination of immune receptors built from immunoglobulin superfamily domains	7784, 718	0.375341	370	45	2	18092
GO:BP	GO:0055065	metal ion homeostasis	1649, 5579, 6781	0.375341	672	45	3	18092
GO:BP	GO:0001578	microtubule bundle formation	51673	0.375341	107	45	1	18092
GO:BP	GO:0034404	nucleobase-containing small molecule biosynthetic process	5143	0.375341	107	45	1	18092
GO:BP	GO:0061061	muscle structure development	1649, 2323, 1958	0.375341	672	45	3	18092
GO:BP	GO:0002274	myeloid leukocyte activation	684, 2323, 718	0.375341	673	45	3	18092
GO:BP	GO:0003073	regulation of systemic arterial blood pressure	1636	0.375341	107	45	1	18092
GO:BP	GO:0048709	oligodendrocyte differentiation	116448	0.375341	107	45	1	18092
GO:BP	GO:2000146	negative regulation of cell motility	684, 6781	0.376012	372	45	2	18092
GO:BP	GO:0006024	glycosaminoglycan biosynthetic process	79369	0.376012	108	45	1	18092
GO:BP	GO:0014812	muscle cell migration	1636	0.376012	108	45	1	18092
GO:BP	GO:0009062	fatty acid catabolic process	5105	0.376012	108	45	1	18092
GO:BP	GO:0048524	positive regulation of viral process	91392	0.376012	108	45	1	18092
GO:BP	GO:0001818	negative regulation of cytokine production	1649, 684	0.376012	371	45	2	18092
GO:BP	GO:0050776	regulation of immune response	7784, 5579, 5105, 718	0.376012	998	45	4	18092
GO:BP	GO:0062197	cellular response to chemical stress	1649, 2119	0.377143	373	45	2	18092
GO:BP	GO:0044264	cellular polysaccharide metabolic process	79369	0.378397	109	45	1	18092
GO:BP	GO:0090630	activation of GTPase activity	107080638	0.379133	110	45	1	18092
GO:BP	GO:0002367	cytokine production involved in immune response	684	0.379133	110	45	1	18092
GO:BP	GO:0009611	response to wounding	5579, 2596, 2812	0.379133	682	45	3	18092
GO:BP	GO:0070997	neuron death	1649, 1958	0.379133	375	45	2	18092
GO:BP	GO:0007159	leukocyte cell-cell adhesion	7784, 5105	0.379133	376	45	2	18092
GO:BP	GO:0030449	regulation of complement activation	718	0.379133	110	45	1	18092
GO:BP	GO:0050767	regulation of neurogenesis	4135, 2119	0.379133	376	45	2	18092
GO:BP	GO:0048259	regulation of receptor-mediated endocytosis	718	0.380177	111	45	1	18092
GO:BP	GO:0006664	glycolipid metabolic process	84992	0.380177	111	45	1	18092
GO:BP	GO:0002286	T cell activation involved in immune response	5105	0.380177	111	45	1	18092
GO:BP	GO:0033138	positive regulation of peptidyl-serine phosphorylation	3589	0.380177	111	45	1	18092
GO:BP	GO:0031399	regulation of protein modification process	1636, 2323, 3589, 107080638, 1958, 718	0.380177	1692	45	6	18092
GO:BP	GO:0051098	regulation of binding	1636, 1649	0.380177	378	45	2	18092
GO:BP	GO:0032611	interleukin-1 beta production	1958	0.382176	112	45	1	18092
GO:BP	GO:0090174	organelle membrane fusion	5579	0.382176	112	45	1	18092
GO:BP	GO:1903509	liposaccharide metabolic process	84992	0.382176	112	45	1	18092
GO:BP	GO:0051271	negative regulation of cellular component movement	684, 6781	0.382926	381	45	2	18092
GO:BP	GO:0030334	regulation of cell migration	7784, 1636, 684, 6781	0.383061	1016	45	4	18092
GO:BP	GO:0051234	establishment of localization	79953, 100526767, 7784, 6564, 4135, 1636, 1649, 684, 5579, 6550, 3589, 2669, 1731, 718, 9699, 6781	0.383893	5398	45	16	18092
GO:CC	GO:0030496	midbody	2669, 1731	0.384084	184	51	2	18963
GO:MF	GO:0008238	exopeptidase activity	1636	0.38466	98	50	1	18694
GO:BP	GO:0030111	regulation of Wnt signaling pathway	1649, 1958	0.384836	383	45	2	18092
GO:BP	GO:0018108	peptidyl-tyrosine phosphorylation	1636, 3589	0.385625	384	45	2	18092
GO:BP	GO:0006959	humoral immune response	7784, 718	0.385625	384	45	2	18092
GO:BP	GO:0099565	chemical synaptic transmission, postsynaptic	9699	0.385796	114	45	1	18092
GO:BP	GO:0043270	positive regulation of ion transport	5579, 718, 6781	0.386763	696	45	3	18092
GO:BP	GO:1905954	positive regulation of lipid localization	718	0.386763	115	45	1	18092
GO:BP	GO:0048525	negative regulation of viral process	684	0.386763	115	45	1	18092
GO:BP	GO:0006661	phosphatidylinositol biosynthetic process	84992	0.386763	115	45	1	18092
GO:BP	GO:0006023	aminoglycan biosynthetic process	79369	0.386763	115	45	1	18092
GO:BP	GO:1901565	organonitrogen compound catabolic process	100526767, 5143, 1636, 1649, 10840	0.386763	1363	45	5	18092
GO:BP	GO:0018212	peptidyl-tyrosine modification	1636, 3589	0.387323	387	45	2	18092
GO:BP	GO:0002250	adaptive immune response	7784, 5579, 718	0.387805	698	45	3	18092
GO:BP	GO:1903510	mucopolysaccharide metabolic process	79369	0.388691	116	45	1	18092
GO:BP	GO:0031324	negative regulation of cellular metabolic process	3199, 7784, 1649, 684, 8364, 2119, 8336, 1958, 718	0.388922	2794	45	9	18092
GO:MF	GO:1990782	protein tyrosine kinase binding	2323	0.389091	100	50	1	18694
GO:BP	GO:0001824	blastocyst development	7784	0.390274	117	45	1	18092
GO:BP	GO:0030004	cellular monovalent inorganic cation homeostasis	6550	0.390274	117	45	1	18092
GO:BP	GO:0060964	regulation of gene silencing by miRNA	8364	0.390274	117	45	1	18092
GO:BP	GO:0031175	neuron projection development	3199, 4135, 2596, 9699	0.391846	1034	45	4	18092
GO:BP	GO:0050727	regulation of inflammatory response	7784, 718	0.391846	392	45	2	18092
GO:BP	GO:0051225	spindle assembly	1731	0.392168	118	45	1	18092
GO:BP	GO:0035592	establishment of protein localization to extracellular region	5579, 9699	0.393941	395	45	2	18092
GO:BP	GO:0005976	polysaccharide metabolic process	79369	0.393941	119	45	1	18092
GO:BP	GO:0048519	negative regulation of biological process	3199, 7784, 1636, 1649, 684, 5579, 2323, 8364, 3589, 2669, 107080638, 2119, 8336, 1958, 718, 8771, 6781	0.393941	5833	45	17	18092
GO:BP	GO:0043200	response to amino acid	5105	0.393941	120	45	1	18092
GO:BP	GO:0009306	protein secretion	5579, 9699	0.393941	394	45	2	18092
GO:BP	GO:0045596	negative regulation of cell differentiation	3199, 1649, 8364	0.393941	709	45	3	18092
GO:BP	GO:0046660	female sex differentiation	7784	0.393941	120	45	1	18092
GO:BP	GO:0032652	regulation of interleukin-1 production	1958	0.393941	120	45	1	18092
GO:BP	GO:0060966	regulation of gene silencing by RNA	8364	0.393941	120	45	1	18092
GO:BP	GO:0018107	peptidyl-threonine phosphorylation	5579	0.393941	120	45	1	18092
GO:BP	GO:0031109	microtubule polymerization or depolymerization	51673	0.393941	120	45	1	18092
GO:BP	GO:0060147	regulation of posttranscriptional gene silencing	8364	0.393941	119	45	1	18092
GO:MF	GO:0022804	active transmembrane transporter activity	6564, 6550	0.394871	350	50	2	18694
GO:CC	GO:0051233	spindle midzone	2669	0.397122	36	51	1	18963
GO:MF	GO:0015294	solute:cation symporter activity	6564	0.397683	104	50	1	18694
GO:MF	GO:0005496	steroid binding	3292	0.398558	105	50	1	18694
GO:BP	GO:0010633	negative regulation of epithelial cell migration	6781	0.399247	122	45	1	18092
GO:MF	GO:0004497	monooxygenase activity	2329	0.399413	106	50	1	18694
GO:MF	GO:0016922	nuclear receptor binding	5579	0.400249	107	50	1	18694
GO:BP	GO:0045446	endothelial cell differentiation	6781	0.400728	123	45	1	18092
GO:BP	GO:0014902	myotube differentiation	2323	0.400728	123	45	1	18092
GO:BP	GO:0071692	protein localization to extracellular region	5579, 9699	0.400728	402	45	2	18092
GO:BP	GO:0031398	positive regulation of protein ubiquitination	107080638	0.400728	123	45	1	18092
GO:BP	GO:0002366	leukocyte activation involved in immune response	684, 5105, 718	0.400953	719	45	3	18092
GO:BP	GO:0040013	negative regulation of locomotion	684, 6781	0.401864	404	45	2	18092
GO:BP	GO:0002698	negative regulation of immune effector process	684	0.401864	124	45	1	18092
GO:BP	GO:1902533	positive regulation of intracellular signal transduction	1649, 684, 5579, 3589	0.401864	1054	45	4	18092
GO:BP	GO:0042471	ear morphogenesis	3199	0.401864	124	45	1	18092
GO:BP	GO:0051649	establishment of localization in cell	79953, 4135, 1649, 684, 5579, 2669, 1731, 718, 9699	0.403217	2840	45	9	18092
GO:BP	GO:0002263	cell activation involved in immune response	684, 5105, 718	0.403217	723	45	3	18092
GO:BP	GO:0051928	positive regulation of calcium ion transport	6781	0.403642	125	45	1	18092
GO:BP	GO:0006631	fatty acid metabolic process	5105, 718	0.404089	407	45	2	18092
GO:BP	GO:0031929	TOR signaling	107080638	0.404838	126	45	1	18092
GO:BP	GO:0070252	actin-mediated cell contraction	6781	0.404838	126	45	1	18092
GO:BP	GO:0007268	chemical synaptic transmission	5579, 2119, 9699	0.404838	727	45	3	18092
GO:BP	GO:0098916	anterograde trans-synaptic signaling	5579, 2119, 9699	0.404838	727	45	3	18092
GO:BP	GO:0051209	release of sequestered calcium ion into cytosol	1649	0.404838	126	45	1	18092
GO:BP	GO:1901653	cellular response to peptide	5579, 5105	0.40489	409	45	2	18092
GO:BP	GO:0035821	modulation of process of other organism	91392	0.405502	127	45	1	18092
GO:BP	GO:0051283	negative regulation of sequestering of calcium ion	1649	0.405502	127	45	1	18092
GO:BP	GO:0006911	phagocytosis, engulfment	718	0.405502	127	45	1	18092
GO:BP	GO:0021782	glial cell development	116448	0.405502	127	45	1	18092
GO:BP	GO:0010959	regulation of metal ion transport	2669, 6781	0.406012	411	45	2	18092
GO:BP	GO:0051101	regulation of DNA binding	1649	0.407631	129	45	1	18092
GO:BP	GO:0003014	renal system process	6781	0.407631	129	45	1	18092
GO:BP	GO:0035296	regulation of tube diameter	1636	0.407631	129	45	1	18092
GO:BP	GO:0097746	blood vessel diameter maintenance	1636	0.407631	129	45	1	18092
GO:BP	GO:0022612	gland morphogenesis	2119	0.407631	129	45	1	18092
GO:BP	GO:0051282	regulation of sequestering of calcium ion	1649	0.407631	129	45	1	18092
GO:BP	GO:0018210	peptidyl-threonine modification	5579	0.407631	129	45	1	18092
GO:BP	GO:0032970	regulation of actin filament-based process	684, 6781	0.407631	413	45	2	18092
GO:BP	GO:0006766	vitamin metabolic process	10840	0.407631	129	45	1	18092
GO:BP	GO:0099537	trans-synaptic signaling	5579, 2119, 9699	0.408686	736	45	3	18092
GO:BP	GO:0048706	embryonic skeletal system development	3199	0.409	130	45	1	18092
GO:BP	GO:0030968	endoplasmic reticulum unfolded protein response	1649	0.409	130	45	1	18092
GO:BP	GO:0035150	regulation of tube size	1636	0.409	130	45	1	18092
GO:BP	GO:2000145	regulation of cell motility	7784, 1636, 684, 6781	0.409976	1076	45	4	18092
GO:CC	GO:0043198	dendritic shaft	79953	0.410056	38	51	1	18963
GO:BP	GO:0019218	regulation of steroid metabolic process	1958	0.410682	131	45	1	18092
GO:BP	GO:0032612	interleukin-1 production	1958	0.410682	131	45	1	18092
GO:BP	GO:0019079	viral genome replication	684	0.413008	132	45	1	18092
GO:BP	GO:0055114	oxidation-reduction process	3292, 2329, 10840	0.41409	744	45	3	18092
GO:BP	GO:0072329	monocarboxylic acid catabolic process	5105	0.414661	133	45	1	18092
GO:BP	GO:0051208	sequestering of calcium ion	1649	0.414661	133	45	1	18092
GO:BP	GO:0009855	determination of bilateral symmetry	1649	0.416964	134	45	1	18092
GO:BP	GO:0009799	specification of symmetry	1649	0.41859	135	45	1	18092
GO:BP	GO:0016310	phosphorylation	1636, 5579, 2323, 5105, 3589, 1958, 718	0.41859	2157	45	7	18092
GO:BP	GO:0019751	polyol metabolic process	5105	0.41859	135	45	1	18092
GO:CC	GO:0030658	transport vesicle membrane	79953, 4135	0.419207	213	51	2	18963
GO:CC	GO:0099738	cell cortex region	9699	0.419207	44	51	1	18963
GO:CC	GO:0097708	intracellular vesicle	79953, 4135, 1636, 1649, 684, 647310, 26206, 1731, 107080638, 718	0.419207	2441	51	10	18963
GO:CC	GO:0030424	axon	4135, 342035, 5579, 2596	0.419207	666	51	4	18963
GO:CC	GO:0030133	transport vesicle	79953, 4135, 1731	0.419207	420	51	3	18963
GO:CC	GO:0008021	synaptic vesicle	79953, 1731	0.419207	214	51	2	18963
GO:CC	GO:0031410	cytoplasmic vesicle	79953, 4135, 1636, 1649, 684, 647310, 26206, 1731, 107080638, 718	0.419207	2437	51	10	18963
GO:BP	GO:0009888	tissue development	51673, 5105, 2596, 2119, 1958, 718, 6781	0.419955	2161	45	7	18092
GO:BP	GO:0001503	ossification	3199, 6781	0.419955	428	45	2	18092
GO:BP	GO:0050853	B cell receptor signaling pathway	5579	0.419955	136	45	1	18092
GO:BP	GO:0099024	plasma membrane invagination	718	0.419955	136	45	1	18092
GO:BP	GO:0006997	nucleus organization	5579	0.420888	137	45	1	18092
GO:BP	GO:0044085	cellular component biogenesis	79953, 51673, 1636, 100534599, 8364, 2596, 1731, 107080638, 100526739, 100996928	0.420888	3276	45	10	18092
GO:BP	GO:0046887	positive regulation of hormone secretion	5579	0.420888	137	45	1	18092
GO:BP	GO:2001235	positive regulation of apoptotic signaling pathway	1649	0.420888	137	45	1	18092
GO:BP	GO:0042157	lipoprotein metabolic process	84992	0.420888	137	45	1	18092
GO:BP	GO:0042325	regulation of phosphorylation	1636, 2323, 3589, 1958, 718	0.421039	1448	45	5	18092
GO:BP	GO:0050714	positive regulation of protein secretion	5579	0.42234	138	45	1	18092
GO:BP	GO:0001558	regulation of cell growth	684, 9699	0.42234	432	45	2	18092
GO:BP	GO:0010647	positive regulation of cell communication	1649, 684, 5579, 3589, 718, 9699	0.42234	1808	45	6	18092
GO:BP	GO:0060968	regulation of gene silencing	8364	0.422718	139	45	1	18092
GO:BP	GO:0045667	regulation of osteoblast differentiation	3199	0.422718	139	45	1	18092
GO:BP	GO:0023056	positive regulation of signaling	1649, 684, 5579, 3589, 718, 9699	0.422718	1813	45	6	18092
GO:BP	GO:0006629	lipid metabolic process	3292, 84992, 5105, 1958, 718	0.422718	1455	45	5	18092
GO:BP	GO:0071333	cellular response to glucose stimulus	5105	0.422718	139	45	1	18092
GO:BP	GO:0099536	synaptic signaling	5579, 2119, 9699	0.422718	760	45	3	18092
GO:BP	GO:0002790	peptide secretion	5579, 9699	0.422718	434	45	2	18092
GO:BP	GO:0043161	proteasome-mediated ubiquitin-dependent protein catabolic process	100526767, 1649	0.423691	435	45	2	18092
GO:BP	GO:0002687	positive regulation of leukocyte migration	7784	0.425243	141	45	1	18092
GO:BP	GO:0072655	establishment of protein localization to mitochondrion	1649	0.425243	141	45	1	18092
GO:BP	GO:0052548	regulation of endopeptidase activity	684, 718	0.425243	437	45	2	18092
GO:BP	GO:0071331	cellular response to hexose stimulus	5105	0.425243	141	45	1	18092
GO:BP	GO:0010605	negative regulation of macromolecule metabolic process	3199, 7784, 1636, 1649, 684, 8364, 2119, 8336, 1958, 718	0.425243	3297	45	10	18092
GO:BP	GO:0032273	positive regulation of protein polymerization	51673	0.425243	141	45	1	18092
GO:BP	GO:0071326	cellular response to monosaccharide stimulus	5105	0.425266	142	45	1	18092
GO:BP	GO:0001101	response to acid chemical	5105	0.425266	142	45	1	18092
GO:BP	GO:0006958	complement activation, classical pathway	718	0.425266	142	45	1	18092
GO:BP	GO:0045785	positive regulation of cell adhesion	7784, 5105	0.425266	439	45	2	18092
GO:BP	GO:0044282	small molecule catabolic process	5105, 10840	0.425266	439	45	2	18092
GO:BP	GO:0003158	endothelium development	6781	0.425266	142	45	1	18092
GO:BP	GO:0006334	nucleosome assembly	8364	0.425266	142	45	1	18092
GO:BP	GO:1903322	positive regulation of protein modification by small protein conjugation or removal	107080638	0.427036	143	45	1	18092
GO:BP	GO:0016192	vesicle-mediated transport	79953, 7784, 684, 5579, 1731, 718, 9699	0.427036	2193	45	7	18092
GO:BP	GO:0070848	response to growth factor	5579, 107080638, 1958	0.427036	771	45	3	18092
GO:BP	GO:0040012	regulation of locomotion	7784, 1636, 684, 6781	0.427946	1118	45	4	18092
GO:BP	GO:0030183	B cell differentiation	3589	0.427946	144	45	1	18092
GO:BP	GO:0010324	membrane invagination	718	0.427946	144	45	1	18092
GO:BP	GO:0060048	cardiac muscle contraction	6781	0.427946	144	45	1	18092
GO:BP	GO:0120161	regulation of cold-induced thermogenesis	1649	0.428444	145	45	1	18092
GO:BP	GO:0022613	ribonucleoprotein complex biogenesis	100534599, 100996928	0.428444	445	45	2	18092
GO:BP	GO:0106106	cold-induced thermogenesis	1649	0.428444	145	45	1	18092
GO:BP	GO:0002700	regulation of production of molecular mediator of immune response	684	0.428444	145	45	1	18092
GO:BP	GO:0070585	protein localization to mitochondrion	1649	0.428444	145	45	1	18092
GO:BP	GO:0030879	mammary gland development	2119	0.428444	145	45	1	18092
GO:BP	GO:0070507	regulation of microtubule cytoskeleton organization	4135	0.429259	146	45	1	18092
GO:BP	GO:0060078	regulation of postsynaptic membrane potential	9699	0.429259	146	45	1	18092
GO:BP	GO:0048284	organelle fusion	5579	0.429259	146	45	1	18092
GO:BP	GO:0046434	organophosphate catabolic process	5143	0.429259	146	45	1	18092
GO:BP	GO:0072006	nephron development	1958	0.429259	146	45	1	18092
GO:BP	GO:0010648	negative regulation of cell communication	1649, 5579, 3589, 107080638, 1958	0.429489	1480	45	5	18092
GO:BP	GO:0022407	regulation of cell-cell adhesion	7784, 5105	0.430929	449	45	2	18092
GO:BP	GO:0023057	negative regulation of signaling	1649, 5579, 3589, 107080638, 1958	0.430929	1483	45	5	18092
GO:BP	GO:0008277	regulation of G protein-coupled receptor signaling pathway	718	0.431957	149	45	1	18092
GO:BP	GO:0001889	liver development	5105	0.431957	149	45	1	18092
GO:BP	GO:0045598	regulation of fat cell differentiation	1649	0.431957	148	45	1	18092
GO:BP	GO:0008286	insulin receptor signaling pathway	5579	0.431957	149	45	1	18092
GO:BP	GO:0051656	establishment of organelle localization	2669, 1731	0.431957	452	45	2	18092
GO:BP	GO:0046467	membrane lipid biosynthetic process	84992	0.431957	149	45	1	18092
GO:BP	GO:0033135	regulation of peptidyl-serine phosphorylation	3589	0.431957	148	45	1	18092
GO:BP	GO:0000280	nuclear division	5579, 1731	0.431957	451	45	2	18092
GO:BP	GO:0097553	calcium ion transmembrane import into cytosol	1649	0.431957	148	45	1	18092
GO:BP	GO:0031644	regulation of nervous system process	9699	0.431957	149	45	1	18092
GO:BP	GO:0050804	modulation of chemical synaptic transmission	5579, 9699	0.431957	452	45	2	18092
GO:BP	GO:0099177	regulation of trans-synaptic signaling	5579, 9699	0.432066	453	45	2	18092
GO:BP	GO:0010212	response to ionizing radiation	1958	0.433375	150	45	1	18092
GO:BP	GO:0048813	dendrite morphogenesis	4135	0.433375	150	45	1	18092
GO:BP	GO:0048568	embryonic organ development	3199, 2323	0.433643	455	45	2	18092
GO:MF	GO:0019901	protein kinase binding	1636, 5579, 2323	0.43429	679	50	3	18694
GO:MF	GO:0008092	cytoskeletal protein binding	4135, 51673, 1636, 26206	0.434858	995	50	4	18694
GO:MF	GO:0004857	enzyme inhibitor activity	684, 718	0.434858	386	50	2	18694
GO:BP	GO:0034620	cellular response to unfolded protein	1649	0.435108	151	45	1	18092
GO:BP	GO:0045580	regulation of T cell differentiation	5105	0.436502	152	45	1	18092
GO:BP	GO:0048732	gland development	5105, 2119	0.436502	458	45	2	18092
GO:BP	GO:0061008	hepaticobiliary system development	5105	0.436502	152	45	1	18092
GO:BP	GO:0008380	RNA splicing	100534599, 100996928	0.4371	459	45	2	18092
GO:BP	GO:0007043	cell-cell junction assembly	1636	0.438212	153	45	1	18092
GO:BP	GO:0006090	pyruvate metabolic process	5105	0.439911	154	45	1	18092
GO:BP	GO:0007034	vacuolar transport	100526767	0.439911	154	45	1	18092
GO:BP	GO:0051090	regulation of DNA-binding transcription factor activity	1649, 5579	0.440855	463	45	2	18092
GO:BP	GO:0030048	actin filament-based movement	6781	0.44127	155	45	1	18092
GO:BP	GO:1903531	negative regulation of secretion by cell	3589	0.44127	155	45	1	18092
GO:BP	GO:0009605	response to external stimulus	3199, 7784, 1649, 684, 5105, 2596, 1958, 718, 6781	0.441766	2991	45	9	18092
GO:BP	GO:1990845	adaptive thermogenesis	1649	0.442947	156	45	1	18092
GO:BP	GO:0051270	regulation of cellular component movement	7784, 1636, 684, 6781	0.443602	1156	45	4	18092
GO:MF	GO:0015077	monovalent inorganic cation transmembrane transporter activity	6564, 6550	0.443805	395	50	2	18694
GO:MF	GO:0016616	oxidoreductase activity, acting on the CH-OH group of donors, NAD or NADP as acceptor	3292	0.443805	125	50	1	18694
GO:BP	GO:0050806	positive regulation of synaptic transmission	9699	0.444613	157	45	1	18092
GO:BP	GO:0052547	regulation of peptidase activity	684, 718	0.446104	469	45	2	18092
GO:BP	GO:0048754	branching morphogenesis of an epithelial tube	2119	0.446268	158	45	1	18092
GO:BP	GO:0030203	glycosaminoglycan metabolic process	79369	0.447913	159	45	1	18092
GO:BP	GO:0046165	alcohol biosynthetic process	5105	0.447913	159	45	1	18092
GO:BP	GO:0001678	cellular glucose homeostasis	5105	0.449547	160	45	1	18092
GO:BP	GO:1903169	regulation of calcium ion transmembrane transport	2669	0.449547	160	45	1	18092
GO:BP	GO:0051346	negative regulation of hydrolase activity	684, 718	0.450617	475	45	2	18092
GO:BP	GO:0002793	positive regulation of peptide secretion	5579	0.450617	161	45	1	18092
GO:BP	GO:0030509	BMP signaling pathway	1958	0.450617	161	45	1	18092
GO:BP	GO:0007605	sensory perception of sound	1649	0.450617	161	45	1	18092
GO:BP	GO:0007154	cell communication	7784, 5143, 1649, 684, 5579, 2323, 5105, 3589, 2596, 2669, 107080638, 100526739, 2119, 1958, 718, 2812, 9699, 8771, 6781	0.450805	6882	45	19	18092
GO:BP	GO:0015908	fatty acid transport	1636	0.453718	163	45	1	18092
GO:BP	GO:0051092	positive regulation of NF-kappaB transcription factor activity	5579	0.453718	163	45	1	18092
GO:BP	GO:0009267	cellular response to starvation	5105	0.453718	163	45	1	18092
GO:MF	GO:0140297	DNA-binding transcription factor binding	1649, 5579	0.454964	404	50	2	18694
GO:BP	GO:0000723	telomere maintenance	8364	0.455645	164	45	1	18092
GO:BP	GO:0055067	monovalent inorganic cation homeostasis	6550	0.457563	165	45	1	18092
GO:BP	GO:0060249	anatomical structure homeostasis	2323, 8364	0.458197	483	45	2	18092
GO:BP	GO:0030902	hindbrain development	3199	0.458462	166	45	1	18092
GO:BP	GO:0043312	neutrophil degranulation	684, 718	0.458462	484	45	2	18092
GO:BP	GO:0050770	regulation of axonogenesis	4135	0.458462	166	45	1	18092
GO:BP	GO:0060402	calcium ion transport into cytosol	1649	0.46036	167	45	1	18092
GO:BP	GO:0006325	chromatin organization	5579, 8364, 8336	0.460436	831	45	3	18092
GO:BP	GO:0002283	neutrophil activation involved in immune response	684, 718	0.461101	487	45	2	18092
GO:MF	GO:0019904	protein domain specific binding	1649, 8364, 6550	0.463248	718	50	3	18694
GO:BP	GO:0007519	skeletal muscle tissue development	1958	0.463792	169	45	1	18092
GO:BP	GO:0001906	cell killing	718	0.465324	170	45	1	18092
GO:BP	GO:0044281	small molecule metabolic process	5143, 3292, 5105, 1958, 718, 10840	0.465324	1929	45	6	18092
GO:BP	GO:0035967	cellular response to topologically incorrect protein	1649	0.467187	171	45	1	18092
GO:MF	GO:0044325	ion channel binding	9699	0.468257	137	50	1	18694
GO:MF	GO:0016614	oxidoreductase activity, acting on CH-OH group of donors	3292	0.468257	137	50	1	18694
GO:BP	GO:2001242	regulation of intrinsic apoptotic signaling pathway	1649	0.468852	172	45	1	18092
GO:BP	GO:0010498	proteasomal protein catabolic process	100526767, 1649	0.468852	495	45	2	18092
GO:BP	GO:0006937	regulation of muscle contraction	6781	0.469521	173	45	1	18092
GO:BP	GO:0006022	aminoglycan metabolic process	79369	0.469521	173	45	1	18092
GO:BP	GO:0030307	positive regulation of cell growth	9699	0.469521	173	45	1	18092
GO:BP	GO:0035725	sodium ion transmembrane transport	6550	0.469521	173	45	1	18092
GO:BP	GO:0071773	cellular response to BMP stimulus	1958	0.471013	174	45	1	18092
GO:BP	GO:0071772	response to BMP	1958	0.471013	174	45	1	18092
GO:BP	GO:0000910	cytokinesis	1731	0.471813	175	45	1	18092
GO:BP	GO:0048285	organelle fission	5579, 1731	0.471813	500	45	2	18092
GO:BP	GO:0052126	movement in host environment	91392	0.471813	175	45	1	18092
GO:BP	GO:0042119	neutrophil activation	684, 718	0.471813	500	45	2	18092
GO:BP	GO:1990138	neuron projection extension	9699	0.47327	176	45	1	18092
GO:BP	GO:0006955	immune response	7784, 684, 5579, 5105, 2669, 1958, 718	0.47327	2326	45	7	18092
GO:BP	GO:2000241	regulation of reproductive process	7784	0.47327	176	45	1	18092
GO:BP	GO:0061025	membrane fusion	5579	0.474064	177	45	1	18092
GO:BP	GO:0042129	regulation of T cell proliferation	7784	0.474064	177	45	1	18092
GO:BP	GO:0033209	tumor necrosis factor-mediated signaling pathway	8771	0.474064	177	45	1	18092
GO:BP	GO:0032200	telomere organization	8364	0.475858	178	45	1	18092
GO:BP	GO:0016049	cell growth	684, 9699	0.475984	506	45	2	18092
GO:BP	GO:0072359	circulatory system development	1649, 5579, 1958, 718	0.475984	1219	45	4	18092
GO:BP	GO:0036230	granulocyte activation	684, 718	0.476155	507	45	2	18092
GO:BP	GO:1903793	positive regulation of anion transport	5579, 718	0.476155	507	45	2	18092
GO:MF	GO:0043168	anion binding	1636, 3292, 5579, 5105, 2329, 2596, 2669, 1731	0.476972	2424	50	8	18694
GO:MF	GO:0070851	growth factor receptor binding	3589	0.476972	143	50	1	18694
GO:MF	GO:0015293	symporter activity	6564	0.476972	143	50	1	18694
GO:BP	GO:0006956	complement activation	718	0.477024	180	45	1	18092
GO:BP	GO:0051048	negative regulation of secretion	3589	0.477024	180	45	1	18092
GO:BP	GO:0032103	positive regulation of response to external stimulus	7784, 718	0.477024	509	45	2	18092
GO:BP	GO:0006796	phosphate-containing compound metabolic process	5143, 1636, 5579, 2323, 84992, 5105, 3589, 1958, 718	0.477024	3098	45	9	18092
GO:BP	GO:0060538	skeletal muscle organ development	1958	0.477024	180	45	1	18092
GO:CC	GO:0070382	exocytic vesicle	79953, 1731	0.477041	234	51	2	18963
GO:CC	GO:0060076	excitatory synapse	79953	0.478154	53	51	1	18963
GO:BP	GO:0051099	positive regulation of binding	1636	0.478787	181	45	1	18092
GO:BP	GO:0050954	sensory perception of mechanical stimulus	1649	0.4802	182	45	1	18092
GO:BP	GO:0034728	nucleosome organization	8364	0.4802	182	45	1	18092
GO:BP	GO:0060284	regulation of cell development	4135, 2119	0.480207	513	45	2	18092
GO:BP	GO:0006941	striated muscle contraction	6781	0.480577	183	45	1	18092
GO:BP	GO:0002244	hematopoietic progenitor cell differentiation	1636	0.480577	183	45	1	18092
GO:BP	GO:0044248	cellular catabolic process	100526767, 5143, 1636, 1649, 5105, 2329, 10840	0.480577	2350	45	7	18092
GO:BP	GO:0007584	response to nutrient	6781	0.480577	183	45	1	18092
GO:BP	GO:0046488	phosphatidylinositol metabolic process	84992	0.482313	184	45	1	18092
GO:BP	GO:0048646	anatomical structure formation involved in morphogenesis	7784, 5579, 2323, 718	0.482315	1235	45	4	18092
GO:BP	GO:0006793	phosphorus metabolic process	5143, 1636, 5579, 2323, 84992, 5105, 3589, 1958, 718	0.485601	3125	45	9	18092
GO:BP	GO:0050878	regulation of body fluid levels	5579, 2812	0.485703	520	45	2	18092
GO:BP	GO:0140013	meiotic nuclear division	1731	0.486097	187	45	1	18092
GO:BP	GO:0048771	tissue remodeling	1636	0.486097	187	45	1	18092
GO:BP	GO:0006575	cellular modified amino acid metabolic process	10840	0.486097	187	45	1	18092
GO:BP	GO:0006986	response to unfolded protein	1649	0.486097	187	45	1	18092
GO:BP	GO:0060401	cytosolic calcium ion transport	1649	0.487798	188	45	1	18092
GO:BP	GO:0007051	spindle organization	1731	0.488803	189	45	1	18092
GO:BP	GO:2000027	regulation of animal organ morphogenesis	2119	0.488803	189	45	1	18092
GO:BP	GO:0043433	negative regulation of DNA-binding transcription factor activity	1649	0.488803	189	45	1	18092
GO:BP	GO:0031345	negative regulation of cell projection organization	107080638	0.490143	190	45	1	18092
GO:BP	GO:0061138	morphogenesis of a branching epithelium	2119	0.490143	190	45	1	18092
GO:BP	GO:0050796	regulation of insulin secretion	5579	0.491819	191	45	1	18092
GO:BP	GO:0048002	antigen processing and presentation of peptide antigen	1636	0.492215	192	45	1	18092
GO:BP	GO:0002285	lymphocyte activation involved in immune response	5105	0.492215	192	45	1	18092
GO:BP	GO:0006974	cellular response to DNA damage stimulus	1649, 8364, 100526739	0.492215	889	45	3	18092
GO:BP	GO:0007017	microtubule-based process	4135, 51673, 1731	0.492215	888	45	3	18092
GO:BP	GO:2001257	regulation of cation channel activity	2669	0.492215	192	45	1	18092
GO:BP	GO:0010876	lipid localization	1636, 718	0.492275	531	45	2	18092
GO:BP	GO:0016458	gene silencing	8364, 8336	0.492275	531	45	2	18092
GO:BP	GO:0016055	Wnt signaling pathway	1649, 1958	0.492391	532	45	2	18092
GO:BP	GO:0030308	negative regulation of cell growth	684	0.492391	193	45	1	18092
GO:BP	GO:0009892	negative regulation of metabolic process	3199, 7784, 1636, 1649, 684, 8364, 2119, 8336, 1958, 718	0.492391	3539	45	10	18092
GO:MF	GO:0035257	nuclear hormone receptor binding	5579	0.493244	150	50	1	18694
GO:BP	GO:1901136	carbohydrate derivative catabolic process	5143	0.493306	194	45	1	18092
GO:BP	GO:0198738	cell-cell signaling by wnt	1649, 1958	0.493306	534	45	2	18092
GO:BP	GO:0044272	sulfur compound biosynthetic process	79369	0.493306	194	45	1	18092
GO:BP	GO:0015718	monocarboxylic acid transport	1636	0.493306	194	45	1	18092
GO:BP	GO:0048167	regulation of synaptic plasticity	9699	0.493607	195	45	1	18092
GO:BP	GO:0006397	mRNA processing	100534599, 100996928	0.493607	535	45	2	18092
GO:BP	GO:0010565	regulation of cellular ketone metabolic process	1958	0.493607	195	45	1	18092
GO:BP	GO:0031497	chromatin assembly	8364	0.493607	195	45	1	18092
GO:MF	GO:0019900	kinase binding	1636, 5579, 2323	0.494389	763	50	3	18694
GO:BP	GO:0071248	cellular response to metal ion	3292	0.494891	196	45	1	18092
GO:BP	GO:0035265	organ growth	6781	0.494891	196	45	1	18092
GO:CC	GO:0035577	azurophil granule membrane	684	0.495352	57	51	1	18963
GO:CC	GO:0097525	spliceosomal snRNP complex	100996928	0.495352	57	51	1	18963
GO:BP	GO:0051493	regulation of cytoskeleton organization	4135, 684	0.495456	538	45	2	18092
GO:BP	GO:0098609	cell-cell adhesion	7784, 342035, 5105	0.495514	901	45	3	18092
GO:BP	GO:0071478	cellular response to radiation	1958	0.495514	197	45	1	18092
GO:BP	GO:0048015	phosphatidylinositol-mediated signaling	7784	0.495514	197	45	1	18092
GO:BP	GO:0009607	response to biotic stimulus	1649, 684, 5105, 1958, 718	0.495514	1645	45	5	18092
GO:BP	GO:0043299	leukocyte degranulation	684, 718	0.495514	539	45	2	18092
GO:CC	GO:0031526	brush border membrane	6550	0.495528	58	51	1	18963
GO:BP	GO:0051641	cellular localization	79953, 4135, 1649, 684, 5579, 2669, 1731, 2119, 718, 9699	0.496987	3562	45	10	18092
GO:MF	GO:0016491	oxidoreductase activity	3292, 2329, 10840	0.499727	771	50	3	18694
GO:MF	GO:0005543	phospholipid binding	5579, 2596	0.499727	455	50	2	18694
GO:MF	GO:0005488	binding	3199, 79953, 7784, 100529215, 4135, 339488, 5143, 51673, 100526737, 1636, 3292, 342035, 1649, 684, 91392, 5579, 342909, 257236, 2323, 84992, 8364, 319089, 6550, 5105, 26206, 2329, 25890, 3589, 2596, 353322, 2669, 1731, 57639, 107080638, 100526739, 2119, 8336, 1958, 718, 2812, 114108587, 9699, 116448, 10840, 8771, 6781, 100996928	0.499727	17052	50	47	18694
GO:MF	GO:0008509	anion transmembrane transporter activity	6564, 6550	0.499727	460	50	2	18694
GO:MF	GO:0015081	sodium ion transmembrane transporter activity	6550	0.499727	157	50	1	18694
GO:MF	GO:0008289	lipid binding	3292, 5579, 2596	0.499727	779	50	3	18694
GO:BP	GO:0034341	response to interferon-gamma	684	0.499811	201	45	1	18092
GO:BP	GO:0008217	regulation of blood pressure	1636	0.499811	201	45	1	18092
GO:BP	GO:0019933	cAMP-mediated signaling	9699	0.499811	201	45	1	18092
GO:BP	GO:1905952	regulation of lipid localization	718	0.499811	200	45	1	18092
GO:BP	GO:0051216	cartilage development	6781	0.499811	201	45	1	18092
GO:BP	GO:0048017	inositol lipid-mediated signaling	7784	0.499811	201	45	1	18092
GO:BP	GO:0044070	regulation of anion transport	5579, 718, 6781	0.499811	908	45	3	18092
GO:BP	GO:0045860	positive regulation of protein kinase activity	1636, 1958	0.500779	547	45	2	18092
GO:BP	GO:0019220	regulation of phosphate metabolic process	1636, 2323, 3589, 1958, 718	0.501214	1660	45	5	18092
GO:BP	GO:0044089	positive regulation of cellular component biogenesis	79953, 51673	0.501214	548	45	2	18092
GO:BP	GO:0051174	regulation of phosphorus metabolic process	1636, 2323, 3589, 1958, 718	0.501514	1661	45	5	18092
GO:BP	GO:0002275	myeloid cell activation involved in immune response	684, 718	0.501583	549	45	2	18092
GO:BP	GO:1903046	meiotic cell cycle process	1731	0.501583	203	45	1	18092
GO:MF	GO:0015079	potassium ion transmembrane transporter activity	6550	0.502244	162	50	1	18694
GO:MF	GO:0008083	growth factor activity	3589	0.502244	163	50	1	18694
GO:BP	GO:0001763	morphogenesis of a branching structure	2119	0.502799	204	45	1	18092
GO:BP	GO:0030705	cytoskeleton-dependent intracellular transport	4135	0.502799	204	45	1	18092
GO:BP	GO:0042060	wound healing	5579, 2812	0.5047	553	45	2	18092
GO:BP	GO:0040011	locomotion	3199, 7784, 1636, 684, 2596, 6781	0.507101	2055	45	6	18092
GO:BP	GO:0043393	regulation of protein binding	1636	0.507101	207	45	1	18092
GO:BP	GO:0042098	T cell proliferation	7784	0.507101	207	45	1	18092
GO:MF	GO:0016705	oxidoreductase activity, acting on paired donors, with incorporation or reduction of molecular oxygen	2329	0.509346	167	50	1	18694
GO:BP	GO:0035966	response to topologically incorrect protein	1649	0.509799	209	45	1	18092
GO:BP	GO:0031099	regeneration	2596	0.509799	209	45	1	18092
GO:BP	GO:1902532	negative regulation of intracellular signal transduction	1649, 107080638	0.509799	559	45	2	18092
GO:BP	GO:0007165	signal transduction	7784, 5143, 1649, 684, 5579, 2323, 3589, 2596, 2669, 107080638, 100526739, 1958, 718, 2812, 9699, 8771, 6781	0.509964	6353	45	17	18092
GO:BP	GO:1901654	response to ketone	5105	0.510969	210	45	1	18092
GO:BP	GO:0008015	blood circulation	1636, 6781	0.511491	562	45	2	18092
GO:BP	GO:0015672	monovalent inorganic cation transport	6564, 6550	0.513329	564	45	2	18092
GO:BP	GO:0065003	protein-containing complex assembly	51673, 100534599, 8364, 100526739, 100996928	0.513871	1689	45	5	18092
GO:BP	GO:0002253	activation of immune response	5579, 718	0.514813	566	45	2	18092
GO:BP	GO:0033993	response to lipid	3199, 5105, 6781	0.515955	937	45	3	18092
GO:BP	GO:0031396	regulation of protein ubiquitination	107080638	0.516269	214	45	1	18092
GO:BP	GO:0033036	macromolecule localization	79953, 6564, 1636, 1649, 5579, 1731, 2119, 718, 9699	0.516284	3238	45	9	18092
GO:BP	GO:0030100	regulation of endocytosis	718	0.517402	215	45	1	18092
GO:BP	GO:0006643	membrane lipid metabolic process	84992	0.518526	216	45	1	18092
GO:BP	GO:0006006	glucose metabolic process	5105	0.518526	216	45	1	18092
GO:BP	GO:0036211	protein modification process	79369, 100526767, 1636, 5579, 2323, 84992, 5105, 3589, 107080638, 1958, 718	0.518641	4027	45	11	18092
GO:BP	GO:0006464	cellular protein modification process	79369, 100526767, 1636, 5579, 2323, 84992, 5105, 3589, 107080638, 1958, 718	0.518641	4027	45	11	18092
GO:BP	GO:0002685	regulation of leukocyte migration	7784	0.518945	217	45	1	18092
GO:BP	GO:1901615	organic hydroxy compound metabolic process	3292, 5105	0.518945	573	45	2	18092
GO:BP	GO:0022411	cellular component disassembly	5579, 718	0.519627	574	45	2	18092
GO:BP	GO:0045216	cell-cell junction organization	1636	0.519705	218	45	1	18092
GO:BP	GO:0051701	biological process involved in interaction with host	91392	0.519705	218	45	1	18092
GO:BP	GO:0034767	positive regulation of ion transmembrane transport	718	0.520747	219	45	1	18092
GO:BP	GO:0034764	positive regulation of transmembrane transport	718	0.520747	219	45	1	18092
GO:BP	GO:0035556	intracellular signal transduction	7784, 1649, 684, 5579, 2323, 3589, 107080638, 9699	0.520747	2868	45	8	18092
GO:BP	GO:0006281	DNA repair	8364, 100526739	0.520747	577	45	2	18092
GO:MF	GO:1901981	phosphatidylinositol phosphate binding	2596	0.521035	173	50	1	18694
GO:BP	GO:0006333	chromatin assembly or disassembly	8364	0.521552	220	45	1	18092
GO:BP	GO:0044267	cellular protein metabolic process	79369, 100526767, 1636, 1649, 684, 5579, 2323, 84992, 8364, 5105, 3589, 107080638, 1958, 718	0.523132	5225	45	14	18092
GO:BP	GO:0090276	regulation of peptide hormone secretion	5579	0.524067	222	45	1	18092
GO:BP	GO:0031669	cellular response to nutrient levels	5105	0.524067	222	45	1	18092
GO:BP	GO:0007623	circadian rhythm	1958	0.525139	223	45	1	18092
GO:BP	GO:0006338	chromatin remodeling	8364	0.525139	223	45	1	18092
GO:BP	GO:0071241	cellular response to inorganic substance	3292	0.526204	224	45	1	18092
GO:BP	GO:0071805	potassium ion transmembrane transport	6550	0.526204	224	45	1	18092
GO:CC	GO:0005771	multivesicular body	684	0.526564	63	51	1	18963
GO:BP	GO:0043523	regulation of neuron apoptotic process	1649	0.529016	226	45	1	18092
GO:BP	GO:0051651	maintenance of location in cell	1649	0.529016	226	45	1	18092
GO:BP	GO:0019935	cyclic-nucleotide-mediated signaling	9699	0.530412	227	45	1	18092
GO:CC	GO:0045202	synapse	79953, 5579, 2596, 1731, 2119, 9699	0.531074	1382	51	6	18963
GO:CC	GO:0030532	small nuclear ribonucleoprotein complex	100996928	0.531074	66	51	1	18963
GO:CC	GO:0005815	microtubule organizing center	257236, 1731, 57639, 107080638	0.531074	795	51	4	18963
GO:MF	GO:0019899	enzyme binding	7784, 1636, 5579, 2323, 8336, 1958	0.532235	1866	50	6	18694
GO:BP	GO:0002064	epithelial cell development	6781	0.53354	229	45	1	18092
GO:BP	GO:0006811	ion transport	79953, 6564, 1636, 1649, 5579, 6550, 2669, 718, 9699, 6781	0.53421	3689	45	10	18092
GO:BP	GO:0046474	glycerophospholipid biosynthetic process	84992	0.53421	230	45	1	18092
GO:BP	GO:0016485	protein processing	1636	0.53421	230	45	1	18092
GO:BP	GO:0120031	plasma membrane bounded cell projection assembly	2596, 107080638	0.534872	596	45	2	18092
GO:BP	GO:0008406	gonad development	7784	0.534872	231	45	1	18092
GO:BP	GO:0043583	ear development	3199	0.534872	231	45	1	18092
GO:BP	GO:0035239	tube morphogenesis	5579, 2119, 718	0.535103	975	45	3	18092
GO:BP	GO:0032446	protein modification by small protein conjugation	100526767, 107080638, 1958	0.535144	976	45	3	18092
GO:BP	GO:0044242	cellular lipid catabolic process	5105	0.535144	232	45	1	18092
GO:BP	GO:0051648	vesicle localization	79953	0.535144	232	45	1	18092
GO:BP	GO:0006820	anion transport	79953, 6564, 1636, 5579, 6550, 718, 9699, 6781	0.535144	2914	45	8	18092
GO:BP	GO:0014070	response to organic cyclic compound	5105, 1958, 6781	0.535415	978	45	3	18092
GO:BP	GO:0060429	epithelium development	5105, 2119, 718, 6781	0.535415	1361	45	4	18092
GO:BP	GO:0023052	signaling	7784, 5143, 1649, 684, 5579, 2323, 3589, 2596, 2669, 107080638, 100526739, 2119, 1958, 718, 2812, 9699, 8771, 6781	0.536257	6864	45	18	18092
GO:BP	GO:0046700	heterocycle catabolic process	5143, 10840	0.536452	601	45	2	18092
GO:BP	GO:0019882	antigen processing and presentation	1636	0.536467	234	45	1	18092
GO:CC	GO:0032153	cell division site	1731	0.537039	72	51	1	18963
GO:CC	GO:0005770	late endosome	1649, 684	0.537039	279	51	2	18963
GO:CC	GO:0005801	cis-Golgi network	4135	0.537039	69	51	1	18963
GO:CC	GO:0042995	cell projection	79953, 4135, 5143, 342035, 5579, 6550, 2596, 107080638, 9699	0.537039	2352	51	9	18963
GO:BP	GO:0044270	cellular nitrogen compound catabolic process	5143, 10840	0.540473	606	45	2	18092
GO:BP	GO:0045137	development of primary sexual characteristics	7784	0.540473	237	45	1	18092
GO:BP	GO:0032271	regulation of protein polymerization	51673	0.540473	237	45	1	18092
GO:MF	GO:0051427	hormone receptor binding	5579	0.541099	184	50	1	18694
GO:BP	GO:0006996	organelle organization	4135, 51673, 684, 5579, 8364, 2596, 2669, 1731, 107080638, 100526739, 8336	0.542259	4115	45	11	18092
GO:BP	GO:0009968	negative regulation of signal transduction	1649, 5579, 107080638, 1958	0.543242	1377	45	4	18092
GO:BP	GO:0007050	cell cycle arrest	1649	0.543714	240	45	1	18092
GO:BP	GO:1903792	negative regulation of anion transport	5579	0.543714	240	45	1	18092
GO:BP	GO:0030031	cell projection assembly	2596, 107080638	0.543714	611	45	2	18092
GO:BP	GO:0046777	protein autophosphorylation	1636	0.545019	241	45	1	18092
GO:BP	GO:0006814	sodium ion transport	6550	0.545605	242	45	1	18092
GO:BP	GO:0001649	osteoblast differentiation	3199	0.545605	242	45	1	18092
GO:BP	GO:0006323	DNA packaging	8364	0.545605	242	45	1	18092
GO:BP	GO:1901700	response to oxygen-containing compound	3199, 5579, 5105, 1958, 6781	0.54577	1774	45	5	18092
GO:BP	GO:0032886	regulation of microtubule-based process	4135	0.54583	243	45	1	18092
GO:BP	GO:0048588	developmental cell growth	9699	0.54583	243	45	1	18092
GO:BP	GO:0045087	innate immune response	684, 1958, 718	0.54583	999	45	3	18092
GO:BP	GO:0051093	negative regulation of developmental process	3199, 1649, 8364	0.54592	1000	45	3	18092
GO:BP	GO:0010594	regulation of endothelial cell migration	6781	0.546759	244	45	1	18092
GO:BP	GO:0032268	regulation of cellular protein metabolic process	1636, 684, 2323, 3589, 107080638, 1958, 718	0.547068	2563	45	7	18092
GO:BP	GO:0060560	developmental growth involved in morphogenesis	9699	0.547327	245	45	1	18092
GO:BP	GO:0043269	regulation of ion transport	5579, 2669, 718, 6781	0.547327	1391	45	4	18092
GO:MF	GO:0008236	serine-type peptidase activity	1636	0.547335	188	50	1	18694
GO:MF	GO:0008237	metallopeptidase activity	1636	0.548974	190	50	1	18694
GO:BP	GO:0019439	aromatic compound catabolic process	5143, 10840	0.549586	622	45	2	18092
GO:BP	GO:0033674	positive regulation of kinase activity	1636, 1958	0.550226	623	45	2	18092
GO:BP	GO:0065009	regulation of molecular function	1636, 1649, 684, 5579, 2669, 107080638, 1958, 718	0.551502	2969	45	8	18092
GO:BP	GO:0007610	behavior	2119, 1958	0.551502	625	45	2	18092
GO:MF	GO:0017171	serine hydrolase activity	1636	0.552772	193	50	1	18694
GO:BP	GO:0006813	potassium ion transport	6550	0.552912	250	45	1	18092
GO:BP	GO:0071216	cellular response to biotic stimulus	1649	0.552912	250	45	1	18092
GO:BP	GO:0001525	angiogenesis	5579, 718	0.552912	627	45	2	18092
GO:BP	GO:0043413	macromolecule glycosylation	79369	0.554676	252	45	1	18092
GO:BP	GO:0016358	dendrite development	4135	0.554676	252	45	1	18092
GO:BP	GO:0006486	protein glycosylation	79369	0.554676	252	45	1	18092
GO:BP	GO:0003018	vascular process in circulatory system	1636	0.554676	252	45	1	18092
GO:MF	GO:0031406	carboxylic acid binding	5105	0.556479	196	50	1	18694
GO:BP	GO:0031668	cellular response to extracellular stimulus	5105	0.557488	254	45	1	18092
GO:BP	GO:0042593	glucose homeostasis	5105	0.560281	256	45	1	18092
GO:BP	GO:0019752	carboxylic acid metabolic process	5105, 718, 10840	0.560554	1027	45	3	18092
GO:BP	GO:0033500	carbohydrate homeostasis	5105	0.56113	257	45	1	18092
GO:CC	GO:0048786	presynaptic active zone	9699	0.561738	78	51	1	18963
GO:CC	GO:0120114	Sm-like protein family complex	100996928	0.561738	78	51	1	18963
GO:BP	GO:0019318	hexose metabolic process	5105	0.562333	258	45	1	18092
GO:BP	GO:0005975	carbohydrate metabolic process	79369, 5105	0.562546	641	45	2	18092
GO:BP	GO:0008016	regulation of heart contraction	6781	0.56317	259	45	1	18092
GO:BP	GO:0051402	neuron apoptotic process	1649	0.564362	260	45	1	18092
GO:BP	GO:0090257	regulation of muscle system process	6781	0.564825	261	45	1	18092
GO:BP	GO:0051896	regulation of protein kinase B signaling	1649	0.564825	261	45	1	18092
GO:BP	GO:0045926	negative regulation of growth	684	0.564825	261	45	1	18092
GO:BP	GO:0003013	circulatory system process	1636, 6781	0.565214	646	45	2	18092
GO:BP	GO:0006352	DNA-templated transcription, initiation	8364	0.566457	263	45	1	18092
GO:BP	GO:0071495	cellular response to endogenous stimulus	5579, 5105, 1958, 6781	0.566457	1434	45	4	18092
GO:BP	GO:0051321	meiotic cell cycle	1731	0.566457	263	45	1	18092
GO:BP	GO:0007010	cytoskeleton organization	4135, 51673, 684, 1731	0.566512	1435	45	4	18092
GO:BP	GO:0031334	positive regulation of protein-containing complex assembly	51673	0.566903	264	45	1	18092
GO:BP	GO:1901361	organic cyclic compound catabolic process	5143, 10840	0.566903	650	45	2	18092
GO:BP	GO:0019538	protein metabolic process	79369, 100526767, 1636, 1649, 684, 5579, 2323, 84992, 8364, 5105, 3589, 107080638, 1958, 718, 2812	0.567159	5806	45	15	18092
GO:BP	GO:0048863	stem cell differentiation	1636	0.567344	265	45	1	18092
GO:BP	GO:0070085	glycosylation	79369	0.567344	265	45	1	18092
GO:CC	GO:0098982	GABA-ergic synapse	2596	0.567597	81	51	1	18963
GO:CC	GO:0030141	secretory granule	684, 647310, 26206, 718	0.567597	855	51	4	18963
GO:MF	GO:0016829	lyase activity	5105	0.568607	203	50	1	18694
GO:CC	GO:0030864	cortical actin cytoskeleton	5579	0.570802	83	51	1	18963
GO:BP	GO:0051607	defense response to virus	684	0.571213	269	45	1	18092
GO:BP	GO:0006302	double-strand break repair	8364	0.571213	268	45	1	18092
GO:BP	GO:0006511	ubiquitin-dependent protein catabolic process	100526767, 1649	0.571213	657	45	2	18092
GO:BP	GO:0140546	defense response to symbiont	684	0.571213	269	45	1	18092
GO:BP	GO:0022402	cell cycle process	1649, 5579, 2669, 1731	0.571213	1447	45	4	18092
GO:BP	GO:0044093	positive regulation of molecular function	1636, 1649, 5579, 107080638, 1958	0.571213	1844	45	5	18092
GO:BP	GO:0006508	proteolysis	100526767, 1636, 1649, 684, 718	0.571378	1846	45	5	18092
GO:BP	GO:0006935	chemotaxis	3199, 2596	0.573326	661	45	2	18092
GO:BP	GO:0032412	regulation of ion transmembrane transporter activity	2669	0.573876	272	45	1	18092
GO:BP	GO:0032787	monocarboxylic acid metabolic process	5105, 718	0.573876	662	45	2	18092
GO:BP	GO:0001894	tissue homeostasis	2323	0.573876	272	45	1	18092
GO:BP	GO:0019941	modification-dependent protein catabolic process	100526767, 1649	0.573963	664	45	2	18092
GO:BP	GO:0043412	macromolecule modification	79369, 100526767, 1636, 5579, 2323, 84992, 5105, 3589, 107080638, 1958, 718	0.573963	4245	45	11	18092
GO:BP	GO:0043436	oxoacid metabolic process	5105, 718, 10840	0.573963	1060	45	3	18092
GO:BP	GO:0042330	taxis	3199, 2596	0.574533	665	45	2	18092
GO:BP	GO:0090596	sensory organ morphogenesis	3199	0.576489	275	45	1	18092
GO:BP	GO:0008654	phospholipid biosynthetic process	84992	0.577591	276	45	1	18092
GO:BP	GO:1902531	regulation of intracellular signal transduction	1649, 684, 5579, 3589, 107080638	0.57769	1864	45	5	18092
GO:BP	GO:0043009	chordate embryonic development	3199, 7784	0.578648	671	45	2	18092
GO:BP	GO:1901575	organic substance catabolic process	100526767, 5143, 1636, 1649, 5105, 10840	0.581222	2271	45	6	18092
GO:BP	GO:0043632	modification-dependent macromolecule catabolic process	100526767, 1649	0.581604	675	45	2	18092
GO:BP	GO:0005996	monosaccharide metabolic process	5105	0.583026	281	45	1	18092
GO:BP	GO:0044255	cellular lipid metabolic process	84992, 5105, 718	0.583932	1078	45	3	18092
GO:BP	GO:0007417	central nervous system development	3199, 718, 116448	0.584296	1079	45	3	18092
GO:BP	GO:0048872	homeostasis of number of cells	2323	0.584434	283	45	1	18092
GO:BP	GO:0022898	regulation of transmembrane transporter activity	2669	0.584434	283	45	1	18092
GO:BP	GO:0043491	protein kinase B signaling	1649	0.589754	287	45	1	18092
GO:BP	GO:0007548	sex differentiation	7784	0.590508	288	45	1	18092
GO:BP	GO:0048729	tissue morphogenesis	2119, 6781	0.590508	688	45	2	18092
GO:BP	GO:0009792	embryo development ending in birth or egg hatching	3199, 7784	0.590935	689	45	2	18092
GO:BP	GO:0007155	cell adhesion	7784, 342035, 5105, 2812	0.590935	1494	45	4	18092
GO:BP	GO:1901137	carbohydrate derivative biosynthetic process	79369, 84992	0.591124	690	45	2	18092
GO:BP	GO:0009790	embryo development	3199, 7784, 2323	0.591124	1093	45	3	18092
GO:CC	GO:0150034	distal axon	5579, 2596	0.591444	318	51	2	18963
GO:BP	GO:0006082	organic acid metabolic process	5105, 718, 10840	0.591474	1094	45	3	18092
GO:BP	GO:0022610	biological adhesion	7784, 342035, 5105, 2812	0.593797	1501	45	4	18092
GO:CC	GO:0099501	exocytic vesicle membrane	79953	0.594129	115	51	1	18963
GO:CC	GO:0098552	side of membrane	1636, 2323, 2669	0.594129	632	51	3	18963
GO:CC	GO:0000779	condensed chromosome, centromeric region	100526739	0.594129	114	51	1	18963
GO:CC	GO:0005581	collagen trimer	342035	0.594129	95	51	1	18963
GO:CC	GO:0043226	organelle	79369, 3199, 79953, 100526767, 4135, 339488, 5143, 51673, 1636, 1649, 684, 145781, 91392, 5579, 342909, 257236, 84992, 647310, 8364, 6550, 5105, 26206, 2329, 2596, 353322, 2669, 1731, 57639, 107080638, 100526739, 2119, 8336, 1958, 718, 114108587, 9699, 116448, 10840, 6781, 100996928	0.594129	13974	51	40	18963
GO:CC	GO:0005622	intracellular anatomical structure	79369, 3199, 79953, 100526767, 4135, 339488, 5143, 51673, 1636, 3292, 1649, 684, 145781, 91392, 5579, 342909, 257236, 84992, 647310, 8364, 5105, 26206, 2329, 3589, 2596, 353322, 2669, 1731, 57639, 107080638, 100526739, 2119, 8336, 126567, 1958, 718, 114108587, 9699, 116448, 10840, 6781, 100996928	0.594129	14764	51	42	18963
GO:CC	GO:0032279	asymmetric synapse	79953, 2596	0.594129	350	51	2	18963
GO:CC	GO:0098984	neuron to neuron synapse	79953, 2596	0.594129	374	51	2	18963
GO:CC	GO:0030425	dendrite	79953, 4135, 2596	0.594129	650	51	3	18963
GO:CC	GO:0120025	plasma membrane bounded cell projection	79953, 4135, 5143, 342035, 5579, 6550, 2596, 107080638	0.594129	2255	51	8	18963
GO:CC	GO:0030175	filopodium	2596	0.594129	107	51	1	18963
GO:CC	GO:0055029	nuclear DNA-directed RNA polymerase complex	145781	0.594129	119	51	1	18963
GO:CC	GO:0071944	cell periphery	79953, 7784, 6564, 1636, 342035, 684, 5579, 2323, 84992, 6550, 2596, 2669, 1731, 2119, 718, 2812, 9699, 6781	0.594129	5786	51	18	18963
GO:CC	GO:0016591	RNA polymerase II, holoenzyme	145781	0.594129	94	51	1	18963
GO:CC	GO:0099572	postsynaptic specialization	79953, 2596	0.594129	370	51	2	18963
GO:CC	GO:0000777	condensed chromosome kinetochore	100526739	0.594129	108	51	1	18963
GO:CC	GO:0098839	postsynaptic density membrane	79953	0.594129	97	51	1	18963
GO:CC	GO:0030672	synaptic vesicle membrane	79953	0.594129	115	51	1	18963
GO:CC	GO:0000428	DNA-directed RNA polymerase complex	145781	0.594129	120	51	1	18963
GO:CC	GO:0005768	endosome	79953, 1636, 1649, 684	0.594129	989	51	4	18963
GO:CC	GO:0014069	postsynaptic density	79953, 2596	0.594129	344	51	2	18963
GO:CC	GO:0035578	azurophil granule lumen	718	0.594129	91	51	1	18963
GO:CC	GO:0097447	dendritic tree	79953, 4135, 2596	0.594129	652	51	3	18963
GO:CC	GO:0031253	cell projection membrane	6550, 2596	0.594129	348	51	2	18963
GO:CC	GO:0043229	intracellular organelle	79369, 3199, 79953, 100526767, 4135, 339488, 5143, 51673, 1636, 1649, 684, 145781, 91392, 5579, 342909, 257236, 84992, 8364, 5105, 26206, 2329, 353322, 2669, 1731, 57639, 107080638, 100526739, 2119, 8336, 1958, 718, 114108587, 9699, 116448, 6781, 100996928	0.594129	12431	51	36	18963
GO:CC	GO:0000323	lytic vacuole	1636, 684, 718	0.594241	709	51	3	18963
GO:CC	GO:0072562	blood microparticle	718	0.594241	141	51	1	18963
GO:CC	GO:0043679	axon terminus	5579	0.594241	134	51	1	18963
GO:CC	GO:0140534	endoplasmic reticulum protein-containing complex	84992	0.594241	130	51	1	18963
GO:CC	GO:0062023	collagen-containing extracellular matrix	7784, 25890	0.594241	424	51	2	18963
GO:CC	GO:0099634	postsynaptic specialization membrane	79953	0.594241	126	51	1	18963
GO:CC	GO:0072686	mitotic spindle	2669	0.594241	137	51	1	18963
GO:CC	GO:0097060	synaptic membrane	79953, 9699	0.594241	394	51	2	18963
GO:CC	GO:0048471	perinuclear region of cytoplasm	4135, 5143, 51673	0.594241	740	51	3	18963
GO:CC	GO:0005764	lysosome	1636, 684, 718	0.594241	709	51	3	18963
GO:CC	GO:0000785	chromatin	8364, 8336	0.594241	423	51	2	18963
GO:CC	GO:0005814	centriole	57639	0.594241	144	51	1	18963
GO:CC	GO:0000776	kinetochore	100526739	0.594241	139	51	1	18963
GO:CC	GO:0009897	external side of plasma membrane	1636, 2323	0.594241	420	51	2	18963
GO:CC	GO:0030880	RNA polymerase complex	145781	0.594241	124	51	1	18963
GO:CC	GO:0043005	neuron projection	79953, 4135, 342035, 5579, 2596	0.594241	1399	51	5	18963
GO:CC	GO:0042734	presynaptic membrane	9699	0.594761	158	51	1	18963
GO:CC	GO:0042025	host cell nucleus	8364	0.594761	179	51	1	18963
GO:CC	GO:0030659	cytoplasmic vesicle membrane	79953, 4135, 684	0.594761	788	51	3	18963
GO:CC	GO:0005773	vacuole	1636, 684, 718	0.594761	807	51	3	18963
GO:CC	GO:0012506	vesicle membrane	79953, 4135, 684	0.594761	810	51	3	18963
GO:CC	GO:0033648	host intracellular membrane-bounded organelle	8364	0.594761	179	51	1	18963
GO:CC	GO:0031901	early endosome membrane	79953	0.594761	160	51	1	18963
GO:CC	GO:0012505	endomembrane system	79369, 79953, 100526767, 4135, 1636, 1649, 684, 84992, 647310, 5105, 26206, 2329, 1731, 718	0.594761	4633	51	14	18963
GO:CC	GO:0005775	vacuolar lumen	718	0.594761	174	51	1	18963
GO:CC	GO:0005798	Golgi-associated vesicle	4135	0.594761	178	51	1	18963
GO:CC	GO:0033647	host intracellular organelle	8364	0.594761	179	51	1	18963
GO:CC	GO:0033646	host intracellular part	8364	0.594761	182	51	1	18963
GO:CC	GO:0005874	microtubule	4135, 51673	0.594761	442	51	2	18963
GO:CC	GO:0033643	host cell part	8364	0.594761	183	51	1	18963
GO:CC	GO:0090575	RNA polymerase II transcription regulator complex	1649	0.594761	179	51	1	18963
GO:CC	GO:0005886	plasma membrane	79953, 7784, 6564, 1636, 342035, 684, 5579, 2323, 84992, 6550, 2596, 2669, 2119, 718, 2812, 9699, 6781	0.594761	5663	51	17	18963
GO:CC	GO:0009898	cytoplasmic side of plasma membrane	2669	0.594761	168	51	1	18963
GO:CC	GO:0044306	neuron projection terminus	5579	0.594761	153	51	1	18963
GO:CC	GO:0036064	ciliary basal body	107080638	0.594761	162	51	1	18963
GO:CC	GO:0043656	host intracellular region	8364	0.594761	182	51	1	18963
GO:CC	GO:0043204	perikaryon	2596	0.594761	159	51	1	18963
GO:CC	GO:0043232	intracellular non-membrane-bounded organelle	4135, 51673, 5579, 257236, 8364, 26206, 2669, 1731, 57639, 107080638, 100526739, 8336, 9699	0.594761	4326	51	13	18963
GO:CC	GO:0031225	anchored component of membrane	684	0.594761	174	51	1	18963
GO:CC	GO:0043228	non-membrane-bounded organelle	4135, 51673, 5579, 257236, 8364, 26206, 2669, 1731, 57639, 107080638, 100526739, 8336, 9699	0.594761	4333	51	13	18963
GO:CC	GO:0043227	membrane-bounded organelle	79369, 3199, 79953, 100526767, 4135, 339488, 5143, 1636, 1649, 684, 145781, 91392, 5579, 342909, 84992, 647310, 8364, 6550, 5105, 26206, 2329, 353322, 2669, 1731, 107080638, 100526739, 2119, 8336, 1958, 718, 114108587, 9699, 116448, 10840, 6781, 100996928	0.594761	12836	51	36	18963
GO:BP	GO:0043542	endothelial cell migration	6781	0.594834	293	45	1	18092
GO:CC	GO:0043197	dendritic spine	79953	0.594874	185	51	1	18963
GO:CC	GO:0044309	neuron spine	79953	0.598187	188	51	1	18963
GO:BP	GO:0010942	positive regulation of cell death	1649, 1958	0.598283	700	45	2	18092
GO:BP	GO:0009887	animal organ morphogenesis	3199, 2119, 6781	0.598559	1106	45	3	18092
GO:BP	GO:0051246	regulation of protein metabolic process	1636, 684, 2323, 3589, 107080638, 1958, 718	0.598932	2722	45	7	18092
GO:CC	GO:0030426	growth cone	2596	0.598978	190	51	1	18963
GO:BP	GO:0046942	carboxylic acid transport	1636	0.599857	298	45	1	18092
GO:BP	GO:0032409	regulation of transporter activity	2669	0.599857	298	45	1	18092
GO:BP	GO:0051347	positive regulation of transferase activity	1636, 1958	0.600841	705	45	2	18092
GO:BP	GO:0140014	mitotic nuclear division	5579	0.60109	300	45	1	18092
GO:BP	GO:0097193	intrinsic apoptotic signaling pathway	1649	0.60109	300	45	1	18092
GO:BP	GO:0050708	regulation of protein secretion	5579	0.60109	300	45	1	18092
GO:BP	GO:0051146	striated muscle cell differentiation	2323	0.602071	301	45	1	18092
GO:BP	GO:0051604	protein maturation	1636	0.603047	302	45	1	18092
GO:BP	GO:0002440	production of molecular mediator of immune response	684	0.603276	303	45	1	18092
GO:BP	GO:0031347	regulation of defense response	7784, 718	0.603276	711	45	2	18092
GO:BP	GO:0048562	embryonic organ morphogenesis	3199	0.603276	303	45	1	18092
GO:CC	GO:0098562	cytoplasmic side of membrane	2669	0.603468	194	51	1	18963
GO:CC	GO:0000775	chromosome, centromeric region	100526739	0.603468	196	51	1	18963
GO:CC	GO:0030427	site of polarized growth	2596	0.603468	197	51	1	18963
GO:BP	GO:0006928	movement of cell or subcellular component	3199, 7784, 1636, 684, 2596, 6781	0.603481	2337	45	6	18092
GO:BP	GO:0009056	catabolic process	100526767, 5143, 1636, 1649, 5105, 2329, 10840	0.605385	2746	45	7	18092
GO:BP	GO:0051258	protein polymerization	51673	0.606161	306	45	1	18092
GO:BP	GO:1901564	organonitrogen compound metabolic process	79369, 100526767, 5143, 1636, 1649, 684, 5579, 2323, 84992, 8364, 5105, 3589, 107080638, 1958, 718, 2812, 10840	0.609375	6780	45	17	18092
GO:BP	GO:0010632	regulation of epithelial cell migration	6781	0.609381	309	45	1	18092
GO:BP	GO:0048514	blood vessel morphogenesis	5579, 718	0.611223	723	45	2	18092
GO:BP	GO:0022604	regulation of cell morphogenesis	9699	0.612563	312	45	1	18092
GO:BP	GO:1901135	carbohydrate derivative metabolic process	79369, 5143, 84992	0.620253	1148	45	3	18092
GO:BP	GO:0034599	cellular response to oxidative stress	2119	0.622136	320	45	1	18092
GO:BP	GO:0008104	protein localization	79953, 6564, 1649, 5579, 1731, 2119, 9699	0.622161	2789	45	7	18092
GO:BP	GO:0043933	protein-containing complex subunit organization	51673, 100534599, 8364, 100526739, 100996928	0.622161	1974	45	5	18092
GO:CC	GO:0000793	condensed chromosome	100526739	0.625236	212	51	1	18963
GO:CC	GO:0036477	somatodendritic compartment	79953, 4135, 2596	0.625236	893	51	3	18963
GO:CC	GO:0140513	nuclear protein-containing complex	1649, 145781, 100526739, 100996928	0.625236	1250	51	4	18963
GO:BP	GO:0071363	cellular response to growth factor stimulus	5579, 1958	0.625832	743	45	2	18092
GO:BP	GO:0050851	antigen receptor-mediated signaling pathway	5579	0.626185	325	45	1	18092
GO:BP	GO:0009966	regulation of signal transduction	1649, 684, 5579, 3589, 107080638, 1958, 718, 9699	0.626185	3207	45	8	18092
GO:BP	GO:0090287	regulation of cellular response to growth factor stimulus	5579	0.626185	325	45	1	18092
GO:MF	GO:0016741	transferase activity, transferring one-carbon groups	10840	0.628398	234	50	1	18694
GO:BP	GO:0007204	positive regulation of cytosolic calcium ion concentration	1649	0.628792	328	45	1	18092
GO:BP	GO:0071496	cellular response to external stimulus	5105	0.628792	328	45	1	18092
GO:BP	GO:0042981	regulation of apoptotic process	1649, 2323, 1958, 8771	0.628792	1579	45	4	18092
GO:BP	GO:0002791	regulation of peptide secretion	5579	0.629653	329	45	1	18092
GO:BP	GO:0030155	regulation of cell adhesion	7784, 5105	0.630127	752	45	2	18092
GO:BP	GO:0051222	positive regulation of protein transport	5579	0.630127	330	45	1	18092
GO:BP	GO:0051129	negative regulation of cellular component organization	1636, 107080638	0.630264	753	45	2	18092
GO:BP	GO:0030162	regulation of proteolysis	684, 718	0.630699	754	45	2	18092
[truncated: 326 more rows]

## Sheet: GO_genes
source	term_id	term_name	adjusted_p_value	intersection_size	Gene_ID	Transcript_ID	Gene_Symbol	gene_biotype	HEK293-GLI3T/HEK293-GLI3C.fc	HEK293-GLI3T/HEK293-GLI3C.baseMean	HEK293-GLI3T/HEK293-GLI3C.stat	HEK293-GLI3T/HEK293-GLI3C.raw.pval	HEK293-GLI3T/HEK293-GLI3C.bh.pval	N_HEK293-GLI3C1	N_HEK293-GLI3C2	N_HEK293-GLI3C3	N_HEK293-GLI3T1	N_HEK293-GLI3T2	N_HEK293-GLI3T3
GO:MF	GO:0046983	protein dimerization activity	0.0946134	8	684	NM_004335	BST2	protein_coding	-1.93719	19.092	-2.05537	0.0398436	0.999738	4.27109	4.26421	4.26149	4.24167	4.24255	4.23071
GO:BP	GO:0002373	plasmacytoid dendritic cell cytokine production	0.110919	1	684	NM_004335	BST2	protein_coding	-1.93719	19.092	-2.05537	0.0398436	0.999738	4.27109	4.26421	4.26149	4.24167	4.24255	4.23071
GO:BP	GO:0002731	negative regulation of dendritic cell cytokine production	0.110919	1	684	NM_004335	BST2	protein_coding	-1.93719	19.092	-2.05537	0.0398436	0.999738	4.27109	4.26421	4.26149	4.24167	4.24255	4.23071
GO:BP	GO:0002736	regulation of plasmacytoid dendritic cell cytokine production	0.110919	1	684	NM_004335	BST2	protein_coding	-1.93719	19.092	-2.05537	0.0398436	0.999738	4.27109	4.26421	4.26149	4.24167	4.24255	4.23071
GO:BP	GO:0002737	negative regulation of plasmacytoid dendritic cell cytokine production	0.110919	1	684	NM_004335	BST2	protein_coding	-1.93719	19.092	-2.05537	0.0398436	0.999738	4.27109	4.26421	4.26149	4.24167	4.24255	4.23071
GO:BP	GO:0010468	regulation of gene expression	0.110919	22	684	NM_004335	BST2	protein_coding	-1.93719	19.092	-2.05537	0.0398436	0.999738	4.27109	4.26421	4.26149	4.24167	4.24255	4.23071
GO:BP	GO:0051051	negative regulation of transport	0.110919	5	684	NM_004335	BST2	protein_coding	-1.93719	19.092	-2.05537	0.0398436	0.999738	4.27109	4.26421	4.26149	4.24167	4.24255	4.23071
GO:BP	GO:0046649	lymphocyte activation	0.110919	7	684	NM_004335	BST2	protein_coding	-1.93719	19.092	-2.05537	0.0398436	0.999738	4.27109	4.26421	4.26149	4.24167	4.24255	4.23071
GO:BP	GO:1901252	regulation of intracellular transport of viral material	0.110919	1	684	NM_004335	BST2	protein_coding	-1.93719	19.092	-2.05537	0.0398436	0.999738	4.27109	4.26421	4.26149	4.24167	4.24255	4.23071
GO:BP	GO:1901253	negative regulation of intracellular transport of viral material	0.110919	1	684	NM_004335	BST2	protein_coding	-1.93719	19.092	-2.05537	0.0398436	0.999738	4.27109	4.26421	4.26149	4.24167	4.24255	4.23071
GO:BP	GO:0051239	regulation of multicellular organismal process	0.110919	15	684	NM_004335	BST2	protein_coding	-1.93719	19.092	-2.05537	0.0398436	0.999738	4.27109	4.26421	4.26149	4.24167	4.24255	4.23071
GO:BP	GO:0070665	positive regulation of leukocyte proliferation	0.110919	3	684	NM_004335	BST2	protein_coding	-1.93719	19.092	-2.05537	0.0398436	0.999738	4.27109	4.26421	4.26149	4.24167	4.24255	4.23071
GO:BP	GO:0010467	gene expression	0.111965	24	684	NM_004335	BST2	protein_coding	-1.93719	19.092	-2.05537	0.0398436	0.999738	4.27109	4.26421	4.26149	4.24167	4.24255	4.23071
GO:BP	GO:0051704	multi-organism process	0.111965	8	684	NM_004335	BST2	protein_coding	-1.93719	19.092	-2.05537	0.0398436	0.999738	4.27109	4.26421	4.26149	4.24167	4.24255	4.23071
GO:BP	GO:0070661	leukocyte proliferation	0.116921	4	684	NM_004335	BST2	protein_coding	-1.93719	19.092	-2.05537	0.0398436	0.999738	4.27109	4.26421	4.26149	4.24167	4.24255	4.23071
GO:BP	GO:0046903	secretion	0.121537	9	684	NM_004335	BST2	protein_coding	-1.93719	19.092	-2.05537	0.0398436	0.999738	4.27109	4.26421	4.26149	4.24167	4.24255	4.23071
GO:BP	GO:0001775	cell activation	0.121537	9	684	NM_004335	BST2	protein_coding	-1.93719	19.092	-2.05537	0.0398436	0.999738	4.27109	4.26421	4.26149	4.24167	4.24255	4.23071
GO:BP	GO:0051128	regulation of cellular component organization	0.127953	12	684	NM_004335	BST2	protein_coding	-1.93719	19.092	-2.05537	0.0398436	0.999738	4.27109	4.26421	4.26149	4.24167	4.24255	4.23071
GO:BP	GO:0002703	regulation of leukocyte mediated immunity	0.128216	3	684	NM_004335	BST2	protein_coding	-1.93719	19.092	-2.05537	0.0398436	0.999738	4.27109	4.26421	4.26149	4.24167	4.24255	4.23071
GO:BP	GO:0051171	regulation of nitrogen compound metabolic process	0.132514	22	684	NM_004335	BST2	protein_coding	-1.93719	19.092	-2.05537	0.0398436	0.999738	4.27109	4.26421	4.26149	4.24167	4.24255	4.23071
GO:BP	GO:0045321	leukocyte activation	0.132514	8	684	NM_004335	BST2	protein_coding	-1.93719	19.092	-2.05537	0.0398436	0.999738	4.27109	4.26421	4.26149	4.24167	4.24255	4.23071
GO:BP	GO:0060337	type I interferon signaling pathway	0.150895	2	684	NM_004335	BST2	protein_coding	-1.93719	19.092	-2.05537	0.0398436	0.999738	4.27109	4.26421	4.26149	4.24167	4.24255	4.23071
GO:BP	GO:0080090	regulation of primary metabolic process	0.150895	22	684	NM_004335	BST2	protein_coding	-1.93719	19.092	-2.05537	0.0398436	0.999738	4.27109	4.26421	4.26149	4.24167	4.24255	4.23071
GO:BP	GO:0071357	cellular response to type I interferon	0.150895	2	684	NM_004335	BST2	protein_coding	-1.93719	19.092	-2.05537	0.0398436	0.999738	4.27109	4.26421	4.26149	4.24167	4.24255	4.23071
GO:MF	GO:0098772	molecular function regulator	0.150986	11	684	NM_004335	BST2	protein_coding	-1.93719	19.092	-2.05537	0.0398436	0.999738	4.27109	4.26421	4.26149	4.24167	4.24255	4.23071
GO:MF	GO:0008191	metalloendopeptidase inhibitor activity	0.150986	1	684	NM_004335	BST2	protein_coding	-1.93719	19.092	-2.05537	0.0398436	0.999738	4.27109	4.26421	4.26149	4.24167	4.24255	4.23071
GO:BP	GO:0070663	regulation of leukocyte proliferation	0.151775	3	684	NM_004335	BST2	protein_coding	-1.93719	19.092	-2.05537	0.0398436	0.999738	4.27109	4.26421	4.26149	4.24167	4.24255	4.23071
GO:BP	GO:0034340	response to type I interferon	0.152262	2	684	NM_004335	BST2	protein_coding	-1.93719	19.092	-2.05537	0.0398436	0.999738	4.27109	4.26421	4.26149	4.24167	4.24255	4.23071
GO:BP	GO:0002697	regulation of immune effector process	0.153121	4	684	NM_004335	BST2	protein_coding	-1.93719	19.092	-2.05537	0.0398436	0.999738	4.27109	4.26421	4.26149	4.24167	4.24255	4.23071
GO:BP	GO:0006887	exocytosis	0.153121	6	684	NM_004335	BST2	protein_coding	-1.93719	19.092	-2.05537	0.0398436	0.999738	4.27109	4.26421	4.26149	4.24167	4.24255	4.23071
GO:BP	GO:0002730	regulation of dendritic cell cytokine production	0.158916	1	684	NM_004335	BST2	protein_coding	-1.93719	19.092	-2.05537	0.0398436	0.999738	4.27109	4.26421	4.26149	4.24167	4.24255	4.23071
GO:BP	GO:0002371	dendritic cell cytokine production	0.163329	1	684	NM_004335	BST2	protein_coding	-1.93719	19.092	-2.05537	0.0398436	0.999738	4.27109	4.26421	4.26149	4.24167	4.24255	4.23071
GO:BP	GO:0060255	regulation of macromolecule metabolic process	0.167393	23	684	NM_004335	BST2	protein_coding	-1.93719	19.092	-2.05537	0.0398436	0.999738	4.27109	4.26421	4.26149	4.24167	4.24255	4.23071
GO:BP	GO:0051049	regulation of transport	0.168184	9	684	NM_004335	BST2	protein_coding	-1.93719	19.092	-2.05537	0.0398436	0.999738	4.27109	4.26421	4.26149	4.24167	4.24255	4.23071
GO:BP	GO:0031323	regulation of cellular metabolic process	0.172263	22	684	NM_004335	BST2	protein_coding	-1.93719	19.092	-2.05537	0.0398436	0.999738	4.27109	4.26421	4.26149	4.24167	4.24255	4.23071
GO:BP	GO:0008284	positive regulation of cell population proliferation	0.172263	6	684	NM_004335	BST2	protein_coding	-1.93719	19.092	-2.05537	0.0398436	0.999738	4.27109	4.26421	4.26149	4.24167	4.24255	4.23071
GO:BP	GO:0001817	regulation of cytokine production	0.19033	5	684	NM_004335	BST2	protein_coding	-1.93719	19.092	-2.05537	0.0398436	0.999738	4.27109	4.26421	4.26149	4.24167	4.24255	4.23071
GO:BP	GO:0045055	regulated exocytosis	0.194086	5	684	NM_004335	BST2	protein_coding	-1.93719	19.092	-2.05537	0.0398436	0.999738	4.27109	4.26421	4.26149	4.24167	4.24255	4.23071
GO:BP	GO:0006807	nitrogen compound metabolic process	0.195773	31	684	NM_004335	BST2	protein_coding	-1.93719	19.092	-2.05537	0.0398436	0.999738	4.27109	4.26421	4.26149	4.24167	4.24255	4.23071
GO:BP	GO:0043901	negative regulation of multi-organism process	0.195773	1	684	NM_004335	BST2	protein_coding	-1.93719	19.092	-2.05537	0.0398436	0.999738	4.27109	4.26421	4.26149	4.24167	4.24255	4.23071
GO:BP	GO:0019221	cytokine-mediated signaling pathway	0.198046	5	684	NM_004335	BST2	protein_coding	-1.93719	19.092	-2.05537	0.0398436	0.999738	4.27109	4.26421	4.26149	4.24167	4.24255	4.23071
GO:BP	GO:0042113	B cell activation	0.200387	3	684	NM_004335	BST2	protein_coding	-1.93719	19.092	-2.05537	0.0398436	0.999738	4.27109	4.26421	4.26149	4.24167	4.24255	4.23071
GO:BP	GO:0035455	response to interferon-alpha	0.206222	1	684	NM_004335	BST2	protein_coding	-1.93719	19.092	-2.05537	0.0398436	0.999738	4.27109	4.26421	4.26149	4.24167	4.24255	4.23071
GO:BP	GO:0032940	secretion by cell	0.206222	7	684	NM_004335	BST2	protein_coding	-1.93719	19.092	-2.05537	0.0398436	0.999738	4.27109	4.26421	4.26149	4.24167	4.24255	4.23071
GO:MF	GO:0004866	endopeptidase inhibitor activity	0.206888	2	684	NM_004335	BST2	protein_coding	-1.93719	19.092	-2.05537	0.0398436	0.999738	4.27109	4.26421	4.26149	4.24167	4.24255	4.23071
GO:MF	GO:0030414	peptidase inhibitor activity	0.206888	2	684	NM_004335	BST2	protein_coding	-1.93719	19.092	-2.05537	0.0398436	0.999738	4.27109	4.26421	4.26149	4.24167	4.24255	4.23071
GO:MF	GO:0061135	endopeptidase regulator activity	0.208377	2	684	NM_004335	BST2	protein_coding	-1.93719	19.092	-2.05537	0.0398436	0.999738	4.27109	4.26421	4.26149	4.24167	4.24255	4.23071
GO:BP	GO:0002719	negative regulation of cytokine production involved in immune response	0.210689	1	684	NM_004335	BST2	protein_coding	-1.93719	19.092	-2.05537	0.0398436	0.999738	4.27109	4.26421	4.26149	4.24167	4.24255	4.23071
GO:BP	GO:1903901	negative regulation of viral life cycle	0.211688	1	684	NM_004335	BST2	protein_coding	-1.93719	19.092	-2.05537	0.0398436	0.999738	4.27109	4.26421	4.26149	4.24167	4.24255	4.23071
GO:BP	GO:0071345	cellular response to cytokine stimulus	0.218451	6	684	NM_004335	BST2	protein_coding	-1.93719	19.092	-2.05537	0.0398436	0.999738	4.27109	4.26421	4.26149	4.24167	4.24255	4.23071
GO:BP	GO:0001816	cytokine production	0.219614	5	684	NM_004335	BST2	protein_coding	-1.93719	19.092	-2.05537	0.0398436	0.999738	4.27109	4.26421	4.26149	4.24167	4.24255	4.23071
GO:BP	GO:1903900	regulation of viral life cycle	0.219614	2	684	NM_004335	BST2	protein_coding	-1.93719	19.092	-2.05537	0.0398436	0.999738	4.27109	4.26421	4.26149	4.24167	4.24255	4.23071
GO:BP	GO:0050794	regulation of cellular process	0.219702	34	684	NM_004335	BST2	protein_coding	-1.93719	19.092	-2.05537	0.0398436	0.999738	4.27109	4.26421	4.26149	4.24167	4.24255	4.23071
GO:BP	GO:0140352	export from cell	0.219977	7	684	NM_004335	BST2	protein_coding	-1.93719	19.092	-2.05537	0.0398436	0.999738	4.27109	4.26421	4.26149	4.24167	4.24255	4.23071
GO:BP	GO:0008283	cell population proliferation	0.225852	9	684	NM_004335	BST2	protein_coding	-1.93719	19.092	-2.05537	0.0398436	0.999738	4.27109	4.26421	4.26149	4.24167	4.24255	4.23071
GO:BP	GO:0043170	macromolecule metabolic process	0.225852	30	684	NM_004335	BST2	protein_coding	-1.93719	19.092	-2.05537	0.0398436	0.999738	4.27109	4.26421	4.26149	4.24167	4.24255	4.23071
GO:BP	GO:0042127	regulation of cell population proliferation	0.232952	8	684	NM_004335	BST2	protein_coding	-1.93719	19.092	-2.05537	0.0398436	0.999738	4.27109	4.26421	4.26149	4.24167	4.24255	4.23071
GO:BP	GO:0035456	response to interferon-beta	0.234274	1	684	NM_004335	BST2	protein_coding	-1.93719	19.092	-2.05537	0.0398436	0.999738	4.27109	4.26421	4.26149	4.24167	4.24255	4.23071
GO:BP	GO:0043123	positive regulation of I-kappaB kinase/NF-kappaB signaling	0.237019	2	684	NM_004335	BST2	protein_coding	-1.93719	19.092	-2.05537	0.0398436	0.999738	4.27109	4.26421	4.26149	4.24167	4.24255	4.23071
GO:BP	GO:0019222	regulation of metabolic process	0.237019	23	684	NM_004335	BST2	protein_coding	-1.93719	19.092	-2.05537	0.0398436	0.999738	4.27109	4.26421	4.26149	4.24167	4.24255	4.23071
GO:BP	GO:0044260	cellular macromolecule metabolic process	0.237545	26	684	NM_004335	BST2	protein_coding	-1.93719	19.092	-2.05537	0.0398436	0.999738	4.27109	4.26421	4.26149	4.24167	4.24255	4.23071
GO:MF	GO:0042803	protein homodimerization activity	0.238165	4	684	NM_004335	BST2	protein_coding	-1.93719	19.092	-2.05537	0.0398436	0.999738	4.27109	4.26421	4.26149	4.24167	4.24255	4.23071
GO:BP	GO:0002701	negative regulation of production of molecular mediator of immune response	0.240379	1	684	NM_004335	BST2	protein_coding	-1.93719	19.092	-2.05537	0.0398436	0.999738	4.27109	4.26421	4.26149	4.24167	4.24255	4.23071
GO:BP	GO:0044237	cellular metabolic process	0.242081	32	684	NM_004335	BST2	protein_coding	-1.93719	19.092	-2.05537	0.0398436	0.999738	4.27109	4.26421	4.26149	4.24167	4.24255	4.23071
GO:BP	GO:0034097	response to cytokine	0.243572	6	684	NM_004335	BST2	protein_coding	-1.93719	19.092	-2.05537	0.0398436	0.999738	4.27109	4.26421	4.26149	4.24167	4.24255	4.23071
GO:BP	GO:0048518	positive regulation of biological process	0.243572	21	684	NM_004335	BST2	protein_coding	-1.93719	19.092	-2.05537	0.0398436	0.999738	4.27109	4.26421	4.26149	4.24167	4.24255	4.23071
GO:BP	GO:0032501	multicellular organismal process	0.251052	25	684	NM_004335	BST2	protein_coding	-1.93719	19.092	-2.05537	0.0398436	0.999738	4.27109	4.26421	4.26149	4.24167	4.24255	4.23071
GO:BP	GO:0009987	cellular process	0.251876	45	684	NM_004335	BST2	protein_coding	-1.93719	19.092	-2.05537	0.0398436	0.999738	4.27109	4.26421	4.26149	4.24167	4.24255	4.23071
GO:MF	GO:0061134	peptidase regulator activity	0.254497	2	684	NM_004335	BST2	protein_coding	-1.93719	19.092	-2.05537	0.0398436	0.999738	4.27109	4.26421	4.26149	4.24167	4.24255	4.23071
GO:BP	GO:0032879	regulation of localization	0.254729	11	684	NM_004335	BST2	protein_coding	-1.93719	19.092	-2.05537	0.0398436	0.999738	4.27109	4.26421	4.26149	4.24167	4.24255	4.23071
GO:BP	GO:0040008	regulation of growth	0.256627	4	684	NM_004335	BST2	protein_coding	-1.93719	19.092	-2.05537	0.0398436	0.999738	4.27109	4.26421	4.26149	4.24167	4.24255	4.23071
GO:BP	GO:0071704	organic substance metabolic process	0.25781	33	684	NM_004335	BST2	protein_coding	-1.93719	19.092	-2.05537	0.0398436	0.999738	4.27109	4.26421	4.26149	4.24167	4.24255	4.23071
GO:BP	GO:0044238	primary metabolic process	0.259255	31	684	NM_004335	BST2	protein_coding	-1.93719	19.092	-2.05537	0.0398436	0.999738	4.27109	4.26421	4.26149	4.24167	4.24255	4.23071
GO:BP	GO:0016043	cellular component organization	0.259255	21	684	NM_004335	BST2	protein_coding	-1.93719	19.092	-2.05537	0.0398436	0.999738	4.27109	4.26421	4.26149	4.24167	4.24255	4.23071
GO:BP	GO:0002682	regulation of immune system process	0.263216	7	684	NM_004335	BST2	protein_coding	-1.93719	19.092	-2.05537	0.0398436	0.999738	4.27109	4.26421	4.26149	4.24167	4.24255	4.23071
GO:BP	GO:0040007	growth	0.264081	5	684	NM_004335	BST2	protein_coding	-1.93719	19.092	-2.05537	0.0398436	0.999738	4.27109	4.26421	4.26149	4.24167	4.24255	4.23071
GO:BP	GO:0048522	positive regulation of cellular process	0.265491	19	684	NM_004335	BST2	protein_coding	-1.93719	19.092	-2.05537	0.0398436	0.999738	4.27109	4.26421	4.26149	4.24167	4.24255	4.23071
GO:BP	GO:0050792	regulation of viral process	0.267745	2	684	NM_004335	BST2	protein_coding	-1.93719	19.092	-2.05537	0.0398436	0.999738	4.27109	4.26421	4.26149	4.24167	4.24255	4.23071
GO:BP	GO:0065007	biological regulation	0.270976	36	684	NM_004335	BST2	protein_coding	-1.93719	19.092	-2.05537	0.0398436	0.999738	4.27109	4.26421	4.26149	4.24167	4.24255	4.23071
GO:MF	GO:1901363	heterocyclic compound binding	0.271862	21	684	NM_004335	BST2	protein_coding	-1.93719	19.092	-2.05537	0.0398436	0.999738	4.27109	4.26421	4.26149	4.24167	4.24255	4.23071
GO:BP	GO:0043903	regulation of biological process involved in symbiotic interaction	0.27705	2	684	NM_004335	BST2	protein_coding	-1.93719	19.092	-2.05537	0.0398436	0.999738	4.27109	4.26421	4.26149	4.24167	4.24255	4.23071
GO:BP	GO:0002704	negative regulation of leukocyte mediated immunity	0.280793	1	684	NM_004335	BST2	protein_coding	-1.93719	19.092	-2.05537	0.0398436	0.999738	4.27109	4.26421	4.26149	4.24167	4.24255	4.23071
GO:BP	GO:0008152	metabolic process	0.281264	34	684	NM_004335	BST2	protein_coding	-1.93719	19.092	-2.05537	0.0398436	0.999738	4.27109	4.26421	4.26149	4.24167	4.24255	4.23071
GO:BP	GO:0043900	regulation of multi-organism process	0.281264	1	684	NM_004335	BST2	protein_coding	-1.93719	19.092	-2.05537	0.0398436	0.999738	4.27109	4.26421	4.26149	4.24167	4.24255	4.23071
GO:BP	GO:0048523	negative regulation of cellular process	0.281264	17	684	NM_004335	BST2	protein_coding	-1.93719	19.092	-2.05537	0.0398436	0.999738	4.27109	4.26421	4.26149	4.24167	4.24255	4.23071
GO:BP	GO:0002446	neutrophil mediated immunity	0.282626	3	684	NM_004335	BST2	protein_coding	-1.93719	19.092	-2.05537	0.0398436	0.999738	4.27109	4.26421	4.26149	4.24167	4.24255	4.23071
GO:BP	GO:0071840	cellular component organization or biogenesis	0.285637	21	684	NM_004335	BST2	protein_coding	-1.93719	19.092	-2.05537	0.0398436	0.999738	4.27109	4.26421	4.26149	4.24167	4.24255	4.23071
GO:BP	GO:0043122	regulation of I-kappaB kinase/NF-kappaB signaling	0.285706	2	684	NM_004335	BST2	protein_coding	-1.93719	19.092	-2.05537	0.0398436	0.999738	4.27109	4.26421	4.26149	4.24167	4.24255	4.23071
GO:BP	GO:0070887	cellular response to chemical stimulus	0.288241	12	684	NM_004335	BST2	protein_coding	-1.93719	19.092	-2.05537	0.0398436	0.999738	4.27109	4.26421	4.26149	4.24167	4.24255	4.23071
GO:BP	GO:0075733	intracellular transport of virus	0.288241	1	684	NM_004335	BST2	protein_coding	-1.93719	19.092	-2.05537	0.0398436	0.999738	4.27109	4.26421	4.26149	4.24167	4.24255	4.23071
GO:BP	GO:0010951	negative regulation of endopeptidase activity	0.289044	2	684	NM_004335	BST2	protein_coding	-1.93719	19.092	-2.05537	0.0398436	0.999738	4.27109	4.26421	4.26149	4.24167	4.24255	4.23071
GO:MF	GO:0097159	organic cyclic compound binding	0.290225	21	684	NM_004335	BST2	protein_coding	-1.93719	19.092	-2.05537	0.0398436	0.999738	4.27109	4.26421	4.26149	4.24167	4.24255	4.23071
GO:BP	GO:0010033	response to organic substance	0.29212	12	684	NM_004335	BST2	protein_coding	-1.93719	19.092	-2.05537	0.0398436	0.999738	4.27109	4.26421	4.26149	4.24167	4.24255	4.23071
GO:CC	GO:0005615	extracellular space	0.294106	18	684	NM_004335	BST2	protein_coding	-1.93719	19.092	-2.05537	0.0398436	0.999738	4.27109	4.26421	4.26149	4.24167	4.24255	4.23071
GO:BP	GO:0006950	response to stress	0.295477	14	684	NM_004335	BST2	protein_coding	-1.93719	19.092	-2.05537	0.0398436	0.999738	4.27109	4.26421	4.26149	4.24167	4.24255	4.23071
GO:CC	GO:0031982	vesicle	0.297695	17	684	NM_004335	BST2	protein_coding	-1.93719	19.092	-2.05537	0.0398436	0.999738	4.27109	4.26421	4.26149	4.24167	4.24255	4.23071
GO:CC	GO:0009986	cell surface	0.297695	6	684	NM_004335	BST2	protein_coding	-1.93719	19.092	-2.05537	0.0398436	0.999738	4.27109	4.26421	4.26149	4.24167	4.24255	4.23071
GO:CC	GO:0016324	apical plasma membrane	0.297695	4	684	NM_004335	BST2	protein_coding	-1.93719	19.092	-2.05537	0.0398436	0.999738	4.27109	4.26421	4.26149	4.24167	4.24255	4.23071
GO:CC	GO:0045177	apical part of cell	0.297695	4	684	NM_004335	BST2	protein_coding	-1.93719	19.092	-2.05537	0.0398436	0.999738	4.27109	4.26421	4.26149	4.24167	4.24255	4.23071
GO:CC	GO:0005576	extracellular region	0.297695	19	684	NM_004335	BST2	protein_coding	-1.93719	19.092	-2.05537	0.0398436	0.999738	4.27109	4.26421	4.26149	4.24167	4.24255	4.23071
GO:BP	GO:0050789	regulation of biological process	0.300362	34	684	NM_004335	BST2	protein_coding	-1.93719	19.092	-2.05537	0.0398436	0.999738	4.27109	4.26421	4.26149	4.24167	4.24255	4.23071
GO:BP	GO:0046794	transport of virus	0.300362	1	684	NM_004335	BST2	protein_coding	-1.93719	19.092	-2.05537	0.0398436	0.999738	4.27109	4.26421	4.26149	4.24167	4.24255	4.23071
GO:BP	GO:0010466	negative regulation of peptidase activity	0.300362	2	684	NM_004335	BST2	protein_coding	-1.93719	19.092	-2.05537	0.0398436	0.999738	4.27109	4.26421	4.26149	4.24167	4.24255	4.23071
GO:BP	GO:0045071	negative regulation of viral genome replication	0.301359	1	684	NM_004335	BST2	protein_coding	-1.93719	19.092	-2.05537	0.0398436	0.999738	4.27109	4.26421	4.26149	4.24167	4.24255	4.23071
GO:BP	GO:0044766	multi-organism transport	0.303309	1	684	NM_004335	BST2	protein_coding	-1.93719	19.092	-2.05537	0.0398436	0.999738	4.27109	4.26421	4.26149	4.24167	4.24255	4.23071
GO:BP	GO:0071310	cellular response to organic substance	0.303309	10	684	NM_004335	BST2	protein_coding	-1.93719	19.092	-2.05537	0.0398436	0.999738	4.27109	4.26421	4.26149	4.24167	4.24255	4.23071
GO:BP	GO:1902579	multi-organism localization	0.303309	1	684	NM_004335	BST2	protein_coding	-1.93719	19.092	-2.05537	0.0398436	0.999738	4.27109	4.26421	4.26149	4.24167	4.24255	4.23071
GO:MF	GO:0003676	nucleic acid binding	0.308784	15	684	NM_004335	BST2	protein_coding	-1.93719	19.092	-2.05537	0.0398436	0.999738	4.27109	4.26421	4.26149	4.24167	4.24255	4.23071
GO:BP	GO:0002444	myeloid leukocyte mediated immunity	0.312886	3	684	NM_004335	BST2	protein_coding	-1.93719	19.092	-2.05537	0.0398436	0.999738	4.27109	4.26421	4.26149	4.24167	4.24255	4.23071
GO:BP	GO:0007249	I-kappaB kinase/NF-kappaB signaling	0.318747	2	684	NM_004335	BST2	protein_coding	-1.93719	19.092	-2.05537	0.0398436	0.999738	4.27109	4.26421	4.26149	4.24167	4.24255	4.23071
GO:BP	GO:0010629	negative regulation of gene expression	0.318747	9	684	NM_004335	BST2	protein_coding	-1.93719	19.092	-2.05537	0.0398436	0.999738	4.27109	4.26421	4.26149	4.24167	4.24255	4.23071
GO:CC	GO:0098590	plasma membrane region	0.319421	7	684	NM_004335	BST2	protein_coding	-1.93719	19.092	-2.05537	0.0398436	0.999738	4.27109	4.26421	4.26149	4.24167	4.24255	4.23071
GO:CC	GO:0099503	secretory vesicle	0.321114	6	684	NM_004335	BST2	protein_coding	-1.93719	19.092	-2.05537	0.0398436	0.999738	4.27109	4.26421	4.26149	4.24167	4.24255	4.23071
GO:CC	GO:0005766	primary lysosome	0.321114	2	684	NM_004335	BST2	protein_coding	-1.93719	19.092	-2.05537	0.0398436	0.999738	4.27109	4.26421	4.26149	4.24167	4.24255	4.23071
GO:CC	GO:0070062	extracellular exosome	0.321114	10	684	NM_004335	BST2	protein_coding	-1.93719	19.092	-2.05537	0.0398436	0.999738	4.27109	4.26421	4.26149	4.24167	4.24255	4.23071
GO:CC	GO:0042582	azurophil granule	0.321114	2	684	NM_004335	BST2	protein_coding	-1.93719	19.092	-2.05537	0.0398436	0.999738	4.27109	4.26421	4.26149	4.24167	4.24255	4.23071
GO:BP	GO:0007166	cell surface receptor signaling pathway	0.324781	11	684	NM_004335	BST2	protein_coding	-1.93719	19.092	-2.05537	0.0398436	0.999738	4.27109	4.26421	4.26149	4.24167	4.24255	4.23071
GO:MF	GO:0042802	identical protein binding	0.327397	8	684	NM_004335	BST2	protein_coding	-1.93719	19.092	-2.05537	0.0398436	0.999738	4.27109	4.26421	4.26149	4.24167	4.24255	4.23071
GO:BP	GO:0002443	leukocyte mediated immunity	0.335868	4	684	NM_004335	BST2	protein_coding	-1.93719	19.092	-2.05537	0.0398436	0.999738	4.27109	4.26421	4.26149	4.24167	4.24255	4.23071
GO:BP	GO:0051716	cellular response to stimulus	0.339174	23	684	NM_004335	BST2	protein_coding	-1.93719	19.092	-2.05537	0.0398436	0.999738	4.27109	4.26421	4.26149	4.24167	4.24255	4.23071
GO:BP	GO:0051172	negative regulation of nitrogen compound metabolic process	0.339876	9	684	NM_004335	BST2	protein_coding	-1.93719	19.092	-2.05537	0.0398436	0.999738	4.27109	4.26421	4.26149	4.24167	4.24255	4.23071
GO:BP	GO:0033043	regulation of organelle organization	0.341171	5	684	NM_004335	BST2	protein_coding	-1.93719	19.092	-2.05537	0.0398436	0.999738	4.27109	4.26421	4.26149	4.24167	4.24255	4.23071
GO:BP	GO:0044092	negative regulation of molecular function	0.341231	5	684	NM_004335	BST2	protein_coding	-1.93719	19.092	-2.05537	0.0398436	0.999738	4.27109	4.26421	4.26149	4.24167	4.24255	4.23071
GO:BP	GO:0002376	immune system process	0.346409	11	684	NM_004335	BST2	protein_coding	-1.93719	19.092	-2.05537	0.0398436	0.999738	4.27109	4.26421	4.26149	4.24167	4.24255	4.23071
GO:BP	GO:0042221	response to chemical	0.354366	15	684	NM_004335	BST2	protein_coding	-1.93719	19.092	-2.05537	0.0398436	0.999738	4.27109	4.26421	4.26149	4.24167	4.24255	4.23071
GO:BP	GO:0002718	regulation of cytokine production involved in immune response	0.354366	1	684	NM_004335	BST2	protein_coding	-1.93719	19.092	-2.05537	0.0398436	0.999738	4.27109	4.26421	4.26149	4.24167	4.24255	4.23071
GO:CC	GO:1903561	extracellular vesicle	0.360258	10	684	NM_004335	BST2	protein_coding	-1.93719	19.092	-2.05537	0.0398436	0.999738	4.27109	4.26421	4.26149	4.24167	4.24255	4.23071
GO:CC	GO:0043230	extracellular organelle	0.360258	10	684	NM_004335	BST2	protein_coding	-1.93719	19.092	-2.05537	0.0398436	0.999738	4.27109	4.26421	4.26149	4.24167	4.24255	4.23071
GO:BP	GO:0006810	transport	0.364154	16	684	NM_004335	BST2	protein_coding	-1.93719	19.092	-2.05537	0.0398436	0.999738	4.27109	4.26421	4.26149	4.24167	4.24255	4.23071
GO:BP	GO:0009967	positive regulation of signal transduction	0.366144	6	684	NM_004335	BST2	protein_coding	-1.93719	19.092	-2.05537	0.0398436	0.999738	4.27109	4.26421	4.26149	4.24167	4.24255	4.23071
GO:BP	GO:0019058	viral life cycle	0.367884	2	684	NM_004335	BST2	protein_coding	-1.93719	19.092	-2.05537	0.0398436	0.999738	4.27109	4.26421	4.26149	4.24167	4.24255	4.23071
GO:BP	GO:0030336	negative regulation of cell migration	0.37053	2	684	NM_004335	BST2	protein_coding	-1.93719	19.092	-2.05537	0.0398436	0.999738	4.27109	4.26421	4.26149	4.24167	4.24255	4.23071
GO:BP	GO:0002252	immune effector process	0.373777	5	684	NM_004335	BST2	protein_coding	-1.93719	19.092	-2.05537	0.0398436	0.999738	4.27109	4.26421	4.26149	4.24167	4.24255	4.23071
GO:BP	GO:0045069	regulation of viral genome replication	0.373963	1	684	NM_004335	BST2	protein_coding	-1.93719	19.092	-2.05537	0.0398436	0.999738	4.27109	4.26421	4.26149	4.24167	4.24255	4.23071
GO:BP	GO:0045861	negative regulation of proteolysis	0.373999	2	684	NM_004335	BST2	protein_coding	-1.93719	19.092	-2.05537	0.0398436	0.999738	4.27109	4.26421	4.26149	4.24167	4.24255	4.23071
GO:BP	GO:0048584	positive regulation of response to stimulus	0.374501	8	684	NM_004335	BST2	protein_coding	-1.93719	19.092	-2.05537	0.0398436	0.999738	4.27109	4.26421	4.26149	4.24167	4.24255	4.23071
GO:BP	GO:0002274	myeloid leukocyte activation	0.375341	3	684	NM_004335	BST2	protein_coding	-1.93719	19.092	-2.05537	0.0398436	0.999738	4.27109	4.26421	4.26149	4.24167	4.24255	4.23071
GO:BP	GO:2000146	negative regulation of cell motility	0.376012	2	684	NM_004335	BST2	protein_coding	-1.93719	19.092	-2.05537	0.0398436	0.999738	4.27109	4.26421	4.26149	4.24167	4.24255	4.23071
GO:BP	GO:0001818	negative regulation of cytokine production	0.376012	2	684	NM_004335	BST2	protein_coding	-1.93719	19.092	-2.05537	0.0398436	0.999738	4.27109	4.26421	4.26149	4.24167	4.24255	4.23071
GO:BP	GO:0002367	cytokine production involved in immune response	0.379133	1	684	NM_004335	BST2	protein_coding	-1.93719	19.092	-2.05537	0.0398436	0.999738	4.27109	4.26421	4.26149	4.24167	4.24255	4.23071
GO:BP	GO:0051271	negative regulation of cellular component movement	0.382926	2	684	NM_004335	BST2	protein_coding	-1.93719	19.092	-2.05537	0.0398436	0.999738	4.27109	4.26421	4.26149	4.24167	4.24255	4.23071
GO:BP	GO:0030334	regulation of cell migration	0.383061	4	684	NM_004335	BST2	protein_coding	-1.93719	19.092	-2.05537	0.0398436	0.999738	4.27109	4.26421	4.26149	4.24167	4.24255	4.23071
GO:BP	GO:0051234	establishment of localization	0.383893	16	684	NM_004335	BST2	protein_coding	-1.93719	19.092	-2.05537	0.0398436	0.999738	4.27109	4.26421	4.26149	4.24167	4.24255	4.23071
GO:BP	GO:0048525	negative regulation of viral process	0.386763	1	684	NM_004335	BST2	protein_coding	-1.93719	19.092	-2.05537	0.0398436	0.999738	4.27109	4.26421	4.26149	4.24167	4.24255	4.23071
GO:BP	GO:0031324	negative regulation of cellular metabolic process	0.388922	9	684	NM_004335	BST2	protein_coding	-1.93719	19.092	-2.05537	0.0398436	0.999738	4.27109	4.26421	4.26149	4.24167	4.24255	4.23071
GO:BP	GO:0048519	negative regulation of biological process	0.393941	17	684	NM_004335	BST2	protein_coding	-1.93719	19.092	-2.05537	0.0398436	0.999738	4.27109	4.26421	4.26149	4.24167	4.24255	4.23071
GO:BP	GO:0002366	leukocyte activation involved in immune response	0.400953	3	684	NM_004335	BST2	protein_coding	-1.93719	19.092	-2.05537	0.0398436	0.999738	4.27109	4.26421	4.26149	4.24167	4.24255	4.23071
GO:BP	GO:0040013	negative regulation of locomotion	0.401864	2	684	NM_004335	BST2	protein_coding	-1.93719	19.092	-2.05537	0.0398436	0.999738	4.27109	4.26421	4.26149	4.24167	4.24255	4.23071
GO:BP	GO:0002698	negative regulation of immune effector process	0.401864	1	684	NM_004335	BST2	protein_coding	-1.93719	19.092	-2.05537	0.0398436	0.999738	4.27109	4.26421	4.26149	4.24167	4.24255	4.23071
GO:BP	GO:1902533	positive regulation of intracellular signal transduction	0.401864	4	684	NM_004335	BST2	protein_coding	-1.93719	19.092	-2.05537	0.0398436	0.999738	4.27109	4.26421	4.26149	4.24167	4.24255	4.23071
GO:BP	GO:0051649	establishment of localization in cell	0.403217	9	684	NM_004335	BST2	protein_coding	-1.93719	19.092	-2.05537	0.0398436	0.999738	4.27109	4.26421	4.26149	4.24167	4.24255	4.23071
GO:BP	GO:0002263	cell activation involved in immune response	0.403217	3	684	NM_004335	BST2	protein_coding	-1.93719	19.092	-2.05537	0.0398436	0.999738	4.27109	4.26421	4.26149	4.24167	4.24255	4.23071
GO:BP	GO:0032970	regulation of actin filament-based process	0.407631	2	684	NM_004335	BST2	protein_coding	-1.93719	19.092	-2.05537	0.0398436	0.999738	4.27109	4.26421	4.26149	4.24167	4.24255	4.23071
GO:BP	GO:2000145	regulation of cell motility	0.409976	4	684	NM_004335	BST2	protein_coding	-1.93719	19.092	-2.05537	0.0398436	0.999738	4.27109	4.26421	4.26149	4.24167	4.24255	4.23071
GO:BP	GO:0019079	viral genome replication	0.413008	1	684	NM_004335	BST2	protein_coding	-1.93719	19.092	-2.05537	0.0398436	0.999738	4.27109	4.26421	4.26149	4.24167	4.24255	4.23071
GO:CC	GO:0097708	intracellular vesicle	0.419207	10	684	NM_004335	BST2	protein_coding	-1.93719	19.092	-2.05537	0.0398436	0.999738	4.27109	4.26421	4.26149	4.24167	4.24255	4.23071
GO:CC	GO:0031410	cytoplasmic vesicle	0.419207	10	684	NM_004335	BST2	protein_coding	-1.93719	19.092	-2.05537	0.0398436	0.999738	4.27109	4.26421	4.26149	4.24167	4.24255	4.23071
GO:BP	GO:0001558	regulation of cell growth	0.42234	2	684	NM_004335	BST2	protein_coding	-1.93719	19.092	-2.05537	0.0398436	0.999738	4.27109	4.26421	4.26149	4.24167	4.24255	4.23071
GO:BP	GO:0010647	positive regulation of cell communication	0.42234	6	684	NM_004335	BST2	protein_coding	-1.93719	19.092	-2.05537	0.0398436	0.999738	4.27109	4.26421	4.26149	4.24167	4.24255	4.23071
GO:BP	GO:0023056	positive regulation of signaling	0.422718	6	684	NM_004335	BST2	protein_coding	-1.93719	19.092	-2.05537	0.0398436	0.999738	4.27109	4.26421	4.26149	4.24167	4.24255	4.23071
GO:BP	GO:0052548	regulation of endopeptidase activity	0.425243	2	684	NM_004335	BST2	protein_coding	-1.93719	19.092	-2.05537	0.0398436	0.999738	4.27109	4.26421	4.26149	4.24167	4.24255	4.23071
GO:BP	GO:0010605	negative regulation of macromolecule metabolic process	0.425243	10	684	NM_004335	BST2	protein_coding	-1.93719	19.092	-2.05537	0.0398436	0.999738	4.27109	4.26421	4.26149	4.24167	4.24255	4.23071
GO:BP	GO:0016192	vesicle-mediated transport	0.427036	7	684	NM_004335	BST2	protein_coding	-1.93719	19.092	-2.05537	0.0398436	0.999738	4.27109	4.26421	4.26149	4.24167	4.24255	4.23071
GO:BP	GO:0040012	regulation of locomotion	0.427946	4	684	NM_004335	BST2	protein_coding	-1.93719	19.092	-2.05537	0.0398436	0.999738	4.27109	4.26421	4.26149	4.24167	4.24255	4.23071
GO:BP	GO:0002700	regulation of production of molecular mediator of immune response	0.428444	1	684	NM_004335	BST2	protein_coding	-1.93719	19.092	-2.05537	0.0398436	0.999738	4.27109	4.26421	4.26149	4.24167	4.24255	4.23071
GO:MF	GO:0004857	enzyme inhibitor activity	0.434858	2	684	NM_004335	BST2	protein_coding	-1.93719	19.092	-2.05537	0.0398436	0.999738	4.27109	4.26421	4.26149	4.24167	4.24255	4.23071
GO:BP	GO:0009605	response to external stimulus	0.441766	9	684	NM_004335	BST2	protein_coding	-1.93719	19.092	-2.05537	0.0398436	0.999738	4.27109	4.26421	4.26149	4.24167	4.24255	4.23071
GO:BP	GO:0051270	regulation of cellular component movement	0.443602	4	684	NM_004335	BST2	protein_coding	-1.93719	19.092	-2.05537	0.0398436	0.999738	4.27109	4.26421	4.26149	4.24167	4.24255	4.23071
GO:BP	GO:0052547	regulation of peptidase activity	0.446104	2	684	NM_004335	BST2	protein_coding	-1.93719	19.092	-2.05537	0.0398436	0.999738	4.27109	4.26421	4.26149	4.24167	4.24255	4.23071
GO:BP	GO:0051346	negative regulation of hydrolase activity	0.450617	2	684	NM_004335	BST2	protein_coding	-1.93719	19.092	-2.05537	0.0398436	0.999738	4.27109	4.26421	4.26149	4.24167	4.24255	4.23071
GO:BP	GO:0007154	cell communication	0.450805	19	684	NM_004335	BST2	protein_coding	-1.93719	19.092	-2.05537	0.0398436	0.999738	4.27109	4.26421	4.26149	4.24167	4.24255	4.23071
GO:BP	GO:0043312	neutrophil degranulation	0.458462	2	684	NM_004335	BST2	protein_coding	-1.93719	19.092	-2.05537	0.0398436	0.999738	4.27109	4.26421	4.26149	4.24167	4.24255	4.23071
GO:BP	GO:0002283	neutrophil activation involved in immune response	0.461101	2	684	NM_004335	BST2	protein_coding	-1.93719	19.092	-2.05537	0.0398436	0.999738	4.27109	4.26421	4.26149	4.24167	4.24255	4.23071
GO:BP	GO:0042119	neutrophil activation	0.471813	2	684	NM_004335	BST2	protein_coding	-1.93719	19.092	-2.05537	0.0398436	0.999738	4.27109	4.26421	4.26149	4.24167	4.24255	4.23071
GO:BP	GO:0006955	immune response	0.47327	7	684	NM_004335	BST2	protein_coding	-1.93719	19.092	-2.05537	0.0398436	0.999738	4.27109	4.26421	4.26149	4.24167	4.24255	4.23071
GO:BP	GO:0016049	cell growth	0.475984	2	684	NM_004335	BST2	protein_coding	-1.93719	19.092	-2.05537	0.0398436	0.999738	4.27109	4.26421	4.26149	4.24167	4.24255	4.23071
GO:BP	GO:0036230	granulocyte activation	0.476155	2	684	NM_004335	BST2	protein_coding	-1.93719	19.092	-2.05537	0.0398436	0.999738	4.27109	4.26421	4.26149	4.24167	4.24255	4.23071
GO:BP	GO:0030308	negative regulation of cell growth	0.492391	1	684	NM_004335	BST2	protein_coding	-1.93719	19.092	-2.05537	0.0398436	0.999738	4.27109	4.26421	4.26149	4.24167	4.24255	4.23071
GO:BP	GO:0009892	negative regulation of metabolic process	0.492391	10	684	NM_004335	BST2	protein_coding	-1.93719	19.092	-2.05537	0.0398436	0.999738	4.27109	4.26421	4.26149	4.24167	4.24255	4.23071
GO:CC	GO:0035577	azurophil granule membrane	0.495352	1	684	NM_004335	BST2	protein_coding	-1.93719	19.092	-2.05537	0.0398436	0.999738	4.27109	4.26421	4.26149	4.24167	4.24255	4.23071
GO:BP	GO:0051493	regulation of cytoskeleton organization	0.495456	2	684	NM_004335	BST2	protein_coding	-1.93719	19.092	-2.05537	0.0398436	0.999738	4.27109	4.26421	4.26149	4.24167	4.24255	4.23071
GO:BP	GO:0009607	response to biotic stimulus	0.495514	5	684	NM_004335	BST2	protein_coding	-1.93719	19.092	-2.05537	0.0398436	0.999738	4.27109	4.26421	4.26149	4.24167	4.24255	4.23071
GO:BP	GO:0043299	leukocyte degranulation	0.495514	2	684	NM_004335	BST2	protein_coding	-1.93719	19.092	-2.05537	0.0398436	0.999738	4.27109	4.26421	4.26149	4.24167	4.24255	4.23071
GO:BP	GO:0051641	cellular localization	0.496987	10	684	NM_004335	BST2	protein_coding	-1.93719	19.092	-2.05537	0.0398436	0.999738	4.27109	4.26421	4.26149	4.24167	4.24255	4.23071
GO:MF	GO:0005488	binding	0.499727	47	684	NM_004335	BST2	protein_coding	-1.93719	19.092	-2.05537	0.0398436	0.999738	4.27109	4.26421	4.26149	4.24167	4.24255	4.23071
GO:BP	GO:0034341	response to interferon-gamma	0.499811	1	684	NM_004335	BST2	protein_coding	-1.93719	19.092	-2.05537	0.0398436	0.999738	4.27109	4.26421	4.26149	4.24167	4.24255	4.23071
GO:BP	GO:0002275	myeloid cell activation involved in immune response	0.501583	2	684	NM_004335	BST2	protein_coding	-1.93719	19.092	-2.05537	0.0398436	0.999738	4.27109	4.26421	4.26149	4.24167	4.24255	4.23071
GO:BP	GO:0040011	locomotion	0.507101	6	684	NM_004335	BST2	protein_coding	-1.93719	19.092	-2.05537	0.0398436	0.999738	4.27109	4.26421	4.26149	4.24167	4.24255	4.23071
GO:BP	GO:0007165	signal transduction	0.509964	17	684	NM_004335	BST2	protein_coding	-1.93719	19.092	-2.05537	0.0398436	0.999738	4.27109	4.26421	4.26149	4.24167	4.24255	4.23071
GO:BP	GO:0035556	intracellular signal transduction	0.520747	8	684	NM_004335	BST2	protein_coding	-1.93719	19.092	-2.05537	0.0398436	0.999738	4.27109	4.26421	4.26149	4.24167	4.24255	4.23071
GO:BP	GO:0044267	cellular protein metabolic process	0.523132	14	684	NM_004335	BST2	protein_coding	-1.93719	19.092	-2.05537	0.0398436	0.999738	4.27109	4.26421	4.26149	4.24167	4.24255	4.23071
GO:CC	GO:0005771	multivesicular body	0.526564	1	684	NM_004335	BST2	protein_coding	-1.93719	19.092	-2.05537	0.0398436	0.999738	4.27109	4.26421	4.26149	4.24167	4.24255	4.23071
GO:BP	GO:0023052	signaling	0.536257	18	684	NM_004335	BST2	protein_coding	-1.93719	19.092	-2.05537	0.0398436	0.999738	4.27109	4.26421	4.26149	4.24167	4.24255	4.23071
GO:CC	GO:0005770	late endosome	0.537039	2	684	NM_004335	BST2	protein_coding	-1.93719	19.092	-2.05537	0.0398436	0.999738	4.27109	4.26421	4.26149	4.24167	4.24255	4.23071
GO:BP	GO:0006996	organelle organization	0.542259	11	684	NM_004335	BST2	protein_coding	-1.93719	19.092	-2.05537	0.0398436	0.999738	4.27109	4.26421	4.26149	4.24167	4.24255	4.23071
GO:BP	GO:0045087	innate immune response	0.54583	3	684	NM_004335	BST2	protein_coding	-1.93719	19.092	-2.05537	0.0398436	0.999738	4.27109	4.26421	4.26149	4.24167	4.24255	4.23071
GO:BP	GO:0032268	regulation of cellular protein metabolic process	0.547068	7	684	NM_004335	BST2	protein_coding	-1.93719	19.092	-2.05537	0.0398436	0.999738	4.27109	4.26421	4.26149	4.24167	4.24255	4.23071
GO:BP	GO:0065009	regulation of molecular function	0.551502	8	684	NM_004335	BST2	protein_coding	-1.93719	19.092	-2.05537	0.0398436	0.999738	4.27109	4.26421	4.26149	4.24167	4.24255	4.23071
GO:BP	GO:0045926	negative regulation of growth	0.564825	1	684	NM_004335	BST2	protein_coding	-1.93719	19.092	-2.05537	0.0398436	0.999738	4.27109	4.26421	4.26149	4.24167	4.24255	4.23071
GO:BP	GO:0007010	cytoskeleton organization	0.566512	4	684	NM_004335	BST2	protein_coding	-1.93719	19.092	-2.05537	0.0398436	0.999738	4.27109	4.26421	4.26149	4.24167	4.24255	4.23071
GO:BP	GO:0019538	protein metabolic process	0.567159	15	684	NM_004335	BST2	protein_coding	-1.93719	19.092	-2.05537	0.0398436	0.999738	4.27109	4.26421	4.26149	4.24167	4.24255	4.23071
GO:CC	GO:0030141	secretory granule	0.567597	4	684	NM_004335	BST2	protein_coding	-1.93719	19.092	-2.05537	0.0398436	0.999738	4.27109	4.26421	4.26149	4.24167	4.24255	4.23071
GO:BP	GO:0051607	defense response to virus	0.571213	1	684	NM_004335	BST2	protein_coding	-1.93719	19.092	-2.05537	0.0398436	0.999738	4.27109	4.26421	4.26149	4.24167	4.24255	4.23071
GO:BP	GO:0140546	defense response to symbiont	0.571213	1	684	NM_004335	BST2	protein_coding	-1.93719	19.092	-2.05537	0.0398436	0.999738	4.27109	4.26421	4.26149	4.24167	4.24255	4.23071
GO:BP	GO:0006508	proteolysis	0.571378	5	684	NM_004335	BST2	protein_coding	-1.93719	19.092	-2.05537	0.0398436	0.999738	4.27109	4.26421	4.26149	4.24167	4.24255	4.23071
GO:BP	GO:1902531	regulation of intracellular signal transduction	0.57769	5	684	NM_004335	BST2	protein_coding	-1.93719	19.092	-2.05537	0.0398436	0.999738	4.27109	4.26421	4.26149	4.24167	4.24255	4.23071
GO:CC	GO:0043226	organelle	0.594129	40	684	NM_004335	BST2	protein_coding	-1.93719	19.092	-2.05537	0.0398436	0.999738	4.27109	4.26421	4.26149	4.24167	4.24255	4.23071
GO:CC	GO:0005622	intracellular anatomical structure	0.594129	42	684	NM_004335	BST2	protein_coding	-1.93719	19.092	-2.05537	0.0398436	0.999738	4.27109	4.26421	4.26149	4.24167	4.24255	4.23071
GO:CC	GO:0071944	cell periphery	0.594129	18	684	NM_004335	BST2	protein_coding	-1.93719	19.092	-2.05537	0.0398436	0.999738	4.27109	4.26421	4.26149	4.24167	4.24255	4.23071
GO:CC	GO:0005768	endosome	0.594129	4	684	NM_004335	BST2	protein_coding	-1.93719	19.092	-2.05537	0.0398436	0.999738	4.27109	4.26421	4.26149	4.24167	4.24255	4.23071
GO:CC	GO:0043229	intracellular organelle	0.594129	36	684	NM_004335	BST2	protein_coding	-1.93719	19.092	-2.05537	0.0398436	0.999738	4.27109	4.26421	4.26149	4.24167	4.24255	4.23071
GO:CC	GO:0000323	lytic vacuole	0.594241	3	684	NM_004335	BST2	protein_coding	-1.93719	19.092	-2.05537	0.0398436	0.999738	4.27109	4.26421	4.26149	4.24167	4.24255	4.23071
GO:CC	GO:0005764	lysosome	0.594241	3	684	NM_004335	BST2	protein_coding	-1.93719	19.092	-2.05537	0.0398436	0.999738	4.27109	4.26421	4.26149	4.24167	4.24255	4.23071
GO:CC	GO:0030659	cytoplasmic vesicle membrane	0.594761	3	684	NM_004335	BST2	protein_coding	-1.93719	19.092	-2.05537	0.0398436	0.999738	4.27109	4.26421	4.26149	4.24167	4.24255	4.23071
GO:CC	GO:0005773	vacuole	0.594761	3	684	NM_004335	BST2	protein_coding	-1.93719	19.092	-2.05537	0.0398436	0.999738	4.27109	4.26421	4.26149	4.24167	4.24255	4.23071
GO:CC	GO:0012506	vesicle membrane	0.594761	3	684	NM_004335	BST2	protein_coding	-1.93719	19.092	-2.05537	0.0398436	0.999738	4.27109	4.26421	4.26149	4.24167	4.24255	4.23071
GO:CC	GO:0012505	endomembrane system	0.594761	14	684	NM_004335	BST2	protein_coding	-1.93719	19.092	-2.05537	0.0398436	0.999738	4.27109	4.26421	4.26149	4.24167	4.24255	4.23071
GO:CC	GO:0005886	plasma membrane	0.594761	17	684	NM_004335	BST2	protein_coding	-1.93719	19.092	-2.05537	0.0398436	0.999738	4.27109	4.26421	4.26149	4.24167	4.24255	4.23071
GO:CC	GO:0031225	anchored component of membrane	0.594761	1	684	NM_004335	BST2	protein_coding	-1.93719	19.092	-2.05537	0.0398436	0.999738	4.27109	4.26421	4.26149	4.24167	4.24255	4.23071
GO:CC	GO:0043227	membrane-bounded organelle	0.594761	36	684	NM_004335	BST2	protein_coding	-1.93719	19.092	-2.05537	0.0398436	0.999738	4.27109	4.26421	4.26149	4.24167	4.24255	4.23071
GO:BP	GO:0051246	regulation of protein metabolic process	0.598932	7	684	NM_004335	BST2	protein_coding	-1.93719	19.092	-2.05537	0.0398436	0.999738	4.27109	4.26421	4.26149	4.24167	4.24255	4.23071
GO:BP	GO:0002440	production of molecular mediator of immune response	0.603276	1	684	NM_004335	BST2	protein_coding	-1.93719	19.092	-2.05537	0.0398436	0.999738	4.27109	4.26421	4.26149	4.24167	4.24255	4.23071
GO:BP	GO:0006928	movement of cell or subcellular component	0.603481	6	684	NM_004335	BST2	protein_coding	-1.93719	19.092	-2.05537	0.0398436	0.999738	4.27109	4.26421	4.26149	4.24167	4.24255	4.23071
GO:BP	GO:1901564	organonitrogen compound metabolic process	0.609375	17	684	NM_004335	BST2	protein_coding	-1.93719	19.092	-2.05537	0.0398436	0.999738	4.27109	4.26421	4.26149	4.24167	4.24255	4.23071
GO:BP	GO:0009966	regulation of signal transduction	0.626185	8	684	NM_004335	BST2	protein_coding	-1.93719	19.092	-2.05537	0.0398436	0.999738	4.27109	4.26421	4.26149	4.24167	4.24255	4.23071
GO:BP	GO:0030162	regulation of proteolysis	0.630699	2	684	NM_004335	BST2	protein_coding	-1.93719	19.092	-2.05537	0.0398436	0.999738	4.27109	4.26421	4.26149	4.24167	4.24255	4.23071
GO:BP	GO:0051241	negative regulation of multicellular organismal process	0.631523	3	684	NM_004335	BST2	protein_coding	-1.93719	19.092	-2.05537	0.0398436	0.999738	4.27109	4.26421	4.26149	4.24167	4.24255	4.23071
GO:BP	GO:0043207	response to external biotic stimulus	0.639735	4	684	NM_004335	BST2	protein_coding	-1.93719	19.092	-2.05537	0.0398436	0.999738	4.27109	4.26421	4.26149	4.24167	4.24255	4.23071
GO:BP	GO:0051707	response to other organism	0.639735	4	684	NM_004335	BST2	protein_coding	-1.93719	19.092	-2.05537	0.0398436	0.999738	4.27109	4.26421	4.26149	4.24167	4.24255	4.23071
GO:BP	GO:0051179	localization	0.6449	17	684	NM_004335	BST2	protein_coding	-1.93719	19.092	-2.05537	0.0398436	0.999738	4.27109	4.26421	4.26149	4.24167	4.24255	4.23071
GO:BP	GO:0098542	defense response to other organism	0.652817	3	684	NM_004335	BST2	protein_coding	-1.93719	19.092	-2.05537	0.0398436	0.999738	4.27109	4.26421	4.26149	4.24167	4.24255	4.23071
GO:BP	GO:0009615	response to virus	0.656506	1	684	NM_004335	BST2	protein_coding	-1.93719	19.092	-2.05537	0.0398436	0.999738	4.27109	4.26421	4.26149	4.24167	4.24255	4.23071
GO:BP	GO:0032956	regulation of actin cytoskeleton organization	0.66414	1	684	NM_004335	BST2	protein_coding	-1.93719	19.092	-2.05537	0.0398436	0.999738	4.27109	4.26421	4.26149	4.24167	4.24255	4.23071
GO:BP	GO:0016477	cell migration	0.666554	4	684	NM_004335	BST2	protein_coding	-1.93719	19.092	-2.05537	0.0398436	0.999738	4.27109	4.26421	4.26149	4.24167	4.24255	4.23071
GO:BP	GO:0030029	actin filament-based process	0.666554	2	684	NM_004335	BST2	protein_coding	-1.93719	19.092	-2.05537	0.0398436	0.999738	4.27109	4.26421	4.26149	4.24167	4.24255	4.23071
GO:BP	GO:0050896	response to stimulus	0.675382	23	684	NM_004335	BST2	protein_coding	-1.93719	19.092	-2.05537	0.0398436	0.999738	4.27109	4.26421	4.26149	4.24167	4.24255	4.23071
GO:BP	GO:0043086	negative regulation of catalytic activity	0.684664	2	684	NM_004335	BST2	protein_coding	-1.93719	19.092	-2.05537	0.0398436	0.999738	4.27109	4.26421	4.26149	4.24167	4.24255	4.23071
GO:BP	GO:0051336	regulation of hydrolase activity	0.692113	3	684	NM_004335	BST2	protein_coding	-1.93719	19.092	-2.05537	0.0398436	0.999738	4.27109	4.26421	4.26149	4.24167	4.24255	4.23071
GO:BP	GO:0002683	negative regulation of immune system process	0.701285	1	684	NM_004335	BST2	protein_coding	-1.93719	19.092	-2.05537	0.0398436	0.999738	4.27109	4.26421	4.26149	4.24167	4.24255	4.23071
GO:BP	GO:0048583	regulation of response to stimulus	0.702325	10	684	NM_004335	BST2	protein_coding	-1.93719	19.092	-2.05537	0.0398436	0.999738	4.27109	4.26421	4.26149	4.24167	4.24255	4.23071
GO:BP	GO:0006952	defense response	0.721005	4	684	NM_004335	BST2	protein_coding	-1.93719	19.092	-2.05537	0.0398436	0.999738	4.27109	4.26421	4.26149	4.24167	4.24255	4.23071
GO:BP	GO:0044419	biological process involved in interspecies interaction between organisms	0.721671	5	684	NM_004335	BST2	protein_coding	-1.93719	19.092	-2.05537	0.0398436	0.999738	4.27109	4.26421	4.26149	4.24167	4.24255	4.23071
GO:BP	GO:0016032	viral process	0.724837	2	684	NM_004335	BST2	protein_coding	-1.93719	19.092	-2.05537	0.0398436	0.999738	4.27109	4.26421	4.26149	4.24167	4.24255	4.23071
GO:BP	GO:0048870	cell motility	0.727873	4	684	NM_004335	BST2	protein_coding	-1.93719	19.092	-2.05537	0.0398436	0.999738	4.27109	4.26421	4.26149	4.24167	4.24255	4.23071
GO:BP	GO:0051674	localization of cell	0.727873	4	684	NM_004335	BST2	protein_coding	-1.93719	19.092	-2.05537	0.0398436	0.999738	4.27109	4.26421	4.26149	4.24167	4.24255	4.23071
GO:BP	GO:0010646	regulation of cell communication	0.732691	8	684	NM_004335	BST2	protein_coding	-1.93719	19.092	-2.05537	0.0398436	0.999738	4.27109	4.26421	4.26149	4.24167	4.24255	4.23071
GO:CC	GO:0030667	secretory granule membrane	0.732789	1	684	NM_004335	BST2	protein_coding	-1.93719	19.092	-2.05537	0.0398436	0.999738	4.27109	4.26421	4.26149	4.24167	4.24255	4.23071
GO:BP	GO:0023051	regulation of signaling	0.738896	8	684	NM_004335	BST2	protein_coding	-1.93719	19.092	-2.05537	0.0398436	0.999738	4.27109	4.26421	4.26149	4.24167	4.24255	4.23071
GO:CC	GO:0043231	intracellular membrane-bounded organelle	0.745072	30	684	NM_004335	BST2	protein_coding	-1.93719	19.092	-2.05537	0.0398436	0.999738	4.27109	4.26421	4.26149	4.24167	4.24255	4.23071
GO:BP	GO:0044403	biological process involved in symbiotic interaction	0.745422	2	684	NM_004335	BST2	protein_coding	-1.93719	19.092	-2.05537	0.0398436	0.999738	4.27109	4.26421	4.26149	4.24167	4.24255	4.23071
GO:CC	GO:0045121	membrane raft	0.746303	1	684	NM_004335	BST2	protein_coding	-1.93719	19.092	-2.05537	0.0398436	0.999738	4.27109	4.26421	4.26149	4.24167	4.24255	4.23071
GO:CC	GO:0098857	membrane microdomain	0.746303	1	684	NM_004335	BST2	protein_coding	-1.93719	19.092	-2.05537	0.0398436	0.999738	4.27109	4.26421	4.26149	4.24167	4.24255	4.23071
GO:BP	GO:0050790	regulation of catalytic activity	0.765659	5	684	NM_004335	BST2	protein_coding	-1.93719	19.092	-2.05537	0.0398436	0.999738	4.27109	4.26421	4.26149	4.24167	4.24255	4.23071
GO:MF	GO:0030234	enzyme regulator activity	0.774768	3	684	NM_004335	BST2	protein_coding	-1.93719	19.092	-2.05537	0.0398436	0.999738	4.27109	4.26421	4.26149	4.24167	4.24255	4.23071
GO:MF	GO:0005515	protein binding	0.774768	39	684	NM_004335	BST2	protein_coding	-1.93719	19.092	-2.05537	0.0398436	0.999738	4.27109	4.26421	4.26149	4.24167	4.24255	4.23071
GO:CC	GO:0098852	lytic vacuole membrane	0.776492	1	684	NM_004335	BST2	protein_coding	-1.93719	19.092	-2.05537	0.0398436	0.999738	4.27109	4.26421	4.26149	4.24167	4.24255	4.23071
GO:CC	GO:0005765	lysosomal membrane	0.776492	1	684	NM_004335	BST2	protein_coding	-1.93719	19.092	-2.05537	0.0398436	0.999738	4.27109	4.26421	4.26149	4.24167	4.24255	4.23071
GO:BP	GO:0032269	negative regulation of cellular protein metabolic process	0.787869	2	684	NM_004335	BST2	protein_coding	-1.93719	19.092	-2.05537	0.0398436	0.999738	4.27109	4.26421	4.26149	4.24167	4.24255	4.23071
GO:CC	GO:0110165	cellular anatomical entity	0.791269	51	684	NM_004335	BST2	protein_coding	-1.93719	19.092	-2.05537	0.0398436	0.999738	4.27109	4.26421	4.26149	4.24167	4.24255	4.23071
GO:BP	GO:0051248	negative regulation of protein metabolic process	0.806206	2	684	NM_004335	BST2	protein_coding	-1.93719	19.092	-2.05537	0.0398436	0.999738	4.27109	4.26421	4.26149	4.24167	4.24255	4.23071
GO:CC	GO:0005774	vacuolar membrane	0.821418	1	684	NM_004335	BST2	protein_coding	-1.93719	19.092	-2.05537	0.0398436	0.999738	4.27109	4.26421	4.26149	4.24167	4.24255	4.23071
GO:MF	GO:0003723	RNA binding	0.828277	4	684	NM_004335	BST2	protein_coding	-1.93719	19.092	-2.05537	0.0398436	0.999738	4.27109	4.26421	4.26149	4.24167	4.24255	4.23071
GO:BP	GO:0030036	actin cytoskeleton organization	0.850026	1	684	NM_004335	BST2	protein_coding	-1.93719	19.092	-2.05537	0.0398436	0.999738	4.27109	4.26421	4.26149	4.24167	4.24255	4.23071
GO:CC	GO:0016021	integral component of membrane	0.911527	13	684	NM_004335	BST2	protein_coding	-1.93719	19.092	-2.05537	0.0398436	0.999738	4.27109	4.26421	4.26149	4.24167	4.24255	4.23071
GO:CC	GO:0005794	Golgi apparatus	0.912341	3	684	NM_004335	BST2	protein_coding	-1.93719	19.092	-2.05537	0.0398436	0.999738	4.27109	4.26421	4.26149	4.24167	4.24255	4.23071
GO:CC	GO:0031224	intrinsic component of membrane	0.922205	13	684	NM_004335	BST2	protein_coding	-1.93719	19.092	-2.05537	0.0398436	0.999738	4.27109	4.26421	4.26149	4.24167	4.24255	4.23071
GO:CC	GO:0005737	cytoplasm	0.922205	29	684	NM_004335	BST2	protein_coding	-1.93719	19.092	-2.05537	0.0398436	0.999738	4.27109	4.26421	4.26149	4.24167	4.24255	4.23071
GO:CC	GO:0098588	bounding membrane of organelle	0.922205	4	684	NM_004335	BST2	protein_coding	-1.93719	19.092	-2.05537	0.0398436	0.999738	4.27109	4.26421	4.26149	4.24167	4.24255	4.23071
GO:CC	GO:0016020	membrane	0.928679	23	684	NM_004335	BST2	protein_coding	-1.93719	19.092	-2.05537	0.0398436	0.999738	4.27109	4.26421	4.26149	4.24167	4.24255	4.23071
GO:CC	GO:0005829	cytosol	0.959125	10	684	NM_004335	BST2	protein_coding	-1.93719	19.092	-2.05537	0.0398436	0.999738	4.27109	4.26421	4.26149	4.24167	4.24255	4.23071
GO:CC	GO:0031090	organelle membrane	0.967997	6	684	NM_004335	BST2	protein_coding	-1.93719	19.092	-2.05537	0.0398436	0.999738	4.27109	4.26421	4.26149	4.24167	4.24255	4.23071
GO:MF	GO:0003674	molecular_function	0.997325	50	684	NM_004335	BST2	protein_coding	-1.93719	19.092	-2.05537	0.0398436	0.999738	4.27109	4.26421	4.26149	4.24167	4.24255	4.23071
GO:CC	GO:0005575	cellular_component	1	51	684	NM_004335	BST2	protein_coding	-1.93719	19.092	-2.05537	0.0398436	0.999738	4.27109	4.26421	4.26149	4.24167	4.24255	4.23071
GO:BP	GO:0008150	biological_process	1	45	684	NM_004335	BST2	protein_coding	-1.93719	19.092	-2.05537	0.0398436	0.999738	4.27109	4.26421	4.26149	4.24167	4.24255	4.23071
GO:MF	GO:0031714	C5a anaphylatoxin chemotactic receptor binding	0.0946134	1	718	NM_000064	C3	protein_coding	-1.58736	45.0006	-2.01864	0.0435248	0.999738	5.5129	5.5112	5.4958	5.42907	5.47894	5.48134
GO:MF	GO:0031715	C5L2 anaphylatoxin chemotactic receptor binding	0.0946134	1	718	NM_000064	C3	protein_coding	-1.58736	45.0006	-2.01864	0.0435248	0.999738	5.5129	5.5112	5.4958	5.42907	5.47894	5.48134
GO:BP	GO:0002524	hypersensitivity	0.110919	2	718	NM_000064	C3	protein_coding	-1.58736	45.0006	-2.01864	0.0435248	0.999738	5.5129	5.5112	5.4958	5.42907	5.47894	5.48134
GO:BP	GO:0048731	system development	0.110919	21	718	NM_000064	C3	protein_coding	-1.58736	45.0006	-2.01864	0.0435248	0.999738	5.5129	5.5112	5.4958	5.42907	5.47894	5.48134
GO:BP	GO:0001798	positive regulation of type IIa hypersensitivity	0.110919	1	718	NM_000064	C3	protein_coding	-1.58736	45.0006	-2.01864	0.0435248	0.999738	5.5129	5.5112	5.4958	5.42907	5.47894	5.48134
GO:BP	GO:0002675	positive regulation of acute inflammatory response	0.110919	2	718	NM_000064	C3	protein_coding	-1.58736	45.0006	-2.01864	0.0435248	0.999738	5.5129	5.5112	5.4958	5.42907	5.47894	5.48134
GO:BP	GO:0002673	regulation of acute inflammatory response	0.110919	2	718	NM_000064	C3	protein_coding	-1.58736	45.0006	-2.01864	0.0435248	0.999738	5.5129	5.5112	5.4958	5.42907	5.47894	5.48134
GO:BP	GO:0002861	regulation of inflammatory response to antigenic stimulus	0.110919	2	718	NM_000064	C3	protein_coding	-1.58736	45.0006	-2.01864	0.0435248	0.999738	5.5129	5.5112	5.4958	5.42907	5.47894	5.48134
GO:BP	GO:0002863	positive regulation of inflammatory response to antigenic stimulus	0.110919	2	718	NM_000064	C3	protein_coding	-1.58736	45.0006	-2.01864	0.0435248	0.999738	5.5129	5.5112	5.4958	5.42907	5.47894	5.48134
GO:BP	GO:0002864	regulation of acute inflammatory response to antigenic stimulus	0.110919	2	718	NM_000064	C3	protein_coding	-1.58736	45.0006	-2.01864	0.0435248	0.999738	5.5129	5.5112	5.4958	5.42907	5.47894	5.48134
GO:BP	GO:0002866	positive regulation of acute inflammatory response to antigenic stimulus	0.110919	2	718	NM_000064	C3	protein_coding	-1.58736	45.0006	-2.01864	0.0435248	0.999738	5.5129	5.5112	5.4958	5.42907	5.47894	5.48134
GO:BP	GO:0002883	regulation of hypersensitivity	0.110919	2	718	NM_000064	C3	protein_coding	-1.58736	45.0006	-2.01864	0.0435248	0.999738	5.5129	5.5112	5.4958	5.42907	5.47894	5.48134
GO:BP	GO:0002885	positive regulation of hypersensitivity	0.110919	2	718	NM_000064	C3	protein_coding	-1.58736	45.0006	-2.01864	0.0435248	0.999738	5.5129	5.5112	5.4958	5.42907	5.47894	5.48134
GO:BP	GO:0002894	positive regulation of type II hypersensitivity	0.110919	1	718	NM_000064	C3	protein_coding	-1.58736	45.0006	-2.01864	0.0435248	0.999738	5.5129	5.5112	5.4958	5.42907	5.47894	5.48134
GO:BP	GO:0002922	positive regulation of humoral immune response	0.110919	2	718	NM_000064	C3	protein_coding	-1.58736	45.0006	-2.01864	0.0435248	0.999738	5.5129	5.5112	5.4958	5.42907	5.47894	5.48134
GO:BP	GO:0001970	positive regulation of activation of membrane attack complex	0.110919	1	718	NM_000064	C3	protein_coding	-1.58736	45.0006	-2.01864	0.0435248	0.999738	5.5129	5.5112	5.4958	5.42907	5.47894	5.48134
GO:BP	GO:0010468	regulation of gene expression	0.110919	22	718	NM_000064	C3	protein_coding	-1.58736	45.0006	-2.01864	0.0435248	0.999738	5.5129	5.5112	5.4958	5.42907	5.47894	5.48134
GO:BP	GO:0002438	acute inflammatory response to antigenic stimulus	0.110919	2	718	NM_000064	C3	protein_coding	-1.58736	45.0006	-2.01864	0.0435248	0.999738	5.5129	5.5112	5.4958	5.42907	5.47894	5.48134
GO:BP	GO:0046463	acylglycerol biosynthetic process	0.110919	2	718	NM_000064	C3	protein_coding	-1.58736	45.0006	-2.01864	0.0435248	0.999738	5.5129	5.5112	5.4958	5.42907	5.47894	5.48134
GO:BP	GO:0046460	neutral lipid biosynthetic process	0.110919	2	718	NM_000064	C3	protein_coding	-1.58736	45.0006	-2.01864	0.0435248	0.999738	5.5129	5.5112	5.4958	5.42907	5.47894	5.48134
GO:BP	GO:0031326	regulation of cellular biosynthetic process	0.110919	19	718	NM_000064	C3	protein_coding	-1.58736	45.0006	-2.01864	0.0435248	0.999738	5.5129	5.5112	5.4958	5.42907	5.47894	5.48134
GO:BP	GO:0009889	regulation of biosynthetic process	0.110919	19	718	NM_000064	C3	protein_coding	-1.58736	45.0006	-2.01864	0.0435248	0.999738	5.5129	5.5112	5.4958	5.42907	5.47894	5.48134
GO:BP	GO:0030154	cell differentiation	0.110919	19	718	NM_000064	C3	protein_coding	-1.58736	45.0006	-2.01864	0.0435248	0.999738	5.5129	5.5112	5.4958	5.42907	5.47894	5.48134
GO:BP	GO:0042551	neuron maturation	0.110919	2	718	NM_000064	C3	protein_coding	-1.58736	45.0006	-2.01864	0.0435248	0.999738	5.5129	5.5112	5.4958	5.42907	5.47894	5.48134
GO:BP	GO:0019432	triglyceride biosynthetic process	0.110919	2	718	NM_000064	C3	protein_coding	-1.58736	45.0006	-2.01864	0.0435248	0.999738	5.5129	5.5112	5.4958	5.42907	5.47894	5.48134
GO:BP	GO:0051094	positive regulation of developmental process	0.110919	9	718	NM_000064	C3	protein_coding	-1.58736	45.0006	-2.01864	0.0435248	0.999738	5.5129	5.5112	5.4958	5.42907	5.47894	5.48134
GO:BP	GO:0051239	regulation of multicellular organismal process	0.110919	15	718	NM_000064	C3	protein_coding	-1.58736	45.0006	-2.01864	0.0435248	0.999738	5.5129	5.5112	5.4958	5.42907	5.47894	5.48134
GO:BP	GO:0051240	positive regulation of multicellular organismal process	0.110919	11	718	NM_000064	C3	protein_coding	-1.58736	45.0006	-2.01864	0.0435248	0.999738	5.5129	5.5112	5.4958	5.42907	5.47894	5.48134
GO:BP	GO:0150062	complement-mediated synapse pruning	0.110919	1	718	NM_000064	C3	protein_coding	-1.58736	45.0006	-2.01864	0.0435248	0.999738	5.5129	5.5112	5.4958	5.42907	5.47894	5.48134
GO:BP	GO:0150064	vertebrate eye-specific patterning	0.110919	1	718	NM_000064	C3	protein_coding	-1.58736	45.0006	-2.01864	0.0435248	0.999738	5.5129	5.5112	5.4958	5.42907	5.47894	5.48134
GO:BP	GO:0035846	oviduct epithelium development	0.110919	1	718	NM_000064	C3	protein_coding	-1.58736	45.0006	-2.01864	0.0435248	0.999738	5.5129	5.5112	5.4958	5.42907	5.47894	5.48134
GO:BP	GO:0010467	gene expression	0.111965	24	718	NM_000064	C3	protein_coding	-1.58736	45.0006	-2.01864	0.0435248	0.999738	5.5129	5.5112	5.4958	5.42907	5.47894	5.48134
GO:BP	GO:0048869	cellular developmental process	0.116874	19	718	NM_000064	C3	protein_coding	-1.58736	45.0006	-2.01864	0.0435248	0.999738	5.5129	5.5112	5.4958	5.42907	5.47894	5.48134
GO:BP	GO:0001796	regulation of type IIa hypersensitivity	0.116921	1	718	NM_000064	C3	protein_coding	-1.58736	45.0006	-2.01864	0.0435248	0.999738	5.5129	5.5112	5.4958	5.42907	5.47894	5.48134
GO:BP	GO:0001794	type IIa hypersensitivity	0.116921	1	718	NM_000064	C3	protein_coding	-1.58736	45.0006	-2.01864	0.0435248	0.999738	5.5129	5.5112	5.4958	5.42907	5.47894	5.48134
GO:BP	GO:0002892	regulation of type II hypersensitivity	0.116921	1	718	NM_000064	C3	protein_coding	-1.58736	45.0006	-2.01864	0.0435248	0.999738	5.5129	5.5112	5.4958	5.42907	5.47894	5.48134
GO:BP	GO:0002445	type II hypersensitivity	0.116921	1	718	NM_000064	C3	protein_coding	-1.58736	45.0006	-2.01864	0.0435248	0.999738	5.5129	5.5112	5.4958	5.42907	5.47894	5.48134
GO:BP	GO:0009058	biosynthetic process	0.116921	24	718	NM_000064	C3	protein_coding	-1.58736	45.0006	-2.01864	0.0435248	0.999738	5.5129	5.5112	5.4958	5.42907	5.47894	5.48134
GO:BP	GO:0045917	positive regulation of complement activation	0.116921	1	718	NM_000064	C3	protein_coding	-1.58736	45.0006	-2.01864	0.0435248	0.999738	5.5129	5.5112	5.4958	5.42907	5.47894	5.48134
GO:BP	GO:0060627	regulation of vesicle-mediated transport	0.121537	5	718	NM_000064	C3	protein_coding	-1.58736	45.0006	-2.01864	0.0435248	0.999738	5.5129	5.5112	5.4958	5.42907	5.47894	5.48134
GO:BP	GO:0046903	secretion	0.121537	9	718	NM_000064	C3	protein_coding	-1.58736	45.0006	-2.01864	0.0435248	0.999738	5.5129	5.5112	5.4958	5.42907	5.47894	5.48134
GO:BP	GO:0010628	positive regulation of gene expression	0.121537	12	718	NM_000064	C3	protein_coding	-1.58736	45.0006	-2.01864	0.0435248	0.999738	5.5129	5.5112	5.4958	5.42907	5.47894	5.48134
GO:BP	GO:0002437	inflammatory response to antigenic stimulus	0.121537	2	718	NM_000064	C3	protein_coding	-1.58736	45.0006	-2.01864	0.0435248	0.999738	5.5129	5.5112	5.4958	5.42907	5.47894	5.48134
GO:BP	GO:0022414	reproductive process	0.121537	9	718	NM_000064	C3	protein_coding	-1.58736	45.0006	-2.01864	0.0435248	0.999738	5.5129	5.5112	5.4958	5.42907	5.47894	5.48134
GO:BP	GO:0000003	reproduction	0.121537	9	718	NM_000064	C3	protein_coding	-1.58736	45.0006	-2.01864	0.0435248	0.999738	5.5129	5.5112	5.4958	5.42907	5.47894	5.48134
GO:BP	GO:0001775	cell activation	0.121537	9	718	NM_000064	C3	protein_coding	-1.58736	45.0006	-2.01864	0.0435248	0.999738	5.5129	5.5112	5.4958	5.42907	5.47894	5.48134
GO:BP	GO:0003006	developmental process involved in reproduction	0.121537	7	718	NM_000064	C3	protein_coding	-1.58736	45.0006	-2.01864	0.0435248	0.999738	5.5129	5.5112	5.4958	5.42907	5.47894	5.48134
GO:BP	GO:0001969	regulation of activation of membrane attack complex	0.121537	1	718	NM_000064	C3	protein_coding	-1.58736	45.0006	-2.01864	0.0435248	0.999738	5.5129	5.5112	5.4958	5.42907	5.47894	5.48134
GO:BP	GO:0001905	activation of membrane attack complex	0.121537	1	718	NM_000064	C3	protein_coding	-1.58736	45.0006	-2.01864	0.0435248	0.999738	5.5129	5.5112	5.4958	5.42907	5.47894	5.48134
GO:BP	GO:0060066	oviduct development	0.121537	1	718	NM_000064	C3	protein_coding	-1.58736	45.0006	-2.01864	0.0435248	0.999738	5.5129	5.5112	5.4958	5.42907	5.47894	5.48134
GO:BP	GO:0051128	regulation of cellular component organization	0.127953	12	718	NM_000064	C3	protein_coding	-1.58736	45.0006	-2.01864	0.0435248	0.999738	5.5129	5.5112	5.4958	5.42907	5.47894	5.48134
GO:BP	GO:0044249	cellular biosynthetic process	0.128139	23	718	NM_000064	C3	protein_coding	-1.58736	45.0006	-2.01864	0.0435248	0.999738	5.5129	5.5112	5.4958	5.42907	5.47894	5.48134
GO:BP	GO:0002703	regulation of leukocyte mediated immunity	0.128216	3	718	NM_000064	C3	protein_coding	-1.58736	45.0006	-2.01864	0.0435248	0.999738	5.5129	5.5112	5.4958	5.42907	5.47894	5.48134
GO:BP	GO:0051171	regulation of nitrogen compound metabolic process	0.132514	22	718	NM_000064	C3	protein_coding	-1.58736	45.0006	-2.01864	0.0435248	0.999738	5.5129	5.5112	5.4958	5.42907	5.47894	5.48134
GO:BP	GO:0045321	leukocyte activation	0.132514	8	718	NM_000064	C3	protein_coding	-1.58736	45.0006	-2.01864	0.0435248	0.999738	5.5129	5.5112	5.4958	5.42907	5.47894	5.48134
GO:BP	GO:0046890	regulation of lipid biosynthetic process	0.132514	3	718	NM_000064	C3	protein_coding	-1.58736	45.0006	-2.01864	0.0435248	0.999738	5.5129	5.5112	5.4958	5.42907	5.47894	5.48134
GO:BP	GO:0002699	positive regulation of immune effector process	0.132514	3	718	NM_000064	C3	protein_coding	-1.58736	45.0006	-2.01864	0.0435248	0.999738	5.5129	5.5112	5.4958	5.42907	5.47894	5.48134
GO:BP	GO:1901576	organic substance biosynthetic process	0.132514	23	718	NM_000064	C3	protein_coding	-1.58736	45.0006	-2.01864	0.0435248	0.999738	5.5129	5.5112	5.4958	5.42907	5.47894	5.48134
GO:BP	GO:0051173	positive regulation of nitrogen compound metabolic process	0.134726	14	718	NM_000064	C3	protein_coding	-1.58736	45.0006	-2.01864	0.0435248	0.999738	5.5129	5.5112	5.4958	5.42907	5.47894	5.48134
GO:BP	GO:0010827	regulation of glucose transmembrane transport	0.137356	2	718	NM_000064	C3	protein_coding	-1.58736	45.0006	-2.01864	0.0435248	0.999738	5.5129	5.5112	5.4958	5.42907	5.47894	5.48134
GO:BP	GO:2000427	positive regulation of apoptotic cell clearance	0.141173	1	718	NM_000064	C3	protein_coding	-1.58736	45.0006	-2.01864	0.0435248	0.999738	5.5129	5.5112	5.4958	5.42907	5.47894	5.48134
GO:BP	GO:0010604	positive regulation of macromolecule metabolic process	0.146301	15	718	NM_000064	C3	protein_coding	-1.58736	45.0006	-2.01864	0.0435248	0.999738	5.5129	5.5112	5.4958	5.42907	5.47894	5.48134
GO:MF	GO:0005102	signaling receptor binding	0.14837	9	718	NM_000064	C3	protein_coding	-1.58736	45.0006	-2.01864	0.0435248	0.999738	5.5129	5.5112	5.4958	5.42907	5.47894	5.48134
GO:BP	GO:0071695	anatomical structure maturation	0.149417	3	718	NM_000064	C3	protein_coding	-1.58736	45.0006	-2.01864	0.0435248	0.999738	5.5129	5.5112	5.4958	5.42907	5.47894	5.48134
GO:BP	GO:0030182	neuron differentiation	0.150895	8	718	NM_000064	C3	protein_coding	-1.58736	45.0006	-2.01864	0.0435248	0.999738	5.5129	5.5112	5.4958	5.42907	5.47894	5.48134
GO:BP	GO:0080090	regulation of primary metabolic process	0.150895	22	718	NM_000064	C3	protein_coding	-1.58736	45.0006	-2.01864	0.0435248	0.999738	5.5129	5.5112	5.4958	5.42907	5.47894	5.48134
GO:BP	GO:0002824	positive regulation of adaptive immune response based on somatic recombination of immune receptors built from immunoglobulin superfamily domains	0.150895	2	718	NM_000064	C3	protein_coding	-1.58736	45.0006	-2.01864	0.0435248	0.999738	5.5129	5.5112	5.4958	5.42907	5.47894	5.48134
GO:BP	GO:0050808	synapse organization	0.150895	4	718	NM_000064	C3	protein_coding	-1.58736	45.0006	-2.01864	0.0435248	0.999738	5.5129	5.5112	5.4958	5.42907	5.47894	5.48134
GO:BP	GO:0001819	positive regulation of cytokine production	0.150895	4	718	NM_000064	C3	protein_coding	-1.58736	45.0006	-2.01864	0.0435248	0.999738	5.5129	5.5112	5.4958	5.42907	5.47894	5.48134
GO:BP	GO:0097278	complement-dependent cytotoxicity	0.150895	1	718	NM_000064	C3	protein_coding	-1.58736	45.0006	-2.01864	0.0435248	0.999738	5.5129	5.5112	5.4958	5.42907	5.47894	5.48134
GO:BP	GO:0007275	multicellular organism development	0.150895	21	718	NM_000064	C3	protein_coding	-1.58736	45.0006	-2.01864	0.0435248	0.999738	5.5129	5.5112	5.4958	5.42907	5.47894	5.48134
GO:BP	GO:2000425	regulation of apoptotic cell clearance	0.150895	1	718	NM_000064	C3	protein_coding	-1.58736	45.0006	-2.01864	0.0435248	0.999738	5.5129	5.5112	5.4958	5.42907	5.47894	5.48134
GO:BP	GO:0098883	synapse pruning	0.150895	1	718	NM_000064	C3	protein_coding	-1.58736	45.0006	-2.01864	0.0435248	0.999738	5.5129	5.5112	5.4958	5.42907	5.47894	5.48134
GO:MF	GO:0098772	molecular function regulator	0.150986	11	718	NM_000064	C3	protein_coding	-1.58736	45.0006	-2.01864	0.0435248	0.999738	5.5129	5.5112	5.4958	5.42907	5.47894	5.48134
GO:BP	GO:0050793	regulation of developmental process	0.152262	12	718	NM_000064	C3	protein_coding	-1.58736	45.0006	-2.01864	0.0435248	0.999738	5.5129	5.5112	5.4958	5.42907	5.47894	5.48134
GO:BP	GO:0061458	reproductive system development	0.153121	4	718	NM_000064	C3	protein_coding	-1.58736	45.0006	-2.01864	0.0435248	0.999738	5.5129	5.5112	5.4958	5.42907	5.47894	5.48134
GO:BP	GO:0002697	regulation of immune effector process	0.153121	4	718	NM_000064	C3	protein_coding	-1.58736	45.0006	-2.01864	0.0435248	0.999738	5.5129	5.5112	5.4958	5.42907	5.47894	5.48134
GO:BP	GO:0007389	pattern specification process	0.153121	4	718	NM_000064	C3	protein_coding	-1.58736	45.0006	-2.01864	0.0435248	0.999738	5.5129	5.5112	5.4958	5.42907	5.47894	5.48134
GO:BP	GO:0048608	reproductive structure development	0.153121	4	718	NM_000064	C3	protein_coding	-1.58736	45.0006	-2.01864	0.0435248	0.999738	5.5129	5.5112	5.4958	5.42907	5.47894	5.48134
GO:BP	GO:0006887	exocytosis	0.153121	6	718	NM_000064	C3	protein_coding	-1.58736	45.0006	-2.01864	0.0435248	0.999738	5.5129	5.5112	5.4958	5.42907	5.47894	5.48134
GO:BP	GO:0002708	positive regulation of lymphocyte mediated immunity	0.153121	2	718	NM_000064	C3	protein_coding	-1.58736	45.0006	-2.01864	0.0435248	0.999738	5.5129	5.5112	5.4958	5.42907	5.47894	5.48134
GO:BP	GO:0002821	positive regulation of adaptive immune response	0.153121	2	718	NM_000064	C3	protein_coding	-1.58736	45.0006	-2.01864	0.0435248	0.999738	5.5129	5.5112	5.4958	5.42907	5.47894	5.48134
GO:BP	GO:2000026	regulation of multicellular organismal development	0.153121	8	718	NM_000064	C3	protein_coding	-1.58736	45.0006	-2.01864	0.0435248	0.999738	5.5129	5.5112	5.4958	5.42907	5.47894	5.48134
GO:BP	GO:0045017	glycerolipid biosynthetic process	0.158916	3	718	NM_000064	C3	protein_coding	-1.58736	45.0006	-2.01864	0.0435248	0.999738	5.5129	5.5112	5.4958	5.42907	5.47894	5.48134
GO:BP	GO:0031325	positive regulation of cellular metabolic process	0.159589	14	718	NM_000064	C3	protein_coding	-1.58736	45.0006	-2.01864	0.0435248	0.999738	5.5129	5.5112	5.4958	5.42907	5.47894	5.48134
GO:BP	GO:0060100	positive regulation of phagocytosis, engulfment	0.163329	1	718	NM_000064	C3	protein_coding	-1.58736	45.0006	-2.01864	0.0435248	0.999738	5.5129	5.5112	5.4958	5.42907	5.47894	5.48134
GO:BP	GO:0048856	anatomical structure development	0.163329	22	718	NM_000064	C3	protein_coding	-1.58736	45.0006	-2.01864	0.0435248	0.999738	5.5129	5.5112	5.4958	5.42907	5.47894	5.48134
GO:BP	GO:1905155	positive regulation of membrane invagination	0.163329	1	718	NM_000064	C3	protein_coding	-1.58736	45.0006	-2.01864	0.0435248	0.999738	5.5129	5.5112	5.4958	5.42907	5.47894	5.48134
GO:BP	GO:0016322	neuron remodeling	0.163329	1	718	NM_000064	C3	protein_coding	-1.58736	45.0006	-2.01864	0.0435248	0.999738	5.5129	5.5112	5.4958	5.42907	5.47894	5.48134
GO:BP	GO:0060255	regulation of macromolecule metabolic process	0.167393	23	718	NM_000064	C3	protein_coding	-1.58736	45.0006	-2.01864	0.0435248	0.999738	5.5129	5.5112	5.4958	5.42907	5.47894	5.48134
GO:BP	GO:0051049	regulation of transport	0.168184	9	718	NM_000064	C3	protein_coding	-1.58736	45.0006	-2.01864	0.0435248	0.999738	5.5129	5.5112	5.4958	5.42907	5.47894	5.48134
GO:BP	GO:0034330	cell junction organization	0.168184	5	718	NM_000064	C3	protein_coding	-1.58736	45.0006	-2.01864	0.0435248	0.999738	5.5129	5.5112	5.4958	5.42907	5.47894	5.48134
GO:BP	GO:0006641	triglyceride metabolic process	0.168184	2	718	NM_000064	C3	protein_coding	-1.58736	45.0006	-2.01864	0.0435248	0.999738	5.5129	5.5112	5.4958	5.42907	5.47894	5.48134
GO:BP	GO:1904659	glucose transmembrane transport	0.168184	2	718	NM_000064	C3	protein_coding	-1.58736	45.0006	-2.01864	0.0435248	0.999738	5.5129	5.5112	5.4958	5.42907	5.47894	5.48134
GO:BP	GO:0002526	acute inflammatory response	0.168184	2	718	NM_000064	C3	protein_coding	-1.58736	45.0006	-2.01864	0.0435248	0.999738	5.5129	5.5112	5.4958	5.42907	5.47894	5.48134
GO:BP	GO:0021700	developmental maturation	0.172263	3	718	NM_000064	C3	protein_coding	-1.58736	45.0006	-2.01864	0.0435248	0.999738	5.5129	5.5112	5.4958	5.42907	5.47894	5.48134
GO:BP	GO:0015749	monosaccharide transmembrane transport	0.172263	2	718	NM_000064	C3	protein_coding	-1.58736	45.0006	-2.01864	0.0435248	0.999738	5.5129	5.5112	5.4958	5.42907	5.47894	5.48134
GO:BP	GO:0060099	regulation of phagocytosis, engulfment	0.172263	1	718	NM_000064	C3	protein_coding	-1.58736	45.0006	-2.01864	0.0435248	0.999738	5.5129	5.5112	5.4958	5.42907	5.47894	5.48134
GO:BP	GO:0031323	regulation of cellular metabolic process	0.172263	22	718	NM_000064	C3	protein_coding	-1.58736	45.0006	-2.01864	0.0435248	0.999738	5.5129	5.5112	5.4958	5.42907	5.47894	5.48134
GO:BP	GO:0008610	lipid biosynthetic process	0.172263	5	718	NM_000064	C3	protein_coding	-1.58736	45.0006	-2.01864	0.0435248	0.999738	5.5129	5.5112	5.4958	5.42907	5.47894	5.48134
GO:BP	GO:1903959	regulation of anion transmembrane transport	0.172263	2	718	NM_000064	C3	protein_coding	-1.58736	45.0006	-2.01864	0.0435248	0.999738	5.5129	5.5112	5.4958	5.42907	5.47894	5.48134
GO:BP	GO:0008645	hexose transmembrane transport	0.172263	2	718	NM_000064	C3	protein_coding	-1.58736	45.0006	-2.01864	0.0435248	0.999738	5.5129	5.5112	5.4958	5.42907	5.47894	5.48134
GO:BP	GO:0002705	positive regulation of leukocyte mediated immunity	0.172263	2	718	NM_000064	C3	protein_coding	-1.58736	45.0006	-2.01864	0.0435248	0.999738	5.5129	5.5112	5.4958	5.42907	5.47894	5.48134
GO:BP	GO:0048468	cell development	0.172263	10	718	NM_000064	C3	protein_coding	-1.58736	45.0006	-2.01864	0.0435248	0.999738	5.5129	5.5112	5.4958	5.42907	5.47894	5.48134
GO:BP	GO:0034219	carbohydrate transmembrane transport	0.175971	2	718	NM_000064	C3	protein_coding	-1.58736	45.0006	-2.01864	0.0435248	0.999738	5.5129	5.5112	5.4958	5.42907	5.47894	5.48134
GO:BP	GO:0006957	complement activation, alternative pathway	0.175971	1	718	NM_000064	C3	protein_coding	-1.58736	45.0006	-2.01864	0.0435248	0.999738	5.5129	5.5112	5.4958	5.42907	5.47894	5.48134
GO:BP	GO:1905153	regulation of membrane invagination	0.175971	1	718	NM_000064	C3	protein_coding	-1.58736	45.0006	-2.01864	0.0435248	0.999738	5.5129	5.5112	5.4958	5.42907	5.47894	5.48134
GO:BP	GO:0032502	developmental process	0.180552	23	718	NM_000064	C3	protein_coding	-1.58736	45.0006	-2.01864	0.0435248	0.999738	5.5129	5.5112	5.4958	5.42907	5.47894	5.48134
GO:BP	GO:0065008	regulation of biological quality	0.181552	16	718	NM_000064	C3	protein_coding	-1.58736	45.0006	-2.01864	0.0435248	0.999738	5.5129	5.5112	5.4958	5.42907	5.47894	5.48134
GO:BP	GO:0048699	generation of neurons	0.181552	8	718	NM_000064	C3	protein_coding	-1.58736	45.0006	-2.01864	0.0435248	0.999738	5.5129	5.5112	5.4958	5.42907	5.47894	5.48134
GO:BP	GO:0009893	positive regulation of metabolic process	0.182998	15	718	NM_000064	C3	protein_coding	-1.58736	45.0006	-2.01864	0.0435248	0.999738	5.5129	5.5112	5.4958	5.42907	5.47894	5.48134
GO:BP	GO:0002920	regulation of humoral immune response	0.182998	2	718	NM_000064	C3	protein_coding	-1.58736	45.0006	-2.01864	0.0435248	0.999738	5.5129	5.5112	5.4958	5.42907	5.47894	5.48134
GO:BP	GO:0002888	positive regulation of myeloid leukocyte mediated immunity	0.19033	1	718	NM_000064	C3	protein_coding	-1.58736	45.0006	-2.01864	0.0435248	0.999738	5.5129	5.5112	5.4958	5.42907	5.47894	5.48134
GO:BP	GO:0001817	regulation of cytokine production	0.19033	5	718	NM_000064	C3	protein_coding	-1.58736	45.0006	-2.01864	0.0435248	0.999738	5.5129	5.5112	5.4958	5.42907	5.47894	5.48134
GO:BP	GO:0098656	anion transmembrane transport	0.19033	4	718	NM_000064	C3	protein_coding	-1.58736	45.0006	-2.01864	0.0435248	0.999738	5.5129	5.5112	5.4958	5.42907	5.47894	5.48134
GO:BP	GO:0045055	regulated exocytosis	0.194086	5	718	NM_000064	C3	protein_coding	-1.58736	45.0006	-2.01864	0.0435248	0.999738	5.5129	5.5112	5.4958	5.42907	5.47894	5.48134
GO:BP	GO:0050729	positive regulation of inflammatory response	0.195773	2	718	NM_000064	C3	protein_coding	-1.58736	45.0006	-2.01864	0.0435248	0.999738	5.5129	5.5112	5.4958	5.42907	5.47894	5.48134
GO:BP	GO:0150146	cell junction disassembly	0.195773	1	718	NM_000064	C3	protein_coding	-1.58736	45.0006	-2.01864	0.0435248	0.999738	5.5129	5.5112	5.4958	5.42907	5.47894	5.48134
GO:BP	GO:0006807	nitrogen compound metabolic process	0.195773	31	718	NM_000064	C3	protein_coding	-1.58736	45.0006	-2.01864	0.0435248	0.999738	5.5129	5.5112	5.4958	5.42907	5.47894	5.48134
GO:BP	GO:0006639	acylglycerol metabolic process	0.196949	2	718	NM_000064	C3	protein_coding	-1.58736	45.0006	-2.01864	0.0435248	0.999738	5.5129	5.5112	5.4958	5.42907	5.47894	5.48134
GO:BP	GO:0006638	neutral lipid metabolic process	0.198046	2	718	NM_000064	C3	protein_coding	-1.58736	45.0006	-2.01864	0.0435248	0.999738	5.5129	5.5112	5.4958	5.42907	5.47894	5.48134
GO:BP	GO:0031401	positive regulation of protein modification process	0.202435	6	718	NM_000064	C3	protein_coding	-1.58736	45.0006	-2.01864	0.0435248	0.999738	5.5129	5.5112	5.4958	5.42907	5.47894	5.48134
GO:BP	GO:0010866	regulation of triglyceride biosynthetic process	0.206222	1	718	NM_000064	C3	protein_coding	-1.58736	45.0006	-2.01864	0.0435248	0.999738	5.5129	5.5112	5.4958	5.42907	5.47894	5.48134
GO:BP	GO:0002822	regulation of adaptive immune response based on somatic recombination of immune receptors built from immunoglobulin superfamily domains	0.206222	2	718	NM_000064	C3	protein_coding	-1.58736	45.0006	-2.01864	0.0435248	0.999738	5.5129	5.5112	5.4958	5.42907	5.47894	5.48134
GO:BP	GO:0032940	secretion by cell	0.206222	7	718	NM_000064	C3	protein_coding	-1.58736	45.0006	-2.01864	0.0435248	0.999738	5.5129	5.5112	5.4958	5.42907	5.47894	5.48134
GO:BP	GO:0002706	regulation of lymphocyte mediated immunity	0.206222	2	718	NM_000064	C3	protein_coding	-1.58736	45.0006	-2.01864	0.0435248	0.999738	5.5129	5.5112	5.4958	5.42907	5.47894	5.48134
GO:MF	GO:0004866	endopeptidase inhibitor activity	0.206888	2	718	NM_000064	C3	protein_coding	-1.58736	45.0006	-2.01864	0.0435248	0.999738	5.5129	5.5112	5.4958	5.42907	5.47894	5.48134
GO:MF	GO:0030414	peptidase inhibitor activity	0.206888	2	718	NM_000064	C3	protein_coding	-1.58736	45.0006	-2.01864	0.0435248	0.999738	5.5129	5.5112	5.4958	5.42907	5.47894	5.48134
GO:MF	GO:0061135	endopeptidase regulator activity	0.208377	2	718	NM_000064	C3	protein_coding	-1.58736	45.0006	-2.01864	0.0435248	0.999738	5.5129	5.5112	5.4958	5.42907	5.47894	5.48134
GO:BP	GO:0002455	humoral immune response mediated by circulating immunoglobulin	0.20937	2	718	NM_000064	C3	protein_coding	-1.58736	45.0006	-2.01864	0.0435248	0.999738	5.5129	5.5112	5.4958	5.42907	5.47894	5.48134
GO:BP	GO:0003002	regionalization	0.211688	3	718	NM_000064	C3	protein_coding	-1.58736	45.0006	-2.01864	0.0435248	0.999738	5.5129	5.5112	5.4958	5.42907	5.47894	5.48134
GO:BP	GO:0008643	carbohydrate transport	0.211688	2	718	NM_000064	C3	protein_coding	-1.58736	45.0006	-2.01864	0.0435248	0.999738	5.5129	5.5112	5.4958	5.42907	5.47894	5.48134
GO:BP	GO:0022008	neurogenesis	0.211688	8	718	NM_000064	C3	protein_coding	-1.58736	45.0006	-2.01864	0.0435248	0.999738	5.5129	5.5112	5.4958	5.42907	5.47894	5.48134
GO:BP	GO:0001934	positive regulation of protein phosphorylation	0.211688	5	718	NM_000064	C3	protein_coding	-1.58736	45.0006	-2.01864	0.0435248	0.999738	5.5129	5.5112	5.4958	5.42907	5.47894	5.48134
GO:BP	GO:0001816	cytokine production	0.219614	5	718	NM_000064	C3	protein_coding	-1.58736	45.0006	-2.01864	0.0435248	0.999738	5.5129	5.5112	5.4958	5.42907	5.47894	5.48134
GO:BP	GO:0002819	regulation of adaptive immune response	0.219614	2	718	NM_000064	C3	protein_coding	-1.58736	45.0006	-2.01864	0.0435248	0.999738	5.5129	5.5112	5.4958	5.42907	5.47894	5.48134
GO:BP	GO:0050794	regulation of cellular process	0.219702	34	718	NM_000064	C3	protein_coding	-1.58736	45.0006	-2.01864	0.0435248	0.999738	5.5129	5.5112	5.4958	5.42907	5.47894	5.48134
GO:BP	GO:0045745	positive regulation of G protein-coupled receptor signaling pathway	0.219702	1	718	NM_000064	C3	protein_coding	-1.58736	45.0006	-2.01864	0.0435248	0.999738	5.5129	5.5112	5.4958	5.42907	5.47894	5.48134
GO:BP	GO:0140352	export from cell	0.219977	7	718	NM_000064	C3	protein_coding	-1.58736	45.0006	-2.01864	0.0435248	0.999738	5.5129	5.5112	5.4958	5.42907	5.47894	5.48134
GO:BP	GO:0010884	positive regulation of lipid storage	0.22147	1	718	NM_000064	C3	protein_coding	-1.58736	45.0006	-2.01864	0.0435248	0.999738	5.5129	5.5112	5.4958	5.42907	5.47894	5.48134
GO:BP	GO:0010575	positive regulation of vascular endothelial growth factor production	0.22147	1	718	NM_000064	C3	protein_coding	-1.58736	45.0006	-2.01864	0.0435248	0.999738	5.5129	5.5112	5.4958	5.42907	5.47894	5.48134
GO:BP	GO:0048666	neuron development	0.225852	6	718	NM_000064	C3	protein_coding	-1.58736	45.0006	-2.01864	0.0435248	0.999738	5.5129	5.5112	5.4958	5.42907	5.47894	5.48134
GO:BP	GO:0043170	macromolecule metabolic process	0.225852	30	718	NM_000064	C3	protein_coding	-1.58736	45.0006	-2.01864	0.0435248	0.999738	5.5129	5.5112	5.4958	5.42907	5.47894	5.48134
GO:BP	GO:0051130	positive regulation of cellular component organization	0.227912	6	718	NM_000064	C3	protein_coding	-1.58736	45.0006	-2.01864	0.0435248	0.999738	5.5129	5.5112	5.4958	5.42907	5.47894	5.48134
GO:BP	GO:1905114	cell surface receptor signaling pathway involved in cell-cell signaling	0.234314	4	718	NM_000064	C3	protein_coding	-1.58736	45.0006	-2.01864	0.0435248	0.999738	5.5129	5.5112	5.4958	5.42907	5.47894	5.48134
GO:BP	GO:0048469	cell maturation	0.234314	2	718	NM_000064	C3	protein_coding	-1.58736	45.0006	-2.01864	0.0435248	0.999738	5.5129	5.5112	5.4958	5.42907	5.47894	5.48134
GO:BP	GO:0019222	regulation of metabolic process	0.237019	23	718	NM_000064	C3	protein_coding	-1.58736	45.0006	-2.01864	0.0435248	0.999738	5.5129	5.5112	5.4958	5.42907	5.47894	5.48134
GO:BP	GO:0044260	cellular macromolecule metabolic process	0.237545	26	718	NM_000064	C3	protein_coding	-1.58736	45.0006	-2.01864	0.0435248	0.999738	5.5129	5.5112	5.4958	5.42907	5.47894	5.48134
GO:BP	GO:0045766	positive regulation of angiogenesis	0.238941	2	718	NM_000064	C3	protein_coding	-1.58736	45.0006	-2.01864	0.0435248	0.999738	5.5129	5.5112	5.4958	5.42907	5.47894	5.48134
GO:BP	GO:1904018	positive regulation of vasculature development	0.238941	2	718	NM_000064	C3	protein_coding	-1.58736	45.0006	-2.01864	0.0435248	0.999738	5.5129	5.5112	5.4958	5.42907	5.47894	5.48134
GO:BP	GO:0044237	cellular metabolic process	0.242081	32	718	NM_000064	C3	protein_coding	-1.58736	45.0006	-2.01864	0.0435248	0.999738	5.5129	5.5112	5.4958	5.42907	5.47894	5.48134
GO:BP	GO:0042327	positive regulation of phosphorylation	0.242081	5	718	NM_000064	C3	protein_coding	-1.58736	45.0006	-2.01864	0.0435248	0.999738	5.5129	5.5112	5.4958	5.42907	5.47894	5.48134
GO:BP	GO:0048518	positive regulation of biological process	0.243572	21	718	NM_000064	C3	protein_coding	-1.58736	45.0006	-2.01864	0.0435248	0.999738	5.5129	5.5112	5.4958	5.42907	5.47894	5.48134
GO:BP	GO:0019216	regulation of lipid metabolic process	0.243572	3	718	NM_000064	C3	protein_coding	-1.58736	45.0006	-2.01864	0.0435248	0.999738	5.5129	5.5112	5.4958	5.42907	5.47894	5.48134
GO:BP	GO:0032501	multicellular organismal process	0.251052	25	718	NM_000064	C3	protein_coding	-1.58736	45.0006	-2.01864	0.0435248	0.999738	5.5129	5.5112	5.4958	5.42907	5.47894	5.48134
GO:BP	GO:0002714	positive regulation of B cell mediated immunity	0.251052	1	718	NM_000064	C3	protein_coding	-1.58736	45.0006	-2.01864	0.0435248	0.999738	5.5129	5.5112	5.4958	5.42907	5.47894	5.48134
GO:BP	GO:0097242	amyloid-beta clearance	0.251052	1	718	NM_000064	C3	protein_coding	-1.58736	45.0006	-2.01864	0.0435248	0.999738	5.5129	5.5112	5.4958	5.42907	5.47894	5.48134
GO:BP	GO:0002891	positive regulation of immunoglobulin mediated immune response	0.251052	1	718	NM_000064	C3	protein_coding	-1.58736	45.0006	-2.01864	0.0435248	0.999738	5.5129	5.5112	5.4958	5.42907	5.47894	5.48134
GO:BP	GO:0009987	cellular process	0.251876	45	718	NM_000064	C3	protein_coding	-1.58736	45.0006	-2.01864	0.0435248	0.999738	5.5129	5.5112	5.4958	5.42907	5.47894	5.48134
GO:MF	GO:0061134	peptidase regulator activity	0.254497	2	718	NM_000064	C3	protein_coding	-1.58736	45.0006	-2.01864	0.0435248	0.999738	5.5129	5.5112	5.4958	5.42907	5.47894	5.48134
GO:BP	GO:0032879	regulation of localization	0.254729	11	718	NM_000064	C3	protein_coding	-1.58736	45.0006	-2.01864	0.0435248	0.999738	5.5129	5.5112	5.4958	5.42907	5.47894	5.48134
GO:BP	GO:0046486	glycerolipid metabolic process	0.254729	3	718	NM_000064	C3	protein_coding	-1.58736	45.0006	-2.01864	0.0435248	0.999738	5.5129	5.5112	5.4958	5.42907	5.47894	5.48134
GO:BP	GO:0071704	organic substance metabolic process	0.25781	33	718	NM_000064	C3	protein_coding	-1.58736	45.0006	-2.01864	0.0435248	0.999738	5.5129	5.5112	5.4958	5.42907	5.47894	5.48134
GO:BP	GO:0044238	primary metabolic process	0.259255	31	718	NM_000064	C3	protein_coding	-1.58736	45.0006	-2.01864	0.0435248	0.999738	5.5129	5.5112	5.4958	5.42907	5.47894	5.48134
GO:BP	GO:0016043	cellular component organization	0.259255	21	718	NM_000064	C3	protein_coding	-1.58736	45.0006	-2.01864	0.0435248	0.999738	5.5129	5.5112	5.4958	5.42907	5.47894	5.48134
GO:BP	GO:0090207	regulation of triglyceride metabolic process	0.261864	1	718	NM_000064	C3	protein_coding	-1.58736	45.0006	-2.01864	0.0435248	0.999738	5.5129	5.5112	5.4958	5.42907	5.47894	5.48134
GO:BP	GO:0002682	regulation of immune system process	0.263216	7	718	NM_000064	C3	protein_coding	-1.58736	45.0006	-2.01864	0.0435248	0.999738	5.5129	5.5112	5.4958	5.42907	5.47894	5.48134
GO:BP	GO:0045937	positive regulation of phosphate metabolic process	0.265491	5	718	NM_000064	C3	protein_coding	-1.58736	45.0006	-2.01864	0.0435248	0.999738	5.5129	5.5112	5.4958	5.42907	5.47894	5.48134
GO:BP	GO:0048522	positive regulation of cellular process	0.265491	19	718	NM_000064	C3	protein_coding	-1.58736	45.0006	-2.01864	0.0435248	0.999738	5.5129	5.5112	5.4958	5.42907	5.47894	5.48134
GO:BP	GO:0010562	positive regulation of phosphorus metabolic process	0.265491	5	718	NM_000064	C3	protein_coding	-1.58736	45.0006	-2.01864	0.0435248	0.999738	5.5129	5.5112	5.4958	5.42907	5.47894	5.48134
GO:BP	GO:0016064	immunoglobulin mediated immune response	0.267131	2	718	NM_000064	C3	protein_coding	-1.58736	45.0006	-2.01864	0.0435248	0.999738	5.5129	5.5112	5.4958	5.42907	5.47894	5.48134
GO:BP	GO:0010828	positive regulation of glucose transmembrane transport	0.267745	1	718	NM_000064	C3	protein_coding	-1.58736	45.0006	-2.01864	0.0435248	0.999738	5.5129	5.5112	5.4958	5.42907	5.47894	5.48134
GO:BP	GO:0019724	B cell mediated immunity	0.269778	2	718	NM_000064	C3	protein_coding	-1.58736	45.0006	-2.01864	0.0435248	0.999738	5.5129	5.5112	5.4958	5.42907	5.47894	5.48134
GO:BP	GO:0065007	biological regulation	0.270976	36	718	NM_000064	C3	protein_coding	-1.58736	45.0006	-2.01864	0.0435248	0.999738	5.5129	5.5112	5.4958	5.42907	5.47894	5.48134
GO:BP	GO:0050778	positive regulation of immune response	0.274862	4	718	NM_000064	C3	protein_coding	-1.58736	45.0006	-2.01864	0.0435248	0.999738	5.5129	5.5112	5.4958	5.42907	5.47894	5.48134
GO:BP	GO:0006468	protein phosphorylation	0.280749	7	718	NM_000064	C3	protein_coding	-1.58736	45.0006	-2.01864	0.0435248	0.999738	5.5129	5.5112	5.4958	5.42907	5.47894	5.48134
GO:BP	GO:0022603	regulation of anatomical structure morphogenesis	0.281264	5	718	NM_000064	C3	protein_coding	-1.58736	45.0006	-2.01864	0.0435248	0.999738	5.5129	5.5112	5.4958	5.42907	5.47894	5.48134
GO:BP	GO:0008152	metabolic process	0.281264	34	718	NM_000064	C3	protein_coding	-1.58736	45.0006	-2.01864	0.0435248	0.999738	5.5129	5.5112	5.4958	5.42907	5.47894	5.48134
GO:BP	GO:0043277	apoptotic cell clearance	0.281264	1	718	NM_000064	C3	protein_coding	-1.58736	45.0006	-2.01864	0.0435248	0.999738	5.5129	5.5112	5.4958	5.42907	5.47894	5.48134
GO:BP	GO:0048523	negative regulation of cellular process	0.281264	17	718	NM_000064	C3	protein_coding	-1.58736	45.0006	-2.01864	0.0435248	0.999738	5.5129	5.5112	5.4958	5.42907	5.47894	5.48134
GO:BP	GO:0002684	positive regulation of immune system process	0.282626	5	718	NM_000064	C3	protein_coding	-1.58736	45.0006	-2.01864	0.0435248	0.999738	5.5129	5.5112	5.4958	5.42907	5.47894	5.48134
GO:BP	GO:0002446	neutrophil mediated immunity	0.282626	3	718	NM_000064	C3	protein_coding	-1.58736	45.0006	-2.01864	0.0435248	0.999738	5.5129	5.5112	5.4958	5.42907	5.47894	5.48134
GO:BP	GO:0048260	positive regulation of receptor-mediated endocytosis	0.283483	1	718	NM_000064	C3	protein_coding	-1.58736	45.0006	-2.01864	0.0435248	0.999738	5.5129	5.5112	5.4958	5.42907	5.47894	5.48134
GO:BP	GO:0034220	ion transmembrane transport	0.28426	6	718	NM_000064	C3	protein_coding	-1.58736	45.0006	-2.01864	0.0435248	0.999738	5.5129	5.5112	5.4958	5.42907	5.47894	5.48134
GO:BP	GO:0071840	cellular component organization or biogenesis	0.285637	21	718	NM_000064	C3	protein_coding	-1.58736	45.0006	-2.01864	0.0435248	0.999738	5.5129	5.5112	5.4958	5.42907	5.47894	5.48134
GO:BP	GO:0002889	regulation of immunoglobulin mediated immune response	0.285706	1	718	NM_000064	C3	protein_coding	-1.58736	45.0006	-2.01864	0.0435248	0.999738	5.5129	5.5112	5.4958	5.42907	5.47894	5.48134
GO:BP	GO:0010883	regulation of lipid storage	0.285706	1	718	NM_000064	C3	protein_coding	-1.58736	45.0006	-2.01864	0.0435248	0.999738	5.5129	5.5112	5.4958	5.42907	5.47894	5.48134
GO:BP	GO:0002712	regulation of B cell mediated immunity	0.285706	1	718	NM_000064	C3	protein_coding	-1.58736	45.0006	-2.01864	0.0435248	0.999738	5.5129	5.5112	5.4958	5.42907	5.47894	5.48134
GO:BP	GO:0010574	regulation of vascular endothelial growth factor production	0.289044	1	718	NM_000064	C3	protein_coding	-1.58736	45.0006	-2.01864	0.0435248	0.999738	5.5129	5.5112	5.4958	5.42907	5.47894	5.48134
GO:BP	GO:0002886	regulation of myeloid leukocyte mediated immunity	0.289044	1	718	NM_000064	C3	protein_coding	-1.58736	45.0006	-2.01864	0.0435248	0.999738	5.5129	5.5112	5.4958	5.42907	5.47894	5.48134
GO:BP	GO:0010951	negative regulation of endopeptidase activity	0.289044	2	718	NM_000064	C3	protein_coding	-1.58736	45.0006	-2.01864	0.0435248	0.999738	5.5129	5.5112	5.4958	5.42907	5.47894	5.48134
GO:CC	GO:0005615	extracellular space	0.294106	18	718	NM_000064	C3	protein_coding	-1.58736	45.0006	-2.01864	0.0435248	0.999738	5.5129	5.5112	5.4958	5.42907	5.47894	5.48134
GO:BP	GO:0007267	cell-cell signaling	0.294328	7	718	NM_000064	C3	protein_coding	-1.58736	45.0006	-2.01864	0.0435248	0.999738	5.5129	5.5112	5.4958	5.42907	5.47894	5.48134
[truncated: 6,779 more rows]
