# Supplementary material for: A Neanderthal/Denisovan GLI3 variant contributes to anatomical variations in mice
Source: Front Cell Dev Biol. 2023 Nov 2;11:1247361. doi: 10.3389/fcell.2023.1247361 (PMC10651735; doi:10.3389/fcell.2023.1247361)
Supplement: Supplementary file 2 [file Table3.xlsx]

## Sheet: Table S3-1
Phenotypes of R1540C mice (C57BL6/J background)
Enlarged skull						Sample#	genotype	Enlarged skull	Twisted rib
Batch	1540R	1540R/C	1540C			220523
220523 (E16.5)			2 out of 2			2	1540C/1540C	+	-
*220708 (E17.5)	0 out of 6					4	1540C/1540C	+	-
*220727 (E16.5)	0 out of 6
220916 (P0)		0 out of 2	2 out of 2			220708
221016 (E17.5)		0 out of 3	0 out of 1			1	1540R	-	-
221116 (P0)			1 out of 1			2	1540R	-	-
221219 (P0)		0 out of 2	0 out of 1			3	1540R	-	-
total	0 out of 12	0 out of 7	5 out of 7			4	1540R	-	-
%	0	0	71.4256			5	1540R	-	-
						6	1540R	-	-
Twisted rib
Batch	1540R	1540R/C	1540C			220727
220523 (E16.5)			0 out of 2			1	1540R	-	-
*220708 (E17.5)	0 out of 6					2	1540R	-	-
*220727 (E16.5)	0 out of 6					3	1540R	-	-
220916 (P0)		0 out of 2	1 out of 1			4	1540R	-	-
220928 (P0)			1 out of 5			5	1540R	-	-
221016 (E17.5)		0 out of 3	0 out of 1			6	1540R	-	-
221116 (P0)			1 out of 1
221219 (P0)		0 out of 2	0 out of 1			220916
total	0 out of 12	0 out of 7	3 out of 11			1	1540C/1540C	+	ND
%	0	0	27.2727			2	1540R/1540C	-	-
						3	1540C/1540C	+	+
*Embryos from 1540R parents						4	1540R/1540C	-	-
Number of lumbar vertebra**						220928
220708, 220928, 221016, 221116, 221219	1540R	1540R/C	1540C			2	1540C/1540C	ND	-
6 lumber vertebra	6	3	5			3	1540C/1540C	ND	-
5 lumber vertebra	0	2	3			6	1540C/1540C	ND	-
% of 5 lumber vertebra	0	66.6666	37.5			7	1540C/1540C	ND	-
						8	1540C/1540C	ND	+
**Lumber vertebra were not distinguihsed in E16.5 samples.
The lower body of 220916 samples were lost due to maternal cannibalism.						221016
						1	1540R/1540C	-	-
						2	1540R/1540C	-	-
						3	1540R/1540C	-	-
						7	1540C/1540C	-	-
						221116
						1	1540C/1540C	+	+
						221219
						4	1540C/1540C	-	-
						5	1540R/1540C	-	-
						6	1540R/1540C	-	-

## Sheet: Table S3-2
Phenotypes of R1540C mice (CD-1 background)
					Sample#	genotype	Crank-shaft sternum	Twisted rib	Hypoplasia of 2nd cervical vertebra		Sample#	genotype	*Number of left and right side of ribs
Twisted rib					210929						211008
Batch	1540R	1540R/C	1540C		1	1540R/C	-	-	-		1	1540C	13|13
210929 (P0)	0 out of 4	0 out of 8	1 out of 1		2	1540R/C	-	-	-		2	1540R/C	13|13
211008 (P0)	0 out of 4	0 out of 6	0 out of 5		3	1540R/C	-	-	-		3	1540R/C	13|13
211122 (P0)		1 out of 2	1 out of 1		4	1540R/C	-	-	-		4	1540C	14|14
211221 (P0)	0 out of 2				5	1540R	-	-	-		5	1540C	13|13
total	0 out of 10	1 out of 16	2 out of 7		6	1540R/C	-	-	-		6	1540C	14|14
%	0	6.25	28.57		7	1540R/C	-	-	-		7	1540R/C	13|13
					8	1540C	+	+	-		8	1540R/C	14|14
Crank-shaft sternum					9	1540R	-	-	-		9	1540R/C	13|13
Batch	1540R	1540R/C	1540C		10	1540R/C	-	-	-		10	1540R	13|13
210929 (P0)	0 out of 4	0 out of 8	1 out of 1		11	1540R	-	-	-		11	1540C	13|13
211008 (P0)	0 out of 4	1 out of 6	1 out of 5		12	1540R	-	-	-		12	1540R/C	13|13
211122 (P0)		1 out of 2	1 out of 1		13	1540R/C	-	-	-		13	1540R	13|14
211221 (P0)	0 out of 2										14	1540R	13|13
total	0 out of 10	2 out of 16	3 out of 7		211008						15	1540R	13|13
%	0	12.5	42.857		1	1540C	-	-	-
					2	1540R/C	-	-	-		211029
Hypoplasia of second cervical vertebrae					3	1540R/C	-	-	-		1	1540C	14|14
Batch	1540R	1540R/C	1540C		4	1540C	+	-	+		2	1540C	13|13
210929 (P0)	0 out of 4	0 out of 8	0 out of 1		5	1540C	-	-	-		3	1540C	13|13
211008 (P0)	0 out of 4	1 out of 6	3 out of 5		6	1540C	-	-	+		4	1540R/C	13|13
211122 (P0)		0 out of 2	0 out of 1		7	1540R/C	-	-	-		5	1540R/C	13|13
211221 (P0)	0 out of 2				8	1540R/C	-	-	-		6	1540R/C	13|13
total	0 out of 10	1 out of 16	3 out of 7		9	1540R/C	-	-	-		7	1540R/C	13|13
%	0	6.25	42.857		10	1540R	-	-	-		8	1540R/C	13|13
					11	1540C	-	-	+		9	1540R	13|13
Number of ribs*					12	1540R/C	+	-	+		10	1540R/C	13|13
L|R [211008 (P0), 211029 (P7), 211122 (P0), 211221 (P0)]	1540R	1540R/C	1540C		13	1540R	-	-	-		11	1540R/C	13|13
13|13	7 out of 8	15 out of 16	5 out of 9		14	1540R	-	-	-		12	1540R	13|13
13|14	1 out of 8	0 out of 16	0 out of 9		15	1540R	-	-	-
14|14	0 out of 8	1 out of 16	4 out of 9								211122
% of 14th rib (unilateral)	12.5	0	0		211122			-			1	1540R/C	13|13
% of 14th rib (bilateral)	0	6.25	44.4444		1	1540R/C	-		-		2	1540R/C	13|13
					2	1540R/C	+	+	-		3	1540C	14|14
*All samples with extra ribs shows the reduction of lumber vertebra					3	1540C	+	+	-
											211221
					211221						2	1540R	13|13
					1	1540R	-	-	-		4	1540R	13|13
					2	1540R	-	-	-
