# Supplementary material for: A Neanderthal/Denisovan GLI3 variant contributes to anatomical variations in mice
Source: Front Cell Dev Biol. 2023 Nov 2;11:1247361. doi: 10.3389/fcell.2023.1247361 (PMC10651735; doi:10.3389/fcell.2023.1247361)
Supplement: Supplementary file 4 [file Table4.xlsx]

## Sheet: data3_fc2_&_raw.p
Gene_ID	Transcript_ID	Gene_Symbol	Description	gene_biotype	Protein_ID	MGI	IMGT/GENE-DB	KI/WT.fc	KI/WT.logCPM	KI/WT.raw.pval	KI/WT.bh.pval	KI.mean	WT.mean	N_B6KI-1	N_B6KI-2	N_B6KI-3	N_B6WT-1	N_B6WT-2	N_B6WT-3	B6KI-1_Read_Count	B6KI-2_Read_Count	B6KI-3_Read_Count	B6WT-1_Read_Count	B6WT-2_Read_Count	B6WT-3_Read_Count	B6KI-1_FPKM	B6KI-2_FPKM	B6KI-3_FPKM	B6WT-1_FPKM	B6WT-2_FPKM	B6WT-3_FPKM	B6KI-1_TPM	B6KI-2_TPM	B6KI-3_TPM	B6WT-1_TPM	B6WT-2_TPM	B6WT-3_TPM
11307	NM_009593	Abcg1	ATP binding cassette subfamily G member 1	protein_coding	NP_033723.1	107704	.	-2.14398	3.75668	0.000317617	0.0509927	3.25542	4.25259	3.21953	3.34324	3.20349	3.94056	4.56109	4.25611	330	359	245	561	894	767	1.45196	1.53721	1.18762	2.45153	3.64972	3.00102	2.50303	2.82533	1.75749	4.39728	6.95201	5.36551
11363	NM_007381	Acadl	acyl-Coenzyme A dehydrogenase, long-chain	protein_coding	NP_031407.2	87866	.	2.0393	6.17241	0.00396882	0.247293	6.52019	5.52604	6.65323	5.81834	7.08899	6.14726	5.29586	5.13498	3955	2175	4032	2731	1514	1446	52.0702	27.8884	58.4764	35.6646	18.4709	16.9084	89.7637	51.2577	86.5356	63.971	35.1834	30.2304
11450	NM_009605	Adipoq	adiponectin, C1Q and collagen domain containing	protein_coding	NP_033735.3	106675	.	2.43706	6.06589	0.0466175	0.672006	6.44991	4.64174	5.92519	6.12846	7.29609	6.44248	2.77957	4.70316	2372	2706	4659	3360	232	1061	49.3664	54.8563	106.856	69.3864	4.46364	19.6124	85.1026	100.824	158.13	124.457	8.50237	35.0649
11468	NM_009610	Actg2	actin, gamma 2, smooth muscle, enteric	protein_coding	NP_033740.2	104589	.	2.04588	2.35638	0.0107951	0.405928	2.90801	2.10997	2.40147	2.88685	3.43573	2.26677	1.95705	2.1061	170	251	293	149	114	140	3.30729	4.75167	6.27518	2.86954	2.05022	2.41565	5.70143	8.73338	9.28626	5.14704	3.90527	4.31893
11474	NM_013456	Actn3	actinin alpha 3	protein_coding	NP_038484.1	99678	.	3.58763	4.48924	0.00649048	0.31045	4.76211	3.04901	4.1502	3.89369	6.24244	4.43961	2.76891	1.9385	665	544	2229	809	230	120	5.89975	4.70062	21.8125	7.12382	1.89144	0.940048	10.1706	8.63955	32.279	12.7779	3.60283	1.68071
11488	NM_001110778,NM_009613,XM_006532014,XM_006532015,XM_006532016,XM_006532017,XM_006532018,XM_006532019,XM_006532020,XM_017314225,XM_030245479,XR_388328	Adam11	a disintegrin and metallopeptidase domain 11	protein_coding	NP_001104248.1;NP_033743.2;XP_006532077.1;XP_006532078.1;XP_006532079.1;XP_006532080.1;XP_006532081.1;XP_006532082.1;XP_006532083.1;XP_017169714.1;XP_030101339.1	1098667	.	2.2645	2.35769	0.00466473	0.271687	2.99572	1.98487	2.99628	2.74598	3.24489	2.53225	1.64343	1.77893	277	224	253	187	84	103	1.41005	1.0845	1.40964	0.998073	0.383812	0.452815	2.43078	1.99327	2.08603	1.79023	0.731087	0.809587
11537	NM_001291915,NM_001329541,NM_013459	Cfd	complement factor D (adipsin)	protein_coding	NP_001278844.1;NP_001316470.1;NP_038487.1	87931	.	8.29451	5.66345	0.000777859	0.0970379	6.37385	2.66575	6.41417	5.55924	7.14814	4.75605	0.354059	2.88714	3345	1811	4202	1017	11	271	93.2206	49.128	129.008	28.086	0.268394	6.69205	160.703	90.2953	190.911	50.3774	0.511239	11.9647
11552	NM_009633	Adra2b	adrenergic receptor, alpha 2b	protein_coding	NP_033763.3	87935	.	3.62229	-1.31206	0.0163115	0.487481	0.60449	0.20525	0.264923	0.384945	1.1636	0.0720011	0.265788	0.277962	8	12	37	2	8	9	0.046039	0.069068	0.254652	0.012526	0.04426	0.048709	0.079367	0.126944	0.376844	0.022468	0.084307	0.087086
11556	NM_013462,XM_030243246,XM_030243247,XR_003947219,XR_003947220	Adrb3	adrenergic receptor, beta 3	protein_coding	NP_038490.2;XP_030099106.1;XP_030099107.1	87939	.	4.93561	1.46797	0.00329857	0.228816	2.40524	0.771263	2.73751	1.76363	2.71457	1.71248	0.139006	0.462308	225	94	166	89	4	16	1.9142	0.796613	1.60777	0.78729	0.028381	0.126146	3.29989	1.46414	2.37924	1.41215	0.054061	0.225535
11770	NM_024406,XM_006530048	Fabp4	fatty acid binding protein 4, adipocyte	protein_coding	NP_077717.1;XP_006530111.1	88038	.	3.31753	8.34382	0.000302074	0.0497963	8.8125	7.00565	8.90654	7.92888	9.60209	8.08306	6.08121	6.85268	19006	9523	23157	10559	2638	4853	715.174	349.2	959.462	394.074	92.0297	162.267	1232.89	641.815	1419.85	706.844	175.299	290.117
11816	NM_001305819,NM_001305843,NM_001305844,NM_009696,XM_030242015	Apoe	apolipoprotein E	protein_coding	NP_001292748.1;NP_001292772.1;NP_001292773.1;NP_033826.2;XP_030097875.1	88057	.	2.20589	8.46953	0.00284499	0.215669	8.82608	7.6985	8.72851	8.2045	9.54524	8.35383	7.05139	7.69028	16795	11536	22261	12747	5206	8706	228.367	224.764	492.784	253.832	95.6965	154.073	393.682	413.106	729.241	455.294	182.283	275.467
11832	NM_007473,XM_006537559,XM_006537560,XM_006537561,XM_006537562,XM_006537563,XM_017319925,XM_030253099,XM_030253100,XM_030253101,XM_030253102,XM_030253103,XM_030253104	Aqp7	aquaporin 7	protein_coding	NP_031499.1;XP_006537622.2;XP_006537623.2;XP_006537624.4;XP_006537625.1;XP_006537626.1;XP_017175414.1;XP_030108959.1;XP_030108960.1;XP_030108961.1;XP_030108962.1;XP_030108963.1;XP_030108964.1	1314647	.	2.46004	1.57748	0.0201523	0.535465	2.31874	1.32318	2.29438	1.82718	2.83466	2.06982	0.728966	1.17074	155	100	183	125	26	53	1.60474	1.05933	2.0741	1.25871	0.227922	0.481479	2.76642	1.94701	3.06934	2.25773	0.434147	0.860834
11847	NM_009705	Arg2	arginase type II	protein_coding	NP_033835.1	1330806	.	2.11488	3.40866	0.0206315	0.53824	3.76342	2.89177	4.68044	2.93572	3.67409	3.15068	2.23791	3.28672	978	261	351	308	147	371	17.6886	4.59707	6.98175	5.51483	2.4512	5.95642	30.4934	8.44923	10.3319	9.89186	4.66905	10.6495
11875	NM_001291354,NM_007491,NR_111935,XM_006507258,XM_006507259,XM_006507260,XM_006507261,XM_006507262,XM_006507263,XM_030242023,XM_030242024,XM_030242025	Art5	ADP-ribosyltransferase 5	protein_coding	NP_001278283.1;NP_031517.2;XP_006507321.1;XP_006507322.1;XP_006507323.1;XP_006507324.1;XP_006507325.1;XP_006507326.1;XP_030097883.1;XP_030097884.1;XP_030097885.1	107948	.	2.97362	0.476871	0.0085244	0.361807	1.48819	0.737386	1.47972	0.776994	2.20787	0.998475	0.56603	0.647651	71	28	108	39	19	24	1.0796	0.407513	1.73331	0.567273	0.259216	0.310644	1.86112	0.748993	2.56502	1.01751	0.493757	0.5554
11931	NM_009721	Atp1b1	ATPase, Na+/K+ transporting, beta 1 polypeptide	protein_coding	NP_033851.1	88108	.	-3.00484	4.69175	0.000260865	0.0462963	3.79223	5.04109	3.68566	3.87627	3.81475	4.53186	6.23878	4.35263	471	537	390	865	2947	823	4.66024	5.17052	4.25359	8.48888	27.0553	7.23096	8.03377	9.50321	6.29463	15.2264	51.535	12.9282
11936	NM_007503,NM_052823,NR_028499,XM_030244032	Fxyd2	FXYD domain-containing ion transport regulator 2	protein_coding	NP_031529.2;NP_439888.1;XP_030099892.1	1195260	.	2.1888	-0.828524	0.0447321	0.664432	0.762095	0.40098	0.791353	0.467031	1.0279	0.328685	0.541176	0.333079	29	15	31	10	18	11	1.30467	0.669886	1.21205	0.227352	0.742999	0.422711	2.24912	1.23122	1.79364	0.407797	1.41527	0.755762
12045	NM_007534	Bcl2a1b	B cell leukemia/lymphoma 2 related protein A1b	protein_coding	NP_031560.2	1278326	.	3.11192	-1.18447	0.00222645	0.187703	0.671675	0.247637	0.770195	0.594246	0.650584	0.206044	0.203789	0.333079	28	20	17	6	6	11	0.925902	0.638735	0.593599	0.185664	0.181417	0.300081	1.59616	1.17397	0.878431	0.333023	0.345564	0.536513
12095	NM_001305448,NM_001305449,NM_001305450,NM_031368	Bglap3	bone gamma-carboxyglutamate protein 3	protein_coding	NP_001292377.1;NP_001292378.1;NP_001292379.1;NP_112736.3	88155	.	-7.30065	3.27504	0.000954438	0.108126	1.31365	3.82584	0.853026	2.78384	0.304073	2.95511	5.15758	3.36484	32	231	7	264	1372	394	0.918383	7.55607	0.176564	8.79724	38.6579	11.8048	1.5832	13.8878	0.261286	15.7795	73.6358	21.1057
12142	NM_007548,XM_006512502,XM_006512503,XM_006512504,XM_006512505,XM_011243109	Prdm1	PR domain containing 1, with ZNF domain	protein_coding	NP_031574.2;XP_006512565.1;XP_006512566.1;XP_006512567.1;XP_006512568.1;XP_011241411.1	99655	.	-2.33904	5.75951	1.18473e-05	0.00575247	5.05918	6.21051	5.1132	5.1354	4.92895	5.67667	6.63686	6.31801	1334	1340	879	1960	3896	3337	6.55826	6.37803	3.76506	9.57214	17.7433	14.5539	11.3058	11.7226	5.57168	17.1694	33.7975	26.0208
12182	NM_009763,XM_006503706	Bst1	bone marrow stromal cell antigen 1	protein_coding	NP_033893.2;XP_006503769.1	105370	.	-6.29854	1.60429	0.000224947	0.0423795	0.749117	2.46765	0.588736	1.4771	0.181511	1.93151	3.36534	2.1061	20	70	4	110	368	140	0.215403	0.740102	0.042876	1.19223	3.74962	1.35593	0.371332	1.36028	0.063449	2.13848	7.1423	2.42425
12223	NM_007568	Btc	betacellulin, epidermal growth factor family member	protein_coding	NP_031594.1	99439	.	-2.27701	6.33882	3.29002e-05	0.0110443	5.62145	6.80391	5.22434	5.98259	5.65742	6.46522	6.87801	7.06852	1444	2442	1476	3414	4612	5643	12.8717	21.2061	14.5008	30.1983	38.1347	44.697	22.1895	38.976	21.4588	54.1662	72.6392	79.9136
12289	NM_001083616,NM_001302637,NM_028981,XM_006518475,XM_006518479,XM_006518480,XM_017315808,XM_017315809,XM_017315810,XM_017315811,XM_017315812,XM_017315813,XM_017315814,XM_017315815,XM_017315816,XM_017315817,XM_017315818,XM_017315819,XM_017315820,XM_017315821,XM_017315822,XM_017315823,XM_017315824,XM_017315825,XR_001781092	Cacna1d	calcium channel, voltage-dependent, L type, alpha 1D subunit	protein_coding	NP_001077085.1;NP_001289566.1;NP_083257.2;XP_006518538.1;XP_006518542.1;XP_006518543.1;XP_017171297.1;XP_017171298.1;XP_017171299.1;XP_017171300.1;XP_017171301.1;XP_017171302.1;XP_017171303.1;XP_017171304.1;XP_017171305.1;XP_017171306.1;XP_017171307.1;XP_017171308.1;XP_017171309.1;XP_017171310.1;XP_017171311.1;XP_017171312.1;XP_017171313.1;XP_017171314.1	88293	.	2.73622	0.741355	0.0325812	0.620151	1.49167	0.903694	0.892724	0.860361	2.72191	0.735746	0.914587	1.06075	34	32	167	26	35	46	0.093697	0.083919	0.504738	0.062199	0.088762	0.099093	0.161524	0.15424	0.746932	0.111566	0.169074	0.177168
12350	NM_007606	Car3	carbonic anhydrase 3	protein_coding	NP_031632.2	88270	.	2.16483	8.853	0.0376743	0.631488	9.23246	7.7196	8.9974	8.83384	9.86614	9.29063	6.5496	7.31858	20244	17866	27814	24437	3665	6719	337.802	290.368	511.336	404.576	56.6912	99.5846	582.336	533.684	756.695	725.681	107.986	178.047
12351	NM_007607,XM_006532095	Car4	carbonic anhydrase 4	protein_coding	NP_031633.1;XP_006532158.1	1096574	.	2.4752	0.599954	0.0440089	0.663537	1.58913	0.793882	1.50556	1.18536	2.07646	1.50703	0.43724	0.437371	73	50	96	72	14	15	1.42626	0.946724	2.07956	1.39899	0.207268	0.238491	2.45872	1.74004	3.07742	2.50936	0.394805	0.426399
12353	NM_009802	Car6	carbonic anhydrase 6	protein_coding	NP_033932.2	1333786	.	3.68576	2.16815	0.0114591	0.418949	2.88096	1.32959	3.60431	2.15068	2.8879	1.73483	0.171761	2.08217	443	135	191	91	5	137	8.28341	2.45783	3.92354	1.67886	0.069433	2.27462	14.2798	4.51739	5.80621	3.01135	0.132255	4.06679
12478	NM_001357091,NM_009844,XM_006507283,XM_030242039,XM_030242040,XM_030242041,XM_030242042	Cd19	CD19 antigen	protein_coding	NP_001344020.1;NP_033974.2;XP_006507346.1;XP_030097899.1;XP_030097900.1;XP_030097901.1;XP_030097902.1	88319	.	2.05414	0.487413	0.0289327	0.596813	1.47035	0.911027	1.09345	1.46384	1.85375	0.757744	0.914587	1.06075	45	69	78	27	35	46	0.354564	0.532254	0.685768	0.210128	0.254479	0.326366	0.611232	0.978262	1.01483	0.376903	0.484732	0.583507
12503	NM_001113391,NM_001113392,NM_001113393,NM_031162,NR_103716,XM_011238745,XM_011238746,XM_017313285	Cd247	CD247 antigen	protein_coding	NP_001106862.1;NP_001106863.1;NP_001106864.2;NP_112439.1;XP_011237047.1;XP_011237048.1;XP_017168774.1	88334	.	2.36218	-1.32628	0.0262615	0.585256	0.571914	0.269169	0.726925	0.467031	0.521786	0.357783	0.171761	0.277962	26	15	13	11	5	9	0.201117	0.111968	0.106563	0.081447	0.026153	0.062355	0.346704	0.205793	0.157697	0.14609	0.049817	0.111485
12587	NM_019394	Mia	melanoma inhibitory activity	protein_coding	NP_062267.2	109615	.	3.17643	0.423923	0.00188402	0.170513	1.53604	0.671052	1.50556	1.91754	1.18503	1.03496	0.515885	0.462308	73	109	38	41	17	16	3.2927	4.78008	1.88389	1.81163	0.700126	0.6087	5.67627	8.78559	2.78786	3.2495	1.3336	1.08829
12683	NM_007702	Cidea	cell death-inducing DNA fragmentation factor, alpha subunit-like effector A	protein_coding	NP_031728.2	1270845	.	11.1669	3.96346	1.64158e-05	0.00688828	3.94096	1.79806	6.09274	1.61552	4.11463	2.11313	1.89954	1.38151	2669	81	487	130	108	68	58.7989	1.71733	11.8172	2.82382	2.19957	1.31606	101.363	3.15638	17.4876	5.06504	4.18975	2.35298
12686	NM_007703,XM_006526624	Elovl3	elongation of very long chain fatty acids (FEN1/Elo2, SUR4/Elo3, yeast)-like 3	protein_coding	NP_031729.1;XP_006526687.1	1195976	.	26.33	0.995835	6.88033e-07	0.000668587	1.76202	0.185712	3.32848	0.467031	1.49055	0.173683	0.10549	0.277962	359	15	54	5	3	9	4.85297	0.178853	0.811116	0.056732	0.035229	0.096741	8.36602	0.328725	1.20032	0.101759	0.067105	0.172962
12739	NM_009902	Cldn3	claudin 3	protein_coding	NP_034032.1	1329044	.	2.5338	0.471222	0.00897664	0.37244	1.49222	0.802492	1.83594	1.68577	0.95494	0.690716	1.02627	0.690492	102	87	28	24	41	26	2.06448	1.7133	0.620777	0.466395	0.767129	0.458656	3.55896	3.14898	0.918651	0.836565	1.46123	0.820028
12795	NM_001313916,NM_013807	Plk3	polo like kinase 3	protein_coding	NP_001300845.1;NP_038835.2	109604	.	-2.38826	5.53064	1.86088e-05	0.00746899	4.81662	5.98009	4.71684	4.95277	4.78026	5.36357	6.4303	6.1464	1004	1176	790	1570	3371	2958	10.827	12.3502	9.37949	16.805	33.745	28.3553	18.6647	22.6991	13.8801	30.1428	64.2776	50.6964
12796	NM_009921	Camp	cathelicidin antimicrobial peptide	protein_coding	NP_034051.2	108443	.	3.87084	-0.27841	0.00171304	0.163944	1.13805	0.38397	1.41303	0.733431	1.26768	0.667663	0.354059	0.130188	66	26	42	23	11	4	2.81961	1.06202	1.94065	0.951433	0.397005	0.151389	4.86072	1.95194	2.87185	1.70657	0.756218	0.270668
12810	NM_001198835,NM_007728,XM_017314943	Coch	cochlin	protein_coding	NP_001185764.1;NP_031754.1;XP_017170432.1	1278313	.	-3.3226	3.0076	0.00163965	0.160365	1.9715	3.70222	1.26963	3.1372	1.50766	3.30804	3.99039	3.80824	56	306	55	348	589	551	0.417276	2.88853	0.449842	3.49927	5.10353	4.89494	0.719342	5.309	0.665693	6.27658	9.72122	8.75165
12839	NM_001290691,NM_007740,XM_006495649	Col9a1	collagen, type IX, alpha 1	protein_coding	NP_001277620.1;NP_031766.3;XP_006495712.1	88465	.	5.19175	1.48506	0.00454151	0.269614	1.84577	0.902718	3.68566	1.26401	0.587622	1.05287	0.661376	0.993912	471	55	15	42	23	42	3.888	0.436611	0.105202	0.331227	0.139103	0.242229	6.70252	0.802474	0.155682	0.594115	0.264964	0.433079
12841	NM_009936,XM_006500553,XM_030247058	Col9a3	collagen, type IX, alpha 3	protein_coding	NP_034066.2;XP_006500616.1;XP_030102918.1	894686	.	2.01216	3.63311	0.0150056	0.470687	4.03784	3.12273	4.49783	4.33554	3.28016	3.75069	3.0144	2.60311	857	753	260	487	280	215	7.80038	6.68562	2.63594	4.37425	2.35071	1.71789	13.4471	12.2879	3.90077	7.84602	4.47764	3.0714
12865	NM_009944	Cox7a1	cytochrome c oxidase subunit 7A1	protein_coding	NP_034074.1	1316714	.	7.5013	2.81319	9.77856e-06	0.00564192	3.31744	1.36867	3.84086	1.60347	4.50799	1.79988	1.06165	1.24447	529	80	649	97	43	58	37.0324	5.44679	50.0473	6.67802	2.73536	3.55315	63.8401	10.011	74.0619	11.9783	5.21032	6.35266
12869	NM_007751	Cox8b	cytochrome c oxidase subunit 8B	protein_coding	NP_031777.1	105958	.	4.23376	4.11566	0.00109962	0.121571	4.30769	2.82378	4.57306	2.50172	5.84829	3.57599	2.38484	2.5105	905	183	1689	427	167	199	63.9087	12.5617	131.416	29.8667	10.895	12.4676	110.172	23.0878	194.475	53.5715	20.7528	22.2908
12877	NM_001252525,NM_001252526,NM_001357107,NM_007755,XM_011250784,XM_011250785,XM_011250786,XM_011250787,XM_011250788,XM_011250790,XM_011250792,XM_017321964,XM_017321965,XM_030242061,XM_030242062,XM_030242063	Cpeb1	cytoplasmic polyadenylation element binding protein 1	protein_coding	NP_001239454.1;NP_001239455.1;NP_001344036.1;NP_031781.1;XP_011249086.1;XP_011249087.1;XP_011249088.1;XP_011249089.1;XP_011249090.1;XP_011249092.1;XP_011249094.1;XP_017177453.1;XP_017177454.1;XP_030097921.1;XP_030097922.1;XP_030097923.1	108442	.	3.22155	-1.19761	0.00458315	0.270347	0.655988	0.238652	0.873012	0.642148	0.452802	0.298989	0.139006	0.277962	33	22	11	9	4	9	0.11667	0.075213	0.039726	0.029045	0.013373	0.025624	0.201127	0.138238	0.058788	0.052098	0.025473	0.045814
12889	NM_007756	Cplx1	complexin 1	protein_coding	NP_031782.3	104727	.	-4.03953	-1.17115	0.000851527	0.104118	0.205849	0.695265	0.203112	0.0717192	0.342717	0.644235	0.772328	0.669231	6	2	8	22	28	25	0.069972	0.022793	0.103	0.24942	0.293455	0.253414	0.120625	0.041892	0.152423	0.447382	0.558975	0.453078
12895	NM_009948	Cpt1b	carnitine palmitoyltransferase 1b, muscle	protein_coding	NP_034078.2	1098297	.	2.46744	4.52465	0.00301943	0.222735	4.88811	3.74861	5.03331	3.88625	5.74478	4.40518	3.60004	3.24062	1260	541	1570	789	440	358	11.1639	4.66599	15.3231	6.93225	3.60916	2.81284	19.2454	8.5759	22.6758	12.4343	6.87474	5.02907
12931	NM_018827,XM_006509540,XM_006509541,XM_006509542,XM_030243277,XM_030243278	Crlf1	cytokine receptor-like factor 1	protein_coding	NP_061297.1;XP_006509603.1;XP_006509604.1;XP_006509605.1;XP_030099137.1;XP_030099138.1	1340030	.	4.87244	2.5504	0.00131435	0.138667	2.84609	1.53222	4.54219	1.43693	2.55915	1.90219	1.06165	1.63283	885	67	146	107	43	89	13.9353	0.971288	2.53079	1.59134	0.580055	1.19157	24.0231	1.78519	3.74516	2.85436	1.10489	2.1304
12950	NM_013500,XM_006517075	Hapln1	hyaluronan and proteoglycan link protein 1	protein_coding	NP_038528.3;XP_006517138.1	1337006	.	-2.01002	1.45223	0.0200205	0.535047	1.45316	2.17289	1.12713	1.74181	1.49055	2.30462	2.40564	1.80841	47	92	54	154	170	106	0.231981	0.451516	0.293494	0.770565	0.792659	0.466961	0.399912	0.829868	0.434325	1.38215	1.50986	0.834877
12954	NM_001278569,NM_001278570,NM_013501	Cryaa	crystallin, alpha A	protein_coding	NP_001265498.1;NP_001265499.1;NP_038529.1	88515	.	-4.75799	2.13476	0.000164379	0.034615	1.15099	3.01446	0.612707	2.10012	0.740156	2.87183	3.28901	2.88253	21	129	20	247	347	270	0.42609	2.75576	0.459987	5.44676	7.17985	5.32221	0.734536	5.06497	0.680707	9.76977	13.6762	9.51555
12959	NM_001312884,NM_021351,XM_006534749	Cryba4	crystallin, beta A4	protein_coding	NP_001299813.1;NP_067326.1;XP_006534812.1	102716	.	3.79208	-0.830991	0.00304991	0.222735	0.821256	0.280913	1.07632	0.267684	1.11977	0.298989	0.265788	0.277962	44	8	35	9	8	9	1.03121	0.168716	0.888945	0.200952	0.167895	0.262013	1.7777	0.310093	1.3155	0.360444	0.319807	0.468451
13074	NM_007809	Cyp17a1	cytochrome P450, family 17, subfamily a, polypeptide 1	protein_coding	NP_031835.3	88586	.	2.3216	2.12526	0.00800356	0.349337	2.68624	1.84619	3.49249	2.08287	2.48335	1.82093	1.89954	1.8181	407	127	137	99	108	107	5.65797	1.7108	2.0932	1.36211	1.39259	1.31462	9.75376	3.14437	3.09759	2.4432	2.65262	2.3504
13107	NM_007817	Cyp2f2	cytochrome P450, family 2, subfamily f, polypeptide 2	protein_coding	NP_031843.2	88608	.	2.13945	2.30955	0.0335461	0.620151	2.92137	1.8833	3.25042	2.85163	2.66205	1.90219	1.02627	2.72145	338	244	159	107	41	237	4.75019	3.34162	2.45692	1.4901	0.523556	2.96027	8.18885	6.14175	3.63584	2.67277	0.997273	5.29265
13108	NM_013809	Cyp2g1	cytochrome P450, family 2, subfamily g, polypeptide 1	protein_coding	NP_038837.1	109612	.	12.6889	1.93761	1.27422e-05	0.00575247	2.39381	0.613456	4.17457	1.04986	1.957	0.713407	0.295816	0.831145	677	42	86	25	9	33	9.36089	0.552868	1.30404	0.332986	0.112707	0.395128	16.1372	1.01615	1.92977	0.597272	0.214684	0.706448
13177	NM_010023	Eci1	enoyl-Coenzyme A delta isomerase 1	protein_coding	NP_034153.2	94871	.	2.60468	4.74702	0.000641028	0.0839383	5.18002	3.90505	5.42466	4.2874	5.828	4.56342	3.42089	3.73082	1665	727	1665	885	384	520	39.1277	16.624	43.1197	20.6367	8.36814	10.8422	67.4521	30.5542	63.8102	37.0158	15.9397	19.3847
13190	NM_010024,XM_006518510	Dct	dopachrome tautomerase	protein_coding	NP_034154.2;XP_006518573.1	102563	.	2.01237	6.21997	0.0365056	0.63118	6.34733	5.54497	7.58014	5.33714	6.12471	5.8834	4.6995	6.05202	7555	1547	2052	2268	988	2768	85.6299	17.0664	25.6126	25.5009	10.3713	27.8659	147.617	31.3673	37.9025	45.7405	19.7553	49.8213
13390	NM_010053,XM_006498672,XM_017315305,XM_030247131,XM_030247132	Dlx1	distal-less homeobox 1	protein_coding	NP_034183.1;XP_006498735.1;XP_017170794.1;XP_030102991.1;XP_030102992.1	94901	.	3.41651	-0.71538	0.0257068	0.584731	0.751016	0.3185	1.6045	0.467031	0.181511	0.268668	0.43724	0.249593	81	15	4	8	14	8	0.674659	0.087766	0.027887	0.048594	0.081613	0.042946	1.16304	0.161311	0.041268	0.087163	0.155457	0.076782
13392	NM_010054	Dlx2	distal-less homeobox 2	protein_coding	NP_034184.1	94902	.	3.78636	0.0298939	0.0150828	0.471189	1.09066	0.477895	2.2261	0.665516	0.380353	0.468638	0.295816	0.669231	146	23	9	15	9	25	1.50885	0.222732	0.099215	0.14905	0.086354	0.228861	2.6011	0.409373	0.146823	0.267349	0.164488	0.409179
13628	NM_007906	Eef1a2	eukaryotic translation elongation factor 1 alpha 2	protein_coding	NP_031932.1	1096317	.	2.97925	4.35403	0.00918795	0.377054	4.52013	3.32677	3.61028	3.86117	6.08893	4.24309	3.13972	2.59749	445	531	2001	701	309	214	1.42839	1.65929	7.0832	2.23505	0.918615	0.609002	2.4624	3.0497	10.482	4.00898	1.74978	1.08883
13661	NM_007914,XM_006498695,XM_006498697,XM_006498698,XM_006498699,XM_006498700,XM_006498701,XM_006498702,XM_006498703	Ehf	ets homologous factor	protein_coding	NP_031940.1;XP_006498758.1;XP_006498760.1;XP_006498761.1;XP_006498762.1;XP_006498763.1;XP_006498764.1;XP_006498765.1;XP_006498766.1	1270840	.	-2.25977	4.11112	0.00489232	0.275387	3.42313	4.53467	3.95542	3.70642	2.60756	3.97148	5.25346	4.37906	576	473	152	574	1469	839	3.36285	2.68859	0.972506	3.32889	7.95335	4.32322	5.79722	4.94151	1.43915	5.97098	15.1496	7.72947
13711	NM_001145813,NM_010125,XM_006498704,XM_006498705	Elf5	E74-like factor 5	protein_coding	NP_001139285.1;NP_034255.2;XP_006498767.1;XP_006498768.1	1335079	.	-4.51532	2.9096	0.00563819	0.29241	1.74866	3.02709	2.24156	2.2075	0.796924	1.8823	4.96428	2.23469	148	142	22	105	1195	157	1.69245	1.59596	0.277247	1.16636	12.5972	1.57166	2.91761	2.93332	0.410281	2.09207	23.9953	2.80996
13714	NM_007923,XM_006529126,XM_006529127,XM_006529128,XM_006529129,XM_006529130,XM_006529131,XM_017315041	Elk4	ELK4, member of ETS oncogene family	protein_coding	NP_031949.2;XP_006529189.1;XP_006529190.1;XP_006529191.1;XP_006529192.1;XP_006529193.1;XP_006529194.1;XP_017170530.1	102853	.	-2.05916	2.92793	0.0049775	0.277416	2.52446	3.47214	2.63005	2.90168	2.04165	3.23935	3.60904	3.56805	206	254	93	330	443	460	1.20126	1.35397	0.560738	2.01909	2.52282	2.51772	2.07085	2.48855	0.829802	3.62161	4.80548	4.50143
13869	NM_010154,XM_006495692,XM_006495693,XM_006495694,XM_006495695	Erbb4	erb-b2 receptor tyrosine kinase 4	protein_coding	NP_034284.1;XP_006495755.1;XP_006495756.1;XP_006495757.1;XP_006495758.1	104771	.	-3.11201	-0.873928	0.00401144	0.247703	0.307989	0.791434	0.234348	0.236816	0.452802	0.998475	0.772328	0.6035	7	7	11	39	28	22	0.013756	0.013264	0.027871	0.076869	0.051218	0.038791	0.023713	0.024378	0.041244	0.137879	0.097559	0.069354
13874	NM_007950	Ereg	epiregulin	protein_coding	NP_031976.1	107508	.	-3.28839	4.42761	0.00195797	0.172143	3.24222	4.81588	2.19468	4.19808	3.3339	4.08676	6.00657	4.3543	142	681	271	625	2503	824	0.875775	4.10866	1.84515	3.83952	14.3888	4.53385	1.50975	7.55155	2.73052	6.88688	27.4078	8.10606
13996	NR_015349	Etohd2	ethanol decreased 2	lncRNA	.	1261417	.	2.5693	-0.0054489	0.00609496	0.306525	1.23439	0.609139	1.34311	0.958222	1.40183	0.57158	0.79353	0.462308	61	37	49	19	29	16	0.494414	0.292775	0.439993	0.148484	0.21982	0.110468	0.85232	0.538109	0.651119	0.266333	0.418713	0.197505
14038	NM_007969	Wfdc18	WAP four-disulfide core domain 18	protein_coding	NP_031995.3	107506	.	6.92712	0.147341	0.000184232	0.0373788	1.27174	0.336298	2.38764	0.776994	0.650584	0.268668	0.354059	0.386167	168	28	17	8	11	13	7.90105	1.28305	0.875315	0.343651	0.437144	0.542795	13.6206	2.3582	1.29533	0.616402	0.832673	0.970461
14085	NM_010176	Fah	fumarylacetoacetate hydrolase	protein_coding	NP_034306.2	95482	.	2.33205	3.07853	0.000442997	0.0638989	3.65417	2.58237	3.49571	3.47141	3.99539	2.79945	2.32785	2.61983	408	396	446	233	159	218	6.59208	6.22834	7.94375	3.74029	2.37984	3.12314	11.3641	11.4474	11.7555	6.7089	4.53314	5.58385
14121	NM_019395,XM_011244488	Fbp1	fructose bisphosphatase 1	protein_coding	NP_062268.1;XP_011242790.1	95492	.	2.56181	0.727906	0.0201916	0.535465	1.6155	0.894303	2.37368	1.35306	1.11977	1.31269	0.638124	0.732097	166	61	35	58	22	28	2.8651	0.921865	0.65961	0.981221	0.316686	0.36909	4.93914	1.69435	0.976117	1.76	0.603226	0.659895
14311	NM_001301295,NM_178373,XM_006505531	Cidec	cell death-inducing DFFA-like effector c	protein_coding	NP_001288224.1;NP_848460.1;XP_006505594.1	95585	.	3.43832	4.06314	0.0112955	0.417704	4.67871	2.51199	5.06406	4.03047	4.94159	4.12746	0.728966	2.67953	1288	602	887	644	26	229	18.7478	8.67648	14.3551	9.4389	0.336174	2.99583	32.3194	15.947	21.2433	16.9304	0.640346	5.35622
14447	NM_001290631,NM_008085,XM_006539545,XM_011250435	Gapdhs	glyceraldehyde-3-phosphate dehydrogenase, spermatogenic	protein_coding	NP_001277560.1;NP_032111.1;XP_006539608.1;XP_011248737.1	95653	.	-2.49703	0.650761	0.0333271	0.620151	0.893645	1.47006	1.02365	0.860361	0.796924	0.903002	2.47945	1.02772	41	32	22	34	181	44	0.510119	0.385237	0.29989	0.412475	2.10729	0.489561	0.879393	0.708049	0.443789	0.73985	4.01398	0.875284
14555	NM_010271	Gpd1	glycerol-3-phosphate dehydrogenase 1 (soluble)	protein_coding	NP_034401.1	95679	.	3.40051	6.91845	0.00193272	0.171557	7.42263	5.33802	7.93976	6.49578	7.83236	6.83505	3.90286	5.27615	9705	3502	6770	4423	552	1599	88.9553	31.2603	68.3634	40.225	4.69151	13.0187	153.35	57.4551	101.167	72.151	8.93642	23.276
14563	NM_008109	Gdf5	growth differentiation factor 5	protein_coding	NP_032135.2	95688	.	2.37704	-0.962217	0.0323443	0.619319	0.704806	0.345325	1.02365	0.440185	0.650584	0.49507	0.235122	0.305784	41	14	17	16	7	10	0.446254	0.147549	0.200905	0.168328	0.061502	0.094231	0.769296	0.271188	0.297307	0.301927	0.117149	0.168475
14706	NM_001302997,NM_010317	Gng4	guanine nucleotide binding protein (G protein), gamma 4	protein_coding	NP_001289926.1;NP_034447.1	102703	.	-2.24008	5.75684	0.000425678	0.0623754	5.0772	6.1381	4.69736	5.32618	5.20807	5.57657	6.8643	5.97343	990	1535	1073	1826	4568	2619	7.92686	11.983	9.46808	14.5189	33.984	18.6821	13.6651	22.0243	14.0112	26.0423	64.7329	33.4016
14724	NM_001001999,NM_010327	Gp1bb	glycoprotein Ib, beta polypeptide	protein_coding	NP_001001999.1;NP_034457.1	107852	.	2.95258	3.51121	0.00364922	0.234758	3.92354	2.6218	3.43986	3.26125	5.0695	2.11313	3.46781	2.28448	391	337	972	130	398	164	4.81587	4.04066	13.1638	1.57956	4.53145	1.78167	8.30207	7.42657	19.4803	2.83323	8.63152	3.18544
14778	NM_001329860,NM_008161	Gpx3	glutathione peroxidase 3	protein_coding	NP_001316789.1;NP_032187.2	105102	.	-20.2573	7.49255	0.000127504	0.0287086	4.05568	6.16336	3.82556	3.52988	4.81159	4.20757	9.95681	4.32571	523	414	808	683	39262	807	8.79793	6.79328	14.9863	11.4155	609.361	12.0793	15.1667	12.4858	22.1774	20.4758	1160.71	21.5966
14804	NM_001370966,NM_008167	Grid2	glutamate receptor, ionotropic, delta 2	protein_coding	NP_001357895.1;NP_032193.1	95813	.	-2.1721	-1.1063	0.0323127	0.619319	0.328173	0.638332	0.35294	0.327505	0.304073	0.713407	0.490144	0.711444	11	10	7	25	16	27	0.039514	0.037591	0.028829	0.093499	0.057421	0.09582	0.068119	0.069091	0.042662	0.167708	0.109375	0.171316
14871	NM_001358778,NM_008185,XM_030244888	Gstt1	glutathione S-transferase, theta 1	protein_coding	NP_001345707.1;NP_032211.3;XP_030100748.1	107379	.	2.96405	0.781258	0.00119411	0.128928	1.79789	0.860771	1.89577	1.51619	1.9817	1.17233	0.875352	0.53463	108	73	88	49	33	19	2.66102	1.75282	2.31568	1.15183	0.725665	0.332134	4.58733	3.22161	3.42684	2.06602	1.38225	0.593821
14957	NM_145713	H1f3	histone cluster 1, H1d	protein_coding	NP_663759.3	107502	.	2.53955	0.210341	0.0145374	0.465786	1.30285	0.700525	1.80506	0.665516	1.43798	0.667663	0.661376	0.772536	99	23	51	23	23	30	3.25212	0.719271	1.85258	0.751518	0.688453	0.856815	5.60632	1.32199	2.74153	1.34799	1.31137	1.5319
15077	NM_178216	H3c14	histone cluster 2, H3c1	protein_coding	NP_835734.2	2448355	.	2.15939	-0.284388	0.0452919	0.668059	0.997718	0.573694	1.39932	0.519271	1.07457	0.620421	0.56603	0.53463	65	17	33	21	19	19	2.48021	0.607587	1.39501	0.768065	0.660744	0.649282	4.27564	1.11672	2.06438	1.37767	1.25859	1.16085
15267	NM_013549	H2ac18	histone cluster 2, H2aa1	protein_coding	NP_038577.1	96097	.	2.12499	2.84775	0.00642539	0.309744	3.33775	2.47852	3.75461	2.59595	3.66268	2.49345	2.54343	2.39869	496	198	348	181	191	181	22.8508	8.87913	17.6701	8.274	8.16006	7.39562	39.3924	16.3195	26.1489	14.8409	15.5433	13.2226
15422	NM_010464	Hoxc13	homeobox C13	protein_coding	NP_034594.1	99560	.	2.2431	2.76738	0.0377258	0.631488	3.05572	2.32395	4.29797	1.97478	2.89441	2.40561	1.83965	2.7266	741	115	192	168	102	238	7.80134	1.17751	2.21954	1.74687	0.996097	2.22527	13.4487	2.16422	3.28457	3.13333	1.89737	3.97855
15439	NM_001329965,NM_017370	Hp	haptoglobin	protein_coding	NP_001316894.1;NP_059066.1	96211	.	3.3876	1.8901	0.00155078	0.155609	2.69262	1.2927	2.87765	2.17531	3.0249	2.11313	0.933811	0.831145	252	138	213	130	36	33	4.8052	2.55905	4.4597	2.45571	0.635807	0.574707	8.28368	4.70343	6.59965	4.40476	1.21109	1.02751
15551	NM_010482,XM_030244063	Htr1b	5-hydroxytryptamine (serotonin) receptor 1B	protein_coding	NP_034612.1;XP_030099923.1	96274	.	-2.73218	1.9799	0.00809969	0.35139	1.54832	2.58434	1.28463	2.17531	1.18503	2.02518	3.50041	2.22743	57	138	38	120	408	156	0.305301	0.727923	0.222669	0.642221	2.05259	0.748703	0.526307	1.33789	0.329515	1.15194	3.90978	1.3386
15925	NM_031156	Ide	insulin degrading enzyme	protein_coding	NP_112419.3	96412	.	-2.31553	8.47691	7.09255e-05	0.0187071	7.73242	8.90666	7.59356	8.07796	7.52572	8.42075	9.40001	8.89922	7626	10564	5468	13354	26678	20181	39.304	53.0341	31.0479	68.2907	127.494	92.3977	67.756	97.4746	45.9459	122.492	242.851	165.197
16007	NM_010516	Ccn1	cellular communication network factor 1	protein_coding	NP_034646.1	88613	.	2.29573	3.83924	0.000146494	0.032587	4.34878	3.26621	4.22986	4.03271	4.78378	3.35209	3.36179	3.08475	705	603	792	360	367	317	8.91491	7.42532	11.0227	4.51297	4.29548	3.55885	15.3684	13.6474	16.3118	8.09484	8.18206	6.36285
16175	NM_010554,XM_006498793,XM_006498794	Il1a	interleukin 1 alpha	protein_coding	NP_034684.2;XP_006498856.1;XP_006498857.1	96542	.	-4.1034	3.34463	2.49387e-07	0.000418585	2.2965	4.01574	2.02643	2.46889	2.39418	3.71178	3.61798	4.71748	122	178	127	473	446	1072	1.57377	2.24465	1.81604	6.07466	5.36231	12.3471	2.71301	4.12558	2.68744	10.896	10.2142	22.0754
16178	NM_001360800,NM_001360801,NM_010555,XM_006495726,XM_011238437,XM_011238438,XM_011238439,XM_011238440,XM_017317722,XM_030250734,XM_030250758,XR_003952762,XR_003952769,XR_003952776	Il1r2	interleukin 1 receptor, type II	protein_coding	NP_001347729.1;NP_001347730.1;NP_034685.1;XP_006495789.1;XP_011236739.1;XP_011236740.1;XP_011236741.1;XP_011236742.1;XP_017173211.1;XP_030106594.1;XP_030106618.1	96546	.	-4.13561	3.61915	5.16415e-07	0.00059591	2.43227	4.34507	1.68584	2.96426	2.64669	4.04265	4.6995	4.29307	88	267	157	605	988	788	1.53292	4.56639	3.10813	10.5502	15.5667	12.6081	2.6426	8.39285	4.59954	18.9238	29.6515	22.542
16192	NM_008370,XM_017321406,XM_030255194	Il5ra	interleukin 5 receptor, alpha	protein_coding	NP_032396.1;XP_017176895.1;XP_030111054.1	96558	.	-3.44222	-0.618695	0.00471146	0.273546	0.315451	0.927951	0.234348	0.618396	0.0936084	1.20472	0.728966	0.850164	7	21	2	51	26	34	0.043057	0.1409	0.015812	0.35607	0.166938	0.212386	0.074227	0.258968	0.0234	0.638677	0.317983	0.379724
16369	NM_010571	Irs3	insulin receptor substrate 3	protein_coding	NP_034701.1	1194882	.	9.79589	-0.233063	1.16882e-05	0.00575247	1.19516	0.199293	1.11039	0.493388	1.9817	0.328685	0.139006	0.130188	46	16	88	10	4	4	0.497447	0.169124	1.05899	0.103389	0.038587	0.038996	0.857547	0.310843	1.56713	0.185446	0.073501	0.06972
16433	NM_008411	Cuzd1	CUB and zona pellucida-like domains 1	protein_coding	NP_032437.3	1202881	.	-4.09015	-0.68843	0.0113585	0.418473	0.285414	0.793692	0.324194	0.267684	0.264365	0.546525	1.64343	0.191125	10	8	6	18	84	6	0.113687	0.087379	0.070563	0.195104	0.884822	0.060494	0.195985	0.160599	0.104422	0.349955	1.68541	0.108157
16470	NM_176847,XM_017314300,XM_030245601,XM_030245602,XM_030245603,XM_030245604	Ush1g	USH1 protein network component sans	protein_coding	NP_789817.1;XP_017169789.1;XP_030101461.1;XP_030101462.1;XP_030101463.1;XP_030101464.1	2450757	.	2.8887	-0.669344	0.00494833	0.277134	0.885031	0.375834	1.05897	0.544698	1.05142	0.357783	0.463934	0.305784	43	18	32	11	15	10	0.175727	0.071321	0.147412	0.041617	0.056257	0.035899	0.302936	0.131085	0.218146	0.074647	0.107159	0.064185
16485	NM_010595	Kcna1	potassium voltage-gated channel, shaker-related subfamily, member 1	protein_coding	NP_034725.3	96654	.	-2.6283	1.28664	0.01278	0.440218	1.16633	2.01531	1.05897	1.61552	0.824491	1.78924	2.86217	1.39453	43	81	23	96	248	69	0.122242	0.225442	0.072266	0.271273	0.657401	0.173571	0.210732	0.414354	0.106943	0.486579	1.25222	0.310327
16492	NM_021275,XM_006498812	Kcna4	potassium voltage-gated channel, shaker-related subfamily, member 4	protein_coding	NP_067250.2;XP_006498875.1	96661	.	-3.81451	-1.45147	0.00201399	0.173759	0.166994	0.568438	0.234348	0.173026	0.0936084	0.757744	0.614491	0.333079	7	5	2	27	21	11	0.004891	0.003341	0.011609	0.020541	0.099984	0.007569	0.008432	0.00614	0.01718	0.036844	0.190451	0.013533
16527	NM_010608	Kcnk3	potassium channel, subfamily K, member 3	protein_coding	NP_034738.1	1100509	.	3.51207	2.32392	0.000288458	0.0484164	3.01013	1.62501	2.87765	2.37279	3.77997	2.17165	1.40252	1.30086	252	164	380	137	65	62	1.69051	1.07231	2.81771	0.914559	0.404712	0.367267	2.91427	1.97086	4.16976	1.64043	0.770898	0.656635
16534	NM_001163510,NM_008433,XM_006539563,XR_003946402,XR_391046	Kcnn4	potassium intermediate/small conductance calcium-activated channel, subfamily N, member 4	protein_coding	NP_001156982.1;NP_032459.3;XP_006539626.1	1277957	.	2.30303	1.0034	0.0101385	0.396583	1.85997	1.11204	1.76284	2.29251	1.52456	1.34211	1.16288	0.831145	95	153	56	60	49	33	0.989448	1.92739	0.643102	0.714404	0.473729	0.32823	1.70571	3.54246	0.951687	1.28142	0.902364	0.58684
16545	NM_008438,XM_006513273	Kera	keratocan	protein_coding	NP_032464.1;XP_006513336.1	1202398	.	9.63933	1.42121	0.000275577	0.0479997	1.93218	0.54714	3.7053	1.29431	0.796924	0.903002	0.203789	0.53463	478	57	22	34	6	19	6.37762	0.723869	0.304592	0.434644	0.07305	0.239705	10.9944	1.33044	0.450748	0.779615	0.139147	0.428566
16564	NM_001109040,NM_001109041,NM_001109042,NM_001358050,NM_016705,XM_006520495,XM_017316441,XM_017316442,XM_017316443,XM_017316444,XM_017316445,XM_017316446,XM_017316447,XM_017316448,XM_017316449,XM_017316450,XM_017316452,XM_017316453,XM_017316454,XM_017316455,XM_017316456,XM_017316458,XM_017316460,XM_017316461,XM_017316462,XM_017316463,XM_017316464,XM_017316465,XM_017316466,XM_017316468,XM_017316471…	Kif21a	kinesin family member 21A	protein_coding	NP_001102510.1;NP_001102511.1;NP_001102512.1;NP_001344979.1;NP_057914.2;XP_006520558.1;XP_017171930.1;XP_017171931.1;XP_017171932.1;XP_017171933.1;XP_017171934.1;XP_017171935.1;XP_017171936.1;XP_017171937.1;XP_017171938.1;XP_017171939.1;XP_017171941.1;XP_017171942.1;XP_017171943.1;XP_017171944.1;XP_017171945.1;XP_017171947.1;XP_017171949.1;XP_017171950.1;XP_017171951.1;XP_017171952.1;XP_017171953…	109188	.	-2.00785	7.07494	0.00980009	0.387535	6.34002	7.43926	5.88146	7.27114	5.86746	6.9842	7.98231	7.35128	2300	6022	1712	4909	9961	6874	4.3918	22.3431	3.21545	13.7142	31.2639	22.9382	7.57101	41.0658	4.75835	24.5989	59.5516	41.0111
16599	NM_008453,XM_006503751,XR_001784628	Klf3	Kruppel-like factor 3 (basic)	protein_coding	NP_032479.1;XP_006503814.1	1342773	.	-2.02989	7.32323	0.0240495	0.570727	6.41287	7.72394	6.67509	7.53194	5.03157	7.36082	8.05544	7.75557	4016	7223	946	6385	10481	9111	25.8305	45.4788	6.62497	41.0178	62.1229	52.4311	44.5291	83.5881	9.80389	73.5731	118.332	93.7413
16660	NM_010659	Krt31	keratin 31	protein_coding	NP_034789.2	1309993	.	3.87195	-0.458356	0.0429964	0.661465	0.78638	0.339225	1.96258	0.173026	0.223533	0.173683	0.56603	0.277962	115	5	5	5	19	9	1.8513	0.072902	0.079985	0.080477	0.280278	0.116213	3.19144	0.133991	0.118365	0.14435	0.533875	0.207776
16663	NM_001313949,NM_010662	Krt13	keratin 13	protein_coding	NP_001300878.1;NP_034792.1	101925	.	-5.18817	7.6244	0.0306491	0.608466	3.79235	8.116	2.06169	7.54421	1.77116	7.40287	9.28484	7.66028	126	7285	72	6575	24628	8526	1.94615	110.157	1.21381	101.262	354.443	117.431	3.35496	202.464	1.79624	181.632	675.144	209.954
16669	NM_001313963,NM_008471	Krt19	keratin 19	protein_coding	NP_001300892.1;NP_032497.1	96693	.	-4.85744	4.38668	0.00020288	0.0386162	2.72732	4.88226	2.72657	3.88127	1.57413	3.93091	6.04576	4.6701	223	539	59	557	2573	1036	4.1177	9.72477	1.20563	10.251	44.3141	17.0738	7.09849	17.8737	1.78414	18.3871	84.4097	30.5262
16680	NM_008474	Krt84	keratin 84	protein_coding	NP_032500.2	96700	.	-2.07642	-0.107879	0.0233651	0.566553	0.64633	1.11815	0.539567	0.688511	0.710912	1.28266	1.04407	1.02772	18	24	19	56	42	44	0.172817	0.225297	0.205855	0.551837	0.388175	0.387256	0.297919	0.414087	0.304633	0.989821	0.739397	0.692373
16682	NM_008475	Krt4	keratin 4	protein_coding	NP_032501.2	96701	.	-9.15531	5.32859	0.000253449	0.0454313	2.22924	6.03244	1.32871	4.48093	0.878094	5.38846	6.95706	5.75179	60	837	25	1598	4874	2240	0.712571	9.79353	0.322531	19.0621	54.331	23.9208	1.2284	18.0001	0.477294	34.1913	103.49	42.7679
16687	NM_008476	Krt6a	keratin 6A	protein_coding	NP_032502.3	1100845	.	-4.81524	6.54033	0.00204801	0.175872	4.36252	6.93829	4.99621	5.96974	2.12161	6.22876	8.28095	6.30515	1227	2420	100	2892	12261	3307	13.9297	26.77	1.24389	32.587	129.125	33.3638	24.0133	49.2021	1.84076	58.4507	245.957	59.6509
16694	NM_010670	Krtap12-1	keratin associated protein 12-1	protein_coding	NP_034800.1	1328315	.	-7.64091	-1.12023	0.00501627	0.277416	0.124061	0.603636	0.138534	0.140041	0.0936084	0.140579	1.5716	0.0987254	4	4	2	4	78	3	0.151379	0.148549	0.084223	0.129166	2.73594	0.081356	0.260963	0.273027	0.124637	0.231683	5.21143	0.145456
16768	NM_008479,XR_377427	Lag3	lymphocyte-activation gene 3	protein_coding	NP_032505.1	106588	.	2.5857	0.828076	0.00704121	0.326238	1.72915	0.972318	1.73035	1.1192	2.3379	1.08802	0.835021	0.993912	92	46	121	44	31	42	0.969794	0.450514	1.49764	0.401811	0.272111	0.469399	1.67183	0.828027	2.21626	0.720723	0.518319	0.839236
16819	NM_008491	Lcn2	lipocalin 2	protein_coding	NP_032517.1	96757	.	2.85245	0.884947	0.00146921	0.151141	1.87585	0.920521	1.86617	1.86804	1.89334	1.34211	0.728966	0.690492	105	104	81	60	26	26	3.14253	3.0353	2.65734	1.76497	0.708839	0.673029	5.4174	5.57876	3.93243	3.1658	1.3502	1.20331
16846	NM_008493	Lep	leptin	protein_coding	NP_032519.1	104663	.	2.80415	0.356264	0.0356289	0.628906	1.49093	0.646492	1.55588	1.27924	1.63767	1.22065	0.0711766	0.647651	77	56	63	52	2	24	0.600269	0.422377	0.543222	0.405114	0.014603	0.163313	1.0348	0.776312	0.803882	0.726647	0.027815	0.291987
16924	NM_001159577,NM_001159578,NM_001159579,NM_001159580,NM_001359074,NM_010727,XM_006504254,XM_017320690,XM_017320691,XM_030254173,XM_030254175,XR_001784629,XR_001784630,XR_003955587,XR_003955588,XR_003955589	Lnx1	ligand of numb-protein X 1	protein_coding	NP_001153049.1;NP_001153050.1;NP_001153051.1;NP_001153052.1;NP_001346003.1;NP_034857.3;XP_006504317.1;XP_017176179.1;XP_017176180.1;XP_030110033.1;XP_030110035.1	1278335	.	-3.90033	4.02441	3.59202e-09	1.32639e-05	2.92042	4.68831	2.79101	3.12882	2.84143	4.11473	5.08634	4.86385	235	304	184	638	1304	1191	2.30628	2.89418	2.01316	6.31334	12.069	10.5404	3.97579	5.31938	2.97915	11.3241	22.989	18.8451
16956	NM_008509	Lpl	lipoprotein lipase	protein_coding	NP_032535.2	96820	.	2.0472	7.50923	0.0388803	0.636243	7.74892	6.63861	7.32433	7.16139	8.76105	7.82758	5.76299	6.32525	6321	5578	12914	8839	2108	3354	40.0333	34.4133	90.1226	55.5459	12.375	18.8689	69.0133	63.2503	133.367	99.6319	23.572	33.7357
17001	NM_001313968,NM_008521,NR_132732,NR_132733	Ltc4s	leukotriene C4 synthase	protein_coding	NP_001300897.1;NP_032547.1	107498	.	2.86995	0.214384	0.00624664	0.306733	1.36797	0.643556	1.5804	0.839967	1.68355	0.883125	0.661376	0.386167	79	31	66	33	23	13	3.05484	1.15266	2.78461	1.23157	0.811168	0.441243	5.26623	2.11855	4.12077	2.20905	1.54512	0.788896
17153	NM_001171187,NM_010762	Mal	myelin and lymphocyte protein, T cell differentiation protein	protein_coding	NP_001164658.1;NP_034892.1	892970	.	-7.48173	6.4507	0.000395164	0.0593164	3.54499	6.94205	2.56396	5.75235	2.31864	6.19842	8.27931	6.34843	195	2076	119	2831	12247	3409	1.7996	18.6726	1.20509	25.9457	104.886	27.9745	3.10233	34.3195	1.78334	46.5385	199.788	50.0155
17189	NM_001164047,NM_001164048,NM_013593	Mb	myoglobin	protein_coding	NP_001157519.1;NP_001157520.1;NP_038621.2	96922	.	5.76868	1.26867	0.00477677	0.273893	1.77193	0.727693	1.22368	0.569685	3.52244	1.18862	0.325232	0.669231	53	19	313	50	10	25	1.19949	0.421873	7.96314	1.1239	0.214201	0.495333	2.0678	0.775388	11.7842	2.01592	0.408012	0.885604
17203	NM_013596,XM_030250359,XR_385979	Mc5r	melanocortin 5 receptor	protein_coding	NP_038624.3;XP_030106219.1	99420	.	2.03051	0.104639	0.0293961	0.59904	1.24297	0.740497	1.22368	1.032	1.47324	0.903002	0.56603	0.752458	53	41	53	34	19	29	0.336124	0.214625	0.309302	0.177784	0.091438	0.154874	0.579443	0.394471	0.457717	0.318888	0.174172	0.276898
17300	NM_008592	Foxc1	forkhead box C1	protein_coding	NP_032618.2	1347466	.	2.11239	2.527	0.0330958	0.620151	2.91226	2.19897	3.96709	2.62604	2.14366	2.39862	1.81912	2.37918	581	203	102	167	100	178	3.73074	1.26953	0.720534	1.06463	0.591403	1.01312	6.43141	2.33335	1.06628	1.9096	1.12651	1.81135
17313	NM_008597	Mgp	matrix Gla protein	protein_coding	NP_032623.1	96976	.	2.80468	2.59654	0.000387148	0.0585895	3.20733	2.05348	3.71087	2.44883	3.46229	2.0873	2.11697	1.95617	480	175	299	127	132	122	19.9163	7.05248	13.687	5.22273	5.06908	4.49052	34.3337	12.9622	20.2546	9.36794	9.6556	8.02858
17341	NM_010800,XM_006504808	Bhlha15	basic helix-loop-helix family, member a15	protein_coding	NP_034930.1;XP_006504871.1	891976	.	-3.43493	-0.255229	0.0165452	0.491597	0.40477	1.04083	0.770195	0.140041	0.304073	0.644235	1.78776	0.690492	28	4	7	22	97	26	0.202201	0.028315	0.051531	0.155139	0.652353	0.166374	0.348575	0.052042	0.076257	0.27827	1.24261	0.29746
17395	NM_013599,XM_006498861	Mmp9	matrix metallopeptidase 9	protein_coding	NP_038627.1;XP_006498924.1	97011	.	2.1175	-0.290173	0.042663	0.659374	1.01137	0.569287	0.791353	1.3386	0.904167	0.713407	0.661376	0.333079	29	60	26	25	23	11	0.205877	0.428382	0.201562	0.170159	0.151797	0.063308	0.354911	0.787349	0.298279	0.305212	0.289144	0.113188
17451	NM_020021	Mos	Moloney sarcoma oncogene	protein_coding	NP_064405.2	97052	.	-2.21386	0.146127	0.036987	0.63118	0.70977	1.25676	0.435895	0.665516	1.0279	0.903002	1.66659	1.20069	14	23	31	34	86	55	0.237103	0.380398	0.59722	0.585329	1.4036	0.860714	0.408742	0.699157	0.883789	1.0499	2.67359	1.53887
17701	NM_010835	Msx1	msh homeobox 1	protein_coding	NP_034965.2	97168	.	5.62689	1.47057	0.00178443	0.166394	1.92694	0.847575	3.65425	0.81928	1.3073	1.05287	0.56603	0.923827	460	30	44	42	19	38	6.10124	0.384517	0.629957	0.54689	0.232647	0.443211	10.5179	0.706726	0.932235	0.980948	0.443147	0.792414
17735	rna-TrnL1	TrnL1	tRNA-Leu	tRNA	.	102482	.	-2.25373	2.02551	0.0136192	0.450628	1.68306	2.70723	1.22368	2.44208	1.38342	2.77269	2.51818	2.83081	53	174	48	228	187	259	17.9958	57.7018	17.8084	77.0225	59.1768	78.6422	31.0229	106.054	26.3536	138.154	112.72	140.604
17736	rna-TrnL2	TrnL2	tRNA-Leu	tRNA	.	102481	.	-4.13771	-2.3016	0.00941409	0.378877	0.0785978	0.308993	0.0359004	0.106285	0.0936084	0.268668	0.325232	0.333079	1	3	2	8	10	11	0.171677	0.957991	0.780808	2.76066	3.34924	3.46305	0.295954	1.76075	1.15547	4.95176	6.37965	6.19158
17746	rna-TrnW	TrnW	tRNA-Trp	tRNA	.	102471	.	5.02546	-0.67083	0.00554527	0.291051	0.851427	0.255514	0.203112	0.594246	1.75692	0.106697	0.354059	0.305784	6	20	71	3	11	10	2.12257	7.32075	29.7192	1.1244	3.56003	3.17838	3.6591	13.4552	43.9797	2.01682	6.78116	5.68261
17750	NM_008630	Mt2	metallothionein 2	protein_coding	NP_032656.1	97172	.	2.09672	5.74678	0.000493724	0.0695849	6.12176	5.14286	6.55382	5.41072	6.40076	5.06147	4.96077	5.40634	3689	1630	2491	1266	1192	1754	170.132	73.2352	126.572	57.9392	50.9649	71.8699	293.291	134.603	187.306	103.925	97.0782	128.496
17768	NM_008638,XM_006505697,XM_011241245	Mthfd2	methylenetetrahydrofolate dehydrogenase (NAD+ dependent), methenyltetrahydrofolate cyclohydrolase	protein_coding	NP_032664.1;XP_006505760.1;XP_011239547.1	1338850	.	-2.10081	4.18312	0.00178078	0.166394	3.6603	4.57751	3.56185	3.60432	3.81475	4.44809	5.27246	4.01198	429	438	390	814	1489	641	5.27811	5.24305	5.27035	9.97331	17.0757	7.03846	9.09893	9.63651	7.79927	17.889	32.5258	12.584
17857	NR_003520	Mx1	MX dynamin-like GTPase 1	transcribed_pseudogene	.	97243	.	-2.71878	0.702333	0.0145513	0.465786	0.85374	1.61149	1.02365	1.04986	0.487707	0.779412	2.03032	2.02473	41	42	12	28	122	130	0.382274	0.386273	0.122821	0.259703	1.07066	1.09326	0.659001	0.709954	0.181756	0.465825	2.0394	1.95463
17906	NM_010861,XM_006530186	Myl2	myosin, light polypeptide 2, regulatory, cardiac, slow	protein_coding	NP_034991.3;XP_006530249.2	97272	.	6.18713	3.71141	0.0374857	0.631488	2.99725	1.71982	0.324194	2.69011	5.97746	3.26645	1.64343	0.249593	10	214	1850	337	84	8	0.387046	6.26006	70.2882	11.5402	2.91045	0.262378	0.667228	11.5057	104.015	20.6994	5.54384	0.469105
17972	NM_008677,XM_006520564,XM_006520565,XM_030248373	Ncf4	neutrophil cytosolic factor 4	protein_coding	NP_032703.2;XP_006520627.1;XP_006520628.1;XP_030104233.1	109186	.	2.29099	0.444612	0.00879808	0.37002	1.50042	0.834793	1.38547	1.54167	1.57413	0.903002	0.590464	1.01091	64	75	59	34	20	43	1.11482	1.28419	1.14591	0.589498	0.319657	0.65889	1.92184	2.3603	1.69576	1.05737	0.608884	1.17803
18039	NM_010910	Nefl	neurofilament, light polypeptide	protein_coding	NP_035040.1	97313	.	3.22414	-0.705396	0.00576328	0.2964	0.84977	0.335169	1.32871	0.665516	0.55508	0.468638	0.203789	0.333079	60	23	14	15	6	11	0.454536	0.163842	0.113481	0.10801	0.040403	0.073947	0.783573	0.301134	0.167934	0.193736	0.07696	0.132209
18124	NM_001307989,NM_015743,XM_006537656,XM_006537657,XM_006537658,XM_030253308	Nr4a3	nuclear receptor subfamily 4, group A, member 3	protein_coding	NP_001294918.1;NP_056558.1;XP_006537719.1;XP_006537720.1;XP_006537721.1;XP_030109168.1	1352457	.	4.30853	-0.541922	0.000383303	0.0584869	0.98724	0.308601	1.41303	0.544698	1.00399	0.237696	0.382323	0.305784	66	18	30	7	12	10	0.284226	0.073792	0.140053	0.030308	0.046497	0.03782	0.489977	0.135627	0.207255	0.054362	0.088567	0.067619
18159	NM_010933	Nppc	natriuretic peptide type C	protein_coding	NP_035063.1	97369	.	2.12517	0.287882	0.0491982	0.675887	1.31481	0.802225	1.5804	0.665516	1.69853	0.96104	0.614491	0.831145	79	23	67	37	21	33	1.92769	0.531463	1.81583	0.880612	0.457798	0.710503	3.32315	0.976808	2.68714	1.57954	0.872015	1.27031
18405	NM_008768	Orm1	orosomucoid 1	protein_coding	NP_032794.1	97443	.	-2.02222	6.85425	0.0116113	0.422006	6.22822	7.0844	5.68208	6.46073	6.54186	6.54526	8.11586	6.59208	1998	3417	2750	3611	10931	4044	65.7537	109.572	99.7188	117.943	333.687	118.253	113.353	201.389	147.568	211.553	635.609	211.424
18534	NM_011044	Pck1	phosphoenolpyruvate carboxykinase 1, cytosolic	protein_coding	NP_035174.1	97501	.	9.78199	3.01323	0.000263289	0.0462963	3.47752	1.0752	5.04547	2.21544	3.17165	2.17165	0.203789	0.850164	1271	143	239	137	6	34	12.3551	1.34928	2.55136	1.32032	0.05018	0.288195	21.2989	2.47992	3.77561	2.36824	0.095583	0.515262
18563	NM_001162946,NM_008797,XM_006531678	Pcx	pyruvate carboxylase	protein_coding	NP_001156418.1;NP_032823.2;XP_006531741.1	97520	.	2.20374	5.65652	0.000930898	0.108095	6.11437	4.89512	6.17906	5.77536	6.38869	5.70383	4.32487	4.65666	2836	2110	2470	1998	753	1026	17.6108	12.7576	16.8237	12.2516	4.31623	5.62472	30.3593	23.448	24.8964	21.9756	8.22158	10.0564
18601	NM_011060	Padi3	peptidyl arginine deiminase, type III	protein_coding	NP_035190.3	1338891	.	9.8948	1.60613	0.00135507	0.142151	1.85339	0.614747	3.95307	0.205274	1.40183	0.84253	0.354059	0.647651	575	6	49	31	11	24	4.8034	0.041317	0.447835	0.252442	0.079737	0.173815	8.28058	0.075938	0.662724	0.452801	0.151884	0.310763
18602	NM_011061,XM_006538633	Padi4	peptidyl arginine deiminase, type IV	protein_coding	NP_035191.2;XP_006538696.1	1338898	.	2.56254	-0.0869797	0.0173288	0.503845	1.12306	0.580414	1.71935	0.798292	0.851542	0.713407	0.590464	0.437371	91	29	24	25	20	15	0.881843	0.273416	0.252007	0.231335	0.178283	0.127742	1.52021	0.502527	0.372929	0.414942	0.339595	0.228389
18639	NM_008824,XM_006528755,XM_006528756,XM_006528757,XM_011247791,XM_030251252,XM_030251253,XM_030251254	Pfkfb1	6-phosphofructo-2-kinase/fructose-2,6-biphosphatase 1	protein_coding	NP_032850.1;XP_006528818.1;XP_006528819.1;XP_006528820.1;XP_011246093.1;XP_030107112.1;XP_030107113.1;XP_030107114.1	107816	.	2.0275	2.21423	0.0253286	0.583436	2.74554	1.98503	2.42873	2.33685	3.47104	2.37747	1.86991	1.70773	174	159	301	164	105	96	2.52431	2.10845	4.87664	2.19063	1.29128	1.15117	4.35165	3.87525	7.21664	3.9293	2.45964	2.05817
18670	NM_008830,XM_006503551,XM_006503552,XM_006503553,XM_006503554	Abcb4	ATP-binding cassette, sub-family B (MDR/TAP), member 4	protein_coding	NP_032856.2;XP_006503614.1;XP_006503615.1;XP_006503616.1;XP_006503617.1	97569	.	2.25199	-1.31943	0.0486594	0.675887	0.572708	0.281073	0.564361	0.384945	0.768819	0.386306	0.265788	0.191125	19	12	21	12	8	6	0.11703	0.071461	0.139886	0.074515	0.04447	0.032422	0.201748	0.131342	0.207009	0.133656	0.084708	0.057967
18993	NM_008900	Pou3f3	POU domain, class 3, transcription factor 3	protein_coding	NP_032926.2	102564	.	4.46925	-0.19055	0.02239	0.554165	0.918984	0.365842	2.19468	0.297904	0.264365	0.546525	0.139006	0.411997	142	9	6	18	4	14	0.814056	0.047541	0.037844	0.100712	0.021303	0.071588	1.40335	0.087378	0.056004	0.180645	0.040579	0.127991
19013	NM_001113418,NM_011144,XM_006520619,XM_006520620,XM_006520621,XM_006520622,XM_006520623,XM_011245516,XM_011245517,XM_011245519,XM_030248421,XM_030248422,XM_030248423,XM_030248424	Ppara	peroxisome proliferator activated receptor alpha	protein_coding	NP_001106889.1;NP_035274.2;XP_006520682.1;XP_006520683.1;XP_006520684.1;XP_006520685.1;XP_006520686.1;XP_011243818.1;XP_011243819.1;XP_011243821.1;XP_030104281.1;XP_030104282.1;XP_030104283.1;XP_030104284.1	104740	.	2.11828	2.36101	0.0250177	0.581696	2.8593	2.04534	3.57716	2.07416	2.92657	2.51298	2.01235	1.61069	434	126	197	184	120	87	1.55354	0.511918	0.81151	0.703241	0.556938	0.396085	2.67815	0.940884	1.2009	1.26139	1.06086	0.708158
19018	NM_020255	Scand1	SCAN domain-containing 1	protein_coding	NP_064651.2	1343132	.	2.04124	5.66896	0.0113119	0.417704	5.86985	5.09131	5.33924	5.25864	7.01165	5.35367	4.85885	5.06141	1567	1463	3820	1559	1108	1372	52.8712	48.0571	141.995	52.199	34.6511	41.1261	91.1446	88.327	210.13	93.6286	66.0035	73.5292
19049	NM_001313970,NM_144828	Ppp1r1b	protein phosphatase 1, regulatory inhibitor subunit 1B	protein_coding	NP_001300899.1;NP_659077.1	94860	.	2.93464	-0.44559	0.0488584	0.675887	0.866159	0.414314	1.74126	0.440185	0.417032	0.57158	0.541176	0.130188	93	14	10	19	18	4	1.1875	0.163695	0.140796	0.231909	0.20471	0.034192	2.04714	0.300864	0.208355	0.415972	0.389932	0.061132
19201	NM_013831	Pstpip2	proline-serine-threonine phosphatase-interacting protein 2	protein_coding	NP_038859.3	1335088	.	-2.04013	2.72104	0.00364338	0.234758	2.39626	3.27837	2.15443	2.53382	2.50054	3.32656	3.46451	3.04404	137	188	139	353	397	307	1.54957	2.07496	1.7239	3.96602	4.16724	3.08264	2.67129	3.8137	2.55109	7.1138	7.93777	5.51144
19301	NM_008993,XM_011249418	Pxmp2	peroxisomal membrane protein 2	protein_coding	NP_033019.2;XP_011247720.1	107487	.	2.71972	1.56059	0.0130542	0.443052	2.18929	1.32484	1.54346	1.77442	3.24998	1.76772	1.17908	1.02772	76	95	254	94	50	44	1.86519	2.27428	6.98386	2.30799	1.1137	0.953301	3.2154	4.18004	10.335	4.1398	2.12139	1.7044
19329	NM_001159725,NM_008998,XM_006529263	Rab17	RAB17, member RAS oncogene family	protein_coding	NP_001153197.2;NP_033024.1;XP_006529326.1	104640	.	-3.04415	0.485501	0.00603479	0.306525	0.683892	1.57044	0.950295	0.919871	0.181511	1.29775	1.91897	1.49462	37	35	4	57	110	77	0.516674	0.481629	0.059237	0.833138	1.575	1.01667	0.890692	0.885216	0.087661	1.49439	3.00006	1.8177
19378	NM_009022	Aldh1a2	aldehyde dehydrogenase family 1, subfamily A2	protein_coding	NP_033048.2	107928	.	2.38165	0.882786	0.0396112	0.640404	1.65295	1.01559	2.56396	0.939174	1.45572	1.3992	0.895103	0.752458	195	36	52	64	34	29	2.19976	0.397223	0.647281	0.715339	0.356193	0.287651	3.79216	0.73008	0.957871	1.28309	0.678479	0.51429
19662	NM_001159487,NM_011255	Rbp4	retinol binding protein 4, plasma	protein_coding	NP_001152959.1;NP_035385.1	97879	.	2.05581	2.93265	0.0458523	0.669756	3.29567	2.47017	2.78575	2.78384	4.31742	3.23543	2.14198	2.03308	234	231	565	329	135	131	6.4323	6.0548	16.8157	8.60558	3.13537	3.06518	11.0886	11.1285	24.8845	15.4357	5.97228	5.48022
19782	NR_001460	Rmrp	RNA component of mitochondrial RNAase P	RNase_MRP_RNA	.	97937	.	3.09686	2.27261	0.00370054	0.236412	2.74578	1.73638	2.21831	2.00257	4.01646	1.91203	1.6317	1.66541	145	118	453	108	83	92	13.5225	10.6876	46.4991	9.97993	7.15345	7.61795	23.3114	19.6434	68.8111	17.9008	13.6259	13.6201
19817	NR_030687	Rn7sk	RNA, 7SK, nuclear	snRNA	.	103186	.	2.61011	3.65326	0.00572863	0.295929	3.94498	2.96696	3.71087	2.92123	5.20283	3.31918	2.89687	2.68483	480	258	1069	351	255	230	37.0232	19.3513	90.9411	26.8447	18.2172	15.7399	63.8242	35.5669	134.578	48.1509	34.7003	28.1413
19842	NR_004411	Rnu1a1	U1a1 small nuclear RNA	snRNA	.	97972	.	3.08154	-2.08181	0.0224335	0.55447	0.361614	0.124839	0.324194	0.173026	0.587622	0.0720011	0.203789	0.0987254	10	5	15	2	6	3	1.42643	0.696412	2.41538	0.302834	0.81092	0.363002	2.45902	1.27998	3.57437	0.543189	1.54464	0.64901
20197	NM_001355597,NM_001355600,NM_001355602,NM_011310,XM_006501175,XM_006501176,XM_011240047,XM_017319509,XM_030252482	S100a3	S100 calcium binding protein A3	protein_coding	NP_001342526.1;NP_001342529.1;NP_001342531.1;NP_035440.1;XP_006501238.1;XP_006501239.1;XP_011238349.1;XP_017174998.1;XP_030108342.1	1338849	.	6.31407	2.3489	0.00130306	0.138266	2.52865	1.23379	4.46693	0.688511	2.43051	1.05287	1.12992	1.51859	838	24	131	42	47	79	29.3334	0.825832	4.69659	1.40834	1.17077	1.91162	50.5678	1.51785	6.9502	2.52611	2.23009	3.41778
20208	NM_001357493,NM_009117,XM_006540724,XM_006540725	Saa1	serum amyloid A 1	protein_coding	NP_001344422.1;NP_033143.1;XP_006540787.1;XP_006540788.1	98221	.	-7.20448	0.980971	0.00245671	0.195509	0.526233	1.56469	0.234348	0.440185	0.904167	0.86297	3.29646	0.53463	7	14	26	32	349	19	0.159668	0.353619	1.07103	1.15572	11.3249	0.67173	0.275252	0.649939	1.58496	2.07299	21.5718	1.20098
20249	NM_009127	Scd1	stearoyl-Coenzyme A desaturase 1	protein_coding	NP_033153.2	98239	.	5.56853	6.22777	4.8577e-05	0.0148189	6.32383	4.57108	8.23212	5.20384	5.53553	4.61555	4.46691	4.63077	11894	1407	1354	919	835	1007	63.0638	7.26448	7.90562	4.83453	4.10459	4.73933	108.716	13.3518	11.6991	8.67162	7.81845	8.47343
20319	NM_009144,XM_006501183	Sfrp2	secreted frizzled-related protein 2	protein_coding	NP_033170.1;XP_006501246.1	108078	.	2.06223	4.79796	0.0250594	0.581696	4.9907	4.17993	6.11861	3.91822	4.93528	4.8254	3.75398	3.9604	2718	554	883	1069	494	617	34.7545	6.90513	12.4589	13.5632	5.85076	6.99996	59.9132	12.6914	18.4371	24.3281	11.1445	12.5152
20349	NM_011348	Sema3e	sema domain, immunoglobulin domain (Ig), short basic domain, secreted, (semaphorin) 3E	protein_coding	NP_035478.2	1340034	.	-2.44524	3.29687	0.00810454	0.35139	2.66614	3.68852	3.27691	2.46223	2.25928	2.98805	4.72594	3.35156	345	177	113	271	1007	390	1.28937	0.641249	0.463309	1.00416	3.49004	1.29333	2.22274	1.17859	0.685623	1.80115	6.64785	2.31234
20527	NM_011401,XM_006505822,XM_006505823,XM_011241268,XM_030255284,XM_030255285	Slc2a3	solute carrier family 2 (facilitated glucose transporter), member 3	protein_coding	NP_035531.3;XP_006505885.1;XP_006505886.1;XP_011239570.1;XP_030111144.1;XP_030111145.1	95757	.	-9.21084	4.38675	4.32733e-08	0.000114137	2.07699	5.15199	1.91518	3.21845	1.09735	4.33741	5.8034	5.31517	110	326	34	751	2169	1644	0.595547	2.04777	0.198169	4.81706	13.0052	9.43136	1.02666	3.76371	0.293259	8.64028	24.7724	16.8623
20657	NM_011435	Sod3	superoxide dismutase 3, extracellular	protein_coding	NP_035565.1	103181	.	-2.54079	6.24134	6.7203e-05	0.0181282	5.43912	6.65648	5.22044	5.4491	5.64781	6.14726	7.44847	6.3737	1440	1675	1466	2731	6868	3470	18.0504	20.4496	20.2542	33.9779	79.8568	38.6537	31.1171	37.5856	29.973	60.9456	152.112	69.1088
20686	NM_001324545,NM_011449,XM_011242439	Spa17	sperm autoantigenic protein 17	protein_coding	NP_001311474.1;NP_035579.1;XP_011240741.2	1333778	.	2.24532	0.828327	0.0107182	0.405512	1.73136	1.04467	1.54346	1.46384	2.18678	1.15586	0.933811	1.04433	76	69	106	48	36	45	2.79804	2.49245	4.30232	1.73808	1.23083	1.43066	4.82354	4.58101	6.36675	3.11757	2.34449	2.55787
20753	NM_009264	Sprr1a	small proline-rich protein 1A	protein_coding	NP_033290.1	106660	.	-5.07533	6.5074	0.00016404	0.034615	4.64285	6.86204	5.26082	5.50684	3.16088	6.17562	8.3125	6.09799	1482	1745	237	2786	12533	2859	48.1031	55.1762	8.44591	89.7316	377.245	82.4336	82.9248	101.412	12.4986	160.95	718.577	147.383
20755	NM_011468	Sprr2a1	small proline-rich protein 2A1	protein_coding	NP_035598.2	1330350	.	2.66683	5.83486	2.07939e-06	0.00174508	6.32853	4.99178	6.85323	5.80196	6.33039	4.87907	4.83604	5.26024	4549	2150	2371	1111	1090	1581	32.8904	15.139	18.8808	7.96416	7.30161	10.1521	56.6997	27.8249	27.9405	14.2852	13.9081	18.1509
20756	NM_011469	Sprr2b	small proline-rich protein 2B	protein_coding	NP_035599.2	1330352	.	2.45215	-0.798802	0.0147525	0.467196	0.802001	0.379638	0.588736	0.939174	0.878094	0.386306	0.265788	0.48682	20	36	25	12	8	17	0.71184	1.27548	0.993266	0.425685	0.262399	0.541192	1.22714	2.34429	1.46987	0.763544	0.499819	0.967594
20776	NM_146260,XM_006512007,XM_006512008,XM_006512014,XM_030244163	Tmie	transmembrane inner ear	protein_coding	NP_666372.1;XP_006512070.1;XP_006512071.1;XP_006512077.1;XP_030100023.1	2159400	.	2.12151	-0.0285261	0.019536	0.524645	1.17207	0.672831	1.34311	1.16911	1.00399	0.620421	0.772328	0.625744	61	49	30	21	28	23	0.524093	0.415365	0.280532	0.175483	0.219376	0.175913	0.903483	0.763423	0.415142	0.314761	0.417869	0.314514
20845	NM_011485	Star	steroidogenic acute regulatory protein	protein_coding	NP_035615.2	102760	.	-3.48214	1.02349	0.00323017	0.226763	0.88299	1.84393	0.564361	1.23307	0.851542	1.29775	2.82661	1.40742	19	53	24	57	241	70	0.118057	0.324422	0.166162	0.352455	1.41236	0.388655	0.203519	0.596274	0.245893	0.632193	2.69027	0.694875
20868	NM_001359177,NM_001359178,NM_009288	Stk10	serine/threonine kinase 10	protein_coding	NP_001346106.1;NP_001346107.1;NP_033314.2	1099439	.	-3.39811	4.43398	3.62213e-07	0.000445836	3.41192	5.01722	3.09318	3.69795	3.44464	4.37347	5.5905	5.08769	299	470	295	771	1866	1398	1.46985	2.31227	1.57733	3.86213	8.74319	6.27423	2.53388	4.24986	2.33419	6.92745	16.6541	11.2177
21345	NM_011526	Tagln	transgelin	protein_coding	NP_035656.1	106012	.	2.17229	4.58425	0.00165978	0.161287	4.96076	3.99235	4.75099	4.3874	5.74388	4.29478	3.83802	3.84425	1029	782	1569	728	526	566	16.6361	12.3092	27.9481	11.668	7.87661	8.11914	28.679	22.6238	41.3587	20.9287	15.0034	14.5162
21355	NM_011530	Tap2	transporter 2, ATP-binding cassette, sub-family B (MDR/TAP)	protein_coding	NP_035660.3	98484	.	2.03011	2.51172	0.00758469	0.33925	3.07746	2.22393	2.90702	2.87186	3.45349	2.55127	2.03032	2.09019	258	248	297	190	122	138	2.64749	2.482	3.36827	1.93363	1.16232	1.26242	4.56401	4.56182	4.9845	3.46833	2.21399	2.25707
21393	NM_011540	Tcap	titin-cap	protein_coding	NP_035670.2	1330233	.	3.45039	4.5877	0.0122461	0.429032	4.43061	3.42567	3.11432	3.62532	6.5522	4.26245	3.18856	2.82601	304	445	2770	711	321	258	8.19917	11.7255	82.5406	19.0793	8.04832	6.18648	14.1345	21.551	122.147	34.2222	15.3305	11.0608
21802	NM_031199,XM_030255312	Tgfa	transforming growth factor alpha	protein_coding	NP_112476.1;XP_030111172.1	98724	.	-2.8191	4.82147	0.000193834	0.03827	3.94003	5.23948	3.99243	4.3264	3.50125	4.49795	6.17861	5.0419	592	748	308	844	2825	1353	3.34975	4.10447	1.91109	4.72037	14.7673	6.78381	5.77462	7.54385	2.8281	8.46685	28.1288	12.1287
21835	NM_009381	Thrsp	thyroid hormone responsive	protein_coding	NP_033407.1	109126	.	5.55346	4.4385	9.88901e-05	0.0237118	4.8777	2.67068	5.83319	3.26125	5.53865	3.8229	1.84981	2.33935	2223	337	1357	514	103	172	51.7326	7.62589	34.7892	11.8626	2.21115	3.53534	89.1817	14.0161	51.4824	21.2778	4.21181	6.32082
21922	NM_011606	Clec3b	C-type lectin domain family 3, member b	protein_coding	NP_035736.2	104540	.	2.02501	6.76615	0.0239393	0.570636	6.96703	6.06911	6.55884	6.27381	8.06845	6.87239	5.64911	5.68583	3702	2997	7979	4540	1945	2138	95.7003	75.4618	227.277	116.45	46.604	49.1028	164.978	138.696	336.333	208.874	88.7716	87.7906
21928	NM_009396,XM_006515793,XR_003950044,XR_381521	Tnfaip2	tumor necrosis factor, alpha-induced protein 2	protein_coding	NP_033422.2;XP_006515856.1	104960	.	-2.17781	2.63168	0.0336634	0.620151	2.24502	2.9829	2.42873	2.52106	1.78526	2.0873	4.1093	2.7521	174	186	73	127	643	243	1.04454	1.22105	0.500594	0.750624	4.15894	1.40533	1.80068	2.24425	0.740798	1.34638	7.92196	2.51259
21942	NM_001077508,NM_001077509,NM_011612,XM_011250228,XM_030253405	Tnfrsf9	tumor necrosis factor receptor superfamily, member 9	protein_coding	NP_001070976.1;NP_001070977.1;NP_035742.1;XP_011248530.1;XP_030109265.1	1101059	.	2.02277	-0.110195	0.0493266	0.675887	1.09609	0.658198	0.659485	1.26401	1.36476	0.779412	0.68426	0.510923	23	55	47	28	24	18	0.215077	0.585061	0.492749	0.263384	0.20984	0.184035	0.37077	1.07532	0.729189	0.472428	0.399704	0.329035
22029	NM_001326601,NM_009421,XM_011239050,XM_011239051,XM_011239052,XM_011239053,XM_011239054,XM_030249406,XM_030249407,XM_030249409,XM_030249412,XR_003952072,XR_003952073	Traf1	TNF receptor-associated factor 1	protein_coding	NP_001313530.1;NP_033447.2;XP_011237352.1;XP_011237353.1;XP_011237354.1;XP_011237355.1;XP_011237356.1;XP_030105266.1;XP_030105267.1;XP_030105269.1;XP_030105272.1	101836	.	2.06115	0.798598	0.0218857	0.552016	1.67787	1.06971	2.08758	1.32398	1.62204	1.07055	0.952783	1.18579	129	59	62	43	37	54	1.13963	0.373977	0.469027	0.439102	0.235912	0.452417	1.9646	0.687355	0.694085	0.787609	0.449367	0.808874
22041	NM_133977	Trf	transferrin	protein_coding	NP_598738.1	98821	.	2.15284	6.10503	0.0206345	0.53824	6.52554	5.12824	6.26712	6.2941	7.0154	6.43311	3.94847	5.00313	3017	3040	3830	3338	571	1316	33.1813	32.561	46.3975	36.4232	5.81425	12.8565	57.2011	59.8459	68.6608	65.3317	11.075	22.9861
22066	NM_001253682,NM_001253683,NM_016984,NR_046161,XM_006501296,XM_006501297,XM_006501298,XM_017319534	Trpc4	transient receptor potential cation channel, subfamily C, member 4	protein_coding	NP_001240611.1;NP_001240612.1;NP_058680.1;XP_006501359.1;XP_006501360.1;XP_006501361.1;XP_017175023.1	109525	.	-2.4943	-0.0490649	0.0189425	0.521239	0.595695	1.1535	0.381125	0.755377	0.650584	0.735746	1.6317	1.09304	12	27	17	26	83	48	0.081134	0.173408	0.128162	0.171422	0.529827	0.288073	0.139866	0.318717	0.18966	0.307477	1.00922	0.515046
22178	NM_001282014,NM_001282015,NM_031202,XM_006537781,XM_006537782	Tyrp1	tyrosinase-related protein 1	protein_coding	NP_001268943.1;NP_001268944.1;NP_112479.1;XP_006537844.1;XP_006537845.1	98881	.	20.8547	2.56847	9.05823e-05	0.0226003	2.40455	0.584691	5.01094	0.81928	1.38342	0.84253	0.139006	0.772536	1240	30	48	31	4	30	11.7031	0.270896	0.481164	0.282951	0.032903	0.232302	20.1749	0.497895	0.712046	0.507525	0.062675	0.415333
22239	NM_011674,NR_149311,XM_006501309,XM_006501310	Ugt8a	UDP galactosyltransferase 8A	protein_coding	NP_035804.2;XP_006501372.3;XP_006501373.1	109522	.	-2.69605	-0.645632	0.0127691	0.440218	0.373278	0.883505	0.659485	0.236816	0.223533	0.979879	0.728966	0.94167	23	7	5	38	26	39	0.152604	0.038479	0.03114	0.254074	0.151105	0.217574	0.263074	0.070723	0.046083	0.455728	0.287825	0.389
22259	NM_001177730,NM_001355279,NM_013839,XM_006499167,XM_006499168,XM_030249465	Nr1h3	nuclear receptor subfamily 1, group H, member 3	protein_coding	NP_001171201.1;NP_001342208.1;NP_038867.2;XP_006499230.1;XP_006499231.1;XP_030105325.1	1352462	.	2.34027	2.38795	0.0146701	0.465953	2.96843	1.93086	2.68195	2.58373	3.63959	2.64867	1.28767	1.85623	215	196	342	206	57	111	3.04865	2.68954	5.35495	2.90663	0.743541	1.36393	5.25556	4.94327	7.92447	5.21357	1.4163	2.43856
22268	NM_178924,XM_017316943	Upk1b	uroplakin 1B	protein_coding	NP_849255.2;XP_017172432.1	98912	.	-8.23878	3.46907	5.37825e-05	0.0152767	1.48462	4.16528	0.294862	2.55274	1.60625	3.34484	5.16674	3.98427	9	191	61	358	1381	628	0.126413	2.68785	0.944382	5.1433	18.5492	8.07309	0.217922	4.94016	1.39753	9.22547	35.3326	14.4338
22360	NM_009513,XM_011244306,XM_017315503	Nrsn1	neurensin 1	protein_coding	NP_033539.1;XP_011242608.1;XP_017170992.1	894662	.	-3.69006	-0.0513016	0.000321819	0.0512219	0.461125	1.25678	0.324194	0.642148	0.417032	1.15586	1.02627	1.58821	10	22	10	48	41	85	0.107659	0.240345	0.117733	0.545381	0.432665	0.900831	0.185593	0.441745	0.174225	0.978241	0.824142	1.61059
22412	NM_011719,XM_030245931	Wnt9b	wingless-type MMTV integration site family, member 9B	protein_coding	NP_035849.3;XP_030101791.1	1197020	.	-2.7524	0.0455578	0.0042159	0.256892	0.586219	1.26266	0.704793	0.711146	0.342717	1.25199	1.55928	0.976707	25	25	8	54	77	41	0.112174	0.110078	0.03832	0.244328	0.381643	0.164432	0.193377	0.202319	0.056707	0.438248	0.726956	0.293988
22441	NM_001291747,NM_001291748,NM_011725,XM_011249649,XM_011249650,XM_011249651	Xlr	X-linked lymphocyte-regulated	protein_coding	NP_001278676.1;NP_001278677.1;NP_035855.1;XP_011247951.1;XP_011247952.1;XP_011247953.1	98976	.	2.88233	-0.905224	0.0070856	0.326238	0.754183	0.318602	1.07632	0.733431	0.452802	0.268668	0.354059	0.333079	44	26	11	8	11	11	1.10132	0.539601	0.269263	0.158691	0.246377	0.214464	1.89856	0.991763	0.398465	0.284642	0.4693	0.38344
22776	NM_011769,XM_011250495,XM_011250497,XM_011250498,XM_011250499,XM_030242403	Zim1	zinc finger, imprinted 1	protein_coding	NP_035899.4;XP_011248797.1;XP_011248799.1;XP_011248800.1;XP_011248801.1;XP_030098263.1	1341879	.	-2.35655	4.16629	0.00210395	0.179839	3.40446	4.66452	3.49893	4.14711	2.56733	5.11465	4.62458	4.25433	409	656	147	1315	936	766	1.88131	2.75373	0.537548	5.30002	4.03346	3.41084	3.24319	5.06125	0.795484	9.50656	7.68295	6.09823
22781	NM_001358536,NM_001358537,NM_011772,XM_006513612,XM_006513613,XM_006513616,XM_011243440,XM_011243441,XM_011243442,XM_017313932,XM_017313933,XM_030245074,XM_030245075,XM_030245076,XM_030245077,XM_030245078	Ikzf4	IKAROS family zinc finger 4	protein_coding	NP_001345465.1;NP_001345466.1;NP_035902.2;XP_006513675.1;XP_006513676.1;XP_006513679.1;XP_011241742.1;XP_011241743.1;XP_011241744.1;XP_017169421.1;XP_017169422.1;XP_030100934.1;XP_030100935.1;XP_030100936.1;XP_030100937.1;XP_030100938.1	1343139	.	2.03111	1.4191	0.0320089	0.618828	2.0834	1.44071	2.34535	2.55899	1.34586	1.2364	1.50889	1.57684	162	192	46	53	73	84	0.607126	0.900856	0.188454	0.197396	0.260705	0.281317	1.04662	1.65574	0.278882	0.354066	0.496592	0.502967
22785	NM_001290993,NM_011774	Slc30a4	solute carrier family 30 (zinc transporter), member 4	protein_coding	NP_001277922.1;NP_035904.2	1345282	.	-2.31781	6.56232	2.99324e-05	0.0108912	5.82156	7.027	5.5915	6.25853	5.61464	6.69314	7.38529	7.00258	1874	2965	1432	4005	6572	5389	8.77352	13.507	7.37294	18.6633	28.6906	22.5371	15.1247	24.8253	10.9108	33.4761	54.6501	40.2941
23850	NM_001085376,XM_006496824	Pappa2	pappalysin 2	protein_coding	NP_001078845.1;XP_006496887.1	3051647	.	-2.31948	3.27152	0.00397234	0.247293	2.66455	3.80654	1.89577	3.19053	2.90736	4.27776	3.69041	3.45146	108	319	194	719	471	421	0.291377	0.836634	0.57563	1.95621	1.17804	1.00847	0.502305	1.5377	0.851839	3.50882	2.24393	1.80304
23887	NM_001359425,NM_011820,NR_153110,XM_006513647,XM_030245090,XR_001779525	Ggt5	gamma-glutamyltransferase 5	protein_coding	NP_001346354.1;NP_035950.2;XP_006513710.1;XP_030100950.1	1346063	.	2.09461	1.88004	0.0218535	0.551958	2.46618	1.73253	2.23385	1.95595	3.20873	1.97911	1.71184	1.50665	147	113	246	115	90	78	1.02496	0.666929	1.59096	0.664905	0.529761	0.826343	1.76694	1.22579	2.35437	1.19263	1.00909	1.47742
23890	NM_011823,XM_006527624,XM_006527625	Gpr34	G protein-coupled receptor 34	protein_coding	NP_035953.3;XP_006527687.1;XP_006527688.1	1346334	.	2.31459	0.423218	0.00948066	0.378877	1.49048	0.816158	1.47972	1.45044	1.54128	0.86297	0.541176	1.04433	71	68	57	32	18	45	0.561194	0.89252	0.217698	0.10949	0.058532	0.539222	0.967441	1.64041	0.322158	0.19639	0.111492	0.964073
23900	NM_011827	Hcst	hematopoietic cell signal transducer	protein_coding	NP_035957.2	1344360	.	-4.46225	-1.36885	0.00096044	0.108126	0.160461	0.607972	0.203112	0.140041	0.138229	0.922609	0.463934	0.437371	6	4	3	35	15	15	0.291857	0.185782	0.189257	1.95745	0.803572	0.741547	0.503132	0.341459	0.280071	3.51105	1.53065	1.32581
26570	NM_011990,XM_006500776,XM_006500777,XM_006500778,XM_017319590	Slc7a11	solute carrier family 7 (cationic amino acid transporter, y+ system), member 11	protein_coding	NP_036120.1;XP_006500839.1;XP_006500840.1;XP_006500841.1;XP_017175079.1	1347355	.	-2.84886	4.91015	0.00389509	0.246284	3.78176	5.31172	3.11432	4.98098	3.24998	4.56498	6.30671	5.06345	304	1200	254	886	3091	1374	0.840723	3.24842	0.775823	2.44118	7.96386	3.39014	1.44932	5.97046	1.14809	4.3787	15.1696	6.06122
27384	NM_013778,XM_006516482	Akr1c13	aldo-keto reductase family 1, member C13	protein_coding	NP_038806.2;XP_006516545.1	1351662	.	2.19618	-1.03854	0.0435378	0.663414	0.666336	0.343354	0.726925	0.81928	0.452802	0.414275	0.203789	0.411997	26	30	11	13	6	14	0.496722	0.549468	0.193587	0.228617	0.09533	0.2225	0.856297	1.0099	0.286476	0.410067	0.181585	0.397807
27428	NM_001077595,NM_001077596,NM_015756,XM_006534966,XM_006534968	Shroom3	shroom family member 3	protein_coding	NP_001071063.1;NP_001071064.1;NP_056571.2;XP_006535029.1;XP_006535031.1	1351655	.	-2.04107	4.7677	0.00533985	0.286723	4.21957	5.08032	4.18659	4.5167	3.95543	4.47821	5.96104	4.80171	683	859	433	832	2424	1139	2.5303	3.11562	1.69489	3.05012	8.34951	3.75487	4.36198	5.72638	2.50816	5.47095	15.9042	6.71331
50493	NM_001042513,NM_001042514,NM_001042523,NM_015762	Txnrd1	thioredoxin reductase 1	protein_coding	NP_001035978.1;NP_001035979.1;NP_001035988.1;NP_056577.2	1354175	.	-2.26861	6.94822	5.13199e-05	0.0148189	6.24368	7.37976	6.32811	6.44013	5.96281	6.9014	7.83255	7.40532	3149	3368	1831	4633	8975	7138	23.6075	24.4256	15.2649	34.1656	61.6608	46.6976	40.6969	44.8932	22.5895	61.2824	117.452	83.4904
50709	NM_015787	H1f4	histone cluster 1, H1e	protein_coding	NP_056602.1	1931527	.	3.1315	0.15296	0.0107821	0.405928	1.33167	0.566272	1.39932	0.755377	1.84031	1.01683	0.295816	0.386167	65	27	77	40	9	13	2.1299	0.845009	2.78162	1.27059	0.255625	0.37125	3.67174	1.55309	4.11634	2.27904	0.486915	0.663757
50909	NM_023143	C1ra	complement component 1, r subcomponent A	protein_coding	NP_075632.3	1355313	.	2.00289	2.22423	0.00986942	0.389357	2.83317	2.00699	2.80148	2.6379	3.06012	2.32686	1.71184	1.98226	237	205	219	157	90	125	2.19593	1.84983	2.23833	1.44644	0.770532	1.02791	3.78557	3.39991	3.31236	2.59446	1.46771	1.83779
51801	NM_001168392,NM_016894,NM_178401,XM_011248050,XM_017321671	Ramp1	receptor (calcitonin) activity modifying protein 1	protein_coding	NP_001161864.1;NP_058590.1;NP_848488.2;XP_011246352.1;XP_017177160.1	1858418	.	2.01826	4.14472	0.0445307	0.664432	4.29242	3.59572	3.8075	3.45809	5.61167	4.21752	3.30755	3.26208	516	392	1429	688	352	364	5.36576	3.85765	16.4155	7.00515	3.2947	3.34294	9.25002	7.0902	24.2923	12.565	6.27575	5.97683
52668	NM_001364173,NM_001364174,NM_026790,NM_194066,NM_194067,NM_194068,NM_194069,XM_006516077	Ifi27	interferon, alpha-inducible protein 27	protein_coding	NP_001351102.1;NP_001351103.1;NP_081066.2;NP_919042.2;NP_919043.1;NP_919044.1;NP_919045.1;XP_006516140.1	1277180	.	2.33332	4.69126	0.000408938	0.0608889	5.12076	4.01295	5.37734	4.36438	5.62055	4.37347	3.66187	4.00351	1610	769	1438	771	461	637	40.6713	18.603	40.4541	19.7548	10.9626	14.2586	70.1132	34.1916	59.8656	35.4339	20.8817	25.493
52793	NM_020622	Fam3b	family with sequence similarity 3, member B	protein_coding	NP_065647.1	1270150	.	-2.83333	3.0723	0.00180697	0.166616	2.35784	3.57324	1.74126	2.77313	2.55915	2.83092	4.47841	3.4104	93	229	146	239	842	408	2.4294	5.86748	4.23572	6.2557	20.5855	9.55481	4.18804	10.7842	6.26818	11.2207	39.2114	17.083
53617	NM_016880	Krt35	keratin 35	protein_coding	NP_058576.2	1858899	.	13.5654	3.20732	5.5477e-05	0.0155193	3.04445	1.1696	5.51487	0.860361	2.7581	1.08802	1.07903	1.34175	1775	32	172	44	44	65	26.4334	0.461062	2.82209	0.64326	0.607088	0.853381	45.5685	0.847413	4.17623	1.1538	1.15638	1.52576
54120	NM_016867,XM_011240165	Gipc2	GIPC PDZ domain containing family, member 2	protein_coding	NP_058563.1;XP_011238467.1	1889209	.	-2.20677	1.3204	0.00854723	0.361944	1.32415	2.09342	1.11039	1.51619	1.34586	1.76772	2.47945	2.03308	46	73	46	94	181	131	0.919725	1.43901	1.01417	1.98034	3.38741	2.34786	1.58551	2.64484	1.5008	3.5521	6.45236	4.19773
54354	NM_001311094,NM_001313731,NM_018750	Rassf5	Ras association (RalGDS/AF-6) domain family member 5	protein_coding	NP_001298023.1;NP_001300660.1;NP_061220.2	1926375	.	-2.38773	5.66393	9.22583e-05	0.0227115	4.93026	6.08354	4.91178	5.22365	4.65534	5.44717	6.73156	6.0719	1155	1427	722	1666	4163	2807	8.73674	10.5346	5.99006	12.5587	29.0921	18.8457	15.0612	19.3622	8.86432	22.5264	55.4148	33.6941
54419	NM_018777,XM_006524641	Cldn6	claudin 6	protein_coding	NP_061247.1;XP_006524704.1	1859284	.	2.75391	0.85716	0.0188884	0.521239	1.6505	0.932806	1.17621	2.65551	1.11977	1.15586	1.06165	0.580906	50	208	35	48	43	21	0.868344	3.43279	0.651314	0.804865	0.666825	0.308409	1.49693	6.30932	0.96384	1.44367	1.27017	0.551403
54447	NM_018830	Asah2	N-acylsphingosine amidohydrolase 2	protein_coding	NP_061300.1	1859310	.	-2.11053	6.22148	0.00330898	0.228816	5.47405	6.6366	5.53539	6.23334	4.65342	6.18935	7.00755	6.71291	1801	2913	721	2813	5049	4401	9.57729	15.087	4.22039	14.8385	24.8942	20.7865	16.5103	27.7293	6.24549	26.6155	47.4186	37.164
54615	NM_018787	Npff	neuropeptide FF-amide peptide precursor	protein_coding	NP_061257.1	1891708	.	2.05098	0.0955609	0.0311313	0.613422	1.23612	0.732537	1.22368	0.977022	1.50766	0.57158	0.914587	0.711444	53	38	55	19	35	27	3.01937	2.08073	3.45323	1.04339	1.81498	1.35498	5.20508	3.82429	5.11023	1.8715	3.45719	2.42256
55990	NM_001360913,NM_001360914,NM_018881	Fmo2	flavin containing monooxygenase 2	protein_coding	NP_001347842.1;NP_001347843.1;NP_061369.2	1916776	.	-3.89055	7.5616	9.80912e-11	1.81106e-06	6.2656	8.19099	5.95831	6.5999	6.2386	7.66448	8.43435	8.47414	2428	3767	2223	7890	13641	15020	15.0149	22.7228	15.2473	48.4692	78.3039	82.8114	25.8841	41.7636	22.5636	86.9385	149.154	148.058
56089	NM_019511,XM_006514761	Ramp3	receptor (calcitonin) activity modifying protein 3	protein_coding	NP_062384.1;XP_006514824.1	1860292	.	2.34093	1.48774	0.0112801	0.417704	2.17298	1.40307	2.85773	1.46384	2.19736	1.42693	1.28767	1.49462	248	69	107	66	57	77	5.1155	1.24351	2.41845	1.36849	1.0979	1.43253	8.8186	2.28553	3.57892	2.45464	2.09129	2.56122
56188	NM_019503,NM_052991,NM_052992,NM_194321,XM_006540219,XM_011250648,XM_011250649,XM_011250650,XM_011250651,XM_011250652,XM_030242808,XM_030242809	Fxyd1	FXYD domain-containing ion transport regulator 1	protein_coding	NP_062376.2;NP_443717.1;NP_443718.1;NP_919302.1;XP_006540282.2;XP_011248950.1;XP_011248951.1;XP_011248952.1;XP_011248953.1;XP_011248954.1;XP_030098668.1;XP_030098669.1	1889273	.	2.45873	4.49106	0.0327949	0.620151	4.49005	3.69045	3.71364	3.5457	6.2108	4.47655	3.20051	3.3943	481	419	2180	831	324	403	20.4377	17.9391	106.809	36.7094	12.745	15.6893	35.2325	32.9714	158.06	65.8451	24.2767	28.0508
56405	NM_019819,XM_006533796,XM_006533797,XM_006533798,XM_006533799	Dusp14	dual specificity phosphatase 14	protein_coding	NP_062793.2;XP_006533859.1;XP_006533860.1;XP_006533861.1;XP_006533862.1	1927168	.	-2.27979	6.48772	0.00164161	0.160365	5.78661	6.7883	5.69547	5.61357	6.05078	5.91678	7.7168	6.7313	2017	1882	1948	2322	8280	4458	31.8323	28.7305	31.887	34.7281	113.25	59.4514	54.8757	52.8056	47.1876	62.2912	215.719	106.293
56642	NM_020033,XM_006527234,XM_017318264	Ankrd2	ankyrin repeat domain 2 (stretch responsive muscle)	protein_coding	NP_064417.2;XP_006527297.1;XP_017173753.1	1861447	.	2.69705	0.58612	0.0493969	0.675887	1.49985	0.775932	1.82572	0.519271	2.15456	1.35659	0.638124	0.333079	101	17	103	61	22	11	2.27846	0.329333	2.59673	1.36169	0.459372	0.195537	3.92783	0.605302	3.84274	2.44244	0.875014	0.349599
56708	NM_001310038,NM_001310039,NM_019952	Clcf1	cardiotrophin-like cytokine factor 1	protein_coding	NP_001296967.1;NP_001296968.1;NP_064336.1	1930088	.	2.30674	1.09907	0.0278852	0.592843	1.82618	1.16359	2.69885	1.32398	1.45572	1.37094	0.875352	1.24447	218	59	52	62	33	58	2.97707	0.783867	0.774923	0.845339	0.388973	0.693925	5.13216	1.44071	1.14676	1.51627	0.740917	1.24066
56735	NM_019956	Krt71	keratin 71	protein_coding	NP_064340.1	1861586	.	113.717	5.26751	2.5406e-06	0.00188686	4.10252	0.655897	7.75034	0.665516	3.8917	0.49507	0.171761	1.30086	8506	23	413	16	5	62	100.348	0.259135	5.35827	0.185427	0.053821	0.64237	172.99	0.47628	7.92938	0.332598	0.102519	1.14849
56747	NM_001253916,NM_001253917,NM_019982,XM_006535154,XM_006535155,XM_006535156,XM_006535157,XM_006535158,XM_030254721	Sez6l	seizure related 6 homolog like	protein_coding	NP_001240845.1;NP_001240846.1;NP_064366.2;XP_006535217.1;XP_006535218.1;XP_006535219.1;XP_006535220.1;XP_006535221.1;XP_030110581.1	1935121	.	3.14237	-0.652867	0.0100067	0.392983	0.874247	0.347207	1.26963	0.900306	0.452802	0.140579	0.541176	0.359867	56	34	11	4	18	12	0.19154	0.111246	0.039254	0.01369	0.056982	0.036831	0.330196	0.204466	0.058089	0.024555	0.10854	0.06585
57264	NM_001204959,NM_022984	Retn	resistin	protein_coding	NP_001191888.1;NP_075360.1	1888506	.	6.03509	4.08577	0.000236023	0.0430422	4.83248	2.13441	4.98363	4.16976	5.34405	3.2549	0.43724	2.71108	1216	667	1182	334	14	235	53.4365	28.3363	57.1925	14.1157	0.477283	8.71958	92.1191	52.081	84.6358	25.3191	0.909131	15.5897
57355	NM_001040700,XM_006508052	BC051019	cDNA sequence BC051019	protein_coding	NP_001035790.1;XP_006508115.1	1928824	.	2.8296	-2.24538	0.0289775	0.596813	0.309705	0.11481	0.381125	0.205274	0.342717	0.106697	0.139006	0.0987254	12	6	8	3	4	3	0.151399	0.076162	0.111831	0.032953	0.047284	0.023464	0.260997	0.139983	0.165492	0.059108	0.090067	0.041951
57435	NM_020568,XM_006524705,XM_011246546,XM_011246547,XM_011246548,XM_011246549,XM_011246550,XM_011246551,XM_011246552,XM_017317591,XR_003952169	Plin4	perilipin 4	protein_coding	NP_065593.2;XP_006524768.1;XP_011244848.1;XP_011244849.1;XP_011244850.1;XP_011244851.1;XP_011244852.1;XP_011244853.1;XP_011244854.1;XP_017173080.1	1929709	.	2.2497	3.62034	0.0366303	0.63118	4.14914	2.71881	4.08316	3.90601	4.45826	4.02462	1.37465	2.75715	633	549	626	597	63	244	2.57909	2.17474	2.92407	2.42944	0.220688	0.917726	4.44608	3.99708	4.32715	4.35765	0.420367	1.6408
57438	NM_020575	March7	membrane-associated ring finger (C3HC4) 7	protein_coding	NP_065600.1	1931053	.	-2.09256	6.01199	0.0061638	0.306569	5.21853	6.44289	5.57406	5.98375	4.09779	6.10712	6.69963	6.52191	1851	2444	481	2655	4071	3850	17.4585	22.4512	4.99813	24.8473	35.6011	32.2529	30.0966	41.2643	7.39642	44.5683	67.8132	57.6649
57738	NM_001145899,NM_021301,XM_006522428,XM_006522430,XR_003951808	Slc15a2	solute carrier family 15 (H+/peptide transporter), member 2	protein_coding	NP_001139371.1;NP_067276.2;XP_006522491.1;XP_006522493.1	1890457	.	2.84444	3.67924	0.00226595	0.190165	4.16675	2.78495	4.98248	4.1367	3.38108	1.79988	3.35824	3.19672	1215	651	281	97	366	346	9.23618	4.56095	2.00408	1.03888	2.5751	2.13931	15.9222	8.38284	2.96572	1.86342	4.90506	3.82486
58805	NM_001359237,NM_021455,NR_152880,NR_152881,NR_152882,XM_006504477,XM_006504478,XM_006504479,XM_006504480,XM_006504481,XM_006504482,XM_030254741,XR_377107,XR_377108,XR_377110,XR_377113	Mlxipl	MLX interacting protein-like	protein_coding	NP_001346166.1;NP_067430.2;XP_006504540.1;XP_006504541.1;XP_006504542.1;XP_006504543.1;XP_006504544.1;XP_006504545.1;XP_030110601.1	1927999	.	2.5175	1.49748	0.00615495	0.306569	2.30898	1.30184	2.23385	2.16714	2.52595	1.77852	0.706786	1.42021	147	137	142	95	25	71	0.712043	0.639157	0.745623	0.458866	0.111492	0.301665	1.22749	1.17474	1.1034	0.823061	0.21237	0.539344
58994	NM_021491,XM_006531241,XM_011248462,XM_011248463,XM_030243702	Smpd3	sphingomyelin phosphodiesterase 3, neutral	protein_coding	NP_067466.1;XP_006531304.1;XP_011246764.1;XP_011246765.1;XP_030099562.1	1927578	.	-2.36821	7.50817	2.70496e-05	0.0101922	6.74311	7.96241	6.34654	6.95523	6.92756	7.45976	8.29472	8.13274	3190	4830	3602	6841	12379	11846	15.9571	23.5438	19.844	33.96	57.5061	52.685	27.5085	43.2726	29.366	60.9136	109.538	94.1953
59083	NM_001083904,NM_001083905,NM_021564,XM_006522437	Fetub	fetuin beta	protein_coding	NP_001077373.1;NP_001077374.1;NP_067539.1;XP_006522500.1	1890221	.	-18.8638	2.26862	0.000587113	0.0776449	0.555326	1.87979	0.381125	0.544698	0.740156	0.328685	4.77606	0.53463	12	18	20	10	1044	19	0.192776	0.296148	0.349979	0.135045	16.4399	0.261582	0.332326	0.544308	0.517913	0.242229	31.3148	0.467681
59289	NM_001276719,NM_021609,XM_006512203,XM_006512204	Ackr2	atypical chemokine receptor 2	protein_coding	NP_001263648.1;NP_067622.2;XP_006512266.1;XP_006512267.1	1891697	.	2.53451	0.85492	0.0122098	0.429032	1.77297	0.960512	2.21048	1.30922	1.79922	1.22065	0.490144	1.17074	144	58	74	52	16	53	1.3264	0.458964	0.665456	0.47554	0.115497	0.380449	2.28658	0.843557	0.984768	0.852969	0.22	0.680203
63954	NM_022020,XM_006539085,XM_006539087	Rbp7	retinol binding protein 7, cellular	protein_coding	NP_071303.1;XP_006539148.1;XP_006539150.1	1890409	.	2.37753	1.58069	0.0313331	0.61543	2.14307	1.4534	2.5701	0.919871	2.93924	1.61943	1.34624	1.39453	196	35	199	81	61	69	8.43291	1.23668	9.4276	3.40676	2.2962	2.62883	14.5375	2.27296	13.9513	6.11065	4.37381	4.70007
64380	NM_029499,XM_006527250,XM_006527251,XM_017318270	Ms4a4c	membrane-spanning 4-domains, subfamily A, member 4C	protein_coding	NP_083775.1;XP_006527313.1;XP_006527314.1;XP_017173759.1	1927656	.	2.1806	-1.16815	0.0329954	0.620151	0.619141	0.318114	0.636285	0.733431	0.487707	0.328685	0.265788	0.359867	22	26	12	10	8	12	0.305398	0.358908	0.186986	0.133268	0.075715	0.147156	0.526474	0.659658	0.27671	0.239041	0.144222	0.263099
66341	NM_025499	Eid3	EP300 interacting inhibitor of differentiation 3	protein_coding	NP_079775.2	1913591	.	-3.06563	-0.640685	0.00305341	0.222735	0.361899	0.904853	0.203112	0.327505	0.55508	0.903002	0.75081	1.06075	6	10	14	34	27	46	0.107802	0.174746	0.300781	0.657384	0.476316	0.793409	0.18584	0.321176	0.445108	1.17914	0.907289	1.41853
66352	NM_001160208,NM_001160209,NM_001357052,NM_025505	Blzf1	basic leucine zipper nuclear factor 1	protein_coding	NP_001153680.1;NP_001153681.1;NP_001343981.1;NP_079781.2	1201607	.	-2.03304	6.50181	0.000412624	0.0609463	5.89819	6.8992	5.54321	6.21514	5.9362	6.43439	7.19773	7.06547	1811	2876	1797	3341	5766	5631	11.5373	17.8601	12.6032	21.1492	34.1094	31.912	19.8891	32.8262	18.6507	37.935	64.9717	57.0553
66353	NM_025506,XM_011240190	Riiad1	regulatory subunit of type II PKA R-subunit (RIIa) domain containing 1	protein_coding	NP_079782.1;XP_011238492.1	1913603	.	3.00025	-0.804599	0.0105903	0.404637	0.799457	0.339209	0.514339	0.519271	1.36476	0.357783	0.354059	0.305784	17	17	47	11	11	10	0.659038	0.641846	2.01277	0.387496	0.390034	0.333566	1.13611	1.17969	2.97858	0.695046	0.742938	0.596381
66371	NM_025519	Chmp4c	charged multivesicular body protein 4C	protein_coding	NP_079795.1	1913621	.	-2.88502	4.01712	1.24347e-05	0.00575247	3.20348	4.55995	3.03227	3.47803	3.10014	3.84618	4.98746	4.8462	285	398	226	523	1215	1176	4.07536	5.55345	3.55498	7.4225	16.137	14.9677	7.02551	10.207	5.26079	13.3136	30.7378	26.7607
66391	NR_027965	Zbtb11os1	zinc finger and BTB domain containing 11, opposite strand 1	lncRNA	.	1913641	.	2.71285	0.226097	0.0245408	0.576458	1.30635	0.661906	1.34311	0.594246	1.9817	1.03496	0.463934	0.48682	61	20	88	41	15	17	1.15278	0.351751	1.83054	0.765754	0.263692	0.271371	1.98728	0.646504	2.70891	1.37352	0.502282	0.485182
66838	NR_038126	0610009L18Rik	RIKEN cDNA 0610009L18 gene	lncRNA	.	1914088	.	2.1998	0.816147	0.0320474	0.618924	1.6425	1.05169	1.11039	1.3956	2.42151	1.15586	0.971508	1.02772	46	64	130	48	38	44	1.89531	2.55966	5.8969	1.93297	1.43667	1.58888	3.26732	4.70456	8.72646	3.46713	2.73658	2.84075
66853	NM_001163689,NM_025802,NR_028142	Pnpla2	patatin-like phospholipase domain containing 2	protein_coding	NP_001157161.1;NP_080078.2	1914103	.	2.60243	5.94692	1.106e-05	0.00575247	6.42821	5.1054	6.53434	5.84032	6.90997	5.53179	4.92759	4.85682	3639	2209	3558	1769	1164	1185	35.3415	20.8263	37.974	16.9681	10.4208	10.0848	60.9251	38.2779	56.1955	30.4354	19.8496	18.0305
66957	NM_025867	Serpinb11	serine (or cysteine) peptidase inhibitor, clade B (ovalbumin), member 11	protein_coding	NP_080143.1	1914207	.	-4.76358	3.34976	8.0845e-05	0.0204471	2.08567	3.83154	1.95323	2.74598	1.55779	2.79413	5.09277	3.6077	114	224	58	232	1310	474	1.7148	3.28073	0.96084	3.46485	18.326	6.34896	2.95614	6.02985	1.42189	6.21486	34.9075	11.3513
66968	NM_001077348,NM_025874,XM_006524805,XM_017317614	Plin5	perilipin 5	protein_coding	NP_001070816.1;NP_080150.2;XP_006524868.1;XP_017173103.1	1914218	.	6.23806	1.31275	0.000174025	0.0361015	2.10363	0.729711	2.67058	0.688511	2.95179	1.01683	0.661376	0.510923	213	24	201	40	23	18	2.74275	0.296257	2.85919	0.485092	0.262073	0.191508	4.72823	0.544508	4.23114	0.870101	0.499198	0.342396
67112	NM_001368662,NM_023304,XM_030245228	Fgf22	fibroblast growth factor 22	protein_coding	NP_001355591.1;NP_075793.1;XP_030101088.1	1914362	.	-2.52447	4.68276	1.72259e-05	0.0070676	3.93972	5.18575	3.64556	3.95661	4.21699	4.69466	5.64109	5.22151	457	570	525	973	1934	1538	8.92148	10.8269	11.0804	18.8159	34.2436	26.4908	15.3797	19.8995	16.3972	33.7499	65.2274	47.3628
67126	NM_025983	Atp5e	ATP synthase, H+ transporting, mitochondrial F1 complex, epsilon subunit	protein_coding	NP_080259.1	1855697	.	2.12432	7.82187	0.0164079	0.4894	7.93122	7.17289	7.33338	7.18634	9.27396	7.44564	6.94171	7.13133	6361	5676	18440	6774	4822	5896	394.017	342.473	1258.53	416.329	276.945	324.433	679.244	629.451	1862.43	746.763	527.525	580.052
67261	NR_027851	2900005J15Rik	RIKEN cDNA 2900005J15 gene	lncRNA	.	1914511	.	2.56693	-0.557926	0.00818904	0.352434	0.93155	0.428598	1.04142	0.798292	0.95494	0.237696	0.490144	0.557954	42	29	28	7	16	20	0.528681	0.349226	0.386499	0.082382	0.177644	0.221521	0.911393	0.641863	0.571957	0.147767	0.338376	0.396057
67330	NR_015458	1700047M11Rik	RIKEN cDNA 1700047M11 gene	lncRNA	.	1914580	.	-3.17927	0.724501	0.00912505	0.37676	0.799584	1.58729	0.488662	1.032	0.878094	0.998475	2.59264	1.17074	16	41	25	39	199	53	0.569326	1.49123	1.0261	1.44008	6.86808	1.74313	0.981461	2.74081	1.51846	2.58304	13.0824	3.11653
67426	NM_001163290,NM_001359268,NM_001359269,NM_023341,XM_006496961,XM_006496962	Coq8a	coenzyme Q8A	protein_coding	NP_001156762.1;NP_001346197.1;NP_001346198.1;NP_075830.2;XP_006497024.1;XP_006497025.1	1914676	.	2.86593	5.10502	0.000483794	0.0692426	5.48428	4.15728	5.72188	4.3626	6.36835	4.78714	3.74857	3.93612	2055	768	2435	1040	492	606	13.6069	4.76189	17.0838	8.43622	2.90394	3.43066	23.4568	8.75217	25.2813	15.1319	5.53144	6.13366
67441	NM_026158,XM_006540328	Isoc2b	isochorismatase domain containing 2b	protein_coding	NP_080434.1;XP_006540391.1	1914691	.	2.26754	2.80156	0.00416938	0.255745	3.31128	2.38189	3.01888	2.87186	4.0431	2.39161	2.19074	2.56332	282	248	462	166	141	208	6.7754	5.79671	12.2394	3.9595	3.13583	4.44579	11.6801	10.6541	18.1124	7.1021	5.97315	7.94861
67460	NM_026172	Decr1	2,4-dienoyl CoA reductase 1, mitochondrial	protein_coding	NP_080448.1	1914710	.	2.3052	4.75523	0.00240112	0.192606	5.17089	4.00829	5.39904	4.39616	5.71747	4.75605	3.51005	3.75877	1635	787	1540	1017	411	531	14.817	6.94485	15.3758	9.14319	3.45429	4.27265	25.5429	12.7644	22.7537	16.4	6.57975	7.63905
67516	NM_026214	Kctd4	potassium channel tetramerisation domain containing 4	protein_coding	NP_080490.3	1914766	.	-3.59773	4.28204	4.63181e-05	0.0147443	3.13629	4.80651	3.29554	2.37987	3.73347	3.8255	5.55214	5.0419	350	165	367	515	1816	1353	2.97205	1.36539	3.4378	4.34154	14.3175	10.2229	5.12352	2.50954	5.0874	7.78736	27.2719	18.2776
67569	NM_001162368,NM_001162369,NM_001205098,NM_026243,XM_006514002,XM_006514003,XM_006514004,XM_006514005,XM_011243538,XM_011243539,XM_030245235,XM_030245236,XM_030245237	Mgat4c	MGAT4 family, member C	protein_coding	NP_001155840.1;NP_001155841.1;NP_001192027.1;NP_080519.2;XP_006514065.1;XP_006514066.1;XP_006514067.1;XP_006514068.1;XP_011241840.1;XP_011241841.1;XP_030101095.1;XP_030101096.1;XP_030101097.1	1914819	.	-3.65443	-1.55586	0.00190522	0.171324	0.164357	0.53176	0.138534	0.173026	0.181511	0.620421	0.463934	0.510923	4	5	4	21	15	18	0.014735	0.021718	0.016194	0.110399	0.077477	0.089084	0.025402	0.039916	0.023965	0.19802	0.147579	0.159272
67652	NM_001290443,NM_026293	Spaca1	sperm acrosome associated 1	protein_coding	NP_001277372.1;NP_080569.1	1914902	.	2.64665	-0.557504	0.00587319	0.299549	0.929042	0.424998	1.14367	0.688511	0.95494	0.386306	0.354059	0.53463	48	24	28	12	11	19	1.04051	0.540427	0.661635	0.282239	0.209401	0.391764	1.79374	0.993284	0.979113	0.506248	0.398868	0.700433
67701	NM_026323,XM_006500087	Wfdc2	WAP four-disulfide core domain 2	protein_coding	NP_080599.1;XP_006500150.1	1914951	.	2.31696	1.1081	0.00332269	0.228906	1.97775	1.17678	2.08758	1.96539	1.88026	1.2674	0.989993	1.27294	129	114	80	55	39	60	4.65653	4.00111	3.14342	1.95759	1.25731	1.92951	8.02739	7.35388	4.65175	3.51129	2.39492	3.44977
67718	NM_026335	Lce1h	late cornified envelope 1H	protein_coding	NP_080611.1	1914968	.	-2.54923	6.00918	0.000281156	0.0484164	5.05997	6.52161	4.51859	4.6762	5.98512	6.17358	6.56894	6.8223	870	964	1860	2782	3715	4751	31.5823	34.105	74.4333	100.246	125.112	153.293	54.4446	62.6836	110.149	179.809	238.315	274.072
67801	NM_026385	Pllp	plasma membrane proteolipid	protein_coding	NP_080661.1	1915051	.	-3.69149	2.27533	0.0200248	0.535047	1.19002	2.99328	0.381125	2.66714	0.521786	2.41256	3.68475	2.88253	12	210	13	169	469	270	0.162929	2.76403	0.191649	2.27061	5.8919	3.2474	0.280874	5.08018	0.28361	4.07275	11.2229	5.80602
67839	NM_001199146,NM_001199147,NM_001355574,NM_001355575,NM_001355576,NM_153410,XM_006498255,XR_003953699	Gpsm1	G-protein signalling modulator 1 (AGS3-like, C. elegans)	protein_coding	NP_001186075.1;NP_001186076.1;NP_001342503.1;NP_001342504.1;NP_001342505.1;NP_700459.2;XP_006498318.1	1915089	.	-2.62296	5.57143	3.3589e-07	0.000442967	4.76418	6.08338	4.74151	4.86718	4.68384	5.63196	6.48142	6.13675	1022	1106	737	1899	3494	2938	7.46512	7.97343	4.04893	13.5476	21.8868	18.6251	12.8691	14.6548	5.99176	24.3001	41.6901	33.2998
67866	NM_023395	Wfdc1	WAP four-disulfide core domain 1	protein_coding	NP_075884.1	1915116	.	2.45255	1.29845	0.0414639	0.652085	1.967	1.18461	1.81543	1.15266	2.93292	1.85194	0.814425	0.887466	100	48	198	102	30	36	2.17466	1.01018	4.78009	2.19996	0.608871	0.701045	3.7489	1.85668	7.07376	3.94603	1.15978	1.2534
68241	NM_026633,XM_006524837,XM_006524838,XM_006524839	Mcrip2	MAPK regulated corepressor interacting protein 2	protein_coding	NP_080909.1;XP_006524900.1;XP_006524901.1;XP_006524902.1	1915491	.	2.16654	3.86969	0.0122345	0.429032	4.15483	3.33337	3.85349	3.35407	5.25695	3.63363	3.07626	3.29021	534	362	1111	446	294	372	16.4002	10.7101	37.9069	13.5989	8.28252	10.0814	28.2722	19.6847	56.0961	24.3922	15.7766	18.0244
68473	NM_026735	Mob1b	MOB kinase activator 1B	protein_coding	NP_081011.1	1915723	.	-2.68195	4.20979	0.000109168	0.0256134	3.34671	4.78755	3.28812	4.07477	2.67725	4.51581	4.86512	4.98173	348	622	161	855	1113	1296	2.80814	4.89672	1.43256	6.85609	8.34201	9.30458	4.84095	8.99997	2.11996	12.2977	15.8899	16.6356
68701	NM_026814	Ppp1r27	protein phosphatase 1, regulatory subunit 27	protein_coding	NP_081090.1	1915951	.	2.98473	1.98625	0.039345	0.637575	2.17196	1.54347	0.853026	1.68577	3.97708	1.8823	1.60796	1.14016	32	87	440	105	81	51	1.04197	2.79346	16.0376	3.43008	2.48029	1.4792	1.79625	5.13426	23.7331	6.15249	4.72447	2.64466
68723	NM_133698,XM_006501986,XM_006501987,XM_030252781,XM_030252782	Hrnr	hornerin	protein_coding	NP_598459.2;XP_006502049.1;XP_006502050.1;XP_030108641.1;XP_030108642.1	3046938	.	-3.6298	12.6949	3.36195e-06	0.00221685	11.3832	13.2249	10.7885	12.0869	11.2742	12.5557	13.9787	13.1402	70160	170661	73860	235255	638392	382361	167.72	397.16	194.938	554.842	1408.77	809.681	289.132	729.965	288.476	995.212	2683.44	1447.63
68725	NM_001167996	1110032F04Rik	RIKEN cDNA 1110032F04 gene	protein_coding	NP_001161468.1	1915975	.	-2.38782	-0.333061	0.0231452	0.56376	0.511041	1.01876	0.381125	0.327505	0.824491	1.20472	1.07903	0.772536	12	10	23	51	44	30	0.114361	0.092679	0.247106	0.49647	0.396834	0.259965	0.197147	0.17034	0.365678	0.890511	0.755891	0.46479
68777	NM_001285812,NM_001285814,NM_001285815,NM_001285816,NM_026837,NM_029589,XM_030253755	Tmem53	transmembrane protein 53	protein_coding	NP_001272741.1;NP_001272743.1;NP_001272744.1;NP_001272745.1;NP_081113.1;NP_083865.1;XP_030109615.1	1916027	.	2.00806	2.48085	0.0121148	0.429032	3.01534	2.21397	2.83243	2.64967	3.56392	2.48688	2.05687	2.09817	243	207	323	180	125	139	6.23352	5.08919	9.07653	4.53538	2.91286	3.10465	10.746	9.35373	13.4318	8.13505	5.54843	5.55079
68841	NR_037954	Lppos	LIM domain containing preferred translocation partner in lipoma, opposite strand	lncRNA	.	1916091	.	2.53759	2.05487	0.0029334	0.219867	2.68561	1.72753	2.44217	2.18342	3.43125	1.91203	1.58383	1.68672	176	139	292	108	79	94	5.26908	4.03712	9.64622	3.19182	2.18928	2.48467	9.08336	7.42007	14.2749	5.72512	4.17015	4.44233
68895	NM_026864	Rasl11a	RAS-like, family 11, member A	protein_coding	NP_081140.1	1916145	.	2.47517	0.638629	0.00462014	0.270799	1.6316	0.899981	1.78411	1.21734	1.89334	0.84253	1.02627	0.831145	97	52	81	31	41	33	2.19614	1.1442	2.0307	0.694985	0.853146	0.663009	3.78593	2.103	3.00512	1.24659	1.62508	1.18539
68917	NM_026871	Hint2	histidine triad nucleotide binding protein 2	protein_coding	NP_081147.1	1916167	.	2.00727	4.12432	0.0127199	0.43979	4.41156	3.64409	4.08744	3.74258	5.40466	3.83846	3.62687	3.46694	635	486	1234	520	449	426	27.5294	20.5073	58.9741	22.3717	18.0585	16.4022	47.4579	37.6916	87.2721	40.1277	34.3978	29.3255
68918	NM_197988	1190005I06Rik	RIKEN cDNA 1190005I06 gene	protein_coding	NP_932105.2	1916168	.	3.86064	0.789251	0.00351087	0.233707	1.70608	0.731718	1.55588	0.900306	2.66205	1.12234	0.382323	0.690492	77	34	159	46	12	26	2.64442	1.12631	6.03224	1.55633	0.373228	0.778803	4.55871	2.07011	8.92674	2.79157	0.710926	1.39242
68922	NM_175138,XR_003955007,XR_390339,XR_390340	Dnaic1	dynein, axonemal, intermediate chain 1	protein_coding	NP_780347.2	1916172	.	2.78849	1.25996	0.0261795	0.585256	1.89373	1.11964	1.20803	1.36738	3.10577	1.63139	0.75081	0.976707	52	62	227	82	27	41	0.469562	0.553455	2.36439	0.756024	0.233719	0.335677	0.809478	1.01723	3.49892	1.35607	0.44519	0.600156
68952	NM_001146347,NM_026884,NM_029978,XM_006508164,XM_006508166	Fam57b	family with sequence similarity 57, member B	protein_coding	NP_001139819.1;NP_081160.1;NP_084254.1;XP_006508227.1;XP_006508229.1	1916202	.	4.43336	-0.0430607	7.70241e-05	0.0197513	1.31498	0.415359	1.34311	0.99558	1.60625	0.620421	0.265788	0.359867	61	39	61	21	8	12	0.74151	0.444708	0.928213	0.223844	0.119656	0.111097	1.27829	0.817356	1.37361	0.401505	0.227921	0.198629
69064	NM_001286217,NM_001286218,NM_026928,NR_104415,XM_011249855,XM_030242965,XR_003946558	Fuom	fucose mutarotase	protein_coding	NP_001273146.1;NP_001273147.2;NP_081204.2;XP_011248157.1;XP_030098825.1	1916314	.	2.02411	2.97791	0.0161564	0.487319	3.3872	2.6243	3.17192	2.76233	4.22735	2.53862	2.56208	2.77219	318	227	529	188	194	247	3.29268	2.41074	6.38165	2.02852	1.96132	2.36406	5.67624	4.43084	9.44381	3.63853	3.73593	4.22669
69379	NM_001271777,NM_027062,XM_011239171	C8g	complement component 8, gamma polypeptide	protein_coding	NP_001258706.1;NP_081338.1;XP_011237473.1	88237	.	2.13413	0.0448425	0.0235162	0.567554	1.20928	0.703868	1.02365	1.0139	1.59028	0.713407	0.728966	0.669231	41	40	60	25	26	25	1.00432	0.933906	1.60279	0.605257	0.588178	0.531316	1.73135	1.71648	2.37187	1.08564	1.12036	0.949938
69386	NM_153173	H2c8	histone cluster 1, H4h	protein_coding	NP_694813.1	2448427	.	2.81401	0.787634	0.00932506	0.378668	1.67399	0.90412	1.5804	0.958222	2.48335	1.12234	0.68426	0.905761	79	37	137	46	24	37	4.60619	2.08669	8.88407	2.63718	1.29513	1.92933	7.94061	3.83526	13.147	4.73027	2.46697	3.44944
69441	NM_001254724,XM_011249227	1700023F06Rik	RIKEN cDNA 1700023F06 gene	protein_coding	NP_001241653.1;XP_011247529.1	1916691	.	2.69215	-0.240292	0.00935039	0.378668	1.08558	0.514082	0.682317	1.04986	1.52456	0.441713	0.410043	0.690492	24	42	56	14	13	26	0.4975	0.860621	1.30086	0.297127	0.243896	0.487089	0.857639	1.58179	1.92506	0.532953	0.464574	0.870864
69520	NM_001018079	Lce3f	late cornified envelope 3F	protein_coding	NP_001018089.1	1916770	.	-31.4504	3.77581	3.12644e-05	0.0108912	0.867037	2.89182	0.770195	0.711146	1.11977	0.903002	6.27785	1.49462	28	25	35	34	3029	77	1.15347	1.00232	1.57641	1.36034	116.144	2.79958	1.98846	1.84223	2.33284	2.44002	221.232	5.00536
69540	NM_133712	Klk10	kallikrein related-peptidase 10	protein_coding	NP_598473.1	1916790	.	-2.40244	5.56879	0.000904492	0.106367	4.80556	5.92607	4.9452	5.17359	4.29788	5.40423	6.85267	5.5213	1183	1377	557	1616	4531	1903	22.3973	25.388	11.6219	30.3544	79.577	32.0075	38.6106	46.6621	17.1985	54.4463	151.579	57.226
69542	NM_175148	2300002M23Rik	RIKEN cDNA 2300002M23 gene	protein_coding	NP_780357.1	1916792	.	-16.845	2.01832	0.000124826	0.0284527	0.522595	2.01327	0.324194	0.688511	0.55508	0.596207	4.46691	0.976707	10	24	14	20	835	41	0.204901	0.465538	0.307345	0.406187	15.902	0.746682	0.353228	0.855641	0.454822	0.728572	30.2903	1.33499
69611	NM_027137	Lce1d	late cornified envelope 1D	protein_coding	NP_081413.1	1916861	.	-2.23284	8.017	0.0062429	0.306733	7.08403	8.4505	6.52371	6.4913	8.23708	7.97981	8.71137	8.66034	3612	3491	8972	9827	16537	17095	136.602	128.601	373.918	368.792	580.003	574.432	235.488	236.364	553.338	661.497	1104.79	1027.02
69665	NM_001359361,NM_027158,NR_153102,XM_006504495,XM_011240906,XR_377114	Upk3bl	uroplakin 3B-like	protein_coding	NP_001346290.1;NP_081434.1;XP_006504558.2;XP_011239208.1	1916915	.	-7.08502	4.62517	0.000581876	0.0776449	1.98725	5.44036	0.931359	4.12621	0.904167	5.15768	5.783	5.38041	36	646	26	1356	2138	1722	0.795288	15.4084	0.655329	33.0827	48.0087	36.914	1.371	28.3201	0.969781	59.3399	91.4472	65.9983
69671	NM_001253856,NM_001253858,NM_027161	Tmem52	transmembrane protein 52	protein_coding	NP_001240785.1;NP_001240787.1;NP_081437.1	1916921	.	3.73936	0.9112	0.0176245	0.509234	1.55708	0.804871	0.968986	0.642148	3.06012	1.22065	0.590464	0.6035	38	22	219	52	20	22	0.980865	0.541122	6.41715	1.34603	0.500397	0.495174	1.69091	0.994561	9.49635	2.41435	0.953158	0.885319
69677	NM_027163	Il1f8	interleukin 1 family, member 8	protein_coding	NP_081439.1	1916927	.	-2.1782	5.00594	5.07982e-05	0.0148189	4.3928	5.46139	4.44039	4.59028	4.14775	5.05926	5.5599	5.765	822	906	499	1264	1826	2261	26.667	28.6456	17.8374	40.7047	54.9453	65.1891	45.9711	52.6494	26.3965	73.0115	104.66	116.551
69693	NM_181579,XM_006528406,XM_006528407	Pof1b	premature ovarian failure 1B	protein_coding	NP_853557.1;XP_006528469.1;XP_006528470.1	1916943	.	-2.0042	8.85397	0.000493708	0.0695849	8.25605	9.23467	8.18168	8.54054	8.04594	8.75526	9.49458	9.45416	11484	14572	7855	16849	28488	29668	75.747	93.7534	57.0593	110.599	174.781	174.476	130.58	172.315	84.4386	198.38	332.924	311.944
69698	NM_001164819,NM_001164820,NM_027172	Slc52a3	solute carrier protein family 52, member 3	protein_coding	NP_001158291.1;NP_001158292.1;NP_081448.2	1916948	.	-2.07276	2.12234	0.0405569	0.647277	1.88526	2.59206	1.75209	2.32955	1.57413	1.97911	3.54797	2.24909	94	158	59	115	423	159	0.890059	1.47949	0.612422	1.08316	3.84223	1.33726	1.53437	2.71924	0.906287	1.94285	7.31869	2.39089
69700	NM_027174,XM_006521378,XM_006521381,XM_006521382,XM_006521383	Col22a1	collagen, type XXII, alpha 1	protein_coding	NP_081450.1;XP_006521441.3;XP_006521444.1;XP_006521445.1;XP_006521446.1	1916950	.	2.62362	-0.290996	0.047984	0.675887	0.96483	0.491804	1.73035	0.544698	0.619446	0.690716	0.203789	0.580906	92	18	16	24	6	21	0.263549	0.050402	0.049617	0.067422	0.01602	0.051473	0.454331	0.092637	0.073426	0.120933	0.030515	0.092028
69707	NM_178378,XM_006522519,XM_006522520,XM_011246004	Iqcg	IQ motif containing G	protein_coding	NP_848465.1;XP_006522582.1;XP_006522583.1;XP_011244306.1	1916957	.	4.60207	0.726679	0.000683462	0.0886035	1.65052	0.658578	0.968986	1.21734	2.76523	0.757744	0.614491	0.6035	38	52	173	27	21	22	0.202028	0.284463	1.01725	0.180191	0.118269	0.102911	0.348275	0.522832	1.50537	0.323207	0.225279	0.183994
69826	NM_023529,XM_006527328,XM_006527329,XM_011247338	Ms4a10	membrane-spanning 4-domains, subfamily A, member 10	protein_coding	NP_076018.2;XP_006527391.1;XP_006527392.1;XP_011245640.1	1917076	.	2.77974	-1.2095	0.0315103	0.615635	0.623153	0.264178	0.636285	0.205274	1.0279	0.140579	0.265788	0.386167	22	6	31	4	8	13	0.605358	0.160901	0.898243	0.107257	0.198484	0.297131	1.04357	0.29573	1.32926	0.192386	0.378073	0.53124
70059	NM_001171002,NM_027299	Degs2	delta(4)-desaturase, sphingolipid 2	protein_coding	NP_001164473.1;NP_081575.2	1917309	.	6.39528	1.20945	0.000976231	0.109237	2.03077	0.628218	2.8426	0.642148	2.60756	0.49507	0.203789	1.18579	245	22	152	16	6	54	4.49614	0.422927	3.25434	0.315626	0.040242	0.823041	7.7509	0.777322	4.81591	0.566134	0.076653	1.47151
70061	NM_027301	Sdr9c7	4short chain dehydrogenase/reductase family 9C, member 7	protein_coding	NP_081577.1	1917311	.	-2.0447	7.32328	0.00070085	0.0898596	6.68906	7.71235	6.7078	7.10295	6.25642	7.2206	8.0718	7.84465	4109	5355	2251	5790	10601	9694	36.9621	46.9175	22.3089	51.6767	88.424	77.465	63.719	86.2324	33.0136	92.6916	168.43	138.499
70134	NM_001291292	Misp3	RIKEN cDNA 2210011C24 gene	protein_coding	NP_001278221.1	1917384	.	2.31918	-1.29491	0.0284969	0.595853	0.585114	0.280225	0.659485	0.384945	0.710912	0.237696	0.382323	0.220656	23	12	19	7	12	7	0.63575	0.318237	0.565096	0.168336	0.300408	0.150716	1.09597	0.584906	0.836251	0.301942	0.572219	0.269465
70162	NR_038038	Hk1os	hexokinase 1, opposite strand	lncRNA	.	1917412	.	2.50409	-0.600148	0.0211976	0.545766	0.903587	0.417805	0.682317	0.977022	1.05142	0.268668	0.706786	0.277962	24	38	32	8	25	9	1.08232	1.6794	1.57717	0.338344	1.03142	0.360033	1.8658	3.08666	2.33396	0.606883	1.96466	0.643701
70393	NR_045499	2210416O15Rik	RIKEN cDNA 2210416O15 gene	lncRNA	.	1917643	.	5.79361	-2.82535	0.0130133	0.44295	0.211747	0.0353805	0.294862	0.0363052	0.304073	0.0364497	0.0360272	0.0336647	9	1	7	1	1	1	0.138842	5.1e-05	0.112727	0.000384	2.7e-05	0.001416	0.239349	9.4e-05	0.166818	0.000689	5.1e-05	0.002532
70448	NR_027971,NR_027972	Atad3aos	ATPase family, AAA domain containing 3A, opposite strand	lncRNA	.	1917698	.	2.3148	0.041756	0.00849345	0.361324	1.24293	0.666181	1.31417	1.04986	1.36476	0.596207	0.590464	0.811872	59	42	47	20	20	32	1.86856	1.07442	1.51477	0.519466	0.611859	0.878887	3.22121	1.97474	2.24162	0.931759	1.16547	1.57136
70503	NM_001316716,NM_001316717,NM_001316718,NM_001316719,NM_027442,NR_133568,XM_030245266,XM_030245267,XM_030245268,XM_030245269	Ddo	D-aspartate oxidase	protein_coding	NP_001303645.1;NP_001303646.1;NP_001303647.1;NP_001303648.1;NP_081718.2;XP_030101126.1;XP_030101127.1;XP_030101128.1;XP_030101129.1	1925528	.	2.1437	0.862846	0.0296811	0.60088	1.72506	1.06572	1.70827	1.24862	2.2183	1.42693	0.79353	0.976707	90	54	109	66	29	41	0.771687	0.445122	1.02607	0.556303	0.218249	0.304379	1.33031	0.818116	1.51842	0.997833	0.415721	0.544197
70727	NM_001316749,NM_001362103,NM_001362104,NM_001362105,NM_027526	Rasgef1a	RasGEF domain family, member 1A	protein_coding	NP_001303678.1;NP_001349032.1;NP_001349033.1;NP_001349034.1;NP_081802.1	1917977	.	3.22056	-1.74321	0.0106674	0.405251	0.45814	0.158078	0.659485	0.297904	0.417032	0.268668	0.139006	0.0665618	23	9	10	8	4	2	0.170896	0.059583	0.08346	0.055699	0.025183	0.00988	0.294607	0.109512	0.123507	0.099906	0.047969	0.017665
70843	NM_027574	Krt28	keratin 28	protein_coding	NP_081850.1	1918093	.	7.54365	3.69602	0.00352791	0.233707	3.5814	1.72567	5.75457	1.04986	3.93976	2.10457	0.382323	2.69012	2103	42	428	129	12	231	36.2177	0.702473	8.10962	2.19326	0.190385	3.53212	62.4356	1.29112	12.0009	3.93402	0.362647	6.31507
70911	NM_001162846,NM_178621,XM_006514112	Phyhipl	phytanoyl-CoA hydroxylase interacting protein-like	protein_coding	NP_001156318.1;NP_848736.2;XP_006514175.1	1918161	.	-2.32338	2.39688	0.048878	0.675887	1.96167	2.71857	1.65154	1.57907	2.65439	1.77852	4.03112	2.34606	85	78	158	95	607	173	0.749897	0.673943	1.54907	0.836584	5.02079	1.36955	1.29275	1.23868	2.29237	1.50057	9.56363	2.44861
70967	NM_001199210,NM_001316760,NM_001316761,NM_027627,NR_133572,NR_133573,XM_006523085,XM_017317131,XM_017317132,XM_030249282	Eva1c	eva-1 homolog C (C. elegans)	protein_coding	NP_001186139.1;NP_001303689.1;NP_001303690.1;NP_081903.1;XP_006523148.1;XP_017172620.1;XP_017172621.1;XP_030105142.1	1918217	.	2.18785	-0.589551	0.0253434	0.583436	0.88259	0.466424	0.931359	0.688511	1.0279	0.441713	0.354059	0.6035	36	24	31	14	11	22	0.335486	0.215547	0.339896	0.121316	0.09156	0.179297	0.578343	0.396167	0.502991	0.217602	0.174404	0.320564
71145	NM_001168318,NM_028903	Scara5	scavenger receptor class A, member 5	protein_coding	NP_001161790.1;NP_083179.2	1918395	.	2.06238	3.72517	0.011684	0.42295	4.07874	3.23137	4.9452	3.38958	3.90144	3.6543	2.99164	3.04816	1183	372	416	453	275	308	7.99154	2.45863	3.09282	3.03401	1.72292	1.84714	13.7766	4.51886	4.57688	5.44205	3.28182	3.30249
71275	NM_027744	Noxred1	NADP+ dependent oxidoreductase domain containing 1	protein_coding	NP_082020.1	1918525	.	-2.489	-1.7387	0.0456763	0.669756	0.189248	0.426106	0.171184	0.173026	0.223533	0.620421	0.43724	0.220656	5	5	5	21	14	7	0.087584	0.071994	0.086587	0.368823	0.226447	0.103842	0.150986	0.132321	0.128134	0.661553	0.431337	0.185659
71310	NM_001111304,NM_027758,XM_030243771	Tbc1d9	TBC1 domain family, member 9	protein_coding	NP_001104774.1;NP_082034.1;XP_030099631.1	1918560	.	-4.39707	4.7083	6.71354e-10	4.13173e-06	3.38865	5.35997	3.02782	3.69795	3.44019	4.67312	5.87663	5.53017	284	470	294	958	2284	1915	1.24325	2.00523	1.41838	4.17844	9.36461	7.45986	2.14324	3.68552	2.09897	7.49479	17.8378	13.3375
71349	NR_045858	5430427M07Rik	RIKEN cDNA 5430427M07 gene	lncRNA	.	1918599	.	-2.98075	3.42682	1.92826e-05	0.00757478	2.60997	4.07797	2.15443	3.15794	2.51753	3.86404	4.07508	4.2948	137	311	141	530	627	789	3.41266	7.58653	3.87441	13.1632	14.5681	17.569	5.88308	13.9437	5.73351	23.6106	27.7493	31.4115
71361	NM_001039194,NM_001284300,NM_153779,NM_178058,XM_006514121,XM_006514122,XM_006514124,XM_006514125,XM_006514126,XM_006514127,XM_011243572,XM_011243573,XM_030245280,XR_003948803,XR_380441	Aifm2	apoptosis-inducing factor, mitochondrion-associated 2	protein_coding	NP_001034283.1;NP_001271229.1;NP_722474.2;NP_835159.1;XP_006514184.1;XP_006514185.1;XP_006514187.1;XP_006514188.1;XP_006514189.1;XP_006514190.1;XP_011241874.1;XP_011241875.1;XP_030101140.1	1918611	.	2.45681	3.28493	0.00150393	0.153367	3.82445	2.66047	3.6073	3.45474	4.41131	3.25103	2.26851	2.46187	444	391	605	333	151	191	3.87785	3.69428	7.06394	3.27058	1.37319	1.8671	6.68502	6.78993	10.4535	5.86638	2.61565	3.33819
71746	NM_023622,XM_006510613,XM_011242608,XM_030244617,XR_003948008,XR_003948009	Rgl3	ral guanine nucleotide dissociation stimulator-like 3	protein_coding	NP_076111.2;XP_006510676.1;XP_011240910.1;XP_030100477.1	1918996	.	2.61154	-1.18237	0.0105285	0.404132	0.637657	0.281466	0.704793	0.755377	0.452802	0.298989	0.295816	0.249593	25	27	11	9	9	8	0.18864	0.204959	0.08978	0.065103	0.065232	0.05422	0.325195	0.376707	0.13286	0.116775	0.124255	0.09694
71791	NM_027926,XM_017321750	Cpa4	carboxypeptidase A4	protein_coding	NP_082202.1;XP_017177239.1	1919041	.	-3.06801	6.54495	4.2231e-08	0.000114137	5.54559	7.08752	5.55795	5.68677	5.39205	6.62447	7.01293	7.62517	1830	1982	1223	3817	5068	8320	17.1372	18.0752	12.5505	35.4588	43.9191	69.0798	29.5427	33.2214	18.5728	63.6019	83.6573	123.508
71873	NR_131161	2310003N18Rik	RIKEN cDNA 2310003N18 gene	lncRNA	.	1919123	.	-2.93281	-1.24193	0.0106293	0.404637	0.243468	0.615178	0.138534	0.327505	0.264365	0.468638	0.914587	0.462308	4	10	6	15	35	16	0.210137	0.505472	0.369567	0.832862	1.78748	0.775729	0.362255	0.929038	0.5469	1.49389	3.4048	1.38692
71907	NM_001361910,NM_001361912,NM_027997	Serpina9	serine (or cysteine) peptidase inhibitor, clade A (alpha-1 antiproteinase, antitrypsin), member 9	protein_coding	NP_001348839.1;NP_001348841.1;NP_082273.1	1919157	.	5.43238	1.89943	5.13681e-05	0.0148189	2.61916	1.06315	3.68566	1.69715	2.47468	1.03496	0.68426	1.47024	471	88	136	41	24	75	6.91606	1.27783	2.07987	0.561608	0.306036	0.993131	11.9226	2.34859	3.07787	1.00735	0.582938	1.77561
71939	NM_001163621,NM_028010,XM_006521419,XM_006521420,XM_006521421	Apol6	apolipoprotein L 6	protein_coding	NP_001157093.1;NP_082286.1;XP_006521482.1;XP_006521483.1;XP_006521484.1	1919189	.	3.20134	-0.987371	0.00495337	0.277134	0.763364	0.273739	0.83276	0.688511	0.768819	0.49507	0.10549	0.220656	31	24	21	16	3	7	0.325269	0.245397	0.242044	0.163068	0.030284	0.063785	0.56073	0.451029	0.358187	0.292492	0.057685	0.114041
72125	NM_001164705,NM_001368677,NM_028113,XM_006519590	Amer2	APC membrane recruitment 2	protein_coding	NP_001158177.2;NP_001355606.1;NP_082389.2;XP_006519653.1	1919375	.	2.81772	-1.44067	0.0171638	0.499835	0.537102	0.219809	0.704793	0.642148	0.264365	0.206044	0.203789	0.249593	25	22	6	6	6	8	0.060935	0.050847	0.016064	0.013794	0.012981	0.01727	0.105046	0.093455	0.023772	0.024743	0.024726	0.030876
72310	NM_024253	Nkg7	natural killer cell group 7 sequence	protein_coding	NP_077215.2	1931250	.	2.58363	-1.17032	0.0183939	0.520927	0.653533	0.279927	0.564361	0.544698	0.851542	0.173683	0.203789	0.462308	19	18	24	5	6	16	0.579406	0.529657	0.806623	0.1252	0.165366	0.442276	0.998836	0.973489	1.19367	0.224569	0.314991	0.790743
72315	NM_001166164,XM_006522601,XM_006522602,XM_006522603,XM_006522604	Ccdc74a	coiled-coil domain containing 74A	protein_coding	NP_001159636.1;XP_006522664.2;XP_006522665.2;XP_006522666.2;XP_006522667.2	1919565	.	2.22117	0.160505	0.027551	0.592843	1.2712	0.729064	1.17621	0.880472	1.75692	0.521027	0.835021	0.831145	50	33	71	17	31	33	0.997674	0.643499	1.65937	0.337903	0.556316	0.568345	1.71989	1.18273	2.45559	0.606092	1.05967	1.01614
72568	NM_001103182,NR_120498,XM_006496987,XM_006496988	Lin9	lin-9 homolog (C. elegans)	protein_coding	NP_001096652.2;XP_006497050.1;XP_006497051.1	1919818	.	-2.27607	4.19193	0.000284714	0.0484164	3.58994	4.64933	3.52443	3.80966	3.43573	4.26053	5.25537	4.43209	417	511	293	710	1471	872	3.3698	4.04448	2.61914	5.75199	11.0928	6.2833	5.8092	7.4336	3.87591	10.3173	21.1297	11.2339
73261	NM_028484	1700037C18Rik	RIKEN cDNA 1700037C18 gene	protein_coding	NP_082760.2	1920511	.	2.33467	1.20126	0.0134432	0.448019	1.95734	1.23509	1.78411	1.3956	2.69229	1.2674	1.17908	1.25878	97	64	163	55	50	59	2.25911	1.45123	4.1932	1.25828	1.07413	1.22309	3.89448	2.6673	6.20527	2.25696	2.04601	2.18676
73332	NM_001270435,NM_001270446,NM_028506,NM_028698,NM_028857,NM_029286,XM_011240615,XM_011240616,XM_011240617,XM_011240618,XM_011240619,XM_017320409,XM_030253833,XR_001784210,XR_003955029,XR_867894	Ccdc30	coiled-coil domain containing 30	protein_coding	NP_001257364.1;NP_001257375.1;NP_082782.1;NP_082974.1;NP_083133.1;NP_083562.1;XP_011238917.1;XP_011238918.1;XP_011238919.1;XP_011238920.1;XP_011238921.1;XP_017175898.1;XP_030109693.1	1920582	.	2.29319	-1.41162	0.048193	0.675887	0.539205	0.261713	0.35294	0.440185	0.824491	0.268668	0.295816	0.220656	11	14	23	8	9	7	0.092097	0.031045	0.164402	0.017587	0.037059	0.023632	0.158764	0.05706	0.243288	0.031545	0.070591	0.042252
73363	NM_028516	1700056E22Rik	RIKEN cDNA 1700056E22 gene	protein_coding	NP_082792.1	1920613	.	2.68157	-0.583632	0.0337414	0.620151	0.861956	0.420412	0.704793	0.356511	1.52456	0.414275	0.541176	0.305784	25	11	56	13	18	10	0.652048	0.279308	1.62134	0.315783	0.427806	0.225344	1.12406	0.513357	2.39933	0.566415	0.814887	0.402891
73569	NM_001368760,NM_001368761,NM_028572,XM_006523098	Vgll3	vestigial like family member 3	protein_coding	NP_001355689.1;NP_001355690.1;NP_082848.1;XP_006523161.1	1920819	.	-2.33167	6.97143	4.77743e-05	0.0148189	6.2431	7.39897	6.16443	6.48022	6.08466	6.89241	7.94948	7.35503	2807	3464	1995	4604	9736	6892	10.4184	12.498	8.21553	16.935	33.4118	22.7022	17.9603	22.9708	12.1577	30.376	63.643	40.5893
73707	NM_001081076,NM_001371012,XM_030251100,XM_030251101,XM_030251102	Gucy2g	guanylate cyclase 2g	protein_coding	NP_001074545.1;NP_001357941.1;XP_030106960.1;XP_030106961.1;XP_030106962.1	106025	.	2.41976	-1.04593	0.0273086	0.591783	0.687445	0.325318	0.488662	0.569685	1.00399	0.206044	0.410043	0.359867	16	19	30	6	13	12	0.0986	0.116789	0.215347	0.03343	0.076956	0.068075	0.169975	0.214653	0.318678	0.059962	0.146586	0.121711
73719	NM_028622	Lce1c	late cornified envelope 1C	protein_coding	NP_082898.1	1920969	.	-2.20405	8.16432	0.00199736	0.173133	7.34479	8.59519	6.94016	6.85937	8.23483	8.15333	8.76149	8.87076	4834	4517	8958	11088	17123	19786	171.219	155.853	349.608	389.691	562.398	622.608	295.165	286.451	517.364	698.982	1071.26	1113.16
73730	NM_028628	Lce1l	late cornified envelope 1L	protein_coding	NP_082904.1	1920980	.	-3.36245	6.10764	5.95233e-07	0.000640805	4.91891	6.71208	4.40307	4.68194	5.67172	6.28712	7.02082	6.82831	800	968	1491	3013	5096	4771	30.6061	36.0589	62.8728	114.412	180.87	162.216	52.7618	66.2747	93.0416	205.219	344.521	290.025
73748	NM_028638,XM_006512319,XM_017313627,XM_017313628	Gadl1	glutamate decarboxylase-like 1	protein_coding	NP_082914.1;XP_006512382.1;XP_017169116.1;XP_017169117.1	1920998	.	2.85528	4.64158	0.00171376	0.163944	5.18228	3.52603	5.72601	5.11645	4.70439	3.93333	2.19074	4.45402	2061	1322	748	558	141	886	14.4679	9.03835	5.00638	3.88271	0.915051	5.51886	24.9411	16.6121	7.40864	6.96436	1.74299	9.86715
74127	NM_028770,XM_006521487	Krt80	keratin 80	protein_coding	NP_083046.2;XP_006521550.1	1921377	.	-2.33517	7.73872	0.00302192	0.222735	6.93309	8.04416	7.4723	7.03617	6.2908	7.34955	9.02295	7.75997	7008	5111	2306	6335	20533	9139	58.5998	41.6222	21.2373	52.557	159.219	67.8885	101.02	76.5	31.4279	94.2707	303.282	121.377
74442	NM_028943,XM_006502193,XM_006502194,XM_006502196,XM_006502197,XM_006502199,XM_011240249,XM_011240250	Sgms2	sphingomyelin synthase 2	protein_coding	NP_083219.2;XP_006502256.1;XP_006502257.1;XP_006502259.1;XP_006502260.1;XP_006502262.1;XP_011238551.1;XP_011238552.1	1921692	.	-2.14462	1.94357	0.0237585	0.570086	1.65562	2.6188	2.27198	1.81678	0.878094	2.61291	2.46631	2.77716	152	99	25	200	179	248	0.696142	0.425096	0.118991	0.87858	0.732376	0.9971	1.20008	0.78131	0.176088	1.5759	1.39503	1.78271
74591	NM_175210	Abca12	ATP-binding cassette, sub-family A (ABC1), member 12	protein_coding	NP_780419.2	2676312	.	-3.08694	7.24256	3.26554e-05	0.0110443	6.09577	7.76349	6.16696	6.83832	5.28202	7.08959	8.27248	7.92841	2812	4451	1131	5284	12189	10276	8.66393	13.3578	3.8371	16.1552	34.8252	28.1272	14.9357	24.5511	5.6783	28.9774	66.3353	50.2885
74769	NM_029094,XM_011242829,XM_011242830,XM_030244688	Pik3cb	phosphatidylinositol-4,5-bisphosphate 3-kinase catalytic subunit beta	protein_coding	NP_083370.2;XP_011241131.1;XP_011241132.1;XP_030100548.1	1922019	.	-2.05355	4.53472	0.000758001	0.095204	3.99404	4.95834	4.02852	4.25695	3.69665	4.44809	5.33525	5.09169	608	711	357	814	1557	1402	3.15935	3.69956	1.99554	4.31161	7.56048	6.50296	5.44639	6.79965	2.95309	7.73367	14.4012	11.6266
74931	NR_015545,NR_027938	4930481A15Rik	RIKEN cDNA 4930481A15 gene	lncRNA	.	1922181	.	2.49644	1.21557	0.00305364	0.222735	2.05369	1.19725	2.03533	1.65107	2.47468	1.28266	1.00824	1.30086	123	84	136	56	40	62	1.54253	1.04735	1.86739	0.679274	0.436519	0.682928	2.65917	1.92499	2.76343	1.2184	0.831482	1.221
75180	NM_029198,XM_006503455,XM_006503456,XM_011240628,XM_030253868	Tmem269	transmembrane protein 269	protein_coding	NP_083474.1;XP_006503518.1;XP_006503519.1;XP_011238930.1;XP_030109728.1	1922430	.	2.48991	-1.01806	0.0198114	0.530882	0.702546	0.328123	0.612707	0.467031	1.0279	0.328685	0.295816	0.359867	21	15	31	10	9	12	0.224064	0.153711	0.42373	0.134507	0.059405	0.103814	0.386263	0.282516	0.627052	0.241263	0.113155	0.185609
76187	NM_001357376,NM_001357377,NM_001357378,NM_175236,XM_006495586,XM_030243365	Adhfe1	alcohol dehydrogenase, iron containing, 1	protein_coding	NP_001344305.1;NP_001344306.1;NP_001344307.1;NP_780445.1;XP_006495649.1;XP_030099225.1	1923437	.	2.56689	2.43634	0.020505	0.537891	3.10821	1.76097	3.2117	2.78384	3.3291	2.81527	0.728966	1.73868	328	231	270	236	26	99	2.57805	1.76818	2.35307	1.85737	0.176348	0.658902	4.44429	3.24985	3.48217	3.33154	0.335908	1.17805
76371	XR_001780978	2810408B13Rik	RIKEN cDNA 2810408B13 gene	misc_RNA	.	1923621	.	3.50811	-1.68333	0.00453068	0.269614	0.496715	0.157155	0.294862	0.544698	0.650584	0.106697	0.203789	0.160978	9	18	17	3	6	5	0.051002	0.109153	0.116509	0.017538	0.030369	0.023334	0.087922	0.200619	0.172415	0.031458	0.057848	0.041719
76400	NM_029595	Pbp2	phosphatidylethanolamine binding protein 2	protein_coding	NP_083871.3	1923650	.	-4.80695	-1.40083	0.00236422	0.192606	0.144074	0.584303	0.070929	0.267684	0.0936084	0.49507	1.00824	0.249593	2	8	2	16	40	8	0.03154	0.140406	0.044995	0.306712	0.756969	0.144757	0.054372	0.258061	0.066586	0.550144	1.44188	0.258811
76408	NM_001363187,NM_001363189,NM_029600,XR_879762	Abcc3	ATP-binding cassette, sub-family C (CFTR/MRP), member 3	protein_coding	NP_001350116.1;NP_001350118.1;NP_083876.3	1923658	.	2.16694	2.39299	0.00461477	0.270799	2.99981	2.07192	3.31393	2.97833	2.70718	1.79988	1.96641	2.44946	355	270	165	97	115	189	1.80895	1.33724	0.920037	0.479461	0.535334	0.848168	3.11844	2.45779	1.36151	0.860002	1.01971	1.51644
76455	XR_881379	2310067E19Rik	RIKEN cDNA 2310067E19 gene	misc_RNA	.	1923705	.	3.7851	0.69917	0.00127816	0.137202	1.66944	0.725457	1.39932	1.04986	2.55915	0.644235	0.590464	0.94167	65	42	146	22	20	39	0.034537	0.021533	0.085235	0.011119	0.009819	0.018336	0.059538	0.039576	0.126135	0.019944	0.018703	0.032784
76516	NR_131042	2010001A14Rik	RIKEN cDNA 2010001A14 gene	lncRNA	.	1923766	.	2.2083	1.43034	0.013344	0.446324	2.146	1.40367	2.12972	1.57907	2.72923	1.28266	1.54685	1.38151	134	78	168	56	76	68	4.47717	2.5326	6.20002	1.86126	2.35421	2.01218	7.71818	4.65482	9.17503	3.33851	4.48431	3.59757
76585	NM_029667	Lce1i	late cornified envelope 1I	protein_coding	NP_083943.1	1923835	.	-2.34308	7.27919	0.00104229	0.115926	6.39321	7.74037	5.78258	6.08688	7.31017	7.5011	7.55939	8.16062	2145	2628	4705	7041	7420	12078	75.2331	89.7815	181.853	245.071	241.355	376.409	129.694	165.015	269.113	439.58	459.735	672.98
76829	NM_001163686,NM_029761	Dok5	docking protein 5	protein_coding	NP_001157158.1;NP_084037.3	1924079	.	2.16069	1.26084	0.0364138	0.63118	1.98629	1.27804	2.33818	1.21734	2.40334	1.6667	1.31725	0.850164	161	52	128	85	59	34	2.31508	0.730296	2.02905	1.20805	0.786918	0.427503	3.99096	1.34225	3.00267	2.16686	1.49893	0.764331
76942	NM_029806	Lypd5	Ly6/Plaur domain containing 5	protein_coding	NP_084082.1	1924192	.	-2.20429	7.62538	0.00387109	0.245608	6.7839	8.034	6.79288	7.6578	5.90103	7.49681	8.49557	8.10962	4361	7885	1753	7020	14234	11657	81.2097	143.029	35.9686	129.724	245.813	192.86	139.997	262.881	53.2278	232.683	468.226	344.814
77037	NM_029844,NR_155757,NR_155758	Mrap	melanocortin 2 receptor accessory protein	protein_coding	NP_084120.1	1924287	.	3.22954	2.98735	0.0120438	0.428448	3.56831	1.89454	3.51492	2.81552	4.37448	3.19569	0.728966	1.75895	414	237	589	319	26	101	9.2166	5.11204	14.3165	6.97884	0.486513	2.04835	15.8885	9.39572	21.1861	12.5178	0.926713	3.66224
77042	NM_029848	Hyal4	hyaluronoglucosaminidase 4	protein_coding	NP_084124.1	1924292	.	-3.67262	1.59029	0.000237789	0.0430422	1.10675	2.46448	0.912171	1.69715	0.710912	2.0432	2.75276	2.59749	35	88	19	122	227	214	0.424204	1.0475	0.243862	1.4761	2.57711	2.33096	0.731285	1.92527	0.360877	2.64765	4.9089	4.16752
77318	NM_001168403,NM_001168404,NM_001168405,NM_029898,XM_006517789,XM_006517791,XM_006517792,XM_017315638,XM_017315639,XM_017315640	Ankrd55	ankyrin repeat domain 55	protein_coding	NP_001161875.1;NP_001161876.1;NP_001161877.1;NP_084174.2;XP_006517852.1;XP_006517854.1;XP_006517855.1;XP_017171127.1;XP_017171128.1;XP_017171129.1	1924568	.	2.8859	2.11011	0.00400884	0.247703	2.66769	1.64865	3.71641	2.04773	2.23893	1.34211	1.59594	2.0079	482	123	111	60	80	128	5.08309	1.13116	0.80467	0.418588	0.330439	1.20196	8.76273	2.07902	1.19078	0.750816	0.62942	2.14897
77398	NR_131079	9530014B07Rik	RIKEN cDNA 9530014B07 gene	lncRNA	.	1924648	.	2.45178	-1.1832	0.0350248	0.625399	0.602564	0.291271	0.873012	0.711146	0.223533	0.298989	0.325232	0.249593	33	25	5	9	10	8	1.0912	0.827296	0.173651	0.27701	0.297906	0.231561	1.88111	1.52054	0.256976	0.496869	0.567452	0.414006
77521	NM_001359503,NM_001359505,NM_001359511,NM_029920,XM_006504891,XM_011241018	Mtus2	microtubule associated tumor suppressor candidate 2	protein_coding	NP_001346432.1;NP_001346434.1;NP_001346440.1;NP_084196.4;XP_006504954.1;XP_011239320.1	1915388	.	2.33542	0.594755	0.0149241	0.470211	1.59525	0.884409	1.31417	1.59132	1.88026	1.12234	1.04407	0.48682	59	79	80	46	42	17	0.252058	0.409205	0.299652	0.15338	0.168607	0.051198	0.434521	0.752103	0.443437	0.275116	0.321164	0.091537
77531	NM_001128086,NM_001177396,NM_001177397,NM_001177398,NM_001347053,NM_001347054,NM_001359240,NM_001359241,NM_001359242,NM_181398,XM_006514301,XM_006514302,XM_006514303,XM_006514304,XM_006514305,XM_006514306,XM_006514307,XM_006514308,XM_006514309,XM_006514310,XM_006514311,XM_006514312,XM_006514313,XM_017314148,XM_017314153,XM_017314154,XM_030245360,XM_030245361,XM_030245362,XM_030245363,XM_030245364…	Anks1b	ankyrin repeat and sterile alpha motif domain containing 1B	protein_coding	NP_001121558.2;NP_001170867.1;NP_001170868.1;NP_001170869.1;NP_001333982.1;NP_001333983.1;NP_001346169.1;NP_001346170.1;NP_001346171.1;NP_852063.1;XP_006514364.1;XP_006514365.1;XP_006514366.1;XP_006514367.1;XP_006514368.1;XP_006514369.1;XP_006514370.1;XP_006514371.1;XP_006514372.1;XP_006514373.1;XP_006514374.1;XP_006514375.1;XP_006514376.1;XP_017169637.1;XP_017169642.1;XP_017169643.1;XP_030101220…	1924781	.	3.99388	0.994045	0.000510599	0.0707032	1.90989	0.804093	2.72107	1.66273	1.34586	0.690716	0.56603	1.15553	222	85	46	24	19	52	0.621791	0.196336	0.116016	0.050561	0.044081	0.126335	1.0719	0.360857	0.171684	0.090691	0.083967	0.225873
77552	NM_175259,XM_006529951,XR_003947287	Shisa4	shisa family member 4	protein_coding	NP_780468.1;XP_006530014.1	1924802	.	2.38708	3.57584	0.0350679	0.625563	3.70169	2.9118	2.72107	3.1372	5.24679	3.60661	2.41251	2.71627	222	306	1103	437	171	236	4.3164	5.5427	19.3104	8.15064	2.7976	3.53648	7.44104	10.1873	28.5762	14.6197	5.32889	6.32286
77753	XR_001780841	A230103O09Rik	RIKEN cDNA A230103O09 gene	lncRNA	.	1925003	.	2.67144	-1.3092	0.0493534	0.675887	0.550616	0.246918	0.892724	0.665516	0.0936084	0.268668	0.139006	0.333079	34	23	2	8	4	11	0.894411	0.581813	0.059614	0.207034	0.10034	0.250324	1.54187	1.06935	0.088219	0.371354	0.191128	0.447553
77836	NM_029993,XM_011247400	Mlana	melan-A	protein_coding	NP_084269.1;XP_011245702.1	108454	.	2.79707	1.81376	0.014688	0.465953	2.33368	1.47445	3.38176	1.08495	2.53432	1.61943	1.09619	1.70773	374	44	143	81	45	96	15.8702	1.59908	6.62144	3.13478	1.91026	3.40382	27.3586	2.93905	9.79867	5.6228	3.63867	6.08567
77914	NM_001099774	Krtap17-1	keratin associated protein 17-1	protein_coding	NP_001093244.1	1925164	.	4.80675	-1.36389	0.00168773	0.163144	0.607242	0.153783	1.04142	0.327505	0.452802	0.140579	0.0711766	0.249593	42	10	11	4	2	8	1.40182	0.327404	0.398207	0.124488	0.062334	0.234446	2.4166	0.601755	0.589282	0.223293	0.118735	0.419166
78330	NM_001083891,NM_030087	Ndufv3	NADH:ubiquinone oxidoreductase core subunit V3	protein_coding	NP_001077360.1;NP_084363.2	1890894	.	2.01511	6.07154	0.00284076	0.215669	6.37402	5.50672	6.11021	5.80722	7.20463	5.63419	5.50392	5.38204	2702	2158	4371	1902	1755	1724	75.1045	61.3077	167.398	60.4528	46.8676	47.2508	129.472	112.681	247.722	108.433	89.2736	84.4795
78382	NM_001166172,XM_006502319,XM_006502320	Lce6a	late cornified envelope 6A	protein_coding	NP_001159644.1;XP_006502382.1;XP_006502383.1	1925632	.	-2.61343	6.2099	1.49388e-05	0.00641431	5.33104	6.71384	5.11005	4.98447	5.8986	6.22037	7.02922	6.89193	1331	1203	1750	2875	5126	4988	42.8496	35.0589	56.8034	86.6122	149.742	137.395	73.8684	64.4369	84.06	155.355	285.229	245.647
78390	NM_001024137,XM_006500413,XM_011239849	Pla2g4d	phospholipase A2, group IVD	protein_coding	NP_001019308.1;XP_006500476.1;XP_011238151.1	1925640	.	-5.3121	1.54767	0.00052357	0.0707032	0.877111	2.27898	0.324194	1.27924	1.0279	1.85194	3.45456	1.53043	10	56	31	102	394	80	0.075811	0.422563	0.263254	0.78851	2.84453	0.550694	0.13069	0.776654	0.389574	1.41434	5.41828	0.984583
78512	NR_045079,NR_045080,NR_045081	3300005D01Rik	RIKEN cDNA 3300005D01 gene	lncRNA	.	1925762	.	-2.42455	2.38684	0.00300138	0.222735	1.96315	3.01538	1.4927	2.00257	2.39418	2.6309	2.95448	3.46077	72	118	127	203	267	424	1.61027	2.62231	3.21122	4.69815	5.62797	8.98866	2.77594	4.81969	4.75208	8.42699	10.7202	16.0708
78709	NM_183136,XM_006512398	Spink8	serine peptidase inhibitor, Kazal type 8	protein_coding	NP_898959.2;XP_006512461.1	1925959	.	-2.13531	-0.308244	0.0480355	0.675887	0.552089	0.997167	0.324194	0.776994	0.55508	0.998475	1.30254	0.690492	10	28	14	39	58	26	0.352154	1.00207	0.564069	1.43981	2.01566	0.857525	0.607077	1.84177	0.834731	2.58257	3.83943	1.53316
78773	NR_040761	4930511E03Rik	RIKEN cDNA 4930511E03 gene	lncRNA	.	1926023	.	2.46912	-1.23558	0.0298454	0.601967	0.616796	0.278043	0.435895	0.733431	0.681063	0.441713	0.171761	0.220656	14	26	18	14	5	7	0.151885	0.288669	0.215595	0.150921	0.050002	0.071251	0.261835	0.530563	0.319045	0.270705	0.095244	0.127389
80515	NR_027827	Rnf227	ring finger protein 227	lncRNA	.	1915359	.	-2.38885	6.86046	3.53105e-05	0.0116417	6.11978	7.28407	6.11913	6.11897	6.12124	6.62297	7.81192	7.41733	2719	2688	2047	3813	8847	7198	39.1962	37.739	32.5068	54.5296	118.249	92.177	67.5703	69.3628	48.1049	97.8088	225.242	164.803
83437	gene-Pgam1-ps1	Pgam1-ps1	phosphoglycerate mutase 1, pseudogene 1	pseudogene	.	1933119	.	2.23567	1.46834	0.0279865	0.592843	2.09129	1.4202	1.63993	1.59132	3.04262	1.58293	1.25747	1.42021	84	79	216	78	55	71	1.28855	1.18369	3.65786	1.1857	0.774593	0.967133	2.22133	2.17558	5.41304	2.12677	1.47545	1.72913
83556	NM_031382,XM_017318644	Tex16	testis expressed gene 16	protein_coding	NP_113559.2;XP_017174133.1	1890545	.	-2.66739	-1.95546	0.0270239	0.589766	0.144747	0.371467	0.234348	0.106285	0.0936084	0.386306	0.265788	0.462308	7	3	2	12	8	16	0.027889	0.012956	0.010208	0.051837	0.033727	0.06381	0.048078	0.023813	0.015107	0.092979	0.064243	0.114086
83770	NM_031873	Tas1r2	taste receptor, type 1, member 2	protein_coding	NP_114079.1	1933546	.	-2.63202	-1.2503	0.0295605	0.599643	0.25597	0.59051	0.381125	0.205274	0.181511	0.298989	0.914587	0.557954	12	6	4	9	35	20	0.096008	0.041317	0.034707	0.066812	0.269297	0.146288	0.165509	0.07594	0.051361	0.119839	0.512959	0.261548
83771	NM_031872	Tas1r3	taste receptor, type 1, member 3	protein_coding	NP_114078.1	1933547	.	-2.33501	1.17073	0.0122044	0.429032	1.16224	1.99707	1.42662	1.40951	0.650584	1.63139	2.3351	2.02473	67	65	17	82	160	130	0.486792	0.458758	0.133968	0.588475	1.07964	0.842448	0.83918	0.843178	0.19825	1.05554	2.05651	1.50621
85029	NR_002142	Rpph1	ribonuclease P RNA component H1	RNase_P_RNA	.	1934664	.	5.65369	2.24193	1.47859e-05	0.00641431	2.89891	1.25336	2.46209	2.13402	4.10061	1.31269	0.952783	1.49462	179	133	482	58	37	77	14.1128	10.1537	41.8435	4.49865	2.6827	5.35624	24.3289	18.6621	61.9217	8.06915	5.11002	9.5764
93689	NM_053106	Lmod1	leiomodin 1 (smooth muscle)	protein_coding	NP_444336.2	2135671	.	2.11045	0.840163	0.0212832	0.545766	1.719	1.07547	1.42662	1.55424	2.17612	1.31269	1.02627	0.887466	67	76	105	58	41	36	0.43122	0.477417	0.747761	0.372363	0.242798	0.202344	0.743379	0.877473	1.10657	0.667902	0.462483	0.361771
93699	NM_033574	Pcdhgb1	protocadherin gamma subfamily B, 1	protein_coding	NP_291052.3	1935169	.	2.87258	1.55944	0.00914198	0.37676	2.17004	1.31119	1.6745	1.51619	3.31944	1.10528	1.58383	1.24447	87	73	268	45	79	58	0.476163	0.384563	1.61394	0.241035	0.398825	0.280865	0.820857	0.706811	2.38838	0.43234	0.759685	0.502158
93961	NM_001122993,NM_001358389,NM_001358390,NM_033149,XM_006523117	B3galt5	UDP-Gal:betaGlcNAc beta 1,3-galactosyltransferase, polypeptide 5	protein_coding	NP_001116465.1;NP_001345318.1;NP_001345319.1;NP_149161.1;XP_006523180.1	2136878	.	2.90621	-1.087	0.0381876	0.633972	0.626593	0.272788	1.23916	0.297904	0.342717	0.140579	0.265788	0.411997	54	9	8	4	8	14	0.253426	0.036723	0.039277	0.017593	0.031627	0.05857	0.43688	0.067496	0.058124	0.031556	0.060244	0.104718
94045	NM_033321,XM_006534563,XM_006534564,XM_006534565,XM_006534566	P2rx5	purinergic receptor P2X, ligand-gated ion channel, 5	protein_coding	NP_201578.2;XP_006534626.1;XP_006534627.1;XP_006534628.1;XP_006534629.1	2137026	.	2.1914	1.26743	0.0441094	0.663537	1.9435	1.27877	1.90551	1.15266	2.77233	1.71248	1.12992	0.993912	109	48	174	89	47	42	1.14318	0.508533	2.1212	0.965126	0.438314	0.369366	1.97072	0.934663	3.13904	1.73113	0.834903	0.660388
94179	NM_033373	Krt23	keratin 23	protein_coding	NP_203537.1	2148866	.	-2.0224	8.11866	0.00353377	0.233707	7.49373	8.43124	7.08696	7.50507	7.88915	7.85287	9.18377	8.25708	5356	7089	7043	8996	22959	12916	88.6822	114.312	128.479	147.785	352.47	189.965	152.879	210.102	190.128	265.079	671.386	339.637
97114	NM_054045	H3c15	histone cluster 2, H3c2	protein_coding	NP_473386.1	2448357	.	2.63928	-0.466982	0.0256061	0.584731	0.942007	0.45255	1.07632	0.384945	1.36476	0.620421	0.325232	0.411997	44	12	47	21	10	14	1.71393	0.428867	2.00592	0.80379	0.361764	0.482232	2.95464	0.78824	2.96844	1.44175	0.68909	0.862181
97122	NM_033596	H4c14	histone cluster 2, H4	protein_coding	NP_291074.1	2140113	.	3.80062	-2.38774	0.00947142	0.378877	0.298697	0.0806343	0.203112	0.205274	0.487707	0.0720011	0.0711766	0.0987254	6	6	12	2	2	3	0.335279	0.377445	0.869915	0.066268	0.061929	0.118663	0.577987	0.693728	1.28733	0.118864	0.117962	0.212157
97908	NM_145073	H3c8	histone cluster 1, H3g	protein_coding	NP_659539.1	2145541	.	2.40117	-1.37677	0.0270086	0.589766	0.560043	0.256567	0.612707	0.356511	0.710912	0.206044	0.203789	0.359867	21	11	19	6	6	12	1.05823	0.535252	1.04582	0.267461	0.265661	0.513012	1.82428	0.983772	1.54765	0.479741	0.506031	0.917211
98660	NM_178405	Atp1a2	ATPase, Na+/K+ transporting, alpha 2 polypeptide	protein_coding	NP_848492.1	88106	.	2.49868	5.31256	0.00697673	0.324462	5.53715	4.46046	5.08991	4.69902	6.82253	5.20748	4.22891	3.945	1312	980	3347	1405	702	610	5.40343	3.93086	15.1875	5.7397	2.68011	2.22891	9.31496	7.22476	22.475	10.2952	5.10509	3.98506
98932	NM_172118,XM_006500453	Myl9	myosin, light polypeptide 9, regulatory	protein_coding	NP_742116.1;XP_006500516.1	2138915	.	2.08887	5.83195	0.0247139	0.578142	5.99891	5.13101	5.49405	5.27012	7.23256	5.89771	4.88254	4.61279	1749	1475	4457	2291	1127	994	41.1328	33.8138	115.542	53.4667	24.3734	20.7097	70.9088	62.1484	170.984	95.9024	46.4266	37.0268
99526	NM_133857,XM_011240313,XM_011240314,XM_011240315,XM_011240316,XM_011240317,XM_017319820,XM_030252940,XM_030252941,XM_030252942	Usp53	ubiquitin specific peptidase 53	protein_coding	NP_598618.1;XP_011238615.1;XP_011238616.1;XP_011238617.1;XP_011238618.1;XP_011238619.1;XP_017175309.1;XP_030108800.1;XP_030108801.1;XP_030108802.1	2139607	.	-3.44231	4.60447	0.00019792	0.03827	3.43171	5.07505	3.4264	4.22978	2.63895	4.29666	6.06931	4.85917	387	697	156	729	2616	1187	1.61636	3.2258	0.594354	2.70701	11.6826	5.22574	2.78644	5.92888	0.879549	4.85552	22.253	9.34308
99681	NM_001163098	Tchh	trichohyalin	protein_coding	NP_001156570.1	2177944	.	2.29164	5.49652	0.0314579	0.615635	5.50567	4.72814	7.1145	4.94205	4.46046	4.16499	5.43476	4.58467	5460	1167	627	662	1671	974	24.0449	5.00535	3.03992	2.88959	6.82245	3.80967	41.4509	9.19963	4.49859	5.18301	12.9954	6.81129
99887	NM_001355678,NM_178936,XM_006502478,XM_006502480,XM_011240337,XM_011240339,XM_011240340,XM_017319841,XM_030252956	Tmem56	transmembrane protein 56	protein_coding	NP_001342607.2;NP_849267.2;XP_006502541.1;XP_006502543.1;XP_011238639.1;XP_011238641.1;XP_011238642.1;XP_017175330.1;XP_030108816.1	1923195	.	-2.63969	3.83706	3.03791e-05	0.0108912	3.13223	4.37946	2.90702	3.21449	3.27517	4.19955	4.01316	4.92568	258	325	259	679	599	1245	0.963421	1.25288	1.06522	2.70137	2.23423	4.48092	1.66084	2.30274	1.57635	4.8454	4.25577	8.01142
100155	NM_001370843	Shoc1	shortage in chiasmata 1	protein_coding	NP_001357772.1	2140313	.	-2.69853	-0.642695	0.0260253	0.585256	0.394267	0.823265	0.35294	0.412829	0.417032	0.328685	1.38865	0.752458	11	13	10	10	64	29	0.043224	0.046868	0.042098	0.038656	0.236403	0.102216	0.074515	0.086142	0.062299	0.069337	0.450302	0.182752
100342	NM_175307	Tent5b	terminal nucleotidyltransferase 5B	protein_coding	NP_780516.1	2140500	.	-2.84842	5.62052	0.000377173	0.0580312	4.68444	5.96668	4.17255	5.04697	4.83381	5.35187	7.09287	5.45529	676	1258	821	1557	5359	1816	7.56778	13.7293	10.1363	17.3089	55.6931	18.0769	13.0461	25.2339	15.0002	31.0468	106.084	32.3197
100647	NM_175309	Upk3b	uroplakin 3B	protein_coding	NP_780518.1	2140882	.	-7.99876	5.00243	0.00185345	0.168572	1.91834	5.75378	0.704793	4.39965	0.650584	5.11678	6.43705	5.7075	25	789	17	1317	3387	2171	0.308568	9.67762	0.234426	16.4511	39.559	24.2916	0.53194	17.7871	0.346912	29.508	75.3522	43.4308
100705	NM_133904,XM_006530111,XM_006530112,XM_006530113,XM_006530114	Acacb	acetyl-Coenzyme A carboxylase beta	protein_coding	NP_598665.2;XP_006530174.1;XP_006530175.1;XP_006530176.1;XP_006530177.1	2140940	.	2.80871	3.3314	0.000292622	0.0486728	3.87076	2.62032	4.31997	3.02424	4.26808	3.00195	2.38484	2.47419	753	280	545	274	167	193	2.12592	0.769019	1.6986	0.76809	0.479821	0.482783	3.66486	1.41343	2.51365	1.37771	0.913964	0.863165
102436	NM_001348167,NM_001348168,NM_153168	Lars2	leucyl-tRNA synthetase, mitochondrial	protein_coding	NP_001335096.1;NP_001335097.1;NP_694808.1	2142973	.	2.12112	11.0135	0.000859429	0.104392	11.3499	10.3724	11.7515	10.5175	11.7807	10.3743	10.3637	10.3793	136801	57480	104939	51836	52066	56375	897.142	367.569	699.844	337.061	315.755	328.844	1546.58	675.577	1035.66	604.581	601.452	587.94
103172	NM_175329	Chchd10	coiled-coil-helix-coiled-coil-helix domain containing 10	protein_coding	NP_780538.2	2143558	.	3.01915	4.7628	0.000957065	0.108126	5.08373	3.7861	4.925	4.03047	6.29573	4.40169	3.58188	3.37473	1166	602	2314	787	434	397	20.0411	10.0859	43.842	13.4218	6.91337	6.06154	34.5489	18.5374	64.8791	24.0745	13.1686	10.8374
103844	NM_001252482,NM_001252483,NM_001252484,NM_001252485,NM_213729,XM_006531926,XM_006531928,XM_006531929,XM_017314212	Inca1	inhibitor of CDK, cyclin A1 interacting protein 1	protein_coding	NP_001239411.1;NP_001239412.1;NP_001239413.1;NP_001239414.1;NP_998894.1;XP_006531989.1;XP_006531991.1;XP_006531992.1;XP_017169701.1	2144284	.	2.04866	-0.157992	0.0439389	0.663537	1.06994	0.630146	1.44008	0.839967	0.929777	0.80076	0.463934	0.625744	68	31	27	29	15	23	1.50455	0.589231	0.575359	0.624795	0.259554	0.398612	2.59369	1.08298	0.851439	1.12068	0.4944	0.712676
103948	NR_052007	Rn7s1	7S RNA 1	scRNA	.	97950	.	5.60734	3.96957	1.0969e-05	0.00575247	4.31092	2.51817	4.04403	3.02875	5.85999	2.58242	2.42615	2.54593	615	281	1703	195	173	205	52.6696	23.4562	160.92	16.5353	13.6905	15.5846	90.797	43.1115	238.135	29.6591	26.0776	27.8637
103949	NR_052008	Rn7s2	7S RNA 2	scRNA	.	97953	.	5.55124	3.97556	1.27743e-05	0.00575247	4.31213	2.53266	4.04182	3.02875	5.86581	2.55755	2.42615	2.61427	614	281	1710	191	173	217	52.6481	23.4096	161.519	16.2305	13.6873	16.4802	90.76	43.026	239.023	29.1124	26.0717	29.4649
103968	NM_001113471,NM_175640,XM_011250776	Plin1	perilipin 1	protein_coding	NP_001106942.1;NP_783571.2;XP_011249078.1	1890505	.	2.17755	4.57016	0.0445645	0.664432	5.02923	3.5295	4.76843	4.83791	5.48135	4.98311	2.00328	3.60211	1042	1083	1303	1197	119	472	14.1226	14.2075	19.4385	16.1174	1.49041	5.59637	24.3459	26.1129	28.7659	28.9095	2.83894	10.0057
103988	NM_001287386,NM_010292,XM_006514443,XM_006514444	Gck	glucokinase	protein_coding	NP_001274315.1;NP_034422.2;XP_006514506.1;XP_006514507.1	1270854	.	2.08569	0.689136	0.0354998	0.628906	1.60038	0.989477	1.83594	1.08495	1.88026	0.903002	0.75081	1.31462	102	44	80	34	27	63	0.953744	0.383774	0.812392	0.300954	0.220296	0.491655	1.64416	0.705362	1.20221	0.539816	0.41962	0.879027
104079	NM_130858,XM_006531933	Nxph3	neurexophilin 3	protein_coding	NP_570928.1;XP_006531996.1	1336188	.	2.42392	1.48979	0.00487577	0.275295	2.25808	1.35887	2.63005	1.8063	2.3379	1.25199	1.09619	1.72843	206	98	121	54	45	98	2.30472	1.05371	1.34856	0.569183	0.427419	0.873802	3.9731	1.93667	1.99565	1.02093	0.814149	1.56227
104080	NM_183297	Nxph4	neurexophilin 4	protein_coding	NP_899120.2	1336197	.	2.85266	1.78163	0.000440789	0.0638989	2.56923	1.4403	2.24156	2.56522	2.9009	1.10528	1.45669	1.75895	148	193	193	45	69	101	2.26332	2.86452	3.24084	0.677479	0.966265	1.36909	3.90173	5.26487	4.79592	1.21518	1.84055	2.44778
106347	NM_001285788,NM_001285791,NM_134109,XM_006521674	Ildr1	immunoglobulin-like domain containing receptor 1	protein_coding	NP_001272717.1;NP_001272720.1;NP_598870.1;XP_006521737.1	2146574	.	2.57596	-0.478932	0.0264254	0.585256	0.911075	0.449835	1.25448	1.13603	0.342717	0.298989	0.515885	0.53463	55	47	8	9	17	19	0.462549	0.384013	0.069161	0.070731	0.125305	0.138224	0.797388	0.7058	0.102347	0.126869	0.238681	0.247129
107250	NM_001362397,NM_001362398,NM_178929,XM_006526566,XM_006526567,XM_006526570,XM_017318042,XM_030250686	Kazald1	Kazal-type serine peptidase inhibitor domain 1	protein_coding	NP_001349326.1;NP_001349327.1;NP_849260.2;XP_006526629.1;XP_006526630.1;XP_006526633.1;XP_017173531.1;XP_030106546.1	2147606	.	3.62544	2.003	0.00485407	0.27491	2.444	1.40007	3.9102	1.70845	1.71335	1.81045	1.00824	1.38151	557	89	68	98	40	68	9.90571	1.49628	1.3222	1.71801	0.629494	1.04182	17.0764	2.7501	1.95665	3.08158	1.19906	1.86267
107569	NM_001252374,NM_001360963,NM_026004,XM_006505273,XM_006505274,XM_006505275,XM_006505276,XM_011241111,XM_030255051	Nt5c3	5'-nucleotidase, cytosolic III	protein_coding	NP_001239303.1;NP_001347892.1;NP_080280.3;XP_006505336.1;XP_006505337.1;XP_006505338.1;XP_006505339.1;XP_011239413.1;XP_030110911.1	1927186	.	-2.06335	6.70692	0.000314446	0.0509265	6.09161	7.10395	5.96472	5.88269	6.42741	6.60488	7.43567	7.2713	2439	2276	2538	3765	6807	6501	40.1141	36.0271	46.1644	61.8162	105.472	96.2576	69.1526	66.2164	68.3158	110.879	200.903	172.099
107765	NM_013468	Ankrd1	ankyrin repeat domain 1 (cardiac muscle)	protein_coding	NP_038496.2	1097717	.	3.04591	0.667521	0.00867383	0.365628	1.60509	0.789446	2.37368	0.900306	1.54128	1.17233	0.661376	0.53463	166	34	57	49	23	19	2.40559	0.475964	0.908901	0.702531	0.297616	0.243598	4.14698	0.874802	1.34503	1.26012	0.566901	0.435528
107934	NM_001359572,NM_001359573,NM_080437,XM_006511622,XM_006511623,XM_006511625,XM_006511626,XR_001778786,XR_379754	Celsr3	cadherin, EGF LAG seven-pass G-type receptor 3	protein_coding	NP_001346501.1;NP_001346502.1;NP_536685.2;XP_006511685.1;XP_006511686.1;XP_006511688.1;XP_006511689.1	1858236	.	-2.0579	1.13492	0.0205391	0.537891	1.26098	1.9076	1.19221	1.26401	1.32671	1.45413	1.90929	2.3594	51	55	45	68	109	175	0.107671	0.113075	0.104938	0.144236	0.215745	0.333395	0.185613	0.207826	0.155291	0.258714	0.410953	0.596076
108017	NM_001173372,NM_033648,XM_006505290,XM_006505294,XM_006505295,XM_011241112,XM_011241113,XM_011241114,XM_017321297	Fxyd4	FXYD domain-containing ion transport regulator 4	protein_coding	NP_001166843.1;NP_387468.1;XP_006505353.1;XP_006505357.1;XP_006505358.1;XP_011239414.1;XP_011239415.1;XP_011239416.1;XP_017176786.1	1889005	.	-2.60715	0.572803	0.024019	0.570727	0.80328	1.49992	0.704793	1.21734	0.487707	0.903002	2.26851	1.32825	25	52	12	34	151	64	0.837772	1.98549	0.198987	1.27847	4.98418	2.20476	1.44423	3.64925	0.294468	2.29317	9.49388	3.94188
108072	NM_173372,XM_006531964,XM_017314218,XM_030245465	Grm6	glutamate receptor, metabotropic 6	protein_coding	NP_775548.2;XP_006532027.1;XP_017169707.1;XP_030101325.1	1351343	.	-3.19322	-0.604259	0.00504181	0.277416	0.350312	0.923832	0.138534	0.569685	0.342717	1.20472	0.855328	0.711444	4	19	8	51	32	27	0.016373	0.096552	0.044403	0.26826	0.15507	0.124466	0.028225	0.17746	0.065709	0.481175	0.295378	0.222532
108897	NM_145144	Aif1l	allograft inflammatory factor 1-like	protein_coding	NP_660126.1	1919598	.	-2.30409	7.35535	4.06693e-05	0.0131733	6.61073	7.80983	6.21767	6.62097	6.99355	7.37401	8.00733	8.04815	2914	3823	3772	6444	10136	11169	25.307	32.3375	36.087	55.5278	81.6224	86.167	43.6267	59.435	53.403	99.5993	155.475	154.058
109052	NM_133357	Krt75	keratin 75	protein_coding	NP_579935.1	1923500	.	18.3866	2.42724	2.46718e-05	0.00948992	2.35177	0.62633	4.85639	1.0139	1.18503	0.546525	0.728966	0.6035	1110	40	38	18	26	22	8.71007	0.302358	0.327285	0.134301	0.188297	0.148061	15.0153	0.555722	0.484329	0.240893	0.358668	0.264718
109314	NM_175424	Prr9	proline rich 9	protein_coding	NP_780633.1	1925680	.	16.5544	2.81285	0.00708478	0.326238	1.98144	0.723742	5.31753	0.0717192	0.55508	0.140579	1.49602	0.53463	1543	2	14	4	72	19	33.4459	0.029061	0.315482	0.081782	1.43241	0.356194	57.6573	0.053414	0.466863	0.146691	2.72847	0.636839
109335	NR_028438	9230102K24Rik	RIKEN cDNA 9230102K24 gene	lncRNA	.	1925931	.	-4.71017	-1.14026	0.000367763	0.0570589	0.181064	0.710547	0.264923	0.140041	0.138229	0.998475	0.463934	0.669231	8	4	3	39	15	25	0.156105	0.074599	0.043372	0.755073	0.271411	0.420512	0.269109	0.137111	0.064184	1.35436	0.516985	0.751831
109349	NM_175427,XM_030246644	Fam163b	family with sequence similarity 163, member B	protein_coding	NP_780636.1;XP_030102504.1	1926106	.	4.42813	0.203186	0.00392932	0.247293	1.27806	0.481388	2.27949	0.412829	1.14185	0.620421	0.265788	0.557954	153	13	36	21	8	20	1.32972	0.10147	0.336372	0.173183	0.064178	0.152376	2.2923	0.186497	0.497776	0.310636	0.122246	0.272432
110183	gene-Rn18s-rs5	Rn18s-rs5	18s RNA, related sequence 5	pseudogene	.	107222	.	3.61167	13.5504	1.25742e-05	0.00575247	13.9529	12.3227	14.0586	12.8338	14.9663	12.6491	12.2919	12.027	677160	286427	955041	251005	198270	176727	9393.01	3869.77	14595.2	3454.44	2550.01	2177.61	16192.6	7112.48	21598.6	6196.18	4857.27	3893.35
110310	NM_033073	Krt7	keratin 7	protein_coding	NP_149064.1	96704	.	-5.2735	7.16834	0.000235591	0.0430422	4.98097	7.70058	4.66763	6.68704	3.58825	7.00992	8.78418	7.30765	969	4004	329	4998	17395	6668	15.6603	63.062	5.85801	80.1847	260.812	95.7831	26.9968	115.905	8.66891	143.826	496.795	171.25
110595	NM_001356406,NM_080639,NR_151459	Timp4	tissue inhibitor of metalloproteinase 4	protein_coding	NP_001343335.1;NP_542370.3	109125	.	2.90404	-0.0649557	0.0257848	0.584731	1.19868	0.497292	1.61641	1.04986	0.929777	1.03496	0.265788	0.191125	82	42	27	41	8	6	0.702669	0.355965	0.253353	0.353276	0.060063	0.046433	1.21133	0.65425	0.374922	0.633666	0.114407	0.083018
110876	NM_001099298,NM_001346679,NM_001346680,XM_006498583,XM_017314945	Scn2a	sodium channel, voltage-gated, type II, alpha	protein_coding	NP_001092768.1;NP_001333608.1;NP_001333609.1;XP_006498646.1;XP_017170434.1	98248	.	2.36059	-0.651906	0.0171198	0.499341	0.869286	0.428071	0.892724	0.711146	1.00399	0.596207	0.410043	0.277962	34	25	30	20	13	9	0.096145	0.068432	0.09422	0.056637	0.032432	0.021581	0.165744	0.125775	0.13943	0.101589	0.061776	0.038585
114570	NM_053250,NM_181664,XM_006523489,XM_006523490,XM_006523491,XM_006523492,XM_006523493,XM_006523494,XM_006523495,XM_006523496,XR_385264	Crip3	cysteine-rich protein 3	protein_coding	NP_444480.1;NP_858050.1;XP_006523552.1;XP_006523553.1;XP_006523554.1;XP_006523555.1;XP_006523556.1;XP_006523557.1;XP_006523558.1;XP_006523559.1	2152434	.	2.38997	0.0891067	0.0151536	0.471337	1.25295	0.662079	1.63993	1.06751	1.05142	0.546525	0.515885	0.923827	84	43	32	18	17	38	1.75761	0.84918	0.802648	0.246638	0.209437	0.551288	3.02994	1.56076	1.18779	0.442392	0.398936	0.985646
114654	NM_001371027,NM_001371028,NM_033478,NR_163839,NR_163840,NR_163841,NR_163842	Ly6g6d	lymphocyte antigen 6 complex, locus G6D	protein_coding	NP_001357956.1;NP_001357957.1;NP_258439.1	2148931	.	3.44179	-0.341095	0.00280104	0.214587	1.05248	0.407287	1.56819	0.711146	0.878094	0.596207	0.265788	0.359867	78	25	25	20	8	12	2.77723	0.660659	0.791162	0.477848	0.176534	0.321071	4.78766	1.21426	1.17079	0.857107	0.336263	0.574041
117229	NM_001355145,NM_054103,XM_006507224,XM_006507225,XM_006507226,XM_006507228,XM_006507229,XM_011241649,XM_011241650,XM_011241652,XM_011241653,XM_017321939,XM_017321940,XM_017321942,XM_017321943,XM_030242003,XM_030242004,XM_030242005,XR_003946376	Stk33	serine/threonine kinase 33	protein_coding	NP_001342074.1;NP_473444.1;XP_006507287.1;XP_006507288.1;XP_006507289.1;XP_006507291.1;XP_006507292.1;XP_011239951.1;XP_011239952.1;XP_011239954.1;XP_011239955.1;XP_017177428.1;XP_017177429.1;XP_017177431.1;XP_017177432.1;XP_030097863.1;XP_030097864.1;XP_030097865.1	2152419	.	2.91408	-0.987978	0.018134	0.51671	0.70284	0.29805	1.16003	0.297904	0.650584	0.206044	0.382323	0.305784	49	9	17	6	12	10	0.484276	0.085743	0.177591	0.059776	0.103727	0.080677	0.834843	0.157592	0.262806	0.10722	0.19758	0.144242
140475	NM_080458	Bsnd	barttin CLCNK type accessory beta subunit	protein_coding	NP_536706.2	2153465	.	4.17543	1.09416	0.000912512	0.106631	2.02411	0.803898	2.76451	1.68577	1.62204	1.05287	0.265788	1.09304	230	87	62	42	8	48	2.16404	0.798468	0.638036	0.388128	0.065365	0.396587	3.73059	1.46755	0.944191	0.696179	0.124507	0.709057
140483	NM_080462,XM_006497670,XM_006497671	Hnmt	histamine N-methyltransferase	protein_coding	NP_536710.1;XP_006497733.1;XP_006497734.1	2153181	.	2.65506	0.21365	0.00734981	0.333414	1.34416	0.677008	1.75209	0.860361	1.42002	0.690716	0.490144	0.850164	94	32	50	24	16	34	1.44189	0.450378	0.797599	0.336182	0.208477	0.43557	2.48568	0.827776	1.18032	0.603005	0.397108	0.778754
170658	NR_002445	Ndufs5-ps	cDNA sequence BC002163	transcribed_pseudogene	.	3612445	.	2.38776	1.41732	0.0330003	0.620151	1.98496	1.3535	1.42662	1.36738	3.16088	1.3992	1.40252	1.25878	67	62	237	64	65	59	3.39262	3.09491	13.3412	3.20933	3.08442	2.6494	5.84854	5.68832	19.7428	5.75652	5.87521	4.73686
170706	NM_019432,XR_878316	Tmem37	transmembrane protein 37	protein_coding	NP_062305.1	2157899	.	2.52736	1.8544	0.0289998	0.596813	2.31747	1.55675	1.68584	1.6743	3.59226	2.05213	1.31725	1.30086	88	86	330	123	59	62	2.18859	2.09713	9.11681	3.05389	1.34079	1.37032	3.7729	3.85443	13.4914	5.47773	2.55394	2.44999
170942	NR_137282,NR_137282_dup1	Erdr1	erythroid differentiation regulator 1	transcribed_pseudogene	.	2384747	.	2.08647	6.26106	0.00153271	0.154637	6.60743	5.6372	5.88393	6.70195	7.23641	5.30127	5.63963	5.97071	2304	4046	4469	1502	1932	2614	76.0389	130.07	162.522	49.1752	59.1003	76.6309	131.083	239.064	240.506	88.2047	112.575	137.008
192167	NM_001163387,NM_001357095,NM_001357096,NM_001357097,NM_138666,XM_006535415,XM_006535416,XM_006535418,XM_006535419,XM_006535420,XM_006535421,XM_006535422,XM_006535423,XM_006535424,XM_006535425,XM_017319497,XM_030252466	Nlgn1	neuroligin 1	protein_coding	NP_001156859.1;NP_001344024.1;NP_001344025.1;NP_001344026.1;NP_619607.2;XP_006535478.1;XP_006535479.1;XP_006535481.1;XP_006535482.1;XP_006535483.1;XP_006535484.1;XP_006535485.1;XP_006535486.1;XP_006535487.1;XP_006535488.1;XP_017174986.1;XP_030108326.1	2179435	.	-2.19876	-0.633708	0.0253929	0.583846	0.445157	0.850535	0.324194	0.594246	0.417032	0.979879	0.68426	0.887466	10	20	10	38	24	36	0.015264	0.028691	0.016935	0.05645	0.033826	0.048158	0.026314	0.052734	0.02506	0.101253	0.064433	0.086101
193034	NM_001001445	Trpv1	transient receptor potential cation channel, subfamily V, member 1	protein_coding	NP_001001445.1	1341787	.	2.71245	-1.68309	0.0225456	0.555754	0.469631	0.190271	0.264923	0.493388	0.650584	0.206044	0.203789	0.160978	8	16	17	6	6	5	0.056281	0.106326	0.129161	0.038491	0.039253	0.025407	0.097024	0.195423	0.191138	0.069041	0.074769	0.045424
207798	NM_001172107,NM_001359085,NM_153528,XM_006521894,XM_006521895,XM_006521896,XM_011245853	Gramd1c	GRAM domain containing 1C	protein_coding	NP_001165578.1;NP_001346014.1;NP_705756.1;XP_006521957.1;XP_006521958.1;XP_006521959.1;XP_011244155.1	2443024	.	-3.38375	5.67871	1.08358e-09	5.00154e-06	4.60148	6.26569	4.47676	4.59028	4.7374	5.67522	6.56624	6.55561	844	906	766	1958	3708	3942	6.17015	6.43645	5.35248	14.2082	25.141	25.6043	10.6367	11.8299	7.92082	25.485	47.8886	45.7779
208171	NM_172455,XM_006521914,XM_006521915,XM_006521916,XM_006521917,XM_006521918,XM_017316907,XM_017316908,XM_017316909,XM_017316910,XM_017316911,XM_017316912,XR_384541	Tmprss7	transmembrane serine protease 7	protein_coding	NP_766043.3;XP_006521977.1;XP_006521978.1;XP_006521979.1;XP_006521980.1;XP_006521981.1;XP_017172396.1;XP_017172397.1;XP_017172398.1;XP_017172399.1;XP_017172400.1;XP_017172401.1	2686594	.	3.34218	-1.03998	0.0194973	0.524645	0.696368	0.258563	1.14367	0.205274	0.740156	0.441713	0.203789	0.130188	48	6	20	14	6	4	0.347097	0.017051	0.074494	0.046923	0.018528	0.011753	0.59836	0.031339	0.110239	0.084165	0.035292	0.021014
208634	NM_145363	Tspan10	tetraspanin 10	protein_coding	NP_663338.2	2384781	.	2.66376	0.572181	0.0271461	0.590339	1.47709	0.807401	2.34535	0.798292	1.28763	1.05287	0.410043	0.959295	162	29	43	42	13	40	2.00838	0.344281	0.57852	0.506705	0.14499	0.437602	3.46224	0.632774	0.856116	0.90887	0.276178	0.782387
208659	NM_153782,XM_006532724,XR_388388	Fam20a	family with sequence similarity 20, member A	protein_coding	NP_722477.1;XP_006532787.1	2388266	.	2.10372	0.920907	0.0111901	0.417379	1.79559	1.12973	2.01748	1.52899	1.84031	1.10528	1.11315	1.17074	121	74	77	45	46	53	1.08874	0.505001	0.593933	0.236462	0.24249	0.408324	1.87688	0.928171	0.878926	0.424138	0.461897	0.73004
208666	NM_145217,XM_006513438	Diras1	DIRAS family, GTP-binding RAS-like 1	protein_coding	NP_660252.1;XP_006513501.1	2183442	.	3.13335	0.142461	0.000522601	0.0707032	1.3673	0.589448	1.5183	1.46384	1.11977	0.49507	0.541176	0.732097	74	69	35	16	18	28	0.597813	0.561322	0.310184	0.12473	0.129847	0.21281	1.03057	1.03169	0.459022	0.223726	0.247334	0.380482
208777	NM_172463,XM_006529317,XM_006529319,XM_017319510,XM_030252561,XM_030252563,XM_030252564,XM_030252567,XR_003954305,XR_003954306,XR_387153	Sned1	sushi, nidogen and EGF-like domains 1	protein_coding	NP_766051.4;XP_006529380.1;XP_006529382.1;XP_017174999.1;XP_030108421.1;XP_030108423.1;XP_030108424.1;XP_030108427.1	3045960	.	-2.10913	4.70656	0.0436999	0.663414	4.00528	4.83125	4.02406	4.79882	3.19296	3.82029	6.17659	4.49689	606	1053	243	513	2821	914	1.67273	2.83121	0.745197	1.4251	7.52206	2.35421	2.88362	5.20365	1.10277	2.55618	14.3281	4.20909
210673	NM_001289699,NM_001289700,NM_172487,XM_006505843,XM_011241275,XM_030255299	Prrt3	proline-rich transmembrane protein 3	protein_coding	NP_001276628.1;NP_001276629.1;NP_766075.2;XP_006505906.1;XP_011239577.1;XP_030111159.1	2444810	.	2.64286	-1.85899	0.0300305	0.604638	0.413357	0.167822	0.35294	0.267684	0.619446	0.140579	0.171761	0.191125	11	8	16	4	5	6	0.070094	0.049681	0.114523	0.025847	0.029177	0.031276	0.120835	0.091311	0.169476	0.046362	0.055577	0.055918
211945	NM_181073,XM_006515645,XM_006515646	Plekhh1	pleckstrin homology domain containing, family H (with MyTH4 domain) member 1	protein_coding	NP_851418.2;XP_006515708.1;XP_006515709.1	2144989	.	-5.20599	3.54875	0.000588761	0.0776449	1.99629	3.96496	1.86617	3.0948	1.0279	3.10422	5.41266	3.37801	105	296	31	297	1645	398	0.416263	1.14472	0.131683	1.17261	6.07461	1.40777	0.717595	2.10394	0.19487	2.1033	11.5709	2.51695
212124	NM_001302546,XM_017322097,XM_017322098,XM_017322099,XM_017322100,XM_017322101	Cfap46	cilia and flagella associated protein 46	protein_coding	NP_001289475.1;XP_017177586.1;XP_017177587.1;XP_017177588.1;XP_017177589.1;XP_017177590.1	2444387	.	2.39341	-1.5967	0.0435019	0.663414	0.475661	0.215256	0.539567	0.544698	0.342717	0.173683	0.139006	0.333079	18	18	8	5	4	11	0.054312	0.058547	0.030661	0.019401	0.012843	0.038153	0.093629	0.107607	0.045373	0.0348	0.024463	0.068214
214321	NM_001038995	Gm4787	predicted gene 4787	protein_coding	NP_001034084.2	3646380	.	2.26475	-1.13828	0.0492313	0.675887	0.636408	0.318016	0.46252	0.467031	0.979672	0.298989	0.463934	0.191125	15	15	29	9	15	6	0.146961	0.149581	0.317882	0.090746	0.142912	0.051243	0.253346	0.274923	0.470414	0.16277	0.27222	0.091617
215257	NM_153511	Il1f9	interleukin 1 family, member 9	protein_coding	NP_705731.2	2449929	.	-3.33711	7.09166	6.21039e-06	0.00382208	5.97876	7.53712	5.64842	6.16939	6.11846	6.88462	8.51624	7.2105	1951	2785	2043	4579	14440	6231	30.38	42.2283	35.0357	70.7382	208.495	86.1939	52.372	77.614	51.8471	126.882	397.143	154.106
215446	NM_178676	Entpd3	ectonucleoside triphosphate diphosphohydrolase 3	protein_coding	NP_848791.3	1321386	.	2.56219	-0.942686	0.0142648	0.461246	0.740043	0.331813	0.912171	0.688511	0.619446	0.386306	0.171761	0.437371	35	24	16	12	5	15	0.254748	0.16969	0.124856	0.086172	0.027548	0.094072	0.43916	0.311883	0.184767	0.154565	0.052473	0.168191
216188	NM_153543,XM_011243403,XR_001779502	Aldh1l2	aldehyde dehydrogenase 1 family, member L2	protein_coding	NP_705771.2;XP_011241705.2	2444680	.	-2.18458	4.01287	0.00162554	0.160365	3.38279	4.50956	3.29924	4.03496	2.81418	4.45484	4.81416	4.25967	351	604	180	818	1073	769	1.48978	2.50107	0.84066	3.45231	4.23232	2.90405	2.56822	4.59686	1.24404	6.19236	8.06175	5.19214
216350	NM_001168679,NM_001168680,NM_146010,XM_006513542,XM_006513543	Tspan8	tetraspanin 8	protein_coding	NP_001162150.1;NP_001162151.1;NP_666122.1;XP_006513605.1;XP_006513606.1	2384918	.	2.38016	1.02975	0.0281659	0.593523	1.78323	1.11813	0.873012	1.91754	2.55915	1.17233	0.895103	1.28697	33	109	146	49	34	61	0.584594	1.8196	3.02863	0.830367	0.542236	0.943278	1.00778	3.34435	4.48189	1.48942	1.03285	1.68648
216551	NM_173752,XM_006514629,XM_030245782	Lgalsl	lectin, galactoside binding-like	protein_coding	NP_776113.1;XP_006514692.1;XP_030101642.1	1916114	.	-2.21548	7.79251	0.000196138	0.03827	7.09122	8.19982	6.9446	7.47025	6.85881	7.81074	8.7609	8.02781	4849	6919	3433	8736	17116	11012	34.7314	47.605	26.6853	61.2496	112.282	69.3503	59.8733	87.4961	39.4899	109.863	213.875	123.991
216867	NM_153081,XM_006532916,XM_030245828	Slc16a11	solute carrier family 16 (monocarboxylic acid transporters), member 11	protein_coding	NP_694721.2;XP_006532979.1;XP_030101688.1	2663709	.	4.57178	-1.23964	0.000734061	0.0934687	0.665241	0.177821	1.02365	0.519271	0.452802	0.106697	0.265788	0.160978	41	17	11	3	8	5	0.598945	0.226636	0.16255	0.032169	0.101751	0.062182	1.03252	0.416548	0.240548	0.057702	0.193816	0.111173
216892	NM_001276383,NM_153060,XM_006532934,XM_006532935,XM_006532936,XM_017314460,XR_388404	Spns2	spinster homolog 2	protein_coding	NP_001263312.1;NP_694700.2;XP_006532997.1;XP_006532998.1;XP_006532999.1;XP_017169949.1	2384936	.	-2.6301	6.98701	2.55492e-06	0.00188686	6.13579	7.47213	5.887	6.31087	6.20949	6.898	7.88427	7.63412	2309	3076	2178	4622	9304	8372	17.3069	22.9707	18.848	34.6132	64.9154	56.6869	29.8353	42.2192	27.892	62.0851	123.651	101.35
216974	NM_001045516,NM_001368876,XM_030245840	Proca1	protein interacting with cyclin A1	protein_coding	NP_001038981.2;NP_001355805.1;XP_030101700.1	1918274	.	2.36748	1.33542	0.0110255	0.413748	2.09651	1.28154	2.2261	1.46384	2.5996	1.1392	1.06165	1.64377	146	69	151	47	43	90	2.67467	1.0365	3.0618	0.858546	0.626402	1.4725	4.61085	1.90504	4.53097	1.53996	1.19317	2.63267
217149	NM_001085500,NM_001364153,XM_006533029	Cisd3	CDGSH iron sulfur domain 3	protein_coding	NP_001078969.2;NP_001351082.1;XP_006533092.1	101788	.	2.87588	3.447	0.00236084	0.192606	3.81997	2.69082	3.63682	2.82593	4.99716	3.11278	2.5805	2.37918	454	239	923	299	197	178	14.934	7.59524	33.8645	9.74388	6.0099	5.07942	25.7447	13.9598	50.1141	17.4775	11.4477	9.08148
217294	NR_024085	BC006965	cDNA sequence BC006965	lncRNA	.	2384955	.	5.27299	0.0161753	0.00308286	0.223211	1.22731	0.369572	1.78411	1.6743	0.223533	0.596207	0.382323	0.130188	97	86	5	20	12	4	1.2693	1.09033	0.064927	0.252723	0.135819	0.046572	2.18815	2.00398	0.096081	0.453306	0.258708	0.083265
217843	NM_001081017,XM_006515743,XM_006515744,XM_006515745,XM_006515746,XM_006515747,XM_006515748,XM_006515749,XM_006515750,XM_006515751,XM_006515752,XM_006515753,XM_017315037,XM_017315038,XM_017315039,XM_017315040,XM_030246672,XM_030246673,XM_030246674,XM_030246675	Unc79	unc-79 homolog	protein_coding	NP_001074486.2;XP_006515806.1;XP_006515807.1;XP_006515808.1;XP_006515809.1;XP_006515810.1;XP_006515811.1;XP_006515812.1;XP_006515813.1;XP_006515814.1;XP_006515815.1;XP_006515816.1;XP_017170526.1;XP_017170527.1;XP_017170528.1;XP_017170529.1;XP_030102532.1;XP_030102533.1;XP_030102534.1;XP_030102535.1	2684729	.	3.11774	-0.883887	0.0114007	0.418473	0.758229	0.303276	1.23916	0.384945	0.650584	0.268668	0.203789	0.437371	54	12	17	8	6	15	0.041519	0.00878	0.0144	0.006207	0.004042	0.009947	0.071575	0.016137	0.021309	0.011133	0.007699	0.017784
218763	NM_146052,XM_006518005,XM_006518006	Lrrc3b	leucine rich repeat containing 3B	protein_coding	NP_666164.1;XP_006518068.1;XP_006518069.1	2384996	.	2.22218	-1.34413	0.0466365	0.672006	0.562094	0.274721	0.381125	0.594246	0.710912	0.298989	0.139006	0.386167	12	20	19	9	4	13	0.161178	0.299124	0.221427	0.12931	0.030179	0.115747	0.277854	0.549779	0.327676	0.231941	0.057484	0.206943
223646	NM_172607,XM_030248481	Naprt	nicotinate phosphoribosyltransferase	protein_coding	NP_766195.2;XP_030104341.1	2442664	.	2.096	2.42268	0.0131996	0.445527	2.93849	2.14064	2.67628	2.46889	3.6703	2.356	1.97572	2.09019	214	178	350	161	116	138	2.8986	2.34236	5.22351	2.14916	1.4595	1.66354	4.99689	4.30517	7.72996	3.85491	2.78007	2.97424
223915	NM_212485	Krt73	keratin 73	protein_coding	NP_997650.1	3607712	.	9.38121	3.56006	0.0023922	0.192606	3.09134	1.5632	5.86222	0.618396	2.79341	1.83134	0.638124	2.22014	2269	21	177	100	22	155	26.616	0.229663	2.28633	1.16149	0.229846	1.61238	45.8833	0.422112	3.38341	2.08335	0.437812	2.88277
223917	NM_146063	Krt79	keratin 79	protein_coding	NP_666175.1	2385030	.	2.60975	7.41564	0.00192946	0.171557	7.67794	6.52138	8.7613	6.49619	7.77633	6.63044	5.96688	6.96681	17182	3503	6511	3833	2434	5256	210.14	41.726	87.722	46.5044	27.6007	57.097	362.261	76.6907	129.814	83.4142	52.5739	102.083
224419	NM_144854,XM_006523006,XM_006523007	Map3k7cl	Map3k7 C-terminal like	protein_coding	NP_659103.1;XP_006523069.1;XP_006523070.1	2446584	.	2.13281	1.88062	0.0106207	0.404637	2.54081	1.70425	2.83753	2.10012	2.68479	2.09596	1.53431	1.48248	244	129	162	128	75	76	3.99063	1.94665	2.75521	1.99438	1.11878	1.0435	6.87944	3.57786	4.07727	3.57728	2.13106	1.86567
225192	NM_153087,XM_006525817,XM_017317874	Hrh4	histamine receptor H4	protein_coding	NP_694727.1;XP_006525880.1;XP_017173363.1	2429635	.	-3.07772	-0.748052	0.0148575	0.468914	0.331523	0.801383	0.46252	0.267684	0.264365	1.34211	0.728966	0.333079	15	8	6	60	26	11	0.1548	0.075304	0.052269	1.02217	0.347593	0.191328	0.26686	0.138407	0.07735	1.83345	0.662097	0.342074
225266	NM_001081403,XM_006525823	Klhl14	kelch-like 14	protein_coding	NP_001074872.1;XP_006525886.1	1921249	.	2.6396	-1.70769	0.0289632	0.596813	0.458597	0.188428	0.488662	0.267684	0.619446	0.268668	0.10549	0.191125	16	8	16	8	3	6	0.084473	0.04131	0.091379	0.041119	0.010081	0.028974	0.145623	0.075926	0.135227	0.073755	0.019202	0.051803
225608	NM_172628,XM_006525881,XM_006525882,XM_006525883,XM_006525884,XM_006525885	Sh3tc2	SH3 domain and tetratricopeptide repeats 2	protein_coding	NP_766216.2;XP_006525944.1;XP_006525945.1;XP_006525946.1;XP_006525947.1;XP_006525948.1	2444417	.	-2.05947	2.3889	0.0382176	0.633972	2.07613	2.83134	2.61232	1.91754	1.69853	2.38456	3.77012	2.33935	203	109	67	165	500	172	1.12743	0.525352	0.3615	0.92266	2.62536	0.828025	1.94357	0.965577	0.534962	1.65496	5.0008	1.48042
226025	NM_001035239,NM_001035240,NM_001035241,NM_001035242,NM_001035243,NM_001035244,NM_001035245,NM_001035246,NM_001362487,NM_001362488,NM_001362489,NM_001362490,NM_001362491,NM_001362496,NM_001362497,NM_001362498,NM_001362499,NM_001362500,NM_001362501,NM_001362502,NM_001362503,NM_001362504,NM_001362505,NM_001362506,NM_001362507,NM_001362508,NM_001362511,NM_001362512,NM_001362513,NM_177341,XM_006526954…	Trpm3	transient receptor potential cation channel, subfamily M, member 3	protein_coding	NP_001030316.1;NP_001030317.1;NP_001030318.1;NP_001030319.1;NP_001030320.1;NP_001030321.1;NP_001030322.1;NP_001030323.1;NP_001349416.1;NP_001349417.1;NP_001349418.1;NP_001349419.1;NP_001349420.1;NP_001349425.1;NP_001349426.1;NP_001349427.1;NP_001349428.1;NP_001349429.1;NP_001349430.1;NP_001349431.1;NP_001349432.1;NP_001349433.1;NP_001349434.1;NP_001349435.1;NP_001349436.1;NP_001349437.1;NP_001349…	2443101	.	2.84017	-0.373467	0.00779904	0.34366	1.01981	0.449675	1.37149	0.977022	0.710912	0.690716	0.325232	0.333079	63	38	19	24	10	11	0.136023	0.08137	0.052245	0.049535	0.016911	0.018344	0.234491	0.149554	0.077314	0.08885	0.032213	0.032797
226418	NM_178691	Yod1	YOD1 deubiquitinase	protein_coding	NP_848806.2	2442596	.	-3.44275	4.48739	7.55387e-06	0.00449894	3.40581	5.03403	3.46642	3.89616	2.85486	4.14008	5.52863	5.43339	399	545	186	650	1786	1788	2.66174	3.54184	1.36108	4.30367	11.0497	10.5975	4.58857	6.50976	2.01417	7.71942	21.0475	18.9472
230101	NM_172692,XM_006537832	Gba2	glucosidase beta 2	protein_coding	NP_766280.2;XP_006537895.1	2654325	.	-2.79656	5.71841	7.82433e-08	0.000180576	4.83144	6.25795	4.79617	5.06795	4.63018	5.78708	6.46747	6.51931	1063	1277	709	2119	3460	3843	7.69971	9.01494	5.66281	15.2411	23.2628	24.7489	13.2735	16.5691	8.38005	27.3377	44.311	44.2484
230235	NM_001142965	Frrs1l	ferric-chelate reductase 1 like	protein_coding	NP_001136437.1	2442704	.	-2.52434	-1.01116	0.0376093	0.631488	0.296989	0.69738	0.203112	0.594246	0.0936084	0.922609	0.56603	0.6035	6	20	2	35	19	22	0.035449	0.127647	0.014664	0.228937	0.117237	0.127714	0.06111	0.23461	0.0217	0.410642	0.223314	0.228339
230316	NM_172694	Megf9	multiple EGF-like-domains 9	protein_coding	NP_766282.1	1918264	.	-2.67323	5.11916	0.00610434	0.306525	3.89495	5.67021	4.38405	5.09294	2.20787	5.35998	5.79816	5.85249	789	1300	108	1566	2161	2405	6.60449	10.6049	0.990165	13.0122	16.7824	17.8919	11.3855	19.4914	1.46528	23.3398	31.9672	31.9889
230810	NM_001039677,NM_001346578,XM_006538755	Slc30a2	solute carrier family 30 (zinc transporter), member 2	protein_coding	NP_001034766.1;NP_001333507.1;XP_006538818.1	106637	.	-3.39749	2.13718	0.00116065	0.127221	1.44846	2.87064	1.14367	2.24676	0.95494	2.6309	3.50684	2.47419	48	147	28	203	410	193	0.379043	1.10573	0.238055	1.60672	3.06419	1.3299	0.653431	2.03229	0.352283	2.88194	5.83668	2.37772
231798	NM_001168652,NM_146164	Lrch4	leucine-rich repeats and calponin homology (CH) domain containing 4	protein_coding	NP_001162123.1;NP_666276.1	1917193	.	2.93072	2.82514	0.00758871	0.33925	3.34462	2.02726	4.16851	2.35133	3.514	2.07859	1.12992	2.87326	674	161	311	126	47	268	6.07589	1.41263	3.07744	1.21263	0.439213	2.34948	10.4742	2.59636	4.55412	2.17508	0.836614	4.20063
232370	NM_001346656,NM_153508	Clstn3	calsyntenin 3	protein_coding	NP_001333585.1;NP_705728.1	2178323	.	2.4148	1.74191	0.00194672	0.171972	2.47733	1.54294	2.63591	2.07416	2.72191	1.68977	1.31725	1.6218	207	126	167	87	59	88	1.32014	0.784969	1.17075	0.546717	0.344393	0.496022	2.27579	1.44274	1.73253	0.980639	0.656001	0.886836
232431	NM_181444,XM_006506038	Gprc5a	G protein-coupled receptor, family C, group 5, member A	protein_coding	NP_852109.2;XP_006506101.1	1891250	.	-2.5841	2.28825	0.0141857	0.460207	1.67735	2.95837	1.23916	2.71831	1.07457	2.74542	2.74189	3.3878	54	219	33	223	225	401	0.660339	2.63618	0.431553	2.73058	2.57429	4.40801	1.13836	4.84519	0.638629	4.8978	4.90351	7.88106
233079	NM_001168509,NM_001168510,NM_001168511,NM_001168512,NM_146187,XM_011250548,XM_011250549,XM_011250552,XM_011250553,XM_011250554	Ffar2	free fatty acid receptor 2	protein_coding	NP_001161981.1;NP_001161982.1;NP_001161983.1;NP_001161984.1;NP_666299.1;XP_011248850.1;XP_011248851.1;XP_011248854.1;XP_011248855.1;XP_011248856.1	2441731	.	2.82211	-0.196076	0.0227964	0.559557	1.11108	0.491524	0.659485	1.06751	1.60625	0.903002	0.265788	0.305784	23	43	61	34	8	10	0.297251	0.501294	0.747156	0.375556	0.074977	0.091894	0.51243	0.921359	1.10567	0.673629	0.142816	0.164298
233781	NM_175645	Xylt1	xylosyltransferase 1	protein_coding	NP_783576.2	2451073	.	-3.0188	-0.242987	0.00318833	0.226103	0.454165	1.11585	0.636285	0.544698	0.181511	0.903002	1.12992	1.31462	22	18	4	34	47	63	0.182968	0.141795	0.028797	0.276487	0.3587	0.466989	0.315419	0.260614	0.042616	0.495931	0.683252	0.834927
235674	NM_146230,XM_006512114,XM_006512116,XM_011242970	Acaa1b	acetyl-Coenzyme A acyltransferase 1B	protein_coding	NP_666342.1;XP_006512177.1;XP_006512179.1;XP_011241272.1	3605455	.	2.08864	2.74622	0.00691346	0.323147	3.27055	2.39228	3.06739	2.92607	3.81818	2.71201	2.23015	2.23469	293	259	391	217	146	157	4.49536	3.88886	6.60856	3.30206	2.06872	2.12709	7.74955	7.14756	9.77961	5.92285	3.94051	3.80302
237010	NM_001290477,NM_001290478,NM_172781	Klhl4	kelch-like 4	protein_coding	NP_001277406.1;NP_001277407.1;NP_766369.2	2442829	.	-2.02496	3.31959	0.00234963	0.192606	2.8864	3.83467	2.74837	3.29536	2.61547	3.94536	3.74313	3.81551	227	346	153	563	490	554	1.49408	2.22411	1.1126	3.70649	3.00346	3.2434	2.57564	4.08783	1.64647	6.64827	5.721	5.79885
237310	NM_178258	Il22ra2	interleukin 22 receptor, alpha 2	protein_coding	NP_839989.2	2665114	.	-3.07557	2.4765	0.00543836	0.289487	1.86608	2.86848	2.12972	1.92724	1.54128	2.3415	4.23085	2.03308	134	110	57	159	703	131	1.38462	1.11161	0.64615	1.63461	6.76971	1.20859	2.38695	2.04309	0.956198	2.93197	12.895	2.16084
237436	NM_001033331,NM_001079876,NM_001284344,XM_011243445	Gas2l3	growth arrest-specific 2 like 3	protein_coding	NP_001028503.2;NP_001073345.1;NP_001271273.1;XP_011241747.1	1918780	.	-2.15538	4.07912	0.00279142	0.214587	3.51125	4.48642	3.42302	3.92307	3.18766	4.06708	5.21861	4.17358	386	556	242	616	1433	722	1.40727	1.97298	0.971254	2.32387	5.00688	2.44716	2.426	3.62625	1.4373	4.16829	9.53712	4.37526
237553	NM_146241	Trhde	TRH-degrading enzyme	protein_coding	NP_666353.1	2384311	.	2.89436	-1.41757	0.0136081	0.450628	0.571229	0.216203	0.564361	0.594246	0.55508	0.386306	0.0711766	0.191125	19	20	14	12	2	6	0.084942	0.084117	0.068843	0.049007	0.008312	0.023811	0.146431	0.154603	0.101876	0.087903	0.015833	0.042572
237625	NM_172791,XM_006514689,XM_006514690,XM_006514691,XM_017314512,XM_030245957,XR_003949433,XR_872206	Pla2g3	phospholipase A2, group III	protein_coding	NP_766379.2;XP_006514752.1;XP_006514753.1;XP_006514754.1;XP_017170001.1;XP_030101817.1	2444945	.	-2.41143	4.22823	0.00425302	0.258301	3.54721	4.5337	3.66001	3.85356	3.12807	3.83846	5.6686	4.09404	462	528	231	520	1972	681	4.55084	5.06119	2.99865	5.0454	17.9775	5.94347	7.84518	9.30226	4.43752	9.04985	34.2436	10.6263
237858	NM_177709	Trarg1	trafficking regulator of GLUT4 (SLC2A4) 1	protein_coding	NP_808377.1	3029307	.	2.32632	2.06093	0.0371372	0.631488	2.63194	1.65318	3.21953	1.73077	2.94553	2.52586	1.02627	1.40742	330	91	200	186	41	70	2.61462	0.696391	1.74172	1.45503	0.296115	0.491085	4.50734	1.27994	2.57747	2.60987	0.564041	0.878009
237928	NM_153104	Phospho1	phosphatase, orphan 1	protein_coding	NP_694744.1	2447348	.	2.11091	2.54237	0.00952624	0.379877	3.09063	2.20484	3.42978	2.5082	3.3339	2.6309	1.97572	2.0079	388	184	271	203	116	128	5.20168	2.39576	3.99639	2.69128	1.4436	1.5206	8.96717	4.40331	5.91401	4.82731	2.74978	2.71867
239528	NM_153178	Ago2	argonaute RISC catalytic subunit 2	protein_coding	NP_694818.3	2446632	.	-2.08005	4.67304	0.00280009	0.214587	4.00171	5.14314	4.05719	4.73398	3.21395	5.10824	5.07881	5.24236	621	1005	247	1309	1297	1561	1.98162	3.1247	0.867498	4.14544	3.83779	4.42697	3.41612	5.74307	1.28376	7.43561	7.31025	7.91496
240025	NM_172826,XM_006524227	Dact2	dishevelled-binding antagonist of beta-catenin 2	protein_coding	NP_766414.3;XP_006524290.1	1920347	.	2.55171	1.99149	0.00509267	0.279009	2.59218	1.67154	3.42302	2.42164	1.93187	1.91203	1.60796	1.49462	386	171	84	108	81	77	3.52455	1.51922	0.844494	0.971125	0.677831	0.616663	6.07597	2.79226	1.24971	1.74189	1.29114	1.10253
240119	NM_001347403,XM_006524267,XM_006524268,XM_006524269,XM_006524270,XM_030249801,XM_030249802	St6gal2	beta galactoside alpha 2,6 sialyltransferase 2	protein_coding	NP_001334332.1;XP_006524330.1;XP_006524331.1;XP_006524332.1;XP_006524333.1;XP_030105661.1;XP_030105662.1	2445190	.	3.90389	-1.40609	0.00724867	0.329636	0.566823	0.178725	1.00566	0.173026	0.521786	0.206044	0.139006	0.191125	40	5	13	6	4	6	0.15228	0.014899	0.050557	0.022727	0.013761	0.020079	0.262515	0.027383	0.074816	0.040765	0.026212	0.035899
240633	NM_001205349,NM_172837	Lipk	lipase, family member K	protein_coding	NP_001192278.1;NP_766425.1	2679259	.	-2.6061	6.1218	2.78372e-06	0.00197676	5.2838	6.62511	4.97556	5.60755	5.26828	6.1535	6.99759	6.72423	1209	1874	1120	2743	5014	4436	13.9271	21.0299	14.217	31.2916	53.446	45.3034	24.0089	38.6522	21.0389	56.1273	101.804	80.9977
240672	NM_001085390	Dusp5	dual specificity phosphatase 5	protein_coding	NP_001078859.1	2685183	.	-2.23908	3.07847	0.00349393	0.233707	2.58225	3.59643	2.34535	3.07312	2.3283	3.1085	4.11563	3.56517	162	291	120	298	646	459	2.27929	4.00261	1.85528	4.17527	8.45615	5.757	3.92927	7.35665	2.74552	7.48912	16.1073	10.2929
241158	NM_001347091,NM_172850,XM_006529590,XM_006529591,XM_017320666	Ankmy1	ankyrin repeat and MYND domain containing 1	protein_coding	NP_001334020.1;NP_766438.2;XP_006529653.1;XP_006529654.1;XP_017176155.1	3045261	.	2.08282	-0.894873	0.0465825	0.672006	0.724693	0.392513	0.853026	0.733431	0.587622	0.546525	0.325232	0.305784	32	26	15	18	10	10	0.185079	0.135188	0.098455	0.093501	0.048582	0.05174	0.319057	0.248469	0.145698	0.167711	0.09254	0.092506
241525	NM_001005342,XM_006499466	Ypel4	yippee like 4	protein_coding	NP_001005342.1;XP_006499529.1	3605071	.	4.13968	-0.36684	0.000896948	0.106331	1.07267	0.348733	1.56819	0.798292	0.851542	0.521027	0.139006	0.386167	78	29	24	17	4	13	0.627691	0.208848	0.195033	0.160022	0.02641	0.084633	1.08207	0.383855	0.288617	0.287029	0.050307	0.151316
242497	gene-Gm11224	Gm11224	predicted gene 11224	pseudogene	.	3651640	.	2.45436	-1.77468	0.0371904	0.631488	0.432253	0.187427	0.324194	0.384945	0.587622	0.173683	0.139006	0.249593	10	12	15	5	4	8	0.208481	0.244486	0.338374	0.10078	0.058718	0.139802	0.3594	0.449355	0.500739	0.180767	0.111846	0.249952
242721	NM_173427	Klhdc7a	kelch domain containing 7A	protein_coding	NP_775603.2	2444612	.	5.15318	0.923824	5.87129e-05	0.0161793	1.93884	0.651976	2.62416	1.3386	1.85375	1.03496	0.410043	0.510923	205	60	78	41	13	18	0.896849	0.254349	0.374256	0.176889	0.048747	0.069785	1.54608	0.467484	0.553838	0.317284	0.092854	0.124768
243083	NM_178730	Tmprss11f	transmembrane protease, serine 11f	protein_coding	NP_848845.1	2442348	.	-2.73501	5.44808	1.06087e-06	0.000979341	4.57841	5.97379	4.66046	4.87346	4.2013	5.48475	6.37335	6.06327	964	1111	519	1711	3239	2790	5.77724	6.48888	3.42725	10.1789	18.006	14.86	9.95938	11.9263	5.07178	18.2578	34.298	26.5681
243303	XR_868629,XR_868630,XR_868631,XR_868632,XR_868633,XR_868634,XR_868635,XR_868636,XR_868637,XR_868638	Gm454	predicted gene 454, transcript variant X10	lncRNA	.	2685300	.	4.09605	-0.0620147	0.0065501	0.311687	1.2409	0.404419	0.968986	0.860361	1.89334	0.883125	0.139006	0.191125	38	32	81	33	4	6	0.605307	0.472714	1.35231	0.544662	0.05624	0.077873	1.04349	0.868831	2.00121	0.976954	0.107126	0.139229
243529	NM_198622	H1f10	H1 histone family, member X	protein_coding	NP_941024.1	2685307	.	2.0879	4.23822	0.0104592	0.402787	4.53338	3.69383	4.20839	3.85101	5.54073	4.0911	3.48094	3.50944	694	527	1359	627	402	440	16.7573	12.391	36.1535	15.0182	8.99749	9.42878	28.8879	22.7742	53.5014	26.938	17.1385	16.8577
243574	NM_001008785,NM_001102670	Kbtbd8	kelch repeat and BTB (POZ) domain containing 8	protein_coding	NP_001008785.2;NP_001096140.1	2661430	.	-2.15093	2.76685	0.00563539	0.29241	2.345	3.32868	2.27198	2.85671	1.9063	3.08694	3.68758	3.2115	152	245	82	293	470	350	0.820847	1.29078	0.488418	1.63947	2.36593	1.68187	1.41506	2.3724	0.72278	2.94069	4.50663	3.007
244233	NM_172909,XM_017322257,XM_017322258,XM_017322259,XM_017322260,XM_017322261,XM_017322262	Cd163l1	CD163 molecule-like 1	protein_coding	NP_766497.3;XP_017177746.1;XP_017177747.1;XP_017177748.1;XP_017177749.1;XP_017177750.1;XP_017177751.1	2443796	.	2.67713	0.000586197	0.0133292	0.446324	1.19404	0.582109	1.68584	1.18536	0.710912	0.49507	0.382323	0.868935	88	50	19	16	12	35	0.537233	0.293159	0.121534	0.089101	0.069472	0.219711	0.926136	0.538814	0.179851	0.159819	0.13233	0.39282
244238	NM_175534	Mrgpre	MAS-related GPR, member E	protein_coding	NP_780743.1	2441884	.	2.20579	0.458654	0.033056	0.620151	1.46191	0.841851	1.84609	1.032	1.50766	1.15586	0.463934	0.905761	103	41	55	48	15	37	0.699429	0.268972	0.409132	0.319408	0.093717	0.223658	1.20575	0.49436	0.605449	0.572917	0.178513	0.399877
244698	NM_001164797,XR_003947897	Hephl1	hephaestin-like 1	protein_coding	NP_001158269.1	2685355	.	-3.75339	4.31605	2.81057e-07	0.000427611	3.19925	4.906	3.08463	3.56758	2.94553	4.35735	5.66141	4.69924	297	426	200	762	1962	1058	1.44331	2.02316	1.07351	3.75087	8.91373	4.61796	2.48813	3.71849	1.58863	6.72788	16.9789	8.25644
245533	NM_001081136	Awat1	acyl-CoA wax alcohol acyltransferase 1	protein_coding	NP_001074605.1	3588200	.	4.03148	0.189344	0.00481019	0.274547	1.30431	0.492216	2.2026	0.755377	0.95494	0.441713	0.203789	0.831145	143	27	28	14	6	33	2.62713	0.470559	0.55092	0.25213	0.101438	0.536696	4.5289	0.864868	0.815272	0.452241	0.19322	0.959556
246049	NM_153170,XM_006533324,XM_006533325,XM_030246005	Slc36a2	solute carrier family 36 (proton/amino acid symporter), member 2	protein_coding	NP_694810.2;XP_006533387.1;XP_006533388.1;XP_030101865.1	1891430	.	5.85072	2.78279	0.000234356	0.0430422	3.58022	1.36019	3.93655	2.83626	3.96784	2.32686	0.295816	1.45789	568	241	437	157	9	74	6.00572	2.51476	5.07755	1.64156	0.079711	0.692228	10.3533	4.62204	7.51396	2.94443	0.151833	1.23763
246747	NM_145635	Adig	adipogenin	protein_coding	NP_663610.1	2675492	.	2.77227	3.2906	0.00173378	0.165004	3.71301	2.60909	3.37827	2.95954	4.80123	2.88188	2.59264	2.35275	373	266	802	249	199	174	15.1153	10.4985	35.8456	10.0194	7.48118	6.24888	26.0572	19.2958	53.0458	17.9716	14.2502	11.1723
260423	NM_013548	H3c7	histone cluster 1, H3f	protein_coding	NP_038576.1	2448329	.	5.45683	-1.05637	6.77489e-05	0.0181282	0.780741	0.179882	1.02365	0.467031	0.851542	0.237696	0.171761	0.130188	41	15	24	7	5	4	1.16357	0.399116	0.741232	0.174305	0.113596	0.098113	2.00588	0.73356	1.09691	0.312648	0.216379	0.175415
268567	NM_001170401,NM_001364891,NM_001364892,NM_178745,XM_006515909,XM_006515913,XM_006515914,XM_006515915,XM_011244117,XM_030246734,XM_030246735,XM_030246736,XM_030246737	Tmem229b	transmembrane protein 229B	protein_coding	NP_001163872.1;NP_001351820.1;NP_001351821.1;NP_848860.1;XP_006515972.1;XP_006515976.1;XP_006515977.1;XP_006515978.1;XP_011242419.1;XP_030102594.1;XP_030102595.1;XP_030102596.1;XP_030102597.1	2444389	.	-2.61926	5.36295	6.24735e-07	0.000640805	4.54063	5.89827	4.20839	4.51991	4.89359	5.69602	5.76969	6.22909	694	861	857	1987	2118	3135	4.77365	5.63429	5.20965	12.5384	13.4144	19.1115	8.22928	10.3556	7.70944	22.49	25.5518	34.1694
268878	NM_001284375,NM_175650,XM_006522196,XM_006522197,XM_017317011	Atp13a5	ATPase type 13A5	protein_coding	NP_001271304.1;NP_783581.2;XP_006522259.1;XP_006522260.1;XP_017172500.1	2444068	.	3.05636	-1.25849	0.0281926	0.593523	0.58452	0.232836	0.234348	1.10218	0.417032	0.140579	0.171761	0.386167	7	45	10	4	5	13	0.029387	0.18545	0.044709	0.016893	0.016815	0.047875	0.050659	0.340849	0.066162	0.0303	0.03203	0.085595
269513	NM_001290410,NM_172987,XM_006537951,XM_011250046,XM_011250047	Nkain3	Na+/K+ transporting ATPase interacting 3	protein_coding	NP_001277339.1;NP_766575.2;XP_006538014.1;XP_011248348.1;XP_011248349.1	2444830	.	3.14046	-0.850469	0.0278443	0.592843	0.71271	0.308809	1.45341	0.267684	0.417032	0.441713	0.235122	0.249593	69	8	10	14	7	8	0.129214	0.013655	0.017396	0.024291	0.0102	0.011884	0.222751	0.025098	0.025744	0.043571	0.019429	0.021247
270028	NM_001347127,NM_173446,XM_011242064	Fam155a	family with sequence similarity 155, member A	protein_coding	NP_001334056.1;NP_775622.1;XP_011240366.1	2142765	.	-3.29233	-1.4124	0.0190651	0.522645	0.195492	0.542787	0.264923	0.140041	0.181511	0.620421	0.139006	0.868935	8	4	4	21	4	35	0.061232	0.030043	0.033983	0.158547	0.027892	0.243244	0.105558	0.055218	0.050289	0.284384	0.053128	0.434894
270162	NM_177769,XM_006511205,XM_006511206,XM_006511207	Elmod1	ELMO/CED-12 domain containing 1	protein_coding	NP_808437.2;XP_006511268.1;XP_006511269.1;XP_006511270.1	3583900	.	-2.26298	5.7934	0.000364036	0.0569593	5.1193	6.16223	5.12679	5.30216	4.92895	5.55318	6.94231	5.99121	1347	1509	879	1796	4824	2652	12.8964	14.1911	9.22222	17.1778	42.9702	22.5688	22.2321	26.0826	13.6474	30.8115	81.8498	40.3507
270757	NM_177772,XM_017313956	Bpifc	BPI fold containing family C	protein_coding	NP_808440.2;XP_017169445.1	3026884	.	-2.08857	6.62801	0.000937294	0.108126	5.9671	7.02037	5.86659	6.49293	5.54177	6.47105	7.42489	7.16518	2276	3495	1360	3428	6756	6037	24.6127	36.8396	14.1864	36.7818	68.1563	58.7505	42.4298	67.7097	20.9936	65.975	129.824	105.04
272636	NM_177775,XM_006511221,XM_011242752	Esyt3	extended synaptotagmin-like protein 3	protein_coding	NP_808443.2;XP_006511284.1;XP_011241054.1	1098699	.	-3.49794	5.59749	3.01086e-07	0.000427611	4.45013	6.14269	4.20839	4.92762	4.21438	5.39987	6.80093	6.22727	694	1155	524	1611	4370	3131	3.95745	6.41863	2.84962	9.46564	23.106	15.8538	6.82225	11.7972	4.21698	16.9784	44.0125	28.345
319150	NM_178203	H3c2	histone cluster 1, H3b	protein_coding	NP_835510.1	2448319	.	2.16817	-1.09711	0.0423198	0.658811	0.650136	0.337822	0.659485	0.412829	0.878094	0.357783	0.295816	0.359867	23	13	25	11	9	12	1.15634	0.622806	1.41991	0.527495	0.426794	0.511064	1.99341	1.14469	2.10125	0.94616	0.812959	0.91373
319157	NM_175655	H4c6	histone cluster 1, H4f	protein_coding	NP_783586.1	2448425	.	4.85636	-1.19142	0.000198988	0.03827	0.717778	0.179882	0.682317	0.467031	1.00399	0.237696	0.171761	0.130188	24	15	30	7	5	4	1.54303	0.96264	2.19492	0.441831	0.256123	0.207172	2.66002	1.76929	3.24812	0.792506	0.487864	0.370401
319161	NM_175657	Hist1h4n	histone cluster 1, H4n	protein_coding	NP_783588.1	4843992	.	2.15193	-0.0232565	0.0294605	0.59904	1.16027	0.671298	1.44008	0.733431	1.3073	0.620421	0.661376	0.732097	68	26	44	21	23	28	4.27764	1.54624	3.02714	1.28033	1.3101	1.54073	7.37422	2.84192	4.47968	2.2965	2.49548	2.75467
319164	NM_178189	H2ac6	histone cluster 1, H2ac	protein_coding	NP_835496.1	2448287	.	3.80097	-1.60608	0.0027289	0.211875	0.533297	0.154949	0.564361	0.384945	0.650584	0.237696	0.0360272	0.191125	19	12	17	7	1	6	0.969679	0.599819	0.945562	0.332292	0.019194	0.259748	1.67163	1.10244	1.39928	0.596027	0.03656	0.464403
319166	NM_178187	H2ac8	histone cluster 1, H2ae	protein_coding	NP_835494.1	2448290	.	2.49853	0.173707	0.00475533	0.273893	1.34673	0.685073	1.29948	1.23307	1.50766	0.779412	0.463934	0.811872	58	53	55	28	15	32	2.66159	2.34682	2.76818	1.26899	0.630582	1.26858	4.58832	4.31337	4.09646	2.27617	1.20114	2.2681
319169	NM_178183	H2ac15	histone cluster 1, H2ak	protein_coding	NP_835490.1	2448297	.	2.66736	-1.19397	0.040028	0.6432	0.616828	0.277032	0.381125	0.327505	1.14185	0.386306	0.139006	0.305784	12	10	36	12	4	10	0.562993	0.428712	1.86249	0.527773	0.152819	0.387521	0.970543	0.787955	2.75619	0.946658	0.29109	0.692848
319179	NM_001177653,NM_001290530,NM_178194	H2bc6	histone cluster 1, H2be	protein_coding	NP_001171124.1;NP_001277459.1;NP_835501.1	2448380	.	2.13493	0.00167919	0.0368584	0.63118	1.16445	0.686435	1.00566	0.81928	1.66842	0.620421	0.706786	0.732097	40	30	65	21	25	28	1.26463	0.503967	2.5555	0.639925	0.644818	0.612972	2.18009	0.92627	3.78172	1.14782	1.22825	1.09593
319189	NM_175666	H2bc18	histone cluster 2, H2bb	protein_coding	NP_783597.2	2448413	.	2.66962	-1.43983	0.018805	0.521239	0.548367	0.231037	0.636285	0.297904	0.710912	0.268668	0.203789	0.220656	22	9	19	8	6	7	1.13938	0.44701	1.04475	0.382267	0.285599	0.321665	1.96417	0.821587	1.54605	0.685667	0.54401	0.575103
319192	NM_178212	H2ac19	histone cluster 2, H2aa2	protein_coding	NP_835584.1	2448283	.	2.10251	2.84698	0.00752818	0.338497	3.32817	2.48639	3.7813	2.57142	3.63181	2.46029	2.56825	2.43063	506	194	340	176	195	186	21.7631	8.09166	16.0911	7.5025	7.77149	7.0966	37.5174	14.8721	23.8123	13.4571	14.8032	12.688
319229	NM_001012322,NM_001311077,XM_006529683,XM_006529684,XM_006529685,XM_006529686,XM_006529688,XM_006529689,XM_006529690,XM_011248029,XM_011248030,XM_011248031,XM_030254873	Sctr	secretin receptor	protein_coding	NP_001012322.2;NP_001298006.1;XP_006529746.1;XP_006529747.1;XP_006529748.1;XP_006529749.1;XP_006529751.1;XP_006529752.1;XP_006529753.1;XP_011246331.1;XP_011246332.1;XP_011246333.1;XP_030110733.1	2441720	.	3.68309	0.704823	0.0174638	0.506175	1.69159	0.639324	1.41303	1.15266	2.50906	1.41313	0.171761	0.333079	66	48	140	65	5	11	0.797383	0.507353	1.97091	0.677926	0.043876	0.098614	1.37461	0.932492	2.91663	1.21599	0.083575	0.176312
319446	NM_001301204,NM_001301205,NM_176913,XM_006531081	Dpep2	dipeptidase 2	protein_coding	NP_001288133.1;NP_001288134.1;NP_795887.2;XP_006531144.1	2442042	.	3.29942	-1.56894	0.00397801	0.247293	0.533066	0.179718	0.539567	0.440185	0.619446	0.268668	0.171761	0.0987254	18	14	16	8	5	3	0.225479	0.169448	0.218452	0.099859	0.051018	0.022491	0.388702	0.311439	0.323274	0.179116	0.09718	0.040211
319613	NM_001032727,NM_001285840,NM_001285841,NM_001285842,NM_001285843,NM_001285844,NM_001358582,NM_001358583,NM_001358584,NM_176998,NM_178765,XM_006521067,XM_006521068,XM_017316662,XM_017316664,XM_017316665,XM_030248601,XM_030248602,XM_030248603,XM_030248604,XM_030248605	Sybu	syntabulin (syntaxin-interacting)	protein_coding	NP_001027899.1;NP_001272769.1;NP_001272770.1;NP_001272771.1;NP_001272772.1;NP_001272773.1;NP_001345511.1;NP_001345512.1;NP_001345513.1;NP_795972.2;NP_848880.2;XP_006521130.3;XP_006521131.3;XP_017172151.1;XP_017172153.1;XP_017172154.1;XP_030104461.1;XP_030104462.1;XP_030104463.1;XP_030104464.1;XP_030104465.1	2442392	.	-2.13052	2.24915	0.00536888	0.28732	1.99216	2.85397	2.138	1.78512	2.05335	2.44003	3.18053	2.94136	135	96	94	173	319	283	1.13631	0.713206	0.811149	1.33914	2.53339	2.12671	1.95889	1.31084	1.20037	2.40199	4.82561	3.80234
319701	NM_001359162,NM_176982,XM_006514728,XM_006514731,XM_006514732,XM_011243726,XM_017314602,XM_017314603,XM_017314604,XM_030246086	Fbxo48	F-box protein 48	protein_coding	NP_001346091.1;NP_795956.1;XP_006514791.1;XP_006514794.1;XP_006514795.1;XP_011242028.1;XP_017170091.1;XP_017170092.1;XP_017170093.1;XP_030101946.1	2442569	.	-2.31735	-0.737769	0.0376549	0.631488	0.381509	0.814818	0.40877	0.642148	0.0936084	0.80076	0.79353	0.850164	13	22	2	29	29	34	0.103573	0.204238	0.018366	0.29133	0.224751	0.279488	0.178549	0.375381	0.027179	0.522555	0.428106	0.499694
319743	XR_376544,XR_376545,XR_376547,XR_376548,XR_376549	9630013D21Rik	RIKEN cDNA 9630013D21 gene, transcript variant X1	lncRNA	.	2442649	.	2.87591	-1.2599	0.0075009	0.338497	0.621679	0.247637	0.83276	0.412829	0.619446	0.206044	0.203789	0.333079	31	13	16	6	6	11	0.65641	0.251511	0.350839	0.110177	0.106559	0.222715	1.13158	0.462267	0.519185	0.197623	0.202974	0.398192
319772	NM_177000,XM_006504709,XM_006504710,XM_006504711,XM_017320924	C130050O18Rik	RIKEN cDNA C130050O18 gene	protein_coding	NP_795974.2;XP_006504772.1;XP_006504773.1;XP_006504774.1;XP_017176413.1	2442694	.	3.21032	-1.60257	0.00786598	0.345785	0.516045	0.178379	0.539567	0.327505	0.681063	0.268668	0.10549	0.160978	18	10	18	8	3	5	0.20061	0.103027	0.245463	0.100986	0.026651	0.050603	0.34583	0.18936	0.363245	0.181136	0.050765	0.090473
319942	NM_177039,XM_006515980,XM_006515981	A530016L24Rik	RIKEN cDNA A530016L24 gene	protein_coding	NP_796013.1;XP_006516043.1;XP_006516044.1	2443020	.	2.31792	2.58093	0.0298133	0.601967	3.1427	1.98715	2.82732	2.81029	3.79049	3.00655	1.1465	1.80841	242	236	383	275	48	106	2.29607	2.1951	4.10044	2.58813	0.39985	0.86998	3.95819	4.03451	6.06799	4.64228	0.761637	1.55543
320040	NM_177060,XM_006533540,XM_006533542,XM_006533543	Rnf222	ring finger protein 222	protein_coding	NP_796034.2;XP_006533603.1;XP_006533605.1;XP_006533606.1	2443227	.	-2.29595	5.30314	0.000306116	0.0500161	4.61707	5.70269	4.43703	4.96695	4.44722	5.09534	6.40856	5.60416	820	1188	621	1297	3320	2018	6.93451	10.7382	6.01729	11.2424	26.8836	15.6462	11.9544	19.7365	8.90463	20.1653	51.2079	27.9738
320273	NR_038027,NR_038028	B230208H11Rik	RIKEN cDNA B230208H11 gene	lncRNA	.	2443719	.	3.8136	-1.05495	0.00237985	0.192606	0.742573	0.234351	0.791353	0.384945	1.05142	0.237696	0.10549	0.359867	29	12	32	7	3	12	0.669318	0.262527	0.824776	0.140895	0.040238	0.228557	1.15384	0.482515	1.22054	0.252722	0.076645	0.408635
320323	XR_001781218,XR_001781219,XR_383352	A930038B10Rik	RIKEN cDNA A930038B10 gene, transcript variant X3	lncRNA	.	2443813	.	2.04127	0.386486	0.0206399	0.53824	1.41924	0.869992	1.53094	1.15266	1.57413	0.903002	0.895103	0.811872	75	48	59	34	34	32	0.738776	0.443838	0.610878	0.324586	0.288054	0.263736	1.27357	0.815758	0.904002	0.582207	0.548687	0.471532
320506	NM_177178,XM_006520091,XM_006520092,XR_003951400	Lmbrd2	LMBR1 domain containing 2	protein_coding	NP_796152.2;XP_006520154.1;XP_006520155.1	2444173	.	-2.03656	5.34634	0.000513603	0.0707032	4.75566	5.7601	4.91299	5.07342	4.28057	5.37518	6.14704	5.7581	1156	1282	550	1583	2763	2250	3.67024	5.05815	1.91985	5.18112	8.41999	6.62084	6.32712	9.29668	2.84107	9.29329	16.0384	11.8374
326620	NM_178193	H4c2	histone cluster 1, H4b	protein_coding	NP_835500.1	2448420	.	2.73149	-0.259853	0.00943396	0.378877	1.08005	0.501612	1.16003	0.642148	1.43798	0.713407	0.354059	0.437371	49	22	51	25	11	15	2.7904	1.18636	3.18518	1.39332	0.539678	0.749653	4.81036	2.18049	4.71355	2.49918	1.02798	1.3403
329154	NM_001081433,XM_006496070,XM_006496071,XM_006496073,XM_011238538,XM_030254991,XM_030254992,XM_030254994,XM_030254995,XM_030254996,XM_030254997	Ankrd44	ankyrin repeat domain 44	protein_coding	NP_001074902.2;XP_006496133.1;XP_006496134.1;XP_006496136.1;XP_011236840.1;XP_030110851.1;XP_030110852.1;XP_030110854.1;XP_030110855.1;XP_030110856.1;XP_030110857.1	3045243	.	-2.23958	4.90024	3.07133e-05	0.0108912	4.26952	5.36927	4.08958	4.46603	4.25294	5.01199	5.73518	5.36065	636	828	539	1222	2067	1698	1.56492	2.62709	1.67241	4.01651	6.2924	4.66618	2.69777	4.82849	2.47489	7.20435	11.9858	8.34264
329502	NM_001363090,NM_001363091,NM_177845,XM_006499770,XM_006499771,XM_006499772	Pla2g4e	phospholipase A2, group IVE	protein_coding	NP_001350019.1;NP_001350020.1;NP_808513.2;XP_006499833.1;XP_006499834.1;XP_006499835.1	1919144	.	-2.46566	4.47718	0.00118258	0.128435	3.71962	4.89549	3.47951	4.3264	3.35296	4.27012	5.71448	4.70186	403	748	275	715	2037	1060	2.07147	3.74305	1.55689	4.00325	10.7789	4.83702	3.571	6.87958	2.30394	7.18058	20.5316	8.64809
329941	NM_199473,XM_017320266	Col8a2	collagen, type VIII, alpha 2	protein_coding	NP_955767.1;XP_017175755.1	88464	.	2.49288	1.88341	0.035683	0.628906	2.31214	1.58201	3.57716	1.29431	2.06495	1.94116	1.71184	1.09304	434	57	95	111	90	48	2.24221	0.286258	0.535473	0.64811	0.493247	0.219078	3.86535	0.52613	0.792413	1.1625	0.939539	0.391688
329993	NM_001126316	Aadacl4fm5	predicted gene 438	protein_coding	NP_001119788.1	2685284	.	-3.16794	1.57174	0.000161585	0.034615	1.24573	2.41125	0.950295	1.27924	1.50766	2.01608	2.5118	2.70587	37	56	55	119	186	234	0.652048	0.96522	1.07142	2.10585	3.07902	3.71688	1.12407	1.77404	1.58552	3.77723	5.86492	6.64539
330230	NM_001370826,XM_006504776,XM_030254605,XM_030254606,XM_030254607,XM_030254608	Zfp853	zinc finger protein 853	protein_coding	NP_001357755.1;XP_006504839.1;XP_030110465.1;XP_030110466.1;XP_030110467.1;XP_030110468.1	2685638	.	3.95251	-1.22392	0.0082622	0.354756	0.6357	0.195915	1.04142	0.642148	0.223533	0.106697	0.382323	0.0987254	42	22	5	3	12	3	0.279848	0.112336	0.02773	0.015276	0.056901	0.009797	0.482429	0.206469	0.041037	0.027401	0.108386	0.017516
330450	NM_001347516,NM_178797,XM_006507070	Far2	fatty acyl CoA reductase 2	protein_coding	NP_001334445.1;NP_848912.1;XP_006507133.1	2687035	.	-7.27496	5.59653	1.05085e-05	0.00575247	3.60008	5.73635	4.10867	3.64309	3.04848	4.5142	7.66022	5.03464	645	451	217	854	7960	1346	4.89067	3.36654	1.74923	6.5271	56.9029	9.18013	8.43102	6.18757	2.58858	11.7076	108.389	16.4131
330657	NM_001081268,XM_017322318,XR_003946495	Prss53	protease, serine 53	protein_coding	NP_001074737.1;XP_017177807.1	2652890	.	2.17286	2.55092	0.0236449	0.569174	2.98401	2.19345	3.6073	1.87807	3.46667	2.2896	1.79829	2.49246	444	105	300	152	98	196	3.563	0.846969	3.33863	1.41582	0.874622	1.61546	6.14225	1.55669	4.94064	2.53953	1.66598	2.88827
331524	NM_001365115,NM_183319,XM_006528568,XM_006528569,XM_006528570,XM_017318525	Xkrx	X-linked Kx blood group related, X-linked	protein_coding	NP_001352044.1;NP_899142.2;XP_006528631.1;XP_006528632.1;XP_006528633.1;XP_017174014.1	3584011	.	-2.01387	6.6635	0.000524635	0.0707032	6.09089	7.02784	6.00037	6.15037	6.12194	6.48183	7.54285	7.05884	2501	2748	2048	3454	7335	5605	16.9121	17.9288	14.9397	22.827	45.8349	33.375	29.1548	32.9525	22.1084	40.9444	87.3066	59.671
338521	NM_178086	Fa2h	fatty acid 2-hydroxylase	protein_coding	NP_835187.2	2443327	.	11.1141	0.900719	0.000109596	0.0256134	1.61336	0.369933	3.23119	0.467031	1.14185	0.468638	0.203789	0.437371	333	15	36	15	6	15	3.42639	0.141632	0.406185	0.146802	0.053666	0.134604	5.90675	0.260315	0.601089	0.263316	0.102224	0.240658
353504	NR_002866	Dio3os	deiodinase, iodothyronine type III, opposite strand	lncRNA	.	2664395	.	3.45992	0.213089	0.0116677	0.42295	1.33866	0.552124	0.950295	0.900306	2.16538	0.998475	0.43724	0.220656	37	34	104	39	14	7	0.738548	0.646358	2.28735	0.770806	0.243545	0.116328	1.27318	1.18798	3.38491	1.38258	0.463906	0.207983
380654	NM_001347060,XM_011243634,XM_011243636,XM_011243638,XM_011243639,XM_011243641,XM_017314189,XM_017314190,XM_030245150	Cfap54	cilia and flagella associated protein 54	protein_coding	NP_001333989.1;XP_011241936.1;XP_011241938.1;XP_011241940.1;XP_011241941.1;XP_011241943.1;XP_017169678.1;XP_017169679.1;XP_030101010.1	1922208	.	2.52702	-0.908043	0.0160786	0.487319	0.746859	0.344098	0.987438	0.665516	0.587622	0.468638	0.203789	0.359867	39	23	15	15	6	12	0.090823	0.051461	0.036978	0.034082	0.011232	0.024918	0.15657	0.094584	0.054721	0.061132	0.021396	0.04455
380669	NM_001031772,XM_011243180,XM_011243182,XM_011243183,XM_011243185,XM_011243186,XM_011243187,XM_011243188,XM_030245152	Lin28b	lin-28 homolog B (C. elegans)	protein_coding	NP_001026942.1;XP_011241482.1;XP_011241484.1;XP_011241485.1;XP_011241487.1;XP_011241488.1;XP_011241489.1;XP_011241490.1;XP_030101012.1	3584032	.	-3.27989	-0.70344	0.00191154	0.171324	0.326978	0.884427	0.171184	0.467031	0.342717	0.821796	1.07903	0.752458	5	15	8	30	44	29	0.013261	0.045367	0.025232	0.090827	0.128322	0.078107	0.02286	0.083381	0.037339	0.162914	0.244428	0.139645
380959	NM_001033441	Alg10b	asparagine-linked glycosylation 10B (alpha-1,2-glucosyltransferase)	protein_coding	NP_001028613.1	2146159	.	-2.06523	3.71011	0.0313846	0.615635	2.97379	4.20645	3.35003	3.91822	1.65312	4.18339	4.04224	4.39372	365	554	64	671	612	848	2.50559	3.71249	0.480349	4.57693	3.90444	5.17974	4.31939	6.82341	0.710839	8.20956	7.4372	9.26084
381493	NM_199422,XM_006501631,XM_006501632,XM_006501633,XM_006501635	S100a7a	S100 calcium binding protein A7A	protein_coding	NP_955454.1;XP_006501694.1;XP_006501695.1;XP_006501696.1;XP_006501698.1	2687194	.	-3.68087	1.74379	0.0163171	0.487481	1.12572	2.31474	1.56819	1.62747	0.181511	1.49399	3.59401	1.85623	78	82	4	71	438	111	1.89998	1.96203	0.145738	1.7727	9.24503	2.23169	3.27538	3.60613	0.215669	3.17966	17.61	3.99003
381510	NM_001081201,XM_006538041,XM_006538042	Dpy19l4	dpy-19-like 4 (C. elegans)	protein_coding	NP_001074670.1;XP_006538104.1;XP_006538105.1	2685869	.	-2.01429	2.77752	0.037117	0.631488	2.27473	3.3334	2.5329	3.06435	1.22695	3.28551	3.40031	3.31438	190	289	40	342	378	379	1.3507	2.26801	0.306546	2.68592	2.79102	2.88187	2.32847	4.1685	0.453638	4.8177	5.31635	5.15248
381798	NM_198668,XM_006506332,XM_017321665,XM_017321666,XM_017321667	4930590J08Rik	RIKEN cDNA 4930590J08 gene	protein_coding	NP_941070.1;XP_006506395.1;XP_017177154.1;XP_017177155.1;XP_017177156.1	2685917	.	-2.64785	-0.946777	0.028159	0.593523	0.315297	0.708098	0.324194	0.440185	0.181511	0.80076	0.295816	1.02772	10	14	4	29	9	44	0.031157	0.042441	0.012705	0.094525	0.024545	0.126656	0.053711	0.078004	0.018802	0.169549	0.046753	0.226448
381845	NM_029809	Rnf225	ring finger protein 225	protein_coding	NP_084085.1	1924198	.	-2.79792	6.39084	1.57886e-06	0.00138812	5.47286	6.89994	5.15971	5.80262	5.45624	6.30498	7.31875	7.07611	1379	2151	1280	3051	6274	5673	10.9119	16.5826	11.1593	23.9675	46.0607	39.9007	18.811	30.4781	16.514	42.9901	87.7366	71.3383
381922	NM_001362232,NR_155497,NR_155498,XM_030242722,XM_030242723,XM_030242724,XM_030242725,XM_030242726,XM_030242727	Cdiptos	CDIP transferase, opposite strand	protein_coding	NP_001349161.1;XP_030098582.1;XP_030098583.1;XP_030098584.1;XP_030098585.1;XP_030098586.1;XP_030098587.1	2443610	.	2.96351	-1.24051	0.0154711	0.477663	0.631971	0.248551	0.588736	0.327505	0.979672	0.328685	0.139006	0.277962	20	10	29	10	4	9	0.462888	0.244449	0.751698	0.289513	0.067163	0.194963	0.797971	0.449287	1.11239	0.519295	0.127932	0.348573
382504	gene-Rpsa-ps5	Rpsa-ps5	ribosomal protein SA, pseudogene 5	pseudogene	.	3650550	.	2.9938	-0.0286957	0.0212353	0.545766	1.1259	0.550588	0.791353	0.544698	2.04165	0.779412	0.410043	0.462308	29	18	93	28	13	16	0.715158	0.4337	2.55946	0.688472	0.285595	0.354492	1.23286	0.797124	3.78759	1.2349	0.544003	0.633794
383348	NM_001371039,NM_001371040,NM_001371041,NM_026135	Kctd16	potassium channel tetramerisation domain containing 16	protein_coding	NP_001357968.1;NP_001357969.1;NP_001357970.1;NP_080411.1	1914659	.	2.44351	-1.29537	0.0234133	0.566553	0.587965	0.267758	0.748722	0.493388	0.521786	0.386306	0.139006	0.277962	27	16	13	12	4	9	0.036673	0.021029	0.018926	0.016334	0.004781	0.010706	0.06322	0.03865	0.028007	0.029298	0.009107	0.019142
383592	NM_001370897	Kif28	kinesin family member 28	protein_coding	NP_001357826.1	2686151	.	3.47469	-1.00663	0.0435459	0.663414	0.648746	0.271518	0.264923	0.140041	1.54128	0.268668	0.325232	0.220656	8	4	57	8	10	7	0.052688	0.020462	0.428445	0.049521	0.059412	0.037829	0.090829	0.037609	0.63403	0.088824	0.113169	0.067634
386454	NM_001099632	Rnf39	ring finger protein 39	protein_coding	NP_001093102.1	2156378	.	-2.59339	4.59946	0.000801341	0.0992964	3.77089	5.02992	4.11916	4.14504	3.04848	4.28346	5.82351	4.9828	650	655	217	722	2200	1297	11.5173	11.309	4.23895	12.6915	36.1798	20.4291	19.8546	20.7855	6.27296	22.7646	68.9155	36.5252
402734	NR_038011	C730036E19Rik	RIKEN cDNA C730036E19 gene	lncRNA	.	3028040	.	2.43165	-0.632735	0.0104716	0.402787	0.878878	0.425902	1.04142	0.798292	0.796924	0.49507	0.295816	0.48682	42	29	22	16	9	17	0.403609	0.268135	0.23505	0.148402	0.073757	0.144489	0.695781	0.49282	0.347837	0.266186	0.140493	0.258331
402767	NR_045403	A830052D11Rik	RIKEN cDNA A830052D11 gene	lncRNA	.	3028074	.	3.32088	-0.517917	0.036831	0.63118	0.857119	0.375329	0.264923	0.493388	1.81305	0.644235	0.203789	0.277962	8	16	75	22	6	9	0.170566	0.34233	1.85194	0.4845	0.109391	0.161897	0.294038	0.629189	2.74057	0.86904	0.208369	0.289454
403178	NM_001281812,NM_207279,XM_006535059,XM_006535061,XM_011249505,XM_011249507	Plcxd1	phosphatidylinositol-specific phospholipase C, X domain containing 1	protein_coding	NP_001268741.1;NP_997162.2;XP_006535122.2;XP_006535124.1;XP_011247807.1;XP_011247809.1	2685422	.	-2.7794	5.48035	3.10659e-06	0.00212433	4.60548	5.97312	4.43535	4.4875	4.89359	5.29471	6.51132	6.11333	819	841	857	1495	3568	2890	6.00422	6.01535	6.93475	10.8859	24.3013	18.8576	10.3507	11.056	10.2623	19.5259	46.2892	33.7155
406220	NM_001003667,XM_006521140,XM_017316690,XM_030248628	Krt77	keratin 77	protein_coding	NP_001003667.1;XP_006521203.1;XP_017172179.1;XP_030104488.1	3588209	.	-8.12684	10.4874	7.2154e-05	0.0187631	7.85184	10.656	6.53277	9.34193	7.68082	9.92454	12.5454	9.49806	3635	25425	6092	37942	236356	30586	34.8543	219.951	66.8381	359.107	1934.85	241.484	60.0852	404.262	98.9096	644.124	3685.51	431.748
407812	NM_001001180,XR_001785584	Zfp941	zinc finger protein 941	protein_coding	NP_001001180.2	3039601	.	-2.59736	-1.7091	0.028673	0.596813	0.1853	0.441079	0.234348	0.140041	0.181511	0.546525	0.265788	0.510923	7	4	4	18	8	18	0.04411	0.025562	0.027841	0.112085	0.046344	0.101853	0.076041	0.046983	0.0412	0.201045	0.088276	0.182103
415115	NM_001082974	Neurl2	neuralized E3 ubiquitin protein ligase 2	protein_coding	NP_001076443.1	3043305	.	2.07451	1.69028	0.0452903	0.668059	2.23145	1.60748	1.79462	1.68577	3.21395	1.8823	1.46992	1.47024	98	87	247	105	70	75	2.1604	1.86832	6.01761	2.30034	1.43229	1.46968	3.7243	3.4339	8.9051	4.12609	2.72823	2.62764
432839	NM_183209,XM_006519212,XM_006519213,XM_006519215,XM_011245111	Gprin2	G protein regulated inducer of neurite outgrowth 2	protein_coding	NP_899032.2;XP_006519275.1;XP_006519276.1;XP_006519278.1;XP_011243413.1	2444560	.	-2.70906	6.64975	0.000518345	0.0707032	5.61342	7.11553	5.44148	6.53477	4.86401	6.53813	7.77175	7.0367	1685	3599	839	3593	8603	5519	4.20249	8.81754	2.10008	9.13039	20.1908	12.6508	7.24467	16.2063	3.10779	16.377	38.4596	22.6183
433022	NM_001134480	Plcxd2	phosphatidylinositol-specific phospholipase C, X domain containing 2	protein_coding	NP_001127952.1	3647874	.	-5.16415	4.63767	5.70719e-10	4.13173e-06	3.17027	5.26372	3.2117	3.32868	2.97042	4.34651	5.99404	5.45063	328	355	204	756	2481	1810	1.14478	1.20624	0.784787	2.62168	8.03944	5.62024	1.97349	2.21702	1.16136	4.70247	15.3136	10.0484
433619	NM_028629	Kprp	keratinocyte expressed, proline-rich	protein_coding	NP_082905.1	1920981	.	-3.5714	7.67531	1.1177e-07	0.00020636	6.48005	8.20638	6.46772	6.20521	6.76722	7.33682	8.70106	8.58126	3473	2856	3220	6279	16419	16181	32.6326	26.1388	33.3359	58.5448	143.072	135.082	56.2553	48.0421	49.3317	105.011	272.524	241.513
433687	gene-Gm11824	Gm11824	predicted gene 11824	pseudogene	.	3651313	.	2.47359	0.393358	0.0390328	0.636243	1.33727	0.790868	1.11039	0.642148	2.25928	0.922609	0.638124	0.811872	46	22	113	35	22	32	1.17057	0.542301	3.17266	0.875002	0.501368	0.713638	2.01794	0.996728	4.69503	1.56948	0.955009	1.27591
433912	gene-Rpl7-ps7	Rpl7-ps7	ribosomal protein L7, pseudogene 7	pseudogene	.	3644615	.	2.01528	1.71794	0.0462066	0.670686	2.2704	1.64353	2.08758	1.57907	3.14456	1.85194	1.36051	1.71812	129	78	234	102	62	97	3.77626	2.22301	7.57644	2.9598	1.68463	2.53238	6.50989	4.0858	11.2119	5.30895	3.2089	4.52763
433941	gene-Gm5561	Gm5561	predicted gene 5561	pseudogene	.	3804971	.	2.61304	1.92873	0.0136654	0.451351	2.46929	1.58914	2.12139	1.73077	3.55572	2.00693	1.1951	1.56538	133	91	321	118	51	83	5.06428	3.35543	13.5167	4.45876	1.78699	2.81311	8.73029	6.16715	20.0026	7.9976	3.40387	5.02955
434339	gene-Ap3s1-ps2	Ap3s1-ps2	adaptor-related protein complex 3, sigma 1 subunit, pseudogene 2	pseudogene	.	1929217	.	2.19917	0.169268	0.0227203	0.558568	1.28484	0.739048	1.05897	1.06751	1.72802	0.757744	0.590464	0.868935	43	43	69	27	20	35	0.854023	0.819244	1.51456	0.51962	0.370135	0.605291	1.47225	1.50574	2.2413	0.932034	0.705035	1.0822
434402	NM_001004191	Gm5617	predicted gene 5617	protein_coding	NP_001004191.2	3643566	.	2.1728	3.05579	0.0121669	0.429032	3.44458	2.63194	3.17192	2.74598	4.41585	2.60686	2.5118	2.77716	318	224	607	199	186	248	12.8727	8.82086	27.0897	7.97201	6.95233	8.89052	22.1911	16.2124	40.0884	14.2993	13.2428	15.8953
434843	gene-Rps12-ps11	Rps12-ps11	.	pseudogene	.	3646126	.	3.7138	-0.401113	0.00580794	0.297867	0.981399	0.384834	0.704793	0.440185	1.79922	0.414275	0.354059	0.386167	25	14	74	13	11	13	1.42466	0.786686	4.75811	0.74262	0.549668	0.669651	2.45596	1.4459	7.04124	1.33203	1.04701	1.19727
435529	NM_001033493,XM_017317565	Adgrf2	adhesion G protein-coupled receptor F2	protein_coding	NP_001028665.2;XP_017173054.1	2182728	.	-2.60755	5.58054	0.00669733	0.316247	4.43119	6.027	4.90694	5.49221	2.89441	5.40859	6.73465	5.93775	1151	1727	192	1621	4172	2554	4.76767	6.95522	0.873801	6.6607	16.037	9.43783	8.21897	12.7834	1.29309	11.9472	30.5473	16.8739
442834	NM_001167918	D830031N03Rik	RIKEN cDNA D830031N03 gene	protein_coding	NP_001161390.1	3045367	.	-2.38984	2.18019	0.0305555	0.607388	1.64957	2.86064	1.86617	2.52746	0.55508	2.89683	2.65768	3.02742	105	187	14	252	210	303	0.323542	0.561126	0.044906	0.770337	0.599579	0.830599	0.557754	1.03133	0.066454	1.38174	1.14208	1.48503
545539	NR_040403,NR_040404	Gm15417	predicted gene 15417	lncRNA	.	3642531	.	2.51614	1.09343	0.00812949	0.35139	1.92924	1.11174	1.79462	1.45044	2.54265	1.37094	0.79353	1.17074	98	68	144	62	29	53	1.82032	1.22321	3.10425	1.10655	0.497438	0.899724	3.13804	2.24821	4.59379	1.98481	0.947522	1.60861
545547	NM_001281499	Lce1j	late cornified envelope 1J	protein_coding	NP_001268428.1	3702532	.	-2.87119	4.08879	5.01689e-05	0.0148189	3.19263	4.67718	2.81704	2.84652	3.91432	4.55717	4.39069	5.08368	240	243	420	881	790	1394	8.77814	8.68383	16.9643	32.0435	26.8624	45.4173	15.1326	15.9605	25.1044	57.476	51.1676	81.2013
545589	gene-Gm12919	Gm12919	predicted gene 12919	pseudogene	.	3652001	.	2.02221	-0.805629	0.0493303	0.675887	0.760433	0.428433	0.564361	0.665516	1.05142	0.357783	0.490144	0.437371	19	23	32	11	16	15	0.231166	0.279226	0.449459	0.134209	0.179018	0.16827	0.398507	0.513206	0.665127	0.240728	0.340995	0.300849
545701	gene-Gm13226	Gm13226	.	pseudogene	.	3651282	.	2.54322	-0.611313	0.0383663	0.635298	0.844848	0.425902	0.704793	0.356511	1.47324	0.49507	0.295816	0.48682	25	11	53	16	9	17	1.4376	0.615915	3.35932	0.863771	0.432372	0.859695	2.47827	1.13203	4.97125	1.54933	0.823583	1.53704
574437	NM_001081643,XM_006528201,XM_006528202	Xlr3b	X-linked lymphocyte-regulated 3B	protein_coding	NP_001075112.1;XP_006528264.1;XP_006528265.1	109505	.	-9.97572	0.958569	9.30391e-08	0.000190865	0.421406	1.98312	0.324194	0.384945	0.55508	1.20472	1.89954	2.8451	10	12	14	51	108	262	0.147756	0.162479	0.232234	0.787242	1.55128	3.68189	0.254716	0.298629	0.343668	1.41206	2.95489	6.58284
619297	NM_001370849	Ccdc194	coiled-coil domain containing 194	protein_coding	NP_001357778.1	3588239	.	-4.63589	-0.498629	0.00768925	0.341266	0.293435	0.865417	0.203112	0.412829	0.264365	0.298989	1.85989	0.437371	6	13	6	9	104	15	0.078699	0.176611	0.092343	0.124465	1.34641	0.185032	0.135669	0.324603	0.136653	0.223251	2.56465	0.330818
621119	gene-Rps11-ps1	Rps11-ps1	ribosomal protein S11, pseudogene 1	pseudogene	.	3644744	.	2.45772	1.01845	0.0191636	0.522963	1.78392	1.09906	1.46663	1.18536	2.69976	1.2674	0.952783	1.07698	70	50	164	55	37	47	3.23834	2.2452	8.45279	2.53644	1.56227	1.93696	5.58257	4.1266	12.5088	4.54957	2.97581	3.46308
623672	gene-Gm6444	Gm6444	.	pseudogene	.	3648226	.	3.51311	-2.32097	0.0162557	0.487481	0.30972	0.090709	0.234348	0.173026	0.521786	0.0364497	0.10549	0.130188	7	5	13	1	3	4	0.285791	0.209251	0.614723	0.038795	0.123429	0.156499	0.492675	0.384595	0.909691	0.069586	0.235108	0.279804
623781	NM_001039223	Gm14137	predicted gene 14137	protein_coding	NP_001034312.2	3651144	.	-2.15834	5.9343	9.69885e-05	0.0235618	5.30975	6.34177	5.24557	5.3588	5.32488	5.86071	6.8668	6.29781	1466	1571	1166	2232	4576	3290	12.2854	12.8235	10.7633	18.5605	35.5604	24.4952	21.1788	23.5691	15.9279	33.2917	67.7357	43.7948
624814	gene-Gm12251	Gm12251	predicted gene 12251	pseudogene	.	3652216	.	2.0128	1.81202	0.0458378	0.669756	2.32572	1.71997	1.93433	1.75276	3.29008	1.8823	1.6894	1.58821	112	93	262	105	88	85	3.2118	2.60134	8.30688	2.99018	2.33055	2.17648	5.53681	4.78115	12.2928	5.36344	4.43924	3.89131
625599	NM_001177524,XM_006521233,XM_011245704,XM_011245705,XM_030248680,XM_030248681	Gml	glycosylphosphatidylinositol anchored molecule like	protein_coding	NP_001170995.1;XP_006521296.1;XP_011244006.1;XP_011244007.1;XP_030104540.1;XP_030104541.1	3644767	.	-3.95494	-0.0327823	0.0264131	0.585256	0.44076	1.03411	0.171184	0.440185	0.710912	0.268668	2.23015	0.6035	5	14	19	8	146	22	0.054234	0.205086	0.224888	0.098188	2.7425	0.348996	0.093494	0.376939	0.332798	0.176119	5.22394	0.623969
625811	gene-Gm6627	Gm6627	predicted gene 6627	pseudogene	.	3644486	.	2.01251	-0.773211	0.035609	0.628906	0.779487	0.437756	0.853026	0.688511	0.796924	0.468638	0.382323	0.462308	32	24	22	15	12	16	0.342052	0.248898	0.25097	0.160399	0.117676	0.150496	0.589664	0.457464	0.371395	0.287705	0.22415	0.26907
626048	gene-Rps12-ps16	Rps12-ps16	.	pseudogene	.	3645883	.	3.25681	-0.773715	0.0126259	0.437358	0.806502	0.327098	0.636285	0.327505	1.45572	0.386306	0.235122	0.359867	22	10	52	12	7	12	1.29372	0.573397	3.33982	0.648956	0.349758	0.60523	2.23024	1.05388	4.9424	1.16402	0.666221	1.08209
628061	gene-Rps13-ps4	Rps13-ps4	ribosomal protein S13, pseudogene 4	pseudogene	.	3648822	.	2.12339	1.22739	0.0292111	0.59904	1.96648	1.28344	1.75209	1.51619	2.63117	1.58293	0.952783	1.31462	94	73	155	78	37	63	4.65293	3.51565	8.43881	3.82015	1.67343	2.75353	8.02117	6.46163	12.4881	6.85214	3.18755	4.92302
629383	gene-Gm6969	Gm6969	predicted pseudogene 6969	pseudogene	.	3645320	.	2.04179	3.04648	0.0210756	0.544223	3.42481	2.66224	3.29183	2.65551	4.32709	2.90671	2.36373	2.71627	349	208	569	254	164	236	8.34729	4.84104	14.9871	6.01152	3.62194	5.00489	14.3899	8.89764	22.1785	10.7828	6.89908	8.94822
630994	NM_001270426	Lce3d	late cornified envelope 3D	protein_coding	NP_001257355.1	3642919	.	-6.29442	0.098028	0.00859956	0.363326	0.343361	1.02752	0.514339	0.173026	0.342717	0.206044	2.54343	0.333079	17	5	8	6	191	11	0.743604	0.184383	0.38964	0.237619	8.09171	0.428127	1.2819	0.338888	0.576605	0.426214	15.4131	0.765447
631037	NR_033575	Cyp4b1-ps2	cytochrome P450, family 4, subfamily b, polypeptide 1, pseudogene 2	transcribed_pseudogene	.	3649236	.	3.54228	-2.58328	0.0269376	0.589713	0.244854	0.0703852	0.264923	0.205274	0.264365	0.0720011	0.10549	0.0336647	8	6	6	2	3	1	0.319675	0.264439	0.262906	0.067119	0.10061	0.038996	0.551087	0.486028	0.389058	0.120391	0.191642	0.069721
631101	NM_001254760	Lce1k	late cornified envelope 1K	protein_coding	NP_001241689.1	3702534	.	-2.30981	4.55857	0.00889973	0.370081	3.74393	4.94737	2.91668	3.63127	4.68384	4.9572	4.17742	5.7075	260	447	737	1175	676	2171	10.0211	16.8262	31.3861	45.0674	24.2277	74.572	17.2753	30.9259	46.4464	80.8368	46.1491	133.327
639634	NM_001128091	Aadacl2	arylacetamide deacetylase like 2	protein_coding	NP_001121563.1	3646333	.	-2.35923	4.54306	0.00503138	0.277416	3.65208	5.0479	3.87347	4.59941	2.48335	4.66732	5.30881	5.16757	542	912	137	954	1528	1480	8.72943	14.3282	2.42662	15.2586	22.8516	21.2034	15.0486	26.3347	3.59101	27.3691	43.5278	37.9095
654309	NM_001013372	Nrp	neural regeneration protein	protein_coding	NP_001013390.1	.	.	2.89784	0.372927	0.0207904	0.539495	1.35483	0.707144	0.612707	1.15266	2.29912	0.468638	0.728966	0.923827	21	48	117	15	26	38	0.444952	1.00808	2.80239	0.305137	0.512109	0.735964	0.767051	1.8528	4.14709	0.54732	0.975468	1.31583
654824	NM_001039562,XM_030243709,XM_030243710	Ankrd37	ankyrin repeat domain 37	protein_coding	NP_001034651.1;XP_030099569.1;XP_030099570.1	3603344	.	2.45173	4.05665	4.29908e-06	0.00273703	4.61754	3.40166	4.69174	4.63388	4.52699	3.23151	3.41406	3.55941	986	935	658	328	382	457	26.9832	24.6937	20.2446	8.95721	9.18546	10.5148	46.5163	45.386	29.9587	16.0664	17.4965	18.7994
664781	gene-Gpx4-ps2	Gpx4-ps2	glutathione peroxidase 4, pseudogene 2	pseudogene	.	3779731	.	2.34338	4.29631	0.0189002	0.521239	4.40635	3.64681	3.96476	3.35407	5.90022	3.9832	3.34394	3.61328	580	362	1752	579	362	476	19.1247	11.61	63.6959	18.9588	11.0512	13.9337	32.969	21.3387	94.2598	34.006	21.0504	24.912
665270	NM_001081407,NM_030072,NM_172147,XM_006504047,XM_006504048,XM_006504049	Plb1	phospholipase B1	protein_coding	NP_001074876.1;NP_084348.1;NP_742159.1;XP_006504110.1;XP_006504111.1;XP_006504112.1	1922406	.	-2.69115	2.9725	0.000287669	0.0484164	2.37602	3.54797	2.55162	2.19149	2.38495	2.90178	3.6561	4.08604	193	140	126	253	459	677	1.20744	0.865636	1.31423	1.4478	2.71421	4.25176	2.0815	1.591	1.94485	2.5969	5.17003	7.6017
665463	gene-Rps12-ps12	Rps12-ps12	.	pseudogene	.	3646874	.	3.45248	-1.71928	0.0153304	0.475175	0.467129	0.157889	0.324194	0.173026	0.904167	0.173683	0.139006	0.160978	10	5	26	5	4	5	0.552077	0.252793	1.6739	0.273165	0.208818	0.260068	0.951724	0.464624	2.47711	0.489972	0.397758	0.464975
665522	gene-Rps12-ps15	Rps12-ps15	.	pseudogene	.	3645463	.	3.20184	-0.628887	0.0128946	0.441316	0.865541	0.365419	0.682317	0.356511	1.55779	0.414275	0.295816	0.386167	24	11	58	13	9	13	1.41868	0.635149	3.80531	0.72303	0.449289	0.651426	2.44566	1.16738	5.63125	1.29689	0.855807	1.16468
665579	gene-Rps12-ps13	Rps12-ps13	.	pseudogene	.	3649140	.	3.49082	0.172721	0.00531589	0.286723	1.2798	0.570033	1.02365	0.618396	2.19736	0.620421	0.463934	0.625744	41	21	107	21	15	23	2.43051	1.17315	7.01607	1.25098	0.807572	1.21649	4.18996	2.1562	10.3827	2.24387	1.53827	2.17496
665611	gene-Rps12-ps14	Rps12-ps14	.	pseudogene	.	3646259	.	3.28965	-0.763014	0.0115685	0.422006	0.814235	0.327098	0.659485	0.327505	1.45572	0.386306	0.235122	0.359867	23	10	52	12	7	12	1.32781	0.581628	3.40359	0.664695	0.386232	0.616112	2.28901	1.06901	5.03676	1.19225	0.735697	1.10154
665903	gene-Gm7846	Gm7846	.	pseudogene	.	3645212	.	2.51238	-1.62786	0.0486957	0.675887	0.471416	0.210199	0.35294	0.236816	0.824491	0.173683	0.265788	0.191125	11	7	23	5	8	6	0.708804	0.419982	1.66709	0.266235	0.461194	0.315111	1.22191	0.771911	2.46703	0.477541	0.878484	0.563385
665931	NR_038063	Rplp2-ps1	ribosomal protein, large P2, pseudogene 1	transcribed_pseudogene	.	3826366	.	4.10272	1.6267	0.015625	0.480006	2.00638	1.07002	1.55588	0.733431	3.72983	1.48082	1.31725	0.411997	77	26	366	70	59	14	2.37007	0.760334	12.4111	2.11075	1.68026	0.372239	4.08575	1.39746	18.3664	3.78602	3.20056	0.665524
666094	gene-Gm7926	Gm7926	.	pseudogene	.	3646071	.	2.38485	-1.05233	0.0217496	0.551316	0.685431	0.328893	0.659485	0.467031	0.929777	0.357783	0.295816	0.333079	23	15	27	11	9	11	1.17147	0.767506	1.56634	0.526885	0.396384	0.512897	2.0195	1.41064	2.31793	0.945066	0.755034	0.917007
666487	gene-Gm8129	Gm8129	predicted pseudogene 8129	pseudogene	.	3646863	.	2.50543	1.15881	0.0287937	0.596813	1.81768	1.16392	1.37149	1.13603	2.94553	1.38514	1.12992	0.976707	63	47	200	63	47	41	5.08916	3.67288	17.9453	5.05326	3.52653	2.92922	8.77319	6.75061	26.5562	9.06396	6.71735	5.23713
667100	gene-Rpl18-ps1	Rpl18-ps1	ribosomal protein L18, pseudogene 1	pseudogene	.	98018	.	2.21695	-0.253574	0.0457799	0.669756	1.02229	0.571335	0.931359	0.594246	1.54128	0.690716	0.354059	0.669231	36	20	57	24	11	25	1.49717	0.811122	2.67018	0.971444	0.413635	0.93286	2.58098	1.49081	3.95144	1.74246	0.787893	1.66786
667118	NM_001166552	Zbed6	zinc finger, BED type containing 6	protein_coding	NP_001160024.1	3828086	.	-2.69991	4.04594	0.00582447	0.297887	2.96082	4.63662	3.18797	4.1367	1.55779	4.45988	4.61568	4.83431	322	651	58	821	930	1166	1.64845	3.24728	0.322293	4.16962	4.41645	5.30248	2.84176	5.96836	0.476942	7.47899	8.41247	9.48029
667182	gene-Gm15785	Gm15785	.	pseudogene	.	3783227	.	2.54702	-1.75258	0.049991	0.675887	0.432887	0.189644	0.264923	0.236816	0.796924	0.206044	0.171761	0.191125	8	7	22	6	5	6	0.141075	0.109317	0.428816	0.105668	0.079314	0.090997	0.243199	0.20092	0.634579	0.189536	0.151078	0.162693
667609	gene-Gm13328	Gm13328	predicted gene 13328	pseudogene	.	3651185	.	2.40697	-0.856541	0.0389385	0.636243	0.748323	0.376067	0.682317	0.356511	1.20614	0.414275	0.354059	0.359867	24	11	39	13	11	12	0.528474	0.227809	0.948423	0.270535	0.212089	0.220322	0.911035	0.418704	1.40351	0.485255	0.403989	0.393913
667728	NR_132443	Hist1h2al	histone cluster 1, H2al	transcribed_pseudogene	.	3646032	.	2.45589	-1.91346	0.0462619	0.670883	0.390198	0.168055	0.381125	0.267684	0.521786	0.237696	0.10549	0.160978	12	8	13	7	3	5	0.099998	0.05945	0.12105	0.053154	0.016549	0.038063	0.172387	0.109267	0.179134	0.095342	0.031523	0.068052
667922	gene-Gm11263	Gm11263	predicted gene 11263	pseudogene	.	3651899	.	2.27782	3.74657	0.0067207	0.316541	4.07368	3.18909	3.81268	3.27271	5.13564	3.37718	3.0234	3.16669	518	340	1019	367	282	338	15.9818	10.2129	34.6776	11.2225	8.07762	9.2609	27.5511	18.7709	51.3173	20.1296	15.3863	16.5575
668182	gene-Rpl13-ps3	Rpl13-ps3	ribosomal protein L13, pseudogene 3	pseudogene	.	3646682	.	2.03848	2.21558	0.0407303	0.648838	2.64057	2.0105	2.35958	1.88804	3.67409	2.06982	1.92858	2.03308	164	106	351	125	111	131	5.99004	3.77505	14.1377	4.51792	3.7335	4.23713	10.3262	6.9384	20.9215	8.10372	7.11159	7.57554
668239	gene-Rps13-ps5	Rps13-ps5	ribosomal protein S13, pseudogene 5	pseudogene	.	3650602	.	2.1982	1.03888	0.0380025	0.633972	1.78824	1.16033	1.6045	1.15266	2.60756	1.45413	0.933811	1.09304	81	48	152	68	36	48	3.94809	2.26663	8.17972	3.30724	1.59994	2.0949	6.8061	4.16597	12.1047	5.93215	3.04758	3.74546
668662	XR_003950185	Gm9292	predicted gene 9292	misc_RNA	.	3647448	.	-2.48113	-0.666593	0.0202434	0.535465	0.399712	0.839253	0.588736	0.267684	0.342717	0.596207	0.75081	1.17074	20	8	8	20	27	53	0.394152	0.144714	0.180261	0.402141	0.511404	0.962084	0.679477	0.265978	0.266757	0.721314	0.974125	1.7201
668917	NR_033459	Zfp133-ps	zinc finger protein 133, pseudogene	transcribed_pseudogene	.	2176612	.	2.65435	-1.21529	0.0201744	0.535465	0.621764	0.271876	0.892724	0.384945	0.587622	0.328685	0.295816	0.191125	34	12	15	10	9	6	0.799002	0.271863	0.380116	0.223695	0.185263	0.112475	1.3774	0.499673	0.56251	0.401239	0.352889	0.201094
672959	gene-Rps12l1	Rps12l1	ribosomal protein S12-like 1	pseudogene	.	3783241	.	2.00542	2.28245	0.031481	0.615635	2.76103	2.05812	2.67628	2.03881	3.56801	2.356	1.87985	1.9385	214	122	324	161	106	120	11.065	6.13375	18.4255	8.23555	5.03649	5.49674	19.0749	11.2736	27.2668	14.772	9.59352	9.82761
674921	gene-Gm13623	Gm13623	.	pseudogene	.	3649578	.	3.787	-2.70569	0.0278732	0.592843	0.219479	0.0580627	0.294862	0.140041	0.223533	0.0364497	0.0711766	0.0665618	9	4	5	1	2	2	0.331867	0.118074	0.183763	0.002189	0.042766	0.036213	0.572105	0.217016	0.27194	0.003927	0.081461	0.064746
677289	NR_033261	Prr33	proline rich 33	lncRNA	.	3642289	.	2.79841	0.949051	0.0223669	0.554165	1.7666	0.934405	1.14367	1.46384	2.69229	1.51996	0.772328	0.510923	48	69	163	73	28	18	0.541246	0.760516	2.0409	0.818245	0.290198	0.178653	0.933053	1.3978	3.0202	1.46767	0.552771	0.319413
100038410	NR_033455	Gm10536	predicted gene 10536	lncRNA	.	3642440	.	2.65822	-1.58553	0.0397278	0.640492	0.501542	0.200646	0.40877	0.384945	0.710912	0.206044	0.0360272	0.359867	13	12	19	6	1	12	0.078286	0.068411	0.122511	0.033305	0.003041	0.061333	0.134958	0.125736	0.181296	0.059739	0.005792	0.109658
100038969	gene-Rps12-ps18	Rps12-ps18	.	pseudogene	.	3782928	.	3.22222	0.0420494	0.00940091	0.378877	1.20532	0.552593	1.04142	0.544698	2.02986	0.644235	0.410043	0.6035	42	18	92	22	13	22	2.60867	1.09493	6.31282	1.32398	0.697129	1.19049	4.49708	2.01243	9.34195	2.3748	1.32789	2.12847
100038978	gene-Rps12-ps17	Rps12-ps17	ribosomal protein S12, pseudogene 17	pseudogene	.	3643968	.	3.0909	0.695426	0.00881879	0.370048	1.58702	0.820309	1.47972	0.755377	2.52595	0.922609	0.614491	0.923827	71	27	142	35	21	38	3.64887	1.35246	8.03896	1.75008	0.998096	1.73601	6.29027	2.48576	11.8964	3.1391	1.90118	3.10381
100039316	gene-Gm9843	Gm9843	predicted gene 9843	pseudogene	.	3708621	.	2.09203	4.7005	0.00830648	0.355829	4.95565	4.1513	4.65614	4.18803	6.02279	4.2528	4.0794	4.1217	961	676	1910	706	629	695	48.6847	33.3251	106.621	35.4997	29.5457	31.2719	83.9275	61.2501	157.783	63.6752	56.2788	55.9109
100039355	gene-Rps16-ps2	Rps16-ps2	ribosomal protein S16, pseudogene 2	pseudogene	.	3704259	.	2.42488	4.40354	0.00573811	0.295929	4.63629	3.73147	4.20642	3.78053	5.92192	3.90897	3.59099	3.69445	693	500	1779	548	437	506	32.1713	22.5967	91.0282	25.2317	18.7975	20.857	55.4601	41.5318	134.707	45.2577	35.8056	37.2901
100039532	gene-Gm10029	Gm10029	.	pseudogene	.	3641706	.	2.06692	0.549272	0.049155	0.675887	1.4794	0.933138	1.42662	0.958222	2.05335	1.15586	0.68426	0.959295	67	37	94	48	24	40	3.8874	2.07421	6.02718	2.7497	1.26794	2.06411	6.70148	3.81231	8.91925	4.93209	2.41517	3.69041
100039731	XR_868574	Gm10051	predicted pseudogene 10051	transcribed_pseudogene	.	3641791	.	2.19007	2.56509	0.0290277	0.596813	2.94436	2.20277	2.48824	2.26982	4.07501	2.55755	2.16657	1.88418	183	150	473	191	138	114	9.41286	7.51746	26.8893	9.74245	6.55839	5.20733	16.2268	13.8168	39.7918	17.4749	12.4924	9.31016
100039828	gene-Rps12-ps6	Rps12-ps6	ribosomal protein S12, pseudogene 6	pseudogene	.	3643035	.	2.84377	-0.746817	0.0250702	0.581696	0.802336	0.36402	0.659485	0.327505	1.42002	0.414275	0.265788	0.411997	23	10	50	13	8	14	1.15185	0.465475	2.80234	0.629216	0.347724	0.616845	1.98566	0.855524	4.14702	1.12862	0.662347	1.10285
100039863	NM_001164046,NM_001199962,NM_001199963,XM_006537497,XM_017319875,XM_030252990,XM_030252991,XM_030252992,XM_030252993,XR_003954852,XR_003954853	Gm13306	predicted gene 13306	protein_coding	NP_001157518.1;NP_001186891.1;NP_001186892.1;XP_006537560.1;XP_017175364.1;XP_030108850.1;XP_030108851.1;XP_030108852.1;XP_030108853.1	3713752	.	2.21077	0.540091	0.0386095	0.636243	1.45137	0.905924	2.12139	0.776994	1.45572	0.883125	0.875352	0.959295	133	28	52	33	33	40	5.82137	0.823781	2.30396	1.08533	0.909406	1.21889	10.0355	1.51408	3.40949	1.94675	1.73224	2.17926
100039924	gene-Rps13-ps2	Rps13-ps2	ribosomal protein S13, pseudogene 2	pseudogene	.	3704295	.	2.0779	2.83945	0.0136055	0.450628	3.28857	2.47773	3.02782	2.75145	4.08644	2.75092	2.28358	2.39869	284	225	477	224	153	181	13.9124	10.7484	25.7846	10.894	6.94815	7.89807	23.9835	19.7551	38.157	19.5403	13.2349	14.1209
100040471	gene-Gm2792	Gm2792	predicted gene 2792	pseudogene	.	3780960	.	-2.37181	1.34212	0.030765	0.609458	1.1681	2.15774	1.16003	1.92724	0.417032	2.00693	2.13369	2.3326	49	110	10	118	134	171	0.383749	0.853553	0.080043	0.926062	0.987926	1.20703	0.661544	1.5688	0.11845	1.66106	1.88181	2.15804
100040519	gene-Mrpl23-ps1	Mrpl23-ps1	mitichondrial ribosomal protein L23, pseudogene 1	pseudogene	.	3650679	.	2.50974	1.29897	0.0195208	0.524645	1.95347	1.2508	1.56819	1.27924	3.01297	1.35659	1.1951	1.20069	78	56	211	61	51	55	3.55059	2.51044	10.673	2.77619	2.16725	2.24585	6.12085	4.61408	15.7943	4.97961	4.1282	4.01534
100040543	gene-Gm2830	Gm2830	.	pseudogene	.	3781002	.	5.20585	1.01511	0.000111688	0.0257762	1.90801	0.710448	1.4927	1.24862	2.98271	0.690716	0.590464	0.850164	72	54	206	24	20	34	3.56719	2.62826	11.3155	1.14171	0.885353	1.49205	6.14947	4.83064	16.7451	2.04787	1.68643	2.66763
100040812	gene-Gm2981	Gm2981	predicted gene 2981	pseudogene	.	3781159	.	-2.35375	-1.31354	0.0359024	0.628906	0.258104	0.566572	0.324194	0.356511	0.0936084	0.414275	0.75081	0.53463	10	11	2	13	27	19	0.360015	0.369901	0.043012	0.457288	0.903284	0.584202	0.620629	0.679863	0.06365	0.820231	1.72058	1.04449
100040835	gene-Gm2991	Gm2991	predicted pseudogene 2991	pseudogene	.	3781169	.	2.19438	-0.219445	0.0462929	0.670883	1.03718	0.587844	0.83276	0.688511	1.59028	0.690716	0.382323	0.690492	31	24	60	24	12	26	1.06404	0.774892	2.23719	0.81238	0.363011	0.778821	1.8343	1.42422	3.31068	1.45715	0.691465	1.39245
100041230	NM_001195421	Hist1h4m	histone cluster 1, H4m	protein_coding	NP_001182350.1	2448441	.	2.70895	-1.91479	0.0272664	0.591562	0.398166	0.156903	0.435895	0.236816	0.521786	0.140579	0.139006	0.191125	14	7	13	4	4	6	0.86619	0.394499	0.906321	0.230383	0.201959	0.292632	1.49322	0.725073	1.34121	0.413235	0.384692	0.523196
100041484	gene-Gm15361	Gm15361	predicted pseudogene 15361	pseudogene	.	3642247	.	-2.29055	-0.0246699	0.0111619	0.417282	0.640735	1.18413	0.726925	0.544698	0.650584	0.998475	1.1465	1.40742	26	18	17	39	48	70	0.454731	0.30715	0.327016	0.685375	0.788766	1.09552	0.78391	0.56453	0.483931	1.22935	1.50245	1.95867
100041500	gene-Gm10146	Gm10146	predicted gene 10146	pseudogene	.	3704367	.	2.14734	1.44822	0.0490643	0.675887	2.03786	1.4166	1.77351	1.30922	3.03083	1.76772	1.1951	1.28697	96	58	214	94	51	61	5.40148	3.18387	13.3158	5.25153	2.62531	3.06654	9.31161	5.85183	19.7053	9.41959	5.00071	5.48264
100041576	NR_027993	Gm3414	predicted gene 3414	lncRNA	.	3781592	.	-3.32953	0.592161	0.00835315	0.357	0.700204	1.5923	0.294862	0.642148	1.1636	1.83134	2.13369	0.811872	9	22	37	100	134	32	0.026071	0.068512	0.128925	0.320112	0.401042	0.09014	0.044944	0.125922	0.190789	0.574181	0.763906	0.16116
100041581	NM_001099323,NM_001355408,XM_006537508	Zkscan16	zinc finger with KRAB and SCAN domains 16	protein_coding	NP_001092793.1;NP_001342337.1;XP_006537571.1	3510405	.	2.33734	-1.38671	0.0318986	0.618616	0.538572	0.259534	0.539567	0.733431	0.342717	0.237696	0.235122	0.305784	18	26	8	7	7	10	0.061545	0.08619	0.028466	0.021649	0.020777	0.030581	0.106098	0.158413	0.042125	0.038831	0.039576	0.054677
100041835	gene-Gm10039	Gm10039	predicted pseudogene 10039	pseudogene	.	3704382	.	2.15679	1.40167	0.0345224	0.625103	2.03024	1.40315	1.41303	1.71965	2.95803	1.51996	1.40252	1.28697	66	90	202	73	65	61	2.2543	2.9705	7.57677	2.44978	2.04348	1.84206	3.88618	5.45966	11.2124	4.39414	3.89244	3.29342
100042319	gene-Gm3788	Gm3788	predicted gene 3788	pseudogene	.	3781961	.	2.67104	1.13454	0.0242162	0.572962	1.7946	1.11608	1.35737	1.04986	2.97658	1.32747	1.04407	0.976707	62	42	205	59	42	41	3.30744	2.16752	12.1183	3.12072	2.09175	1.94105	5.70168	3.98381	17.9331	5.59759	3.98438	3.47039
100042335	gene-Rps15a-ps5	Rps15a-ps5	.	pseudogene	.	3642245	.	2.61246	-1.40567	0.0266702	0.587603	0.55735	0.241745	0.381125	0.412829	0.878094	0.298989	0.235122	0.191125	12	13	25	9	7	6	0.654169	0.6834	1.52506	0.487467	0.35113	0.294967	1.12772	1.25606	2.25684	0.874362	0.668834	0.52737
100042514	NM_001309382	Sprr2a3	small proline-rich protein 2A3	protein_coding	NP_001296311.1	3845028	.	2.7648	2.75424	0.000164985	0.034615	3.38905	2.1767	3.59532	2.83111	3.74072	2.1301	1.97572	2.42429	440	240	369	132	116	185	13.2186	7.03065	12.2289	3.93425	3.2185	4.92174	22.7876	12.9221	18.0969	7.0568	6.13062	8.79956
100042670	gene-Rpl28-ps1	Rpl28-ps1	ribosomal protein L28, pseudogene 1	pseudogene	.	3705349	.	2.09255	4.45316	0.0111649	0.417282	4.69975	3.91627	4.41164	3.88625	5.80137	4.06928	3.83291	3.84662	805	541	1634	617	524	567	41.6002	27.2017	93.0387	31.6367	25.1107	26.0244	71.7145	49.9955	137.682	56.7462	47.8309	46.5289
100043070	XR_373448,XR_373449	Gm4208	predicted gene 4208, transcript variant X2	lncRNA	.	3782384	.	2.80149	-0.987779	0.0305095	0.607388	0.685773	0.301264	1.20803	0.327505	0.521786	0.237696	0.203789	0.462308	52	10	13	7	6	16	1.13919	0.21769	0.302114	0.142176	0.116662	0.305704	1.96385	0.400106	0.44708	0.255019	0.222219	0.546566
100043215	gene-Rpl36-ps3	Rpl36-ps3	ribosomal protein L36, pseudogene 3	pseudogene	.	3642480	.	2.95099	-0.629314	0.0258072	0.584731	0.847991	0.384014	0.704793	0.297904	1.54128	0.521027	0.325232	0.305784	25	9	57	17	10	10	1.55821	0.52236	3.98896	1.06784	0.565362	0.55631	2.6862	0.960076	5.90303	1.91536	1.07691	0.994625
100043265	gene-Gm4325	Gm4325	predicted gene 4325	pseudogene	.	3782506	.	2.84889	-1.4452	0.0238423	0.570506	0.536139	0.213401	0.853026	0.267684	0.487707	0.0720011	0.235122	0.333079	32	8	12	2	7	11	1.25067	0.302173	0.47527	0.077819	0.237612	0.352507	2.15603	0.555382	0.703323	0.139583	0.452604	0.630246
100043712	gene-Gm9844	Gm9844	predicted pseudogene 9844	pseudogene	.	3704288	.	2.7607	2.1675	0.0146731	0.465953	2.56025	1.74595	2.2026	1.55424	3.92391	1.96026	1.6894	1.58821	143	76	423	113	88	85	7.69181	3.94611	25.0576	6.03977	4.38265	4.04712	13.2599	7.2528	37.0812	10.8335	8.3481	7.23583
100043787	gene-Rpl36a-ps1	Rpl36a-ps1	ribosomal protein L36A, pseudogene 1	pseudogene	.	3642585	.	2.34618	1.63093	0.0124499	0.433704	2.2758	1.49551	2.05296	1.6743	3.10014	1.63139	1.36051	1.49462	125	86	226	82	62	77	6.64804	4.46424	13.2657	4.30133	3.05752	3.63227	11.4605	8.20509	19.6312	7.71523	5.82397	6.49411
100045778	NM_001220499	Rnf223	ring finger 223	protein_coding	NP_001207428.1	3588193	.	-3.10684	3.71935	0.000149403	0.0328383	2.81212	4.26354	2.25685	2.78917	3.39033	3.56667	4.99664	4.22731	150	232	283	424	1223	751	2.49308	3.74647	5.17514	6.99947	18.8621	11.0924	4.29782	6.88586	7.65837	12.5548	35.9286	19.832
100303744	NM_001164787	Sprr2a2	small proline-rich protein 2A2	protein_coding	NP_001158259.1	3845026	.	2.65477	5.82525	2.36238e-06	0.00188686	6.31764	4.98622	6.84123	5.79337	6.31832	4.86267	4.83221	5.26379	4511	2137	2351	1098	1087	1585	32.6166	15.0495	18.7244	7.87224	7.2825	10.1755	56.2277	27.6604	27.709	14.1203	13.8717	18.1927
100417726	gene-Gm18787	Gm18787	predicted gene, 18787	pseudogene	.	5010972	.	2.76475	-2.25307	0.0340635	0.622687	0.300854	0.115066	0.381125	0.297904	0.223533	0.206044	0.10549	0.0336647	12	9	5	6	3	1	0.35056	0.255781	0.167863	0.157007	0.075517	0.024758	0.604329	0.470116	0.24841	0.281622	0.143845	0.044266
100502829	NR_040427	Gm9899	predicted gene 9899	lncRNA	.	3708711	.	2.5237	-0.905132	0.0266695	0.587603	0.737579	0.345469	1.05897	0.384945	0.768819	0.521027	0.265788	0.249593	43	12	21	17	8	8	0.226205	0.061385	0.121742	0.088542	0.03652	0.036381	0.389955	0.112824	0.180159	0.158816	0.069564	0.065046
100502940	NM_001195681,XM_006509895,XM_006509896,XM_011242373,XM_011242374,XM_011242375	Colca2	COLCA2 homolog	protein_coding	NP_001182610.1;XP_006509958.1;XP_006509959.1;XP_011240675.1;XP_011240676.1;XP_011240677.1	2685530	.	2.50437	-0.967212	0.0131681	0.445278	0.729009	0.332254	0.812205	0.755377	0.619446	0.268668	0.265788	0.462308	30	27	16	8	8	16	0.571918	0.509365	0.348111	0.157941	0.148413	0.274494	0.985929	0.936192	0.515149	0.283296	0.282698	0.490766
100503495	NR_073014,NR_073015	A930016O22Rik	RIKEN cDNA A930016O22 gene	lncRNA	.	3605623	.	2.40649	-0.718321	0.0332067	0.620151	0.812887	0.410246	0.46252	0.688511	1.28763	0.328685	0.515885	0.386167	15	24	43	10	17	13	0.147512	0.227264	0.471402	0.090124	0.149662	0.11429	0.254295	0.417703	0.697599	0.161653	0.285078	0.204338
100503636	NR_040577	1700123M08Rik	RIKEN cDNA 1700123M08 gene	lncRNA	.	1923915	.	2.16905	-0.209224	0.0446079	0.664432	1.04792	0.595302	1.05897	0.594246	1.49055	0.596207	0.43724	0.752458	43	20	54	20	14	29	1.01814	0.461492	1.40831	0.461828	0.306573	0.614941	1.75517	0.848205	2.08407	0.828373	0.583962	1.09945
100503924	NM_001357661	Fcor	Foxo1 corepressor	protein_coding	NP_001344590.1	1915484	.	2.22092	1.4613	0.0344431	0.625103	2.13955	1.35986	1.75209	1.75276	2.91379	1.96026	1.02627	1.09304	94	93	195	113	41	48	5.63457	5.47055	12.9447	6.73548	2.25067	2.53987	9.71342	10.0547	19.1561	12.0813	4.28709	4.54103
100504486	NR_045032	Gdap10	ganglioside-induced differentiation-associated-protein 10	lncRNA	.	1338008	.	-2.38835	-1.70763	0.0369895	0.63118	0.19591	0.437756	0.138534	0.267684	0.181511	0.468638	0.382323	0.462308	4	8	4	15	12	16	0.035953	0.070126	0.04011	0.127053	0.099588	0.126465	0.06198	0.128888	0.059356	0.227893	0.189696	0.226106
100504637	NR_045068	Gm20324	predicted gene, 20324	lncRNA	.	5012509	.	2.25543	-1.42372	0.0331956	0.620151	0.534898	0.257836	0.488662	0.594246	0.521786	0.268668	0.171761	0.333079	16	20	13	8	5	11	0.358381	0.442589	0.326651	0.164354	0.091143	0.21163	0.617813	0.813461	0.483391	0.294799	0.173609	0.378373
100534365	gene-LOC100534365	LOC100534365	armadillo repeat containing, X-linked 3 pseudogene	pseudogene	.	.	.	-3.1479	-2.39581	0.0274077	0.591846	0.0850175	0.27025	0.171184	0.0363052	0.0475633	0.386306	0.203789	0.220656	5	1	1	12	6	7	0.079487	0.017204	0.01262	0.209871	0.098105	0.103467	0.137028	0.031621	0.018676	0.376442	0.186871	0.184989
100861753	NM_001302966,XM_011244608,XM_030247078,XM_030247079	Gm21188	predicted gene, 21188	protein_coding	NP_001289895.1;XP_011242910.1;XP_030102938.1;XP_030102939.1	5434543	.	3.89661	-2.09086	0.00350367	0.233707	0.379191	0.103244	0.264923	0.384945	0.487707	0.0720011	0.139006	0.0987254	8	12	12	2	4	3	0.102646	0.141006	0.181481	0.027796	0.05212	0.035368	0.17695	0.259164	0.268563	0.049858	0.099279	0.063235
100862085	XM_011245290,XM_011245291,XM_011245293,XM_011245294,XM_011245296,XM_011245297,XM_011245298,XM_011245299,XM_011245300,XM_011245301,XM_011245302,XM_030248111,XR_001781314,XR_001781315,XR_003950916,XR_874771,XR_874773	Gm16867	predicted gene, 16867, transcript variant X17	protein_coding	XP_011243592.1;XP_011243593.1;XP_011243595.1;XP_011243596.1;XP_011243598.1;XP_011243599.1;XP_011243600.1;XP_011243601.1;XP_011243602.1;XP_011243603.1;XP_011243604.1;XP_030103971.1	4439791	.	-2.14331	-0.678273	0.0358968	0.628906	0.43229	0.823176	0.636285	0.356511	0.304073	0.667663	0.989993	0.811872	22	11	7	23	39	32	0.20383	0.06465	0.046895	0.138027	0.221765	0.172428	0.351382	0.118825	0.069398	0.247578	0.422419	0.308283
101055987	XM_006515297	Gm29758	predicted gene, 29758	protein_coding	XP_006515360.4	5588917	.	-3.19584	-0.693261	0.000829061	0.102046	0.337737	0.886254	0.324194	0.384945	0.304073	0.779412	0.835021	1.04433	10	12	7	28	31	45	0.178449	0.214717	0.135662	0.541395	0.558618	0.775846	0.307628	0.394641	0.200757	0.971091	1.06406	1.38713
102465959	NR_105744,rna-Mir6236	Mir6236	microRNA 6236	miRNA	.	5530929	.	2.44389	3.53181	0.00311701	0.224802	3.92588	2.93415	3.83832	3.05553	4.8838	3.1631	2.86718	2.77219	528	287	851	311	249	247	127.99	67.8872	228.741	75.2311	55.9658	53.5362	220.642	124.774	338.499	134.941	106.604	95.7172
102631887	NR_153779	Gm30108	predicted gene, 30108	lncRNA	.	5589267	.	2.51636	-1.08798	0.0204006	0.537312	0.677137	0.307821	0.636285	0.440185	0.95494	0.441713	0.203789	0.277962	22	14	28	14	6	9	1.25307	0.752057	1.76136	0.797933	0.29551	0.449627	2.16017	1.38225	2.60653	1.43124	0.56289	0.803886
102631932	XR_001782201,XR_385529	Gm30139	predicted gene, 30139, transcript variant X1	lncRNA	.	5589298	.	-3.41452	-1.73254	0.00465149	0.271687	0.144074	0.464646	0.070929	0.267684	0.0936084	0.546525	0.410043	0.437371	2	8	2	18	13	15	0.010516	0.039499	0.010782	0.090181	0.062845	0.06747	0.018128	0.072597	0.015956	0.161756	0.119708	0.120629
102631997	XR_389240,XR_389241,XR_389242,XR_880373	Gm12589	predicted gene 12589, transcript variant X3	lncRNA	.	3650371	.	-2.26175	1.15948	0.038356	0.635298	1.21925	1.8208	1.20803	1.08495	1.36476	1.31269	2.82146	1.32825	52	44	47	58	240	64	1.79772	1.72226	1.80837	2.39418	9.19657	2.28666	3.09909	3.16545	2.6761	4.2944	17.5177	4.08831
102632377	XR_387640	Gm30466	predicted gene, 30466	lncRNA	.	5589625	.	2.50676	-1.31576	0.0332193	0.620151	0.556935	0.260247	0.853026	0.594246	0.223533	0.298989	0.203789	0.277962	32	20	5	9	6	9	0.216055	0.132453	0.030044	0.059516	0.036825	0.05232	0.372456	0.243443	0.044461	0.106754	0.070145	0.093543
102632394	XR_386302	Gm26910	predicted gene, 26910	lncRNA	.	5477404	.	2.31897	-0.683276	0.0284262	0.595049	0.830087	0.424615	1.09345	0.467031	0.929777	0.298989	0.463934	0.510923	45	15	27	9	15	18	0.447226	0.140746	0.287806	0.082934	0.138026	0.156212	0.770972	0.258685	0.425907	0.148757	0.262913	0.279291
102632874	XR_382086,XR_873144	Gm30836	predicted gene, 30836, transcript variant X1	lncRNA	.	5589995	.	-4.11468	-2.15163	0.00771016	0.341373	0.0901516	0.345795	0.105127	0.0717192	0.0936084	0.521027	0.325232	0.191125	3	2	2	17	10	6	0.050872	0.041189	0.04659	0.342925	0.182291	0.112324	0.087697	0.075703	0.068946	0.615099	0.347229	0.200823
102633204	XR_380940	Gm31091	predicted gene, 31091	lncRNA	.	5590250	.	-3.08445	-1.99384	0.0220986	0.553605	0.13346	0.369395	0.105127	0.0717192	0.223533	0.206044	0.490144	0.411997	3	2	5	6	16	14	0.036476	0.014863	0.076528	0.073085	0.200302	0.172518	0.062881	0.027318	0.113249	0.131091	0.381536	0.308445
102633437	NR_153820	Chrna1os	cholinergic receptor, nicotinic, alpha polypeptide 1 (muscle), opposite strand	lncRNA	.	3651120	.	2.43163	-0.388003	0.0137952	0.454013	1.00701	0.493025	0.853026	0.900306	1.26768	0.268668	0.541176	0.669231	32	34	42	8	18	25	1.65447	1.70075	2.3738	0.381756	0.843423	1.1137	2.85213	3.1259	3.51285	0.68475	1.60656	1.99118
102633831	XR_380248,XR_871584	Gm31562	predicted gene, 31562, transcript variant X1	lncRNA	.	5590721	.	-2.26593	0.743937	0.0246614	0.578142	0.984481	1.61123	0.748722	1.08495	1.11977	1.07055	2.26851	1.49462	27	44	35	43	151	77	0.199019	0.313785	0.283022	0.313271	1.03761	0.504486	0.343088	0.576725	0.418827	0.56191	1.97645	0.901968
102634451	gene-Ndufab1-ps	Ndufab1-ps	.	pseudogene	.	4936891	.	2.92827	-1.9517	0.0361982	0.631093	0.39335	0.142066	0.324194	0.205274	0.650584	0.140579	0.0360272	0.249593	10	6	17	4	1	8	0.455773	0.243307	0.886118	0.176176	0.015122	0.318437	0.785706	0.447189	1.31131	0.316004	0.028805	0.569332
102636000	XR_382274,XR_382276,XR_873311,XR_873312,XR_873313,XR_873314,XR_873316,XR_873317,XR_873318,XR_873319,XR_873320,XR_873322,XR_873323,XR_873324,XR_873325,XR_873326,XR_873327	Gm33195	predicted gene, 33195, transcript variant X12	lncRNA	.	5592354	.	2.27119	-0.10725	0.0277084	0.592843	1.1484	0.591102	1.07632	1.29431	1.07457	0.414275	0.382323	0.976707	44	57	33	13	12	41	0.311205	0.423714	0.353514	0.096515	0.074595	0.304442	0.536485	0.778769	0.523144	0.173117	0.142089	0.544311
102636262	NR_155535	Gm20544	predicted gene 20544	lncRNA	.	5142009	.	2.10698	0.997937	0.0119512	0.426442	1.86262	1.16201	1.81543	1.73077	2.04165	1.41313	1.09619	0.976707	100	91	93	65	45	41	0.947235	0.836065	0.964372	0.612129	0.391314	0.338784	1.63294	1.53665	1.42712	1.09797	0.745377	0.60571
102636551	gene-LOC102636551	LOC102636551	gamma-secretase subunit PEN-2 pseudogene	pseudogene	.	.	.	2.40355	-0.662523	0.0350167	0.625399	0.829088	0.425956	0.682317	0.440185	1.36476	0.441713	0.325232	0.510923	24	14	47	14	10	18	0.93084	0.51955	2.05064	0.518524	0.340193	0.615687	1.60467	0.954913	3.03462	0.930069	0.648	1.10078
102636700	XR_379632	LOC102636700	uncharacterized LOC102636700	lncRNA	.	.	.	2.55156	-0.34705	0.00794116	0.347459	1.04407	0.491991	0.912171	1.0139	1.20614	0.735746	0.354059	0.386167	35	40	39	26	11	13	0.172631	0.197189	0.215906	0.126186	0.047931	0.057842	0.297599	0.362425	0.319506	0.226337	0.091299	0.103416
102637213	XR_001780924,XR_001780925,XR_001780926,XR_001780927,XR_382293,XR_873332,XR_873333,XR_873334	Gm34084	predicted gene, 34084, transcript variant X1	lncRNA	.	5593243	.	3.35647	-0.56859	0.0162741	0.487481	0.921642	0.350372	0.588736	0.618396	1.55779	0.667663	0.10549	0.277962	20	21	58	23	3	9	0.470662	0.461916	1.71438	0.767543	0.052393	0.211568	0.811374	0.848984	2.53701	1.37673	0.099799	0.378261
102637233	XR_389733,XR_389735	Gm34102	predicted gene, 34102, transcript variant X1	lncRNA	.	5593261	.	3.37966	-1.88941	0.0075352	0.338497	0.413852	0.134294	0.564361	0.412829	0.264365	0.140579	0.0711766	0.191125	19	13	6	4	2	6	0.33195	0.21572	0.112225	0.062987	0.033588	0.084432	0.572248	0.396485	0.166075	0.112979	0.063979	0.150956
102637300	XR_377567,XR_377568	Gm34147	predicted gene, 34147, transcript variant X1	lncRNA	.	5593306	.	3.07111	-1.50069	0.0150756	0.471189	0.53111	0.194335	0.791353	0.384945	0.417032	0.206044	0.0711766	0.305784	29	12	10	6	2	10	0.493138	0.171873	0.179323	0.080687	0.027054	0.12793	0.850121	0.315894	0.265369	0.144726	0.051533	0.228725
102637557	XR_377937,XR_869332,XR_869333,XR_869334,XR_869335	Gm34335	predicted gene, 34335, transcript variant X1	lncRNA	.	5593494	.	-2.85402	-0.705093	0.00530754	0.286723	0.364495	0.852857	0.40877	0.267684	0.417032	1.12234	0.855328	0.580906	13	8	10	46	32	21	0.119648	0.06348	0.083923	0.477113	0.240362	0.151905	0.206261	0.116675	0.124192	0.85579	0.457842	0.27159
102637787	XR_003948834,XR_003948835,XR_003948836,XR_003948837,XR_003948838,XR_003948839,XR_003948840,XR_003948841,XR_003948842,XR_003948843,XR_003948844,XR_003948845,XR_003948846,XR_003948847,XR_003948848,XR_380174	Gm26740	predicted gene, 26740, transcript variant X3	lncRNA	.	5477234	.	2.37358	-1.5938	0.0377239	0.631488	0.485524	0.221433	0.488662	0.412829	0.55508	0.298989	0.235122	0.130188	16	13	14	9	7	4	0.077719	0.064527	0.049232	0.062434	0.033604	0.023771	0.13398	0.118597	0.072854	0.111987	0.064008	0.0425
102637845	XR_001780627,XR_872825	Gm34552	predicted gene, 34552, transcript variant X1	lncRNA	.	5593711	.	2.48281	-1.19099	0.0180899	0.51671	0.636078	0.290773	0.435895	0.594246	0.878094	0.268668	0.354059	0.249593	14	20	25	8	11	8	0.125436	0.177716	0.255092	0.072947	0.192652	0.060523	0.216238	0.326635	0.377495	0.130844	0.366965	0.108208
102638179	XR_375182	Gm34805	predicted gene, 34805	lncRNA	.	5593964	.	2.27055	-0.897744	0.0192872	0.523675	0.746144	0.375511	0.83276	0.665516	0.740156	0.386306	0.354059	0.386167	31	23	20	12	11	13	0.69724	0.499372	0.508653	0.261525	0.232788	0.255382	1.20197	0.917826	0.752724	0.469094	0.443416	0.456596
102638354	XR_003951481,XR_384450	Gm34939	predicted gene, 34939, transcript variant X1	lncRNA	.	5594098	.	-2.27355	-0.311106	0.0373204	0.631488	0.505921	1.02749	0.539567	0.839967	0.138229	0.941952	1.09619	1.04433	18	31	3	36	45	45	0.247829	0.424892	0.03462	0.51227	0.603125	0.571413	0.427232	0.780935	0.051232	0.918851	1.14884	1.02163
102638470	XR_871161	Gm35025	predicted gene, 35025	lncRNA	.	5594184	.	-3.25793	-1.75252	0.0150045	0.470687	0.152571	0.443343	0.070929	0.205274	0.181511	0.206044	0.56603	0.557954	2	6	4	6	19	20	0.017799	0.051149	0.034559	0.050355	0.156287	0.151912	0.030683	0.09401	0.051141	0.090321	0.297696	0.271604
102638814	XR_003952249	Gm35290	predicted gene, 35290	lncRNA	.	5594449	.	2.72663	0.139588	0.0068306	0.320085	1.32991	0.633069	1.22368	1.06751	1.69853	0.644235	0.895103	0.359867	53	43	67	22	34	12	0.282873	0.221481	0.396088	0.116211	0.16672	0.052878	0.487645	0.407073	0.586146	0.208445	0.31757	0.094541
102639573	XR_003951455,XR_384461,XR_875668,XR_875669,XR_875670,XR_875671,XR_875672,XR_875673,XR_875674	Gm35853	predicted gene, 35853, transcript variant X8	lncRNA	.	5595012	.	2.92758	2.32634	0.00334377	0.229081	2.82451	1.80919	3.93892	2.56522	1.9694	1.61943	1.80874	1.9994	569	193	87	81	99	127	5.03835	1.52836	0.766783	0.710302	0.95143	0.919748	8.6856	2.80907	1.13472	1.27406	1.81229	1.64441
102639958	XR_001784889	Gm19610	predicted gene, 19610	lncRNA	.	5011795	.	-2.54758	1.08437	0.00476266	0.273893	1.08578	1.94311	1.44008	0.939174	0.878094	1.55807	2.40564	1.8656	68	36	25	76	170	112	1.3085	0.671359	0.520849	1.45087	3.03439	1.91994	2.25572	1.23393	0.770772	2.6024	5.77993	3.43265
102640560	NR_152768,NR_152769	Gm36595	predicted gene, 36595	lncRNA	.	5595754	.	2.39989	-0.893403	0.0194756	0.524645	0.758704	0.361703	0.726925	0.594246	0.95494	0.237696	0.410043	0.437371	26	20	28	7	13	15	0.322044	0.240308	0.388277	0.084779	0.146834	0.159906	0.555171	0.441676	0.574588	0.152066	0.279691	0.285894
102640742	NR_155437	Gm36738	predicted gene, 36738	lncRNA	.	5595897	.	3.17105	-0.450064	0.00751283	0.338497	0.993548	0.404207	1.00566	0.519271	1.45572	0.546525	0.203789	0.462308	40	17	52	18	6	16	2.78433	1.09111	3.94729	1.23709	0.367613	0.944105	4.79991	2.00541	5.84136	2.21895	0.70023	1.68796
102640835	XR_391212	Gm36809	predicted gene, 36809	lncRNA	.	5595968	.	3.04082	-1.81278	0.0275868	0.592843	0.433018	0.156677	0.539567	0.140041	0.619446	0.268668	0.0711766	0.130188	18	4	16	8	2	4	1.02641	0.220238	1.01996	0.419328	0.074093	0.194028	1.76943	0.404789	1.50938	0.752142	0.141133	0.346902
105242444	XR_003955232	Gm38709	predicted gene, 38709	lncRNA	.	5621594	.	2.28302	-0.985863	0.0432743	0.663414	0.703998	0.347799	0.588736	0.519271	1.00399	0.328685	0.203789	0.510923	20	17	30	10	6	18	0.027235	0.022085	0.044119	0.013535	0.007493	0.021506	0.046951	0.040592	0.065288	0.024278	0.014272	0.038451
105242706	XR_869220	Gm38850	predicted gene, 38850	lncRNA	.	5621735	.	-4.40388	-0.268494	0.000194741	0.03827	0.339811	1.16366	0.381125	0.544698	0.0936084	0.922609	1.22662	1.34175	12	18	2	35	53	65	0.031611	0.048336	0.006304	0.098363	0.139301	0.162773	0.054495	0.08884	0.009329	0.176432	0.265342	0.291021
105243152	XR_870285,XR_870286,XR_870287	Gm39151	predicted gene, 39151, transcript variant X3	lncRNA	.	5622036	.	2.47517	-1.15066	0.028827	0.596813	0.643718	0.299663	0.514339	0.412829	1.00399	0.414275	0.235122	0.249593	17	13	30	13	7	8	0.152345	0.115252	0.303035	0.11298	0.058273	0.065074	0.262627	0.211829	0.448443	0.20265	0.110998	0.116345
105243962	XR_865575	Gm39668	predicted gene, 39668	lncRNA	.	5622553	.	-2.47343	-0.627138	0.0164364	0.489461	0.401595	0.877152	0.381125	0.642148	0.181511	0.735746	1.00824	0.887466	12	22	4	26	40	36	0.113167	0.197998	0.042222	0.23849	0.349967	0.302342	0.195089	0.363912	0.062481	0.427776	0.666619	0.540557
105244062	XR_865890	Gm39742	predicted gene, 39742	lncRNA	.	5622627	.	-2.85072	-0.25869	0.0128901	0.441316	0.456418	1.08457	0.264923	0.839967	0.264365	0.735746	1.30254	1.21543	8	31	6	26	58	56	0.138992	0.57883	0.113072	0.50351	1.05165	0.975765	0.239608	1.06387	0.167328	0.903138	2.00318	1.74456
105244251	XR_866592	8030431J09Rik	RIKEN cDNA 8030431J09 gene	lncRNA	.	2444987	.	2.33233	-1.24567	0.0372662	0.631488	0.600372	0.28856	0.704793	0.327505	0.768819	0.206044	0.410043	0.249593	25	10	21	6	13	8	0.008744	0.003215	0.008149	0.001939	0.004247	0.002314	0.015074	0.005909	0.012059	0.003478	0.00809	0.004137
105244391	XR_867068,XR_867069,XR_867070	Gm40010	predicted gene, 40010, transcript variant X3	lncRNA	.	5622895	.	2.50183	-0.519573	0.00711328	0.326698	0.945449	0.453961	0.853026	0.798292	1.18503	0.468638	0.382323	0.510923	32	29	38	15	12	18	0.054102	0.053282	0.081222	0.02712	0.019348	0.029785	0.093268	0.097929	0.120196	0.048645	0.036854	0.053252
105244634	XR_867957	Gm12701	predicted gene 12701	lncRNA	.	3650875	.	4.29608	-0.505639	0.00337486	0.229081	0.979449	0.318074	0.931359	0.384945	1.62204	0.441713	0.382323	0.130188	36	12	62	14	12	4	0.027016	0.008521	0.05217	0.010195	0.008062	0.002651	0.046573	0.015661	0.077203	0.018286	0.015356	0.00474
105244959	XR_001780657,XR_872874,XR_872875	Gm40477	predicted gene, 40477, transcript variant X1	lncRNA	.	5623362	.	2.70622	-0.180181	0.0352352	0.627326	1.02733	0.538237	0.682317	0.493388	1.9063	0.713407	0.463934	0.437371	24	16	82	25	15	15	0.77013	0.523535	2.84925	0.756655	0.383255	0.40204	1.32763	0.962236	4.21643	1.3572	0.730026	0.718805
105245126	XR_871565	Gm40620	predicted gene, 40620	lncRNA	.	5623505	.	2.38604	-1.43733	0.0368029	0.63118	0.540327	0.24029	0.488662	0.544698	0.587622	0.237696	0.0711766	0.411997	16	18	15	7	2	14	0.3095	0.338573	0.333251	0.127965	0.035522	0.242504	0.533547	0.622283	0.493158	0.229528	0.067663	0.433573
105245913	XR_875137	Gm41293	predicted gene, 41293	lncRNA	.	5624178	.	-2.00209	0.933077	0.0427761	0.660347	1.15879	1.71444	1.14367	1.16911	1.1636	1.12234	2.31324	1.70773	48	49	37	46	157	96	0.676793	0.686397	0.579389	0.651018	2.08319	1.22718	1.16672	1.26157	0.857403	1.16772	3.96807	2.19408
105246577	XR_877861	Gm41848	predicted gene, 41848	lncRNA	.	5624733	.	-2.8646	-0.417207	0.00356987	0.233725	0.439819	1.00147	0.324194	0.440185	0.55508	0.903002	0.814425	1.28697	10	14	14	34	30	61	0.066443	0.097559	0.104934	0.240349	0.193808	0.388839	0.114542	0.17931	0.155285	0.43111	0.369166	0.695203
105246825	XM_030243894	Gm42049	predicted gene, 42049	protein_coding	XP_030099754.1	5624934	.	4.90377	-0.586363	0.00646156	0.30987	0.859887	0.280913	0.539567	0.173026	1.86707	0.298989	0.265788	0.277962	18	5	79	9	8	9	0.431557	0.111791	2.07049	0.196988	0.158969	0.192393	0.743961	0.205467	3.06399	0.353334	0.302804	0.343978
105247182	XR_003955287,XR_881488,XR_881489,XR_881490	Gm12974	predicted gene 12974, transcript variant X4	lncRNA	.	3650037	.	2.28728	-0.966204	0.0178469	0.512453	0.719137	0.356958	0.770195	0.618396	0.768819	0.328685	0.382323	0.359867	28	21	21	10	12	12	0.785853	0.556919	0.639923	0.263733	0.291824	0.302695	1.35473	1.02359	0.946983	0.473054	0.555867	0.541188
105734727	NM_001308449	Gm27021	predicted gene, 27021	protein_coding	NP_001295378.1	5504136	.	2.78219	-0.179928	0.00563318	0.29241	1.13613	0.521859	0.950295	0.900306	1.55779	0.521027	0.354059	0.690492	37	34	58	17	11	26	0.917963	0.822824	1.59953	0.427093	0.239666	0.581481	1.58248	1.51232	2.36705	0.766069	0.456516	1.03963
108167377	XR_001782471	LOC108167377	uncharacterized LOC108167377	lncRNA	.	.	.	-3.24202	-0.711378	0.00239236	0.192606	0.31969	0.871306	0.435895	0.384945	0.138229	0.596207	0.989993	1.02772	14	12	3	20	39	44	0.040402	0.033033	0.007978	0.058856	0.108689	0.116541	0.069649	0.060713	0.011807	0.105569	0.207032	0.208363
108167513	XR_001778377	Gm46027	predicted gene, 46027	lncRNA	.	5825664	.	3.67425	-2.55379	0.0219253	0.552261	0.247045	0.0699131	0.203112	0.356511	0.181511	0.0720011	0.0711766	0.0665618	6	11	4	2	2	2	0.019256	0.040549	0.013752	0.007627	0.005787	0.006795	0.033195	0.074528	0.02035	0.01368	0.011023	0.012148
108167755	XR_001779634	Gm46178	predicted gene, 46178	lncRNA	.	5825815	.	2.28691	2.02797	0.00504858	0.277416	2.65874	1.78565	2.95469	2.00257	3.01895	1.87225	1.66659	1.8181	268	118	212	104	86	107	23.7626	10.1774	20.6471	9.14586	7.07189	8.38002	40.9644	18.7056	30.5544	16.4048	13.4706	14.9826
108167804	XR_001779754	Gm46220	predicted gene, 46220	lncRNA	.	5825857	.	-2.79952	5.21288	0.00018304	0.0373788	4.32704	5.60293	4.70713	4.26654	4.00747	4.66149	6.52643	5.62087	997	716	450	950	3606	2042	12.4208	8.68956	6.16503	11.7456	41.6588	22.6045	21.4122	15.9711	9.12326	21.0679	79.3519	40.4145
108168050	gene-Gm46391	Gm46391	.	pseudogene	.	5826028	.	3.57709	-2.06849	0.0135467	0.450628	0.372762	0.11481	0.234348	0.173026	0.710912	0.106697	0.139006	0.0987254	7	5	19	3	4	3	0.35594	0.249664	1.09129	0.147849	0.158856	0.102406	0.613604	0.458873	1.61493	0.265194	0.30259	0.183092
108168326	XR_001782160	Gm46583	predicted gene, 46583	lncRNA	.	5826220	.	4.06728	-1.4851	0.00675728	0.317455	0.553391	0.167938	0.264923	0.297904	1.09735	0.173683	0.139006	0.191125	8	9	34	5	4	6	0.019529	0.021694	0.09349	0.012112	0.00915	0.01346	0.033667	0.039873	0.13835	0.021726	0.017429	0.024065
108168363	gene-Gm17669	Gm17669	.	pseudogene	.	4937303	.	2.31268	3.46845	0.0142078	0.460207	3.72477	2.93684	3.23119	2.9309	5.01222	2.95035	2.99622	2.86394	333	260	933	263	276	266	12.7517	9.72246	39.4515	9.99143	9.82362	9.04949	21.9827	17.8695	58.3818	17.9215	18.7121	16.1795
108168384	gene-Gm10268	Gm10268	.	pseudogene	.	3642637	.	2.1954	-0.648362	0.048534	0.675887	0.824804	0.455258	0.726925	0.440185	1.3073	0.441713	0.43724	0.48682	26	14	44	14	14	17	0.163644	0.086464	0.309567	0.08888	0.083305	0.095164	0.282106	0.158917	0.45811	0.159422	0.15868	0.170144
108168715	gene-LOC108168715	LOC108168715	.	pseudogene	.	.	.	2.00033	1.08557	0.0403991	0.647277	1.85249	1.23635	1.68584	1.42328	2.44834	1.18862	0.989993	1.53043	88	66	133	50	39	80	4.97821	3.63917	8.30185	2.80321	2.0029	3.98436	8.58193	6.68865	12.2854	5.02808	3.81514	7.12363
108168806	XR_001783518,XR_001783519	Gm45609	predicted gene 45609, transcript variant X1	lncRNA	.	5791445	.	-2.19349	2.5734	0.00918996	0.377054	2.18464	3.11654	2.07037	1.8063	2.67725	2.60079	3.06758	3.68124	127	98	161	198	292	501	0.410489	0.310228	0.574076	0.635278	0.876356	1.44481	0.707641	0.570187	0.849541	1.13949	1.66929	2.58318
108168809	gene-Gm14279	Gm14279	.	pseudogene	.	3650107	.	2.72954	-0.0134546	0.0249853	0.581696	1.13623	0.590367	0.83276	0.594246	1.9817	0.713407	0.410043	0.647651	31	20	88	25	13	24	0.521125	0.318998	1.6506	0.410219	0.196375	0.36335	0.898366	0.586305	2.44262	0.735804	0.374056	0.649632
108169085	XR_001785025	LOC108169085	uncharacterized LOC108169085	lncRNA	.	.	.	3.75576	-1.06404	0.00157872	0.157556	0.737632	0.23685	0.873012	0.384945	0.95494	0.173683	0.203789	0.333079	33	12	28	5	6	11	0.559422	0.201149	0.526607	0.076539	0.080449	0.155218	0.964386	0.369703	0.779293	0.137287	0.153239	0.277513
115485681	gene-LOC115485681	LOC115485681	.	pseudogene	.	.	.	2.87535	-1.87507	0.0300632	0.604638	0.410809	0.156903	0.138534	0.412829	0.681063	0.140579	0.139006	0.191125	4	13	18	4	4	6	0.001477	0.005542	0.008572	0.001794	0.001677	0.002179	0.002547	0.010186	0.012685	0.003219	0.003194	0.003896
115486509	XR_003946736	LOC115486509	uncharacterized LOC115486509	lncRNA	.	.	.	-2.56563	0.929799	0.00623801	0.306733	1.01697	1.7927	0.987438	1.18536	0.878094	1.41313	2.44637	1.51859	39	50	25	65	176	79	0.120936	0.153753	0.084612	0.203333	0.514734	0.218974	0.208482	0.282591	0.125213	0.364715	0.980467	0.391503
115487104	gene-LOC115487104	LOC115487104	.	pseudogene	.	.	.	-2.33691	-1.75542	0.0455059	0.66893	0.183101	0.421707	0.264923	0.236816	0.0475633	0.441713	0.43724	0.386167	8	7	1	14	14	13	0.041254	0.034233	0.003963	0.069916	0.065932	0.058655	0.071117	0.062919	0.005865	0.125407	0.125587	0.104869
115487119	XR_003947999	LOC115487119	uncharacterized LOC115487119	lncRNA	.	.	.	13.6248	2.00375	0.000362164	0.0569593	1.949	0.625602	0.726925	0.642148	4.47792	0.546525	0.772328	0.557954	26	22	635	18	28	20	0.234045	0.193724	6.45058	0.163352	0.231417	0.159764	0.403469	0.356056	9.54582	0.293003	0.440805	0.285641
115487361	XR_003948727	LOC115487361	uncharacterized LOC115487361	lncRNA	.	.	.	3.25664	-2.15421	0.0309215	0.61118	0.339235	0.11481	0.264923	0.0717192	0.681063	0.106697	0.139006	0.0987254	8	2	18	3	4	3	0.020128	0.004651	0.051211	0.005287	0.009637	0.004734	0.034699	0.008548	0.075784	0.009483	0.018357	0.008463
115487752	XR_003949625	LOC115487752	uncharacterized LOC115487752	lncRNA	.	.	.	2.80479	-2.35311	0.0456641	0.669756	0.271561	0.103807	0.40877	0.267684	0.138229	0.173683	0.0711766	0.0665618	13	8	3	5	2	2	0.026719	0.015482	0.005081	0.009422	0.003187	0.002265	0.04606	0.028456	0.007519	0.016899	0.00607	0.004049
115487842	XR_003949874	LOC115487842	U1 spliceosomal RNA	snRNA	.	.	.	6.80488	-2.21377	0.00198386	0.172774	0.369936	0.0585348	0.35294	0.106285	0.650584	0.0364497	0.10549	0.0336647	11	3	17	1	3	1	1.68269	0.335814	2.91544	0.093593	0.292496	0.089283	2.90078	0.617212	4.31439	0.167877	0.557148	0.159629
115488025	gene-LOC115488025	LOC115488025	.	pseudogene	.	.	.	-3.09723	0.0127397	0.00651107	0.31063	0.510434	1.27204	0.682317	0.755377	0.0936084	1.1392	1.1465	1.53043	24	27	2	47	48	80	0.475052	0.514567	0.043037	0.90542	0.865859	1.39885	0.818941	0.945753	0.063688	1.62404	1.64929	2.501
115488060	XR_003950325	LOC115488060	U1 spliceosomal RNA	snRNA	.	.	.	5.31658	-2.64581	0.0076376	0.33979	0.252555	0.047231	0.234348	0.106285	0.417032	0.0720011	0.0360272	0.0336647	7	3	10	2	1	1	0.965313	0.407753	1.5727	0.24891	0.098966	0.117068	1.6641	0.749433	2.32734	0.446467	0.188511	0.209305
115488065	XR_003950332	LOC115488065	U1 spliceosomal RNA	snRNA	.	.	.	5.07266	-2.68581	0.0103978	0.402548	0.242143	0.047231	0.203112	0.106285	0.417032	0.0720011	0.0360272	0.0336647	6	3	10	2	1	1	0.911582	0.39252	1.63872	0.155659	0.122655	0.117068	1.57147	0.721436	2.42504	0.279202	0.233634	0.209305
115488074	XR_003950352	LOC115488074	U1 spliceosomal RNA	snRNA	.	.	.	4.88056	-2.72315	0.0166103	0.491597	0.23254	0.047231	0.138534	0.106285	0.452802	0.0720011	0.0360272	0.0336647	4	3	11	2	1	1	0.575056	0.427207	1.75512	0.210658	0.096985	0.063226	0.991337	0.785189	2.5973	0.377853	0.184737	0.113041
115488381	XR_003951241	LOC115488381	uncharacterized LOC115488381	lncRNA	.	.	.	2.69334	-1.93493	0.042845	0.660354	0.39134	0.151818	0.381125	0.205274	0.587622	0.0720011	0.10549	0.277962	12	6	15	2	3	9	0.193672	0.087091	0.266608	0.018841	0.036222	0.130258	0.333871	0.16007	0.394537	0.033794	0.068996	0.232888
115488611	XM_030249356	LOC115488611	splicing regulatory glutamine/lysine-rich protein 1-like	protein_coding	XP_030105216.1	.	.	3.10057	-1.3344	0.0271397	0.590339	0.562661	0.218539	0.931359	0.618396	0.138229	0.140579	0.354059	0.160978	36	21	3	4	11	5	0.008577	0.004851	0.000534	0.000932	0.00234	0.001022	0.014785	0.008917	0.00079	0.001672	0.004458	0.001827
115488819	XR_003952408	LOC115488819	uncharacterized LOC115488819, transcript variant X1	lncRNA	.	.	.	2.03566	1.35243	0.0185232	0.521239	2.08582	1.40194	2.33097	1.57907	2.34743	1.45413	1.52166	1.23003	160	78	122	68	74	57	3.86982	1.8334	3.26166	1.62858	1.64733	1.22148	6.67118	3.36971	4.82673	2.92115	3.13785	2.18387
115489130	XR_003953097	LOC115489130	uncharacterized LOC115489130	lncRNA	.	.	.	-2.21841	-0.000906133	0.0428481	0.660354	0.653216	1.15302	0.40877	0.839967	0.710912	0.644235	1.27265	1.54217	13	31	19	22	56	81	0.032897	0.07788	0.052645	0.055602	0.134867	0.187095	0.056711	0.14314	0.077907	0.099732	0.256895	0.334506
115489536	XR_003954082	LOC115489536	uncharacterized LOC115489536	lncRNA	.	.	.	4.18733	-1.60233	0.00215421	0.182446	0.53864	0.148011	0.324194	0.440185	0.851542	0.173683	0.203789	0.0665618	10	14	24	5	6	2	0.100871	0.150403	0.290166	0.051562	0.0567	0.011284	0.173892	0.276434	0.429399	0.092486	0.108003	0.020174
115489726	XR_003954671	LOC115489726	uncharacterized LOC115489726	lncRNA	.	.	.	-2.07496	0.0177977	0.0194022	0.524645	0.69167	1.19527	0.636285	0.81928	0.619446	1.2674	1.16288	1.15553	22	30	16	55	49	52	0.138538	0.185179	0.110156	0.350638	0.287547	0.291996	0.238826	0.340352	0.163014	0.628933	0.547721	0.522058
115489979	XR_003955376	LOC115489979	uncharacterized LOC115489979	lncRNA	.	.	.	-2.11026	-0.9977	0.049929	0.675887	0.347052	0.680795	0.435895	0.467031	0.138229	0.80076	0.638124	0.6035	14	15	3	29	22	22	0.10061	0.11307	0.017053	0.2177	0.151118	0.14798	0.173442	0.207818	0.025236	0.390484	0.287851	0.264572
115490109	XR_003955728,XR_003955729,XR_003955730,XR_003955731,XR_003955732,XR_003955733	LOC115490109	uncharacterized LOC115490109, transcript variant X1	lncRNA	.	.	.	3.91253	-2.67157	0.0318663	0.618616	0.221399	0.0587964	0.35294	0.173026	0.138229	0.106697	0.0360272	0.0336647	11	5	3	3	1	1	0.096474	0.036624	0.017524	0.015781	1e-06	0.00074	0.166311	0.067314	0.025932	0.028306	1e-06	0.001323
115490131	XM_030254964	Tmem271	transmembrane protein 271	protein_coding	XP_030110824.1	.	.	2.55982	-1.30219	0.0262332	0.585256	0.600591	0.258563	0.539567	0.493388	0.768819	0.441713	0.203789	0.130188	18	16	21	14	6	4	0.190188	0.164683	0.246063	0.141734	0.056342	0.038165	0.327864	0.30268	0.364133	0.254227	0.107321	0.068234

## Sheet: GO_stat
source	term_id	term_name	intersections	adjusted_p_value	term_size	query_size	intersection_size	effective_domain_size	intersection_size_UP	intersection_size_DOWN
GO:BP	GO:0031424	keratinization	109052, 74127, 67718, 223915, 73719, 56735, 406220, 20753, 545547, 631101, 73730, 20756, 16680, 69611, 76585, 74591, 16682, 69520, 223917, 16687, 630994, 110310, 16175	1.77147e-17	84	488	23	27350	5	18
GO:BP	GO:0006629	lipid metabolic process	403178, 20208, 74769, 665270, 23887, 13108, 216892, 216974, 19013, 319229, 17001, 240633, 27384, 11363, 19662, 237625, 20249, 22239, 12895, 21835, 76187, 103968, 216867, 68917, 13177, 78390, 22178, 193034, 380959, 18563, 12683, 11816, 13869, 16956, 66853, 330450, 216188, 338521, 18534, 12686, 67460, 19378, 16007, 58994, 329502, 58805, 74591, 230101, 68952, 13628, 55990, 54447, 100705, 235674, 113…	1.95075e-12	1441	488	73	27350	49	24
GO:MF	GO:0030527	structural constituent of chromatin	50709, 243529, 319189, 319179, 97908, 319192, 319150, 319161, 326620, 97122, 97114, 100041230, 319166, 14957, 15077, 69386, 260423, 319164, 319169, 319157, 15267	2.39174e-12	111	481	21	25299	21	0
GO:BP	GO:0030855	epithelial cell differentiation	109052, 74127, 13711, 67718, 223915, 73719, 56735, 406220, 94179, 12739, 53617, 20753, 22412, 16663, 22268, 545547, 69700, 27428, 380959, 21345, 631101, 12142, 13869, 69693, 73730, 12954, 20756, 338521, 16680, 18534, 69611, 16669, 17341, 76585, 17300, 667118, 74591, 16682, 69520, 223917, 16660, 240025, 17395, 26570, 16687, 630994, 110310, 13661, 16175, 11450	2.79792e-12	755	488	50	27350	16	34
GO:BP	GO:0045109	intermediate filament organization	109052, 74127, 223915, 56735, 406220, 94179, 53617, 16663, 16680, 18039, 16669, 99681, 16682, 223917, 16660, 16687, 110310	2.79792e-12	67	488	17	27350	8	9
GO:MF	GO:0005198	structural molecule activity	21393, 109052, 74127, 50709, 243529, 17906, 319189, 319179, 12950, 100042514, 20755, 97908, 319192, 319150, 223915, 319161, 326620, 56735, 406220, 94179, 97122, 97114, 17153, 100041230, 100303744, 12739, 53617, 20753, 16663, 319166, 69700, 14957, 15077, 69386, 12959, 260423, 319164, 67801, 319169, 12841, 12954, 16680, 18039, 16669, 319157, 16682, 223917, 16660, 16687, 15267, 12095, 54419, 110310,…	1.0463e-11	923	481	56	25299	41	15
GO:BP	GO:0030216	keratinocyte differentiation	109052, 74127, 67718, 223915, 73719, 56735, 406220, 20753, 545547, 631101, 73730, 20756, 16680, 69611, 76585, 17300, 74591, 16682, 69520, 223917, 16687, 630994, 110310, 16175	1.91112e-11	179	488	24	27350	6	18
GO:BP	GO:0032502	developmental process	21393, 109052, 66371, 98660, 74127, 11468, 74769, 17906, 13711, 67718, 18993, 50493, 216350, 12950, 232370, 15422, 100042514, 13714, 225608, 14563, 20755, 574437, 216892, 11556, 19013, 319150, 214321, 223915, 56642, 319161, 73719, 326620, 319229, 15439, 56735, 18159, 19662, 406220, 94179, 237625, 97122, 18602, 20249, 97114, 22239, 17153, 100041230, 108072, 14724, 69707, 76829, 20776, 100303744, 1…	7.25969e-11	6790	488	195	27350	117	78
GO:BP	GO:0009888	tissue development	21393, 109052, 74127, 11468, 17906, 13711, 67718, 18993, 50493, 15422, 14563, 19013, 223915, 56642, 73719, 56735, 18159, 19662, 406220, 94179, 12739, 17701, 12931, 20319, 53617, 20753, 237928, 22412, 16663, 22268, 72125, 11847, 545547, 69700, 27428, 380959, 21345, 230316, 631101, 12142, 13869, 69693, 73730, 107934, 240672, 12954, 17313, 20756, 338521, 16680, 18534, 69611, 16669, 19378, 17341, 160…	9.33843e-11	2066	488	86	27350	43	43
GO:CC	GO:0000786	nucleosome	50709, 243529, 319189, 319179, 97908, 319192, 319150, 319161, 326620, 97122, 97114, 100041230, 319166, 14957, 15077, 69386, 260423, 319164, 319169, 319157, 15267	9.40556e-11	142	495	21	27145	21	0
GO:BP	GO:0045104	intermediate filament cytoskeleton organization	109052, 74127, 223915, 56735, 406220, 94179, 53617, 16663, 16680, 18039, 16669, 99681, 16682, 223917, 16660, 16687, 110310	1.47907e-10	87	488	17	27350	8	9
GO:BP	GO:0045103	intermediate filament-based process	109052, 74127, 223915, 56735, 406220, 94179, 53617, 16663, 16680, 18039, 16669, 99681, 16682, 223917, 16660, 16687, 110310	1.60304e-10	88	488	17	27350	8	9
GO:BP	GO:0060429	epithelium development	21393, 109052, 74127, 13711, 67718, 18993, 15422, 223915, 73719, 56735, 406220, 94179, 12739, 17701, 12931, 20319, 53617, 20753, 22412, 16663, 22268, 11847, 545547, 69700, 27428, 380959, 21345, 631101, 12142, 13869, 69693, 73730, 107934, 12954, 17313, 20756, 338521, 16680, 18534, 69611, 16669, 19378, 17341, 16007, 76585, 17300, 667118, 74591, 16682, 69520, 223917, 16660, 240025, 17395, 26570, 166…	1.78003e-10	1281	488	63	27350	27	36
GO:BP	GO:0009913	epidermal cell differentiation	109052, 74127, 67718, 223915, 73719, 56735, 406220, 20753, 545547, 380959, 631101, 73730, 20756, 338521, 16680, 69611, 76585, 17300, 74591, 16682, 69520, 223917, 16687, 630994, 110310, 16175	4.44009e-10	254	488	26	27350	7	19
GO:BP	GO:0043588	skin development	109052, 74127, 67718, 15422, 223915, 73719, 56735, 406220, 20249, 20753, 545547, 631101, 73730, 20756, 338521, 16680, 69611, 76585, 17300, 74591, 16682, 69520, 223917, 240025, 16687, 630994, 110310, 16175	1.98831e-09	317	488	28	27350	10	18
GO:BP	GO:0048878	chemical homeostasis	98660, 74769, 18993, 230810, 15551, 12289, 319229, 71145, 19662, 20249, 140475, 18670, 103988, 14724, 22785, 22066, 233079, 193034, 243083, 11816, 13869, 16956, 66853, 16485, 338521, 18534, 11832, 100503924, 99887, 17341, 268878, 100862085, 667118, 12351, 319613, 58805, 74591, 68952, 11307, 17750, 22041, 26570, 16846, 208659, 16819, 22259, 56188, 52793, 11770, 11931, 20845, 244698, 12478, 16175, …	3.1622e-09	1107	488	55	27350	34	21
GO:BP	GO:0042592	homeostatic process	98660, 74769, 18993, 50493, 16534, 230810, 100042514, 15551, 20755, 216892, 11556, 12289, 319229, 71145, 19662, 20249, 140475, 18670, 103988, 14724, 100303744, 22785, 22066, 233079, 16470, 193034, 243083, 12683, 11816, 13869, 16956, 66853, 16485, 338521, 18534, 12686, 11832, 67460, 100503924, 99887, 17341, 268878, 100862085, 17300, 667118, 12351, 319613, 58805, 17189, 74591, 68952, 15925, 55990, …	3.1622e-09	1777	488	74	27350	49	25
GO:CC	GO:0061638	CENP-A containing chromatin	319189, 319161, 326620, 97122, 100041230, 319166, 69386, 319164, 319169, 319157	3.49061e-09	27	495	10	27145	10	0
GO:CC	GO:0044815	DNA packaging complex	50709, 243529, 319189, 319179, 97908, 319192, 319150, 319161, 326620, 97122, 97114, 100041230, 319166, 14957, 15077, 69386, 260423, 319164, 319169, 319157, 15267	3.49061e-09	183	495	21	27145	21	0
GO:CC	GO:0043505	CENP-A containing nucleosome	319189, 319161, 326620, 97122, 100041230, 319166, 69386, 319164, 319169, 319157	3.49061e-09	27	495	10	27145	10	0
GO:CC	GO:0034506	chromosome, centromeric core domain	319189, 319161, 326620, 97122, 100041230, 319166, 69386, 319164, 319169, 319157	4.06132e-09	28	495	10	27145	10	0
GO:BP	GO:0044281	small molecule metabolic process	98660, 20208, 665270, 12350, 50493, 73707, 23887, 13108, 19013, 17001, 215446, 223646, 18159, 78330, 11363, 19662, 14121, 237625, 67426, 20249, 103988, 17768, 12895, 76187, 71275, 13177, 240119, 78390, 11847, 22178, 18563, 13190, 18639, 67126, 11816, 16956, 69064, 102436, 66853, 70503, 71361, 330450, 216188, 338521, 18534, 12686, 67460, 19378, 12351, 58805, 14447, 230101, 107569, 55990, 54447, 10…	6.87647e-09	1847	488	75	27350	57	18
GO:MF	GO:0030280	structural constituent of skin epidermis	109052, 74127, 223915, 56735, 406220, 20753, 16680, 16682, 223917, 16687, 110310	7.15854e-09	34	481	11	25299	4	7
GO:BP	GO:0044255	cellular lipid metabolic process	74769, 665270, 23887, 13108, 216892, 216974, 19013, 17001, 11363, 19662, 237625, 20249, 22239, 12895, 21835, 13177, 78390, 22178, 380959, 11816, 13869, 16956, 66853, 216188, 338521, 18534, 12686, 67460, 19378, 16007, 58994, 329502, 58805, 74591, 230101, 68952, 55990, 54447, 100705, 235674, 14555, 18124, 74442, 66968, 16846, 70059, 245533, 22259, 11770, 13107, 20845, 11450	8.54907e-09	1040	488	52	27350	35	17
GO:BP	GO:0048856	anatomical structure development	21393, 109052, 66371, 98660, 74127, 11468, 74769, 17906, 13711, 67718, 18993, 50493, 12950, 232370, 15422, 100042514, 225608, 14563, 20755, 574437, 216892, 19013, 214321, 223915, 56642, 319161, 73719, 326620, 319229, 15439, 56735, 18159, 19662, 406220, 94179, 237625, 97122, 20249, 22239, 17153, 100041230, 108072, 14724, 69707, 76829, 20776, 100303744, 19329, 140483, 12739, 17701, 56708, 22441, 12…	1.35388e-08	6166	488	173	27350	98	75
GO:BP	GO:0008544	epidermis development	109052, 74127, 67718, 15422, 19013, 223915, 73719, 56735, 406220, 20753, 545547, 380959, 631101, 73730, 20756, 338521, 16680, 69611, 76585, 17300, 74591, 16682, 69520, 223917, 16687, 630994, 110310, 16175	1.81054e-08	354	488	28	27350	9	19
GO:BP	GO:0019752	carboxylic acid metabolic process	50493, 23887, 13108, 19013, 17001, 11363, 14121, 237625, 20249, 103988, 12895, 76187, 71275, 13177, 240119, 78390, 11847, 22178, 18563, 13190, 16956, 102436, 70503, 216188, 338521, 18534, 12686, 67460, 19378, 58805, 14447, 55990, 54447, 100705, 235674, 14555, 18124, 66968, 26570, 16846, 14085, 22259, 11770, 13107, 11474, 20845, 73748, 11450	2.51619e-08	944	488	48	27350	38	10
GO:BP	GO:0043436	oxoacid metabolic process	50493, 23887, 13108, 19013, 17001, 11363, 14121, 237625, 20249, 103988, 12895, 76187, 71275, 13177, 240119, 78390, 11847, 22178, 18563, 13190, 16956, 102436, 70503, 216188, 338521, 18534, 12686, 67460, 19378, 58805, 14447, 55990, 54447, 100705, 235674, 14555, 18124, 66968, 26570, 16846, 14085, 22259, 11770, 13107, 11474, 20845, 73748, 11450	4.51669e-08	962	488	48	27350	38	10
GO:BP	GO:0006334	nucleosome assembly	50709, 243529, 319189, 319179, 97908, 319192, 319161, 326620, 97122, 18602, 100041230, 14957, 69386, 319157, 15267	4.87083e-08	97	488	15	27350	15	0
GO:BP	GO:0032787	monocarboxylic acid metabolic process	23887, 13108, 19013, 17001, 11363, 14121, 237625, 20249, 103988, 12895, 13177, 78390, 22178, 18563, 16956, 216188, 338521, 18534, 12686, 67460, 19378, 58805, 14447, 55990, 54447, 100705, 235674, 14555, 18124, 66968, 16846, 14085, 22259, 11770, 13107, 11474, 20845, 11450	5.10602e-08	655	488	38	27350	31	7
GO:BP	GO:0045834	positive regulation of lipid metabolic process	19013, 319229, 237625, 20249, 11816, 13869, 66853, 16007, 58994, 58805, 13628, 11307, 13074, 18124, 66968, 22259, 20845, 12478, 16175, 11450	5.10602e-08	189	488	20	27350	14	6
GO:BP	GO:0006082	organic acid metabolic process	50493, 23887, 13108, 19013, 17001, 11363, 14121, 237625, 20249, 103988, 12895, 76187, 71275, 13177, 240119, 78390, 11847, 22178, 18563, 13190, 16956, 102436, 70503, 216188, 338521, 18534, 12686, 67460, 19378, 58805, 14447, 55990, 54447, 100705, 235674, 14555, 18124, 66968, 26570, 16846, 14085, 22259, 11770, 13107, 11474, 20845, 73748, 11450	5.10602e-08	972	488	48	27350	38	10
GO:BP	GO:0065008	regulation of biological quality	98660, 74769, 17906, 665270, 18993, 50493, 16534, 230810, 216350, 232370, 100042514, 15551, 20755, 574437, 216892, 11556, 12289, 19013, 319229, 71145, 99526, 19662, 12889, 237625, 20249, 140475, 18670, 103988, 14724, 67441, 230235, 225192, 100303744, 19329, 140483, 12739, 17701, 56708, 22785, 22412, 22066, 59289, 239528, 233079, 623781, 380669, 16470, 193034, 243083, 12683, 237553, 11816, 13869, …	5.10602e-08	4003	488	124	27350	76	48
GO:BP	GO:0030154	cell differentiation	21393, 109052, 74127, 17906, 13711, 67718, 18993, 13714, 225608, 14563, 574437, 11556, 19013, 223915, 56642, 319161, 73719, 326620, 56735, 18159, 406220, 94179, 237625, 97122, 20249, 22239, 17153, 100041230, 14724, 69707, 76829, 19329, 12739, 17701, 56708, 22441, 20319, 67652, 53617, 20753, 13390, 22412, 16663, 22066, 22268, 239528, 233079, 545547, 69677, 22178, 69700, 27428, 16470, 193034, 38095…	1.14014e-07	4652	488	137	27350	75	62
GO:BP	GO:0048869	cellular developmental process	21393, 109052, 74127, 17906, 13711, 67718, 18993, 13714, 225608, 14563, 574437, 11556, 19013, 223915, 56642, 319161, 73719, 326620, 56735, 18159, 406220, 94179, 237625, 97122, 20249, 22239, 17153, 100041230, 14724, 69707, 76829, 19329, 12739, 17701, 56708, 22441, 20319, 67652, 53617, 20753, 13390, 22412, 16663, 22066, 22268, 239528, 233079, 545547, 69677, 22178, 69700, 27428, 16470, 193034, 38095…	1.7408e-07	4684	488	137	27350	75	62
GO:BP	GO:0048513	animal organ development	21393, 109052, 98660, 74127, 11468, 17906, 13711, 67718, 18993, 15422, 14563, 216892, 19013, 214321, 223915, 56642, 319161, 73719, 326620, 319229, 15439, 56735, 18159, 19662, 406220, 237625, 97122, 20249, 100041230, 108072, 14724, 20776, 140483, 17701, 56708, 68922, 12931, 20319, 20753, 13390, 237928, 22412, 16663, 23850, 11847, 545547, 69677, 16470, 56747, 380959, 13190, 69386, 18639, 12959, 230…	1.7408e-07	3824	488	118	27350	71	47
GO:BP	GO:0016042	lipid catabolic process	665270, 319229, 240633, 11363, 12895, 103968, 68917, 13177, 78390, 12683, 11816, 16956, 66853, 216188, 18534, 67460, 58994, 329502, 230101, 54447, 100705, 235674, 433022, 66968, 16846, 11450	2.67234e-07	354	488	26	27350	17	9
GO:CC	GO:0032993	protein-DNA complex	50709, 243529, 319189, 319179, 97908, 319192, 319150, 319161, 326620, 97122, 97114, 100041230, 319166, 14957, 15077, 69386, 260423, 319164, 319169, 319157, 15267	4.43577e-07	243	495	21	27145	21	0
GO:BP	GO:0006631	fatty acid metabolic process	23887, 13108, 19013, 17001, 11363, 237625, 20249, 12895, 13177, 78390, 22178, 16956, 216188, 338521, 18534, 12686, 67460, 58805, 55990, 54447, 100705, 235674, 18124, 66968, 16846, 22259, 11770, 13107, 11450	7.92444e-07	456	488	29	27350	24	5
GO:BP	GO:0010876	lipid localization	16534, 76408, 216892, 216974, 19013, 14311, 19662, 237625, 18670, 12895, 63954, 207798, 233079, 12683, 11816, 16956, 66853, 71939, 74591, 100705, 11307, 66968, 16846, 57264, 22259, 11770, 272636, 20845, 16175, 11450	1.14071e-06	493	488	30	27350	22	8
GO:BP	GO:0019216	regulation of lipid metabolic process	19013, 319229, 237625, 20249, 21835, 12683, 11816, 13869, 66853, 18534, 16007, 58994, 58805, 13628, 55990, 100705, 11307, 13074, 18124, 66968, 16846, 22259, 20845, 12478, 16175, 11450	1.55014e-06	387	488	26	27350	19	7
GO:CC	GO:0005576	extracellular region	20208, 319189, 215257, 319179, 12950, 100042514, 71907, 14563, 20755, 69379, 66957, 104080, 12587, 67866, 15439, 240633, 18159, 19662, 237625, 381493, 59083, 77521, 78709, 100303744, 18405, 56708, 14778, 12796, 68922, 12931, 233781, 20319, 16178, 70967, 237928, 22412, 16663, 239528, 69677, 69700, 243083, 71791, 11816, 16956, 12841, 14038, 17313, 69542, 330657, 16007, 58994, 192167, 16768, 20657, …	1.73373e-06	2774	495	91	27145	55	36
GO:BP	GO:0034728	nucleosome organization	50709, 243529, 319189, 319179, 97908, 319192, 319161, 326620, 97122, 18602, 100041230, 14957, 69386, 319157, 15267	1.97786e-06	130	488	15	27350	15	0
GO:CC	GO:0005882	intermediate filament	109052, 74127, 223915, 56735, 406220, 94179, 53617, 16694, 16663, 16680, 18039, 16669, 16682, 223917, 16660, 16687, 110310, 70843	3.815e-06	207	495	18	27145	8	10
GO:BP	GO:0061644	protein localization to CENP-A containing chromatin	319161, 326620, 97122, 100041230, 319166, 69386, 319164, 319157	4.65297e-06	29	488	8	27350	8	0
GO:BP	GO:0044242	cellular lipid catabolic process	665270, 11363, 12895, 13177, 78390, 16956, 66853, 216188, 18534, 67460, 58994, 329502, 230101, 54447, 100705, 235674, 66968, 16846, 11450	4.96183e-06	228	488	19	27350	12	7
GO:BP	GO:0046889	positive regulation of lipid biosynthetic process	19013, 237625, 11816, 13869, 16007, 58994, 58805, 11307, 13074, 66968, 22259, 20845, 16175	5.77968e-06	103	488	13	27350	7	6
GO:BP	GO:0032879	regulation of localization	98660, 11936, 16534, 230810, 12503, 232370, 225608, 15551, 12289, 19013, 16492, 246049, 56089, 18159, 19662, 12889, 237625, 18670, 170706, 103988, 108072, 14724, 230235, 19329, 12739, 56708, 22785, 22066, 52668, 11847, 233079, 16470, 193034, 12683, 108017, 11816, 13869, 94045, 12795, 16956, 66853, 107934, 16485, 77037, 12954, 58994, 192167, 329502, 667118, 110876, 16527, 319613, 74591, 269513, 10…	7.60403e-06	2253	488	76	27350	47	29
GO:CC	GO:0110165	cellular anatomical entity	21393, 109052, 66371, 98660, 74127, 20208, 50709, 16924, 243529, 386454, 11468, 74769, 17906, 383592, 100045778, 11936, 13711, 381845, 665270, 18993, 11488, 12350, 50493, 208171, 319189, 73707, 17972, 215257, 69665, 16534, 319179, 76408, 230810, 237436, 20527, 216350, 12503, 12950, 23887, 232370, 15422, 100042514, 13714, 68725, 71907, 18601, 69698, 232431, 225608, 114570, 14563, 210673, 20686, 15…	7.79154e-06	22747	495	454	27145	277	177
GO:CC	GO:0099512	supramolecular fiber	21393, 109052, 66371, 74127, 11468, 17906, 383592, 12289, 223915, 56642, 17857, 319229, 19201, 56735, 406220, 94179, 103988, 16564, 77521, 68922, 53617, 16694, 16663, 59289, 108897, 27428, 11816, 69693, 16680, 98932, 18039, 16669, 319613, 16682, 107765, 223917, 16660, 93689, 110595, 16687, 54354, 110310, 11474, 70843	7.79154e-06	1020	495	44	27145	25	19
GO:CC	GO:0099081	supramolecular polymer	21393, 109052, 66371, 74127, 11468, 17906, 383592, 12289, 223915, 56642, 17857, 319229, 19201, 56735, 406220, 94179, 103988, 16564, 77521, 68922, 53617, 16694, 16663, 59289, 108897, 27428, 11816, 69693, 16680, 98932, 18039, 16669, 319613, 16682, 107765, 223917, 16660, 93689, 110595, 16687, 54354, 110310, 11474, 70843	8.79866e-06	1028	495	44	27145	25	19
GO:CC	GO:0031224	intrinsic component of membrane	98660, 100045778, 11936, 381845, 665270, 11488, 208171, 73707, 17972, 69665, 16534, 76408, 230810, 20527, 216350, 12503, 23887, 232370, 68725, 69698, 232431, 210673, 15551, 23900, 13108, 69379, 216892, 11556, 12289, 83770, 17203, 19301, 16492, 214321, 246049, 320506, 319229, 17001, 215446, 56089, 71145, 78330, 226025, 67426, 20249, 140475, 231798, 18670, 170706, 22239, 17153, 108072, 115490131, 2…	2.57865e-05	7065	495	178	27145	106	72
GO:CC	GO:0071944	cell periphery	109052, 66371, 98660, 11468, 74769, 11936, 665270, 208171, 319189, 73707, 17972, 16534, 76408, 230810, 20527, 216350, 12503, 12950, 23887, 232370, 100042514, 69698, 232431, 225608, 14563, 20686, 15551, 20755, 69379, 216892, 11556, 12289, 83770, 17203, 16492, 214321, 246049, 320506, 319229, 215446, 19201, 56089, 71145, 406220, 226025, 237625, 140475, 18670, 17153, 103988, 108072, 270028, 14724, 16…	2.70537e-05	6980	495	176	27145	99	77
GO:CC	GO:0016021	integral component of membrane	98660, 100045778, 11936, 381845, 665270, 11488, 208171, 73707, 17972, 69665, 16534, 76408, 230810, 20527, 216350, 12503, 23887, 232370, 68725, 69698, 232431, 210673, 15551, 23900, 13108, 69379, 216892, 11556, 12289, 83770, 17203, 19301, 16492, 214321, 246049, 320506, 319229, 17001, 215446, 56089, 71145, 78330, 226025, 67426, 20249, 140475, 231798, 18670, 170706, 22239, 17153, 108072, 115490131, 2…	2.70537e-05	6894	495	174	27145	103	71
GO:CC	GO:0045111	intermediate filament cytoskeleton	109052, 74127, 223915, 56735, 406220, 94179, 53617, 16694, 16663, 16680, 18039, 16669, 16682, 223917, 16660, 16687, 110310, 70843	2.70537e-05	246	495	18	27145	8	10
GO:BP	GO:1905954	positive regulation of lipid localization	237625, 18670, 12683, 11816, 16956, 74591, 100705, 11307, 66968, 57264, 22259, 16175, 11450	2.72046e-05	118	488	13	27350	9	4
GO:BP	GO:0006335	DNA replication-dependent chromatin assembly	97908, 319161, 326620, 97122, 100041230, 69386, 319157	2.72046e-05	25	488	7	27350	7	0
GO:CC	GO:0099513	polymeric cytoskeletal fiber	109052, 66371, 74127, 383592, 223915, 17857, 319229, 19201, 56735, 406220, 94179, 103988, 16564, 77521, 68922, 53617, 16694, 16663, 59289, 108897, 27428, 11816, 69693, 16680, 18039, 16669, 319613, 16682, 223917, 16660, 93689, 16687, 54354, 110310, 70843	3.56482e-05	776	495	35	27145	16	19
GO:BP	GO:1905952	regulation of lipid localization	19013, 237625, 18670, 12683, 11816, 16956, 66853, 74591, 100705, 11307, 66968, 16846, 57264, 22259, 16175, 11450	4.22104e-05	189	488	16	27350	12	4
GO:BP	GO:0045653	negative regulation of megakaryocyte differentiation	319161, 326620, 97122, 100041230, 69386, 319157	4.22104e-05	17	488	6	27350	6	0
GO:BP	GO:0008610	lipid biosynthetic process	74769, 23887, 19013, 17001, 237625, 20249, 22239, 21835, 68917, 11816, 13869, 16956, 66853, 330450, 338521, 18534, 12686, 19378, 16007, 58994, 58805, 68952, 54447, 100705, 11307, 13074, 74442, 66968, 16846, 70059, 22259, 20845, 16175	4.36003e-05	689	488	33	27350	22	11
GO:CC	GO:0005890	sodium:potassium-exchanging ATPase complex	98660, 11936, 108017, 56188, 11931	4.63015e-05	12	495	5	27145	3	2
GO:BP	GO:0019395	fatty acid oxidation	19013, 11363, 12895, 13177, 216188, 67460, 55990, 100705, 235674, 18124, 66968, 16846, 11450	4.85008e-05	125	488	13	27350	11	2
GO:CC	GO:0005615	extracellular space	20208, 319189, 215257, 319179, 100042514, 71907, 14563, 20755, 69379, 66957, 67866, 15439, 18159, 19662, 381493, 59083, 100303744, 18405, 56708, 14778, 12796, 12931, 233781, 20319, 22412, 16663, 239528, 69677, 69700, 71791, 11816, 16956, 12841, 14038, 17313, 20657, 12351, 15925, 270757, 13874, 54447, 50909, 12353, 218763, 67701, 22041, 17395, 16846, 57264, 21922, 110595, 21802, 51801, 12810, 5461…	4.94007e-05	1984	495	66	27145	41	25
GO:CC	GO:0016020	membrane	109052, 66371, 98660, 74769, 383592, 100045778, 11936, 381845, 665270, 11488, 208171, 319189, 73707, 17972, 69665, 16534, 76408, 230810, 20527, 216350, 12503, 23887, 232370, 100042514, 68725, 69698, 232431, 225608, 14563, 210673, 20686, 15551, 20755, 23900, 13108, 69379, 225266, 216892, 11556, 12289, 83770, 17203, 19301, 16492, 214321, 246049, 320506, 17857, 319229, 17001, 215446, 19201, 56089, 7…	5.16984e-05	10323	495	239	27145	137	102
GO:CC	GO:0045095	keratin filament	109052, 74127, 223915, 56735, 406220, 16694, 16663, 16680, 16682, 223917, 16687, 110310	5.37482e-05	119	495	12	27145	4	8
GO:BP	GO:0048871	multicellular organismal homeostasis	11556, 319229, 19662, 20249, 16470, 193034, 243083, 12683, 13869, 338521, 12686, 11832, 67460, 100503924, 17300, 58805, 74591, 55990, 100705, 18124, 22041, 16846, 16819, 22259, 106347, 11770, 11474, 16175, 11450	7.41762e-05	574	488	29	27350	24	5
GO:BP	GO:0042886	amide transport	18993, 12289, 19662, 12889, 18670, 103988, 21355, 56708, 57738, 233079, 193034, 11832, 58994, 667118, 319613, 74591, 11307, 26570, 16846, 54615, 52793, 106347	7.70868e-05	360	488	22	27350	14	8
GO:BP	GO:0006811	ion transport	98660, 11936, 16534, 76408, 230810, 20527, 69698, 15551, 12289, 216974, 16492, 246049, 56089, 71145, 226025, 237625, 140475, 18670, 170706, 103988, 108072, 270028, 14724, 216867, 22785, 22066, 57738, 11847, 193034, 380959, 108017, 67126, 94045, 67801, 16485, 14804, 17341, 268878, 100862085, 58994, 192167, 110876, 16527, 12351, 269513, 22041, 12865, 17395, 26570, 16846, 51801, 16819, 56188, 11931,…	8.33734e-05	1614	488	57	27350	34	23
GO:BP	GO:0034440	lipid oxidation	19013, 11363, 12895, 13177, 216188, 67460, 55990, 100705, 235674, 18124, 66968, 16846, 11450	8.33734e-05	132	488	13	27350	11	2
GO:MF	GO:0046982	protein heterodimerization activity	98660, 319189, 319179, 12503, 97908, 319192, 319150, 319161, 326620, 97122, 97114, 100041230, 319166, 15077, 69386, 260423, 319164, 12045, 319169, 319157, 58805, 11307, 15267, 11931	8.76635e-05	379	481	24	25299	22	2
GO:BP	GO:0046890	regulation of lipid biosynthetic process	19013, 237625, 21835, 11816, 13869, 18534, 16007, 58994, 58805, 11307, 13074, 66968, 16846, 22259, 20845, 16175	0.000112778	206	488	16	27350	10	6
GO:BP	GO:0055085	transmembrane transport	98660, 11936, 18993, 16534, 76408, 230810, 20527, 216892, 12289, 16492, 246049, 56089, 71145, 19662, 226025, 140475, 18670, 170706, 108072, 21355, 270028, 14724, 216867, 22785, 22066, 237858, 57738, 11847, 193034, 380959, 108017, 67126, 13869, 94045, 16485, 14804, 11832, 17341, 268878, 100862085, 192167, 110876, 16527, 74591, 11307, 18124, 12865, 17395, 26570, 16846, 16819, 56188, 11931, 12478, 1…	0.000134463	1561	488	55	27350	35	20
GO:CC	GO:0090533	cation-transporting ATPase complex	98660, 11936, 108017, 56188, 11931	0.000135821	15	495	5	27145	3	2
GO:BP	GO:0019915	lipid storage	19013, 233079, 12683, 11816, 16956, 66853, 100705, 11307, 66968, 16846, 22259	0.000152704	98	488	11	27350	10	1
GO:BP	GO:0010883	regulation of lipid storage	19013, 12683, 16956, 66853, 100705, 11307, 66968, 16846, 22259	0.000154618	62	488	9	27350	8	1
GO:BP	GO:0051179	localization	66371, 98660, 74769, 383592, 11936, 18993, 17972, 16534, 76408, 230810, 20527, 12503, 232370, 69698, 225608, 15551, 216892, 12289, 17451, 216974, 19013, 16492, 246049, 319161, 326620, 319229, 56089, 71145, 18159, 14311, 19662, 12889, 226025, 237625, 97122, 140475, 18670, 170706, 22239, 17153, 100041230, 103988, 108072, 21355, 270028, 14724, 12895, 230235, 19329, 12739, 17701, 56708, 216867, 68922…	0.000165732	5438	488	140	27350	90	50
GO:CC	GO:0005737	cytoplasm	21393, 66371, 98660, 74127, 16924, 386454, 11468, 74769, 17906, 383592, 13711, 12350, 50493, 319189, 17972, 16534, 319179, 230810, 20527, 12503, 232370, 100042514, 13714, 18601, 69698, 225608, 114570, 20686, 15551, 20755, 13108, 225266, 216892, 12289, 17451, 66957, 216974, 100502940, 17203, 19301, 16492, 56642, 246049, 433619, 17857, 654824, 319229, 17001, 19201, 15439, 56089, 27384, 56735, 71145…	0.000219372	11483	495	257	27145	158	99
GO:BP	GO:0006635	fatty acid beta-oxidation	11363, 12895, 13177, 216188, 67460, 100705, 235674, 66968, 16846, 11450	0.000225671	83	488	10	27350	9	1
GO:MF	GO:0005515	protein binding	21393, 66371, 98660, 20208, 50709, 16924, 243529, 386454, 74769, 17906, 383592, 18993, 11488, 50493, 208171, 319189, 17972, 215257, 16534, 319179, 230810, 237436, 216350, 12503, 232370, 15422, 18601, 225608, 14563, 20686, 23900, 13108, 97908, 69379, 225266, 319192, 11556, 12289, 83770, 216974, 19013, 319150, 104080, 16492, 56642, 237010, 319161, 17857, 326620, 654824, 12587, 17001, 19201, 15439, …	0.00023684	10491	481	251	25299	164	87
GO:CC	GO:0098533	ATPase dependent transmembrane transport complex	98660, 11936, 108017, 56188, 11931	0.000237608	17	495	5	27145	3	2
GO:CC	GO:0001533	cornified envelope	109052, 100042514, 20755, 406220, 100303744, 20753, 20756, 69611	0.000237608	58	495	8	27145	5	3
GO:BP	GO:1990845	adaptive thermogenesis	11556, 319229, 20249, 193034, 12683, 12686, 67460, 16846, 16819, 22259, 11770, 11474, 11450	0.000265497	148	488	13	27350	13	0
GO:BP	GO:0010889	regulation of sequestering of triglyceride	19013, 12683, 16956, 66853, 66968	0.000292811	14	488	5	27350	5	0
GO:BP	GO:0030258	lipid modification	19013, 11363, 20249, 12895, 13177, 216188, 338521, 67460, 230101, 55990, 100705, 235674, 18124, 66968, 16846, 11450	0.000292811	224	488	16	27350	13	3
GO:BP	GO:0019725	cellular homeostasis	98660, 74769, 50493, 16534, 230810, 15551, 12289, 319229, 71145, 140475, 103988, 14724, 22785, 22066, 193034, 11816, 18534, 100503924, 268878, 667118, 319613, 58805, 74591, 15925, 11307, 17750, 22041, 16819, 56188, 11931, 20845, 244698, 12478, 16175	0.000326212	803	488	34	27350	19	15
GO:BP	GO:0006950	response to stress	21393, 66371, 98660, 20208, 386454, 74769, 12350, 50493, 215257, 69665, 319179, 216350, 23887, 100042514, 69698, 20755, 69379, 11556, 19013, 56642, 17857, 67866, 15439, 71145, 223646, 18159, 237625, 381493, 18602, 20249, 103988, 21355, 14724, 66341, 225192, 100303744, 103968, 18405, 140483, 12739, 56708, 14778, 12796, 16192, 20319, 16178, 22412, 16663, 23850, 59289, 117229, 52668, 11847, 233079, …	0.000326212	4067	488	110	27350	68	42
GO:BP	GO:0065004	protein-DNA complex assembly	50709, 243529, 319189, 319179, 97908, 319192, 319161, 326620, 97122, 18602, 100041230, 14957, 69386, 319157, 15267	0.000326212	201	488	15	27350	15	0
GO:BP	GO:0009628	response to abiotic stimulus	21393, 98660, 74769, 69698, 14563, 15551, 11556, 19013, 56642, 71145, 18159, 99526, 19662, 226025, 108072, 12895, 103968, 140483, 12739, 20319, 16663, 23850, 193034, 13190, 12683, 12142, 94045, 12795, 16956, 16485, 12954, 18534, 12877, 100503924, 20657, 110876, 16527, 17189, 107765, 19049, 17395, 26570, 16846, 11931, 20845, 16175, 11450	0.000342783	1299	488	47	27350	31	16
GO:BP	GO:0006869	lipid transport	16534, 76408, 216892, 216974, 14311, 19662, 237625, 18670, 12895, 63954, 207798, 11816, 71939, 74591, 11307, 16846, 57264, 22259, 11770, 272636, 20845, 16175, 11450	0.000344544	433	488	23	27350	15	8
GO:BP	GO:0071459	protein localization to chromosome, centromeric region	319161, 326620, 97122, 100041230, 319166, 69386, 319164, 319157	0.000362025	53	488	8	27350	8	0
GO:BP	GO:0001659	temperature homeostasis	11556, 20249, 193034, 12683, 12686, 67460, 100503924, 16846, 16819, 22259, 11770, 11474, 16175, 11450	0.000398126	180	488	14	27350	13	1
GO:BP	GO:0009062	fatty acid catabolic process	11363, 12895, 13177, 216188, 18534, 67460, 100705, 235674, 66968, 16846, 11450	0.000409349	111	488	11	27350	10	1
GO:BP	GO:0055082	cellular chemical homeostasis	98660, 74769, 230810, 15551, 12289, 319229, 71145, 140475, 103988, 14724, 22785, 22066, 193034, 11816, 18534, 100503924, 268878, 667118, 319613, 58805, 74591, 11307, 17750, 22041, 16819, 56188, 11931, 20845, 244698, 12478, 16175	0.000454753	712	488	31	27350	18	13
GO:BP	GO:0051049	regulation of transport	98660, 11936, 16534, 225608, 15551, 12289, 16492, 246049, 56089, 18159, 19662, 12889, 237625, 18670, 170706, 103988, 108072, 19329, 12739, 56708, 22066, 52668, 11847, 233079, 16470, 193034, 108017, 11816, 13869, 94045, 12795, 16485, 12954, 58994, 192167, 329502, 667118, 110876, 16527, 319613, 74591, 269513, 107765, 11307, 18124, 103172, 22041, 17395, 26570, 16846, 57264, 226418, 54615, 16819, 222…	0.000494851	1899	488	61	27350	37	24
GO:BP	GO:0015833	peptide transport	12289, 19662, 12889, 103988, 21355, 56708, 57738, 233079, 193034, 58994, 667118, 319613, 74591, 11307, 26570, 16846, 54615, 52793, 106347	0.000516442	323	488	19	27350	11	8
GO:CC	GO:0099080	supramolecular complex	21393, 109052, 66371, 74127, 11468, 17906, 383592, 12289, 223915, 56642, 17857, 319229, 19201, 56735, 406220, 94179, 68241, 103988, 16564, 77521, 68922, 53617, 16694, 16663, 59289, 239528, 108897, 27428, 11816, 69693, 16680, 12877, 98932, 18039, 16669, 319613, 16682, 107765, 223917, 16660, 93689, 110595, 16687, 54354, 110310, 11474, 70843	0.000536349	1364	495	47	27145	27	20
GO:BP	GO:0098655	cation transmembrane transport	98660, 11936, 16534, 230810, 12289, 16492, 246049, 56089, 71145, 226025, 170706, 108072, 270028, 14724, 22785, 22066, 57738, 11847, 193034, 380959, 108017, 67126, 94045, 16485, 17341, 268878, 100862085, 192167, 110876, 16527, 12865, 17395, 16819, 56188, 11931, 12478	0.000578289	905	488	36	27350	23	13
GO:BP	GO:0006812	cation transport	98660, 11936, 16534, 230810, 15551, 12289, 16492, 246049, 56089, 71145, 226025, 237625, 170706, 103988, 108072, 270028, 14724, 22785, 22066, 57738, 11847, 193034, 380959, 108017, 67126, 94045, 16485, 17341, 268878, 100862085, 58994, 192167, 110876, 16527, 269513, 22041, 12865, 17395, 51801, 16819, 56188, 11931, 244698, 12478	0.000602315	1215	488	44	27350	27	17
GO:BP	GO:1901700	response to oxygen-containing compound	98660, 12350, 100042514, 15551, 20755, 12289, 19013, 56089, 18159, 19662, 14121, 20249, 18670, 103988, 225192, 100303744, 140483, 12739, 12796, 68922, 16663, 237858, 207798, 16599, 233079, 69677, 193034, 18639, 94045, 12795, 16956, 12954, 20756, 18534, 12877, 18039, 19378, 14871, 58994, 20657, 667118, 319613, 58805, 17189, 74591, 13874, 217843, 107765, 16369, 114654, 11307, 14555, 18124, 19049, 1…	0.000619483	2045	488	64	27350	46	18
GO:BP	GO:0072329	monocarboxylic acid catabolic process	11363, 12895, 13177, 216188, 18534, 67460, 100705, 235674, 66968, 16846, 14085, 11450	0.000626434	140	488	12	27350	11	1
GO:BP	GO:0055088	lipid homeostasis	20249, 18670, 103988, 11816, 16956, 66853, 99887, 58805, 74591, 68952, 11307, 22259, 11770	0.000659091	165	488	13	27350	10	3
GO:BP	GO:0030730	sequestering of triglyceride	19013, 12683, 16956, 66853, 66968	0.000664196	17	488	5	27350	5	0
GO:BP	GO:0009605	response to external stimulus	21393, 98660, 20208, 386454, 12350, 319179, 216350, 100042514, 14563, 20755, 69379, 11556, 19013, 56642, 17857, 319229, 67866, 15439, 99526, 19662, 226025, 237625, 381493, 18602, 20249, 103988, 108072, 21355, 21835, 100303744, 12739, 56708, 12796, 20319, 268567, 22412, 22268, 59289, 52668, 11847, 233079, 69677, 193034, 12182, 18639, 12142, 11816, 94045, 16956, 107934, 16485, 14804, 14038, 18534, …	0.000773057	3135	488	88	27350	62	26
GO:BP	GO:0050873	brown fat cell differentiation	11556, 20249, 77037, 246747, 17189, 16846, 11770, 11450	0.000774608	60	488	8	27350	8	0
GO:BP	GO:0006672	ceramide metabolic process	22239, 338521, 16007, 58994, 74591, 230101, 68952, 54447, 74442, 70059	0.000781935	99	488	10	27350	4	6
GO:BP	GO:0051050	positive regulation of transport	16534, 12289, 246049, 56089, 18159, 19662, 237625, 18670, 103988, 108072, 56708, 22066, 193034, 11816, 13869, 94045, 12795, 16485, 58994, 192167, 329502, 16527, 319613, 74591, 107765, 11307, 18124, 103172, 22041, 16846, 57264, 16819, 22259, 56188, 106347, 11931, 12478, 16175, 11450	0.000821465	1040	488	39	27350	25	14
GO:BP	GO:0032501	multicellular organismal process	21393, 109052, 66371, 98660, 74127, 11468, 74769, 17906, 13711, 67718, 18993, 50493, 16534, 216350, 12950, 232370, 15422, 69698, 225608, 14563, 15551, 574437, 216892, 11556, 12289, 83770, 19013, 319150, 214321, 223915, 56642, 319161, 73719, 326620, 319229, 15439, 56089, 56735, 18159, 99526, 19662, 406220, 226025, 237625, 97122, 18602, 20249, 140475, 97114, 22239, 17153, 100041230, 108072, 14724, …	0.000821465	8878	488	203	27350	121	82
GO:BP	GO:0006665	sphingolipid metabolic process	216892, 22239, 338521, 12686, 16007, 58994, 74591, 230101, 68952, 54447, 74442, 70059	0.000863604	146	488	12	27350	5	7
GO:CC	GO:0005887	integral component of plasma membrane	98660, 11936, 17972, 16534, 76408, 20527, 216350, 232370, 69698, 15551, 69379, 11556, 12289, 83770, 16492, 56089, 71145, 226025, 140475, 108072, 14724, 225192, 64380, 216867, 22066, 22268, 59289, 193034, 243083, 108017, 13869, 94045, 16485, 14804, 11832, 83771, 192167, 110876, 16527, 54447, 237310, 11552, 74442, 51801, 20349, 93699, 56188, 11931, 272636, 12478	0.000989972	1525	495	50	27145	28	22
GO:CC	GO:0031226	intrinsic component of plasma membrane	98660, 11936, 17972, 16534, 76408, 20527, 216350, 23887, 232370, 69698, 15551, 69379, 11556, 12289, 83770, 16492, 56089, 71145, 226025, 140475, 108072, 14724, 225192, 64380, 216867, 22066, 22268, 59289, 193034, 243083, 108017, 13869, 94045, 16485, 14804, 11832, 83771, 192167, 110876, 16527, 12351, 54447, 237310, 11552, 74442, 51801, 20349, 93699, 56188, 11931, 272636, 12478	0.000989972	1609	495	52	27145	30	22
GO:BP	GO:0044283	small molecule biosynthetic process	23887, 19013, 17001, 19662, 14121, 237625, 67426, 20249, 103988, 71275, 18563, 11816, 16956, 338521, 18534, 12686, 19378, 58805, 54447, 100705, 11307, 14555, 16846, 22259, 20845, 11450	0.000999882	572	488	26	27350	21	5
GO:BP	GO:0097435	supramolecular fiber organization	21393, 109052, 74127, 17906, 223915, 19201, 56735, 406220, 94179, 20319, 53617, 16663, 623781, 108897, 11816, 69693, 12795, 12954, 16680, 98932, 18039, 16669, 17300, 99681, 230101, 16682, 223917, 16660, 22041, 93689, 16687, 110310	0.000999882	786	488	32	27350	16	16
GO:BP	GO:0045923	positive regulation of fatty acid metabolic process	19013, 237625, 58805, 18124, 66968, 22259, 11450	0.00120484	47	488	7	27350	6	1
GO:BP	GO:0034220	ion transmembrane transport	98660, 11936, 16534, 76408, 230810, 12289, 16492, 246049, 56089, 71145, 226025, 140475, 170706, 108072, 270028, 14724, 216867, 22785, 22066, 57738, 11847, 193034, 380959, 108017, 67126, 94045, 16485, 14804, 17341, 268878, 100862085, 192167, 110876, 16527, 12865, 17395, 26570, 16819, 56188, 11931, 12478	0.00127367	1143	488	41	27350	26	15
GO:BP	GO:0062013	positive regulation of small molecule metabolic process	19013, 237625, 103988, 11816, 58805, 11307, 14555, 18124, 66968, 22259, 11474, 20845, 11450	0.00127367	178	488	13	27350	10	3
GO:BP	GO:0071168	protein localization to chromatin	319161, 326620, 97122, 100041230, 319166, 69386, 319164, 319157	0.00139741	66	488	8	27350	8	0
GO:BP	GO:0009636	response to toxic substance	50493, 69665, 17001, 15439, 14778, 22785, 11816, 18039, 14871, 20657, 17750, 26570, 16819, 13107, 20845	0.00151171	236	488	15	27350	8	7
GO:BP	GO:0071824	protein-DNA complex subunit organization	50709, 243529, 319189, 319179, 97908, 319192, 319161, 326620, 97122, 18602, 100041230, 14957, 69386, 319157, 15267	0.00151171	236	488	15	27350	15	0
GO:BP	GO:2000026	regulation of multicellular organismal development	74769, 232370, 14563, 574437, 19013, 319161, 326620, 19662, 237625, 97122, 100041230, 56708, 12796, 20319, 13390, 237928, 22412, 239528, 69677, 13190, 69386, 12142, 11816, 13869, 94045, 14804, 17313, 16680, 18534, 18039, 319157, 16007, 13392, 58994, 192167, 16768, 17300, 74591, 100705, 74442, 22041, 17395, 16846, 57264, 20349, 12095, 11474, 20845, 16175, 11450	0.00161272	1525	488	50	27350	32	18
GO:BP	GO:0042180	cellular ketone metabolic process	19013, 237625, 67426, 71361, 58805, 55990, 100705, 13074, 14555, 18124, 66968, 26570, 22259, 20845, 11450	0.00161551	238	488	15	27350	11	4
GO:BP	GO:0045652	regulation of megakaryocyte differentiation	319161, 326620, 97122, 100041230, 69386, 319157	0.00161551	34	488	6	27350	6	0
GO:BP	GO:0007275	multicellular organism development	21393, 109052, 66371, 98660, 74769, 17906, 13711, 18993, 50493, 12950, 232370, 15422, 225608, 14563, 574437, 216892, 19013, 214321, 319161, 326620, 319229, 15439, 18159, 19662, 237625, 97122, 22239, 17153, 100041230, 108072, 14724, 76829, 20776, 19329, 140483, 12739, 17701, 56708, 12796, 68922, 12931, 20319, 13390, 237928, 22412, 23850, 22066, 239528, 11847, 69677, 69700, 27428, 16470, 56747, 193…	0.00162208	5088	488	127	27350	76	51
GO:BP	GO:0046513	ceramide biosynthetic process	22239, 338521, 16007, 58994, 68952, 54447, 74442, 70059	0.00162208	68	488	8	27350	4	4
GO:BP	GO:0120161	regulation of cold-induced thermogenesis	11556, 20249, 12683, 12686, 67460, 16846, 16819, 22259, 11770, 11474, 11450	0.00169544	134	488	11	27350	11	0
GO:BP	GO:0106106	cold-induced thermogenesis	11556, 20249, 12683, 12686, 67460, 16846, 16819, 22259, 11770, 11474, 11450	0.00179735	135	488	11	27350	11	0
GO:BP	GO:1901652	response to peptide	19013, 56089, 19662, 14121, 103988, 68922, 237858, 16599, 193034, 18639, 16956, 18534, 12877, 18039, 58994, 13874, 16369, 18124, 17395, 16846, 57264, 12095, 20845, 11450	0.00180407	528	488	24	27350	19	5
GO:BP	GO:0062012	regulation of small molecule metabolic process	19013, 14121, 237625, 103988, 18639, 11816, 58805, 55990, 100705, 11307, 14555, 18124, 66968, 26570, 16846, 22259, 11474, 20845, 11450	0.0019732	365	488	19	27350	14	5
GO:BP	GO:0010743	regulation of macrophage derived foam cell differentiation	19013, 237625, 16956, 11307, 11450	0.00197605	22	488	5	27350	3	2
GO:BP	GO:0098657	import into cell	98660, 12289, 246049, 56089, 19662, 108072, 270028, 57738, 11847, 193034, 94045, 58994, 26570, 16819, 11931	0.0020448	245	488	15	27350	10	5
GO:BP	GO:0046395	carboxylic acid catabolic process	11363, 12895, 76187, 13177, 11847, 70503, 216188, 18534, 67460, 100705, 235674, 66968, 16846, 14085, 11450	0.0020448	245	488	15	27350	14	1
GO:BP	GO:0098662	inorganic cation transmembrane transport	98660, 11936, 16534, 230810, 12289, 16492, 246049, 56089, 71145, 170706, 108072, 270028, 14724, 22785, 22066, 57738, 193034, 380959, 108017, 67126, 94045, 16485, 17341, 100862085, 110876, 16527, 12865, 16819, 56188, 11931, 12478	0.0020448	787	488	31	27350	19	12
GO:BP	GO:0016054	organic acid catabolic process	11363, 12895, 76187, 13177, 11847, 70503, 216188, 18534, 67460, 100705, 235674, 66968, 16846, 14085, 11450	0.00220345	247	488	15	27350	14	1
GO:BP	GO:1901564	organonitrogen compound metabolic process	66371, 98660, 50709, 16924, 386454, 74769, 381845, 665270, 11488, 50493, 208171, 73707, 23887, 13714, 71907, 14563, 23900, 216892, 17451, 66957, 216974, 19013, 320273, 214321, 67866, 15439, 56089, 223646, 18159, 99526, 78330, 14121, 237625, 18602, 22239, 103988, 17768, 59083, 14724, 78709, 12895, 76187, 140483, 12739, 56708, 71275, 14778, 12796, 68917, 67569, 103844, 12931, 233781, 20319, 381510,…	0.00243445	6554	488	155	27350	84	71
GO:BP	GO:0006094	gluconeogenesis	19013, 19662, 14121, 103988, 18563, 18534, 14555, 16846, 11450	0.00243445	94	488	9	27350	9	0
GO:BP	GO:0032868	response to insulin	19013, 19662, 14121, 103988, 68922, 237858, 18639, 16956, 18534, 12877, 16369, 16846, 57264, 12095, 20845, 11450	0.00249371	280	488	16	27350	14	2
GO:BP	GO:0070887	cellular response to chemical stimulus	98660, 74769, 50493, 69665, 14563, 15551, 13108, 12289, 19013, 56642, 17001, 15439, 56089, 27384, 14121, 18670, 103988, 76829, 225192, 17701, 14778, 12796, 68922, 16192, 12931, 20319, 16178, 13390, 16663, 237858, 59289, 207798, 16599, 52668, 233079, 69677, 193034, 12182, 12683, 11816, 13869, 12795, 16956, 71361, 16485, 18534, 12877, 69611, 19378, 17341, 16007, 14871, 58994, 192167, 17300, 20657, …	0.00255483	3503	488	93	27350	58	35
GO:BP	GO:0006090	pyruvate metabolic process	19013, 14121, 103988, 18563, 18534, 58805, 14447, 14555, 18124, 11474	0.00259583	118	488	10	27350	9	1
GO:BP	GO:0030148	sphingolipid biosynthetic process	22239, 338521, 12686, 16007, 58994, 68952, 54447, 74442, 70059	0.00273322	96	488	9	27350	5	4
GO:BP	GO:0032370	positive regulation of lipid transport	237625, 18670, 11816, 74591, 11307, 57264, 22259, 16175, 11450	0.00273322	96	488	9	27350	5	4
GO:BP	GO:0098739	import across plasma membrane	98660, 12289, 246049, 56089, 108072, 270028, 57738, 11847, 193034, 94045, 26570, 16819, 11931	0.00282548	197	488	13	27350	9	4
GO:MF	GO:0046983	protein dimerization activity	66371, 98660, 18993, 319189, 319179, 12503, 97908, 319192, 11556, 319150, 319161, 326620, 97122, 97114, 100041230, 108072, 21355, 77521, 21835, 319166, 22178, 15077, 69386, 12683, 260423, 11816, 319164, 13869, 12045, 319169, 16956, 319157, 17341, 667118, 58805, 15925, 11307, 14555, 18124, 15267, 11931, 20868, 11450	0.00288019	1138	481	43	25299	34	9
GO:BP	GO:0098703	calcium ion import across plasma membrane	12289, 56089, 108072, 270028, 193034, 94045	0.00297357	39	488	6	27350	4	2
GO:CC	GO:0005886	plasma membrane	109052, 66371, 98660, 74769, 11936, 665270, 208171, 319189, 73707, 17972, 16534, 76408, 230810, 20527, 216350, 12503, 23887, 232370, 100042514, 69698, 232431, 225608, 14563, 20686, 15551, 20755, 69379, 216892, 11556, 12289, 83770, 17203, 16492, 214321, 246049, 320506, 319229, 215446, 19201, 56089, 71145, 406220, 226025, 237625, 140475, 18670, 17153, 108072, 270028, 14724, 16564, 57435, 230235, 20…	0.00304913	6504	495	154	27145	85	69
GO:BP	GO:0045444	fat cell differentiation	11556, 20249, 20319, 233079, 16956, 77037, 100503924, 246747, 17189, 68952, 18124, 16846, 57264, 11770, 11450	0.00311887	257	488	15	27350	15	0
GO:BP	GO:0019319	hexose biosynthetic process	19013, 19662, 14121, 103988, 18563, 18534, 14555, 16846, 11450	0.00311887	98	488	9	27350	9	0
GO:BP	GO:0048731	system development	21393, 109052, 98660, 74769, 17906, 18993, 12950, 232370, 225608, 14563, 574437, 216892, 19013, 214321, 319161, 326620, 319229, 15439, 18159, 19662, 237625, 97122, 22239, 17153, 100041230, 108072, 14724, 76829, 19329, 140483, 12739, 17701, 56708, 12796, 68922, 12931, 20319, 13390, 237928, 22412, 23850, 22066, 239528, 11847, 69677, 69700, 27428, 16470, 56747, 193034, 380959, 13190, 69386, 12959, 1…	0.00316564	4543	488	114	27350	71	43
GO:CC	GO:0005811	lipid droplet	14311, 57435, 103968, 12683, 66853, 71361, 11832, 246747, 66968	0.00316802	108	495	9	27145	9	0
GO:MF	GO:0016491	oxidoreductase activity	50493, 69665, 13108, 17001, 27384, 11363, 20249, 17768, 76187, 71275, 14778, 22178, 13190, 70061, 70503, 71361, 330450, 216188, 338521, 654309, 67460, 19378, 14871, 20657, 14447, 55990, 235674, 13074, 14555, 12865, 70059, 13107, 244698	0.00331784	787	481	33	25299	21	12
GO:BP	GO:0010565	regulation of cellular ketone metabolic process	19013, 237625, 58805, 55990, 100705, 18124, 66968, 26570, 22259, 20845, 11450	0.00341987	148	488	11	27350	7	4
GO:BP	GO:0051235	maintenance of location	230810, 19013, 14724, 22785, 233079, 193034, 12683, 11816, 16956, 66853, 100705, 11307, 103172, 66968, 16846, 16819, 22259, 12478	0.00341987	353	488	18	27350	15	3
GO:BP	GO:0019217	regulation of fatty acid metabolic process	19013, 237625, 58805, 55990, 100705, 18124, 66968, 22259, 11450	0.00350649	100	488	9	27350	7	2
GO:BP	GO:0051239	regulation of multicellular organismal process	98660, 74769, 17906, 216350, 232370, 14563, 15551, 574437, 11556, 12289, 19013, 56642, 319161, 326620, 18159, 19662, 237625, 97122, 20249, 100041230, 56708, 12796, 16192, 20319, 16178, 13390, 237928, 22412, 239528, 11847, 233079, 69677, 193034, 13190, 69386, 12683, 12142, 11816, 13869, 94045, 16956, 16485, 14804, 240672, 17313, 338521, 16680, 18534, 12686, 18039, 319157, 67460, 16007, 13392, 5899…	0.00352744	2933	488	80	27350	55	25
GO:BP	GO:0045940	positive regulation of steroid metabolic process	20249, 11816, 11307, 13074, 20845, 16175	0.00370678	41	488	6	27350	3	3
GO:MF	GO:0005215	transporter activity	98660, 16534, 76408, 230810, 20527, 69698, 15551, 216892, 12289, 16492, 246049, 19662, 12889, 226025, 140475, 18670, 170706, 21355, 270028, 216867, 22785, 22066, 57738, 207798, 193034, 108017, 67126, 11816, 94045, 16485, 14804, 11832, 268878, 100862085, 110876, 16527, 74591, 11307, 12865, 26570, 11770, 11931, 20845	0.00375759	1165	481	43	25299	23	20
GO:BP	GO:0055065	metal ion homeostasis	98660, 74769, 230810, 15551, 71145, 140475, 14724, 22785, 22066, 193034, 11816, 16485, 268878, 100862085, 17750, 22041, 208659, 16819, 56188, 11931, 244698, 12478, 16175	0.00376707	527	488	23	27350	13	10
GO:BP	GO:0010742	macrophage derived foam cell differentiation	19013, 237625, 16956, 11307, 11450	0.00376707	26	488	5	27350	3	2
GO:BP	GO:0097688	glutamate receptor clustering	230235, 11816, 192167, 26570	0.00376707	14	488	4	27350	1	3
GO:BP	GO:0097113	AMPA glutamate receptor clustering	230235, 11816, 192167, 26570	0.00376707	14	488	4	27350	1	3
GO:BP	GO:0006875	cellular metal ion homeostasis	98660, 74769, 230810, 15551, 71145, 140475, 14724, 22785, 22066, 193034, 11816, 268878, 17750, 22041, 16819, 56188, 11931, 244698, 12478, 16175	0.00379603	424	488	20	27350	12	8
GO:CC	GO:0009986	cell surface	73707, 216350, 232370, 20686, 23900, 12289, 16492, 214321, 56089, 71145, 16192, 12931, 22066, 59289, 77042, 193034, 243083, 11816, 16956, 16485, 192167, 16768, 244233, 12351, 15925, 16682, 114654, 11307, 11552, 22041, 26570, 21942, 21802, 51801, 12478, 16175, 11450, 67112	0.00400247	1124	495	38	27145	23	15
GO:BP	GO:0010817	regulation of hormone levels	665270, 12289, 19662, 12889, 237625, 103988, 56708, 233079, 66853, 70503, 19378, 58994, 667118, 319613, 74591, 15925, 11307, 13074, 16846, 57264, 54615, 52793, 106347, 20845, 11450	0.00426393	604	488	25	27350	14	11
GO:BP	GO:0050793	regulation of developmental process	74769, 13711, 232370, 100042514, 14563, 20755, 574437, 11556, 19013, 56642, 319161, 326620, 18159, 19662, 237625, 97122, 100041230, 100303744, 19329, 12739, 17701, 56708, 12796, 20319, 13390, 237928, 22412, 239528, 623781, 69677, 193034, 13190, 69386, 12142, 11816, 13869, 94045, 16956, 69064, 107934, 14804, 17313, 16680, 18534, 18039, 319157, 246747, 17341, 16007, 13392, 58994, 192167, 16768, 173…	0.00426393	2724	488	75	27350	47	28
GO:BP	GO:0090077	foam cell differentiation	19013, 237625, 16956, 11307, 11450	0.00433201	27	488	5	27350	3	2
GO:BP	GO:0046364	monosaccharide biosynthetic process	19013, 19662, 14121, 103988, 18563, 18534, 14555, 16846, 11450	0.00433201	104	488	9	27350	9	0
GO:BP	GO:0006810	transport	66371, 98660, 74769, 383592, 11936, 18993, 17972, 16534, 76408, 230810, 20527, 69698, 225608, 15551, 216892, 12289, 216974, 16492, 246049, 319229, 56089, 71145, 18159, 14311, 19662, 12889, 226025, 237625, 140475, 18670, 170706, 103988, 108072, 21355, 270028, 14724, 12895, 19329, 12739, 56708, 216867, 68922, 22785, 22066, 63954, 237858, 57738, 59289, 207798, 52668, 11847, 233079, 16470, 193034, 38…	0.00433201	4640	488	115	27350	71	44
GO:BP	GO:0032373	positive regulation of sterol transport	18670, 11816, 74591, 11307, 22259, 11450	0.00442659	43	488	6	27350	4	2
GO:BP	GO:0032376	positive regulation of cholesterol transport	18670, 11816, 74591, 11307, 22259, 11450	0.00442659	43	488	6	27350	4	2
GO:BP	GO:0002790	peptide secretion	12289, 19662, 12889, 103988, 56708, 233079, 193034, 58994, 667118, 319613, 74591, 11307, 16846, 54615, 52793, 106347	0.00444782	300	488	16	27350	9	7
GO:BP	GO:0006952	defense response	98660, 20208, 386454, 215257, 319179, 23887, 100042514, 20755, 69379, 19013, 17857, 67866, 15439, 237625, 381493, 18602, 20249, 21355, 225192, 100303744, 18405, 56708, 12796, 16192, 16178, 59289, 52668, 11847, 233079, 69677, 193034, 12182, 12142, 11816, 16956, 14038, 16768, 13874, 107569, 50909, 67701, 237310, 22041, 16846, 16687, 72310, 12810, 16819, 22259, 11770, 20845, 16175, 11537, 11450	0.00448103	1788	488	54	27350	34	20
GO:BP	GO:0030219	megakaryocyte differentiation	319161, 326620, 97122, 100041230, 14724, 69386, 319157	0.00460602	62	488	7	27350	7	0
GO:BP	GO:0038128	ERBB2 signaling pathway	13869, 13874, 21802, 12223	0.00460602	15	488	4	27350	0	4
GO:MF	GO:0004623	phospholipase A2 activity	665270, 216974, 237625, 78390, 66853, 329502	0.00462814	34	481	6	25299	2	4
GO:BP	GO:0015849	organic acid transport	76408, 15551, 216974, 246049, 237625, 12895, 216867, 22066, 63954, 11847, 193034, 11816, 26570, 16846, 56188, 11770, 16175	0.00521424	337	488	17	27350	12	5
GO:BP	GO:0019731	antibacterial humoral response	319179, 100042514, 20755, 100303744, 12796, 14038, 67701, 22041	0.00544781	85	488	8	27350	8	0
GO:BP	GO:0006979	response to oxidative stress	12350, 50493, 69665, 56642, 223646, 14778, 11816, 12795, 71361, 12954, 58994, 20657, 17189, 18124, 17395, 26570, 16819, 20845, 16175, 11450	0.00559983	440	488	20	27350	10	10
GO:CC	GO:0097058	CRLF-CLCF1 complex	56708, 12931	0.00562168	2	495	2	27145	2	0
GO:CC	GO:1903768	taste receptor complex	83770, 83771	0.00562168	2	495	2	27145	0	2
GO:CC	GO:1903767	sweet taste receptor complex	83770, 83771	0.00562168	2	495	2	27145	0	2
GO:BP	GO:0140352	export from cell	98660, 16534, 15551, 12289, 246049, 18159, 19662, 12889, 237625, 103988, 56708, 237858, 233079, 193034, 11816, 21928, 58994, 192167, 667118, 319613, 74591, 107765, 11307, 18124, 16846, 57264, 54615, 22259, 56188, 52793, 106347, 11931, 16175, 11450	0.0056846	966	488	34	27350	21	13
GO:BP	GO:0042593	glucose homeostasis	12289, 19662, 103988, 233079, 18534, 100503924, 17341, 667118, 319613, 58805, 74591, 11307, 16846, 52793, 20845, 11450	0.00619993	311	488	16	27350	9	7
GO:BP	GO:0120162	positive regulation of cold-induced thermogenesis	11556, 20249, 12686, 67460, 16846, 16819, 11770, 11450	0.00619993	87	488	8	27350	8	0
GO:BP	GO:0046879	hormone secretion	12289, 19662, 12889, 237625, 103988, 56708, 233079, 58994, 667118, 319613, 74591, 11307, 16846, 57264, 54615, 52793, 106347, 11450	0.00619993	376	488	18	27350	10	8
GO:BP	GO:0033500	carbohydrate homeostasis	12289, 19662, 103988, 233079, 18534, 100503924, 17341, 667118, 319613, 58805, 74591, 11307, 16846, 52793, 20845, 11450	0.00619993	311	488	16	27350	9	7
GO:BP	GO:0043524	negative regulation of neuron apoptotic process	14563, 237625, 56708, 12931, 13390, 11816, 654309, 18039, 18124, 20349, 16819, 20845	0.00621549	190	488	12	27350	9	3
GO:BP	GO:0062014	negative regulation of small molecule metabolic process	19013, 14121, 103988, 11816, 55990, 100705, 66968, 11474, 11450	0.00621878	111	488	9	27350	8	1
GO:BP	GO:0051234	establishment of localization	66371, 98660, 74769, 383592, 11936, 18993, 17972, 16534, 76408, 230810, 20527, 69698, 225608, 15551, 216892, 12289, 17451, 216974, 16492, 246049, 319229, 56089, 71145, 18159, 14311, 19662, 12889, 226025, 237625, 140475, 18670, 170706, 17153, 103988, 108072, 21355, 270028, 14724, 12895, 19329, 12739, 56708, 216867, 68922, 22785, 22066, 63954, 237858, 57738, 59289, 207798, 52668, 11847, 233079, 164…	0.00621878	4794	488	117	27350	71	46
GO:BP	GO:0007010	cytoskeleton organization	21393, 109052, 66371, 74127, 17906, 237436, 100042514, 20755, 17451, 223915, 19201, 56735, 406220, 94179, 237625, 22239, 69707, 100303744, 12739, 68922, 53617, 16663, 623781, 108897, 12182, 69693, 12795, 12954, 16680, 98932, 18039, 16669, 212124, 192167, 99681, 230101, 16682, 223917, 16660, 22041, 93689, 16687, 20349, 110310, 11474, 16175	0.00621878	1472	488	46	27350	21	25
GO:BP	GO:0006641	triglyceride metabolic process	665270, 20249, 21835, 11816, 16956, 66853, 18534, 66968, 22259	0.00621878	111	488	9	27350	8	1
GO:BP	GO:0010875	positive regulation of cholesterol efflux	11816, 74591, 11307, 22259, 11450	0.00623073	30	488	5	27350	3	2
GO:BP	GO:0006006	glucose metabolic process	19013, 19662, 14121, 103988, 18563, 18639, 18534, 14447, 100705, 14555, 16846, 11474, 11450	0.0062698	220	488	13	27350	12	1
GO:BP	GO:0038138	ERBB4-ERBB4 signaling pathway	13869, 13874, 12223	0.00659387	7	488	3	27350	0	3
GO:BP	GO:0006643	membrane lipid metabolic process	216892, 22239, 338521, 12686, 16007, 58994, 74591, 230101, 68952, 54447, 74442, 70059	0.00672082	193	488	12	27350	5	7
GO:BP	GO:0050801	ion homeostasis	98660, 74769, 230810, 15551, 71145, 140475, 14724, 22785, 22066, 193034, 11816, 16485, 268878, 100862085, 12351, 17750, 22041, 26570, 208659, 16819, 56188, 11931, 244698, 12478, 16175	0.00672082	630	488	25	27350	14	11
GO:BP	GO:0098660	inorganic ion transmembrane transport	98660, 11936, 16534, 230810, 12289, 16492, 246049, 56089, 71145, 140475, 170706, 108072, 270028, 14724, 22785, 22066, 57738, 193034, 380959, 108017, 67126, 94045, 16485, 17341, 100862085, 110876, 16527, 12865, 16819, 56188, 11931, 12478	0.00672082	900	488	32	27350	20	12
GO:BP	GO:0043269	regulation of ion transport	98660, 11936, 15551, 12289, 16492, 246049, 56089, 237625, 170706, 103988, 108072, 22066, 11847, 108017, 94045, 16485, 192167, 110876, 16527, 269513, 22041, 17395, 16846, 16819, 56188, 11931, 12478, 16175	0.00681632	745	488	28	27350	18	10
GO:BP	GO:0031214	biomineral tissue development	19013, 237928, 17313, 16007, 58994, 74442, 16846, 21922, 208659, 12095, 11474	0.00696343	166	488	11	27350	8	3
GO:BP	GO:0060074	synapse maturation	56747, 13869, 18039, 192167, 319613	0.00696343	31	488	5	27350	2	3
GO:BP	GO:0035150	regulation of tube size	98660, 15551, 11556, 22412, 11816, 240672, 58994, 17300, 20657, 11552, 16846	0.00729039	167	488	11	27350	6	5
GO:BP	GO:0009914	hormone transport	12289, 19662, 12889, 237625, 103988, 56708, 233079, 58994, 667118, 319613, 74591, 11307, 16846, 57264, 54615, 52793, 106347, 11450	0.00732154	385	488	18	27350	10	8
GO:BP	GO:0032374	regulation of cholesterol transport	18670, 11816, 74591, 11307, 16846, 22259, 11450	0.00751384	69	488	7	27350	5	2
GO:BP	GO:0006110	regulation of glycolytic process	19013, 14121, 103988, 58805, 14555, 11474	0.00751384	49	488	6	27350	6	0
GO:BP	GO:0032371	regulation of sterol transport	18670, 11816, 74591, 11307, 16846, 22259, 11450	0.00751384	69	488	7	27350	5	2
GO:BP	GO:0043434	response to peptide hormone	19013, 19662, 14121, 103988, 68922, 237858, 193034, 18639, 16956, 18534, 12877, 18039, 13874, 16369, 18124, 16846, 57264, 12095, 20845, 11450	0.00757016	456	488	20	27350	17	3
GO:BP	GO:0030001	metal ion transport	98660, 11936, 16534, 230810, 12289, 16492, 56089, 71145, 170706, 103988, 108072, 270028, 14724, 22785, 22066, 193034, 380959, 108017, 94045, 16485, 17341, 100862085, 110876, 16527, 269513, 22041, 51801, 16819, 56188, 11931, 244698, 12478	0.00792809	912	488	32	27350	19	13
GO:BP	GO:0019318	hexose metabolic process	19013, 19662, 14121, 103988, 18563, 18639, 69064, 18534, 14447, 100705, 14555, 16846, 11474, 11450	0.00803635	259	488	14	27350	13	1
GO:BP	GO:0046460	neutral lipid biosynthetic process	21835, 16956, 66853, 18534, 66968, 22259	0.00803635	50	488	6	27350	6	0
GO:BP	GO:0046463	acylglycerol biosynthetic process	21835, 16956, 66853, 18534, 66968, 22259	0.00803635	50	488	6	27350	6	0
GO:BP	GO:0050896	response to stimulus	21393, 66371, 98660, 20208, 386454, 74769, 12350, 50493, 73707, 215257, 69665, 16534, 319179, 230810, 216350, 12503, 23887, 100042514, 69698, 232431, 225608, 14563, 15551, 20755, 23900, 13108, 69379, 216892, 11556, 12289, 17451, 83770, 19013, 17203, 56642, 320506, 17857, 319229, 12587, 17001, 67866, 15439, 56089, 27384, 71145, 223646, 18159, 99526, 19662, 14121, 226025, 237625, 381493, 18602, 202…	0.00803635	10488	488	225	27350	136	89
GO:BP	GO:0055080	cation homeostasis	98660, 74769, 230810, 15551, 71145, 140475, 14724, 22785, 22066, 193034, 11816, 16485, 268878, 100862085, 12351, 17750, 22041, 208659, 16819, 56188, 11931, 244698, 12478, 16175	0.00803635	604	488	24	27350	14	10
GO:BP	GO:0030072	peptide hormone secretion	12289, 19662, 12889, 103988, 56708, 233079, 58994, 667118, 319613, 74591, 11307, 16846, 54615, 52793, 106347	0.0086498	293	488	15	27350	8	7
GO:BP	GO:0010888	negative regulation of lipid storage	19013, 66853, 11307, 16846, 22259	0.0086498	33	488	5	27350	4	1
GO:BP	GO:0098869	cellular oxidant detoxification	50493, 69665, 17001, 15439, 14778, 11816, 14871, 20657	0.00871812	94	488	8	27350	4	4
GO:BP	GO:0048874	host-mediated regulation of intestinal microbiota composition	100042514, 20755, 100303744	0.00872376	8	488	3	27350	3	0
GO:BP	GO:0071286	cellular response to magnesium ion	14121, 16485, 58994	0.00872376	8	488	3	27350	1	2
GO:BP	GO:0098659	inorganic cation import across plasma membrane	98660, 12289, 56089, 108072, 270028, 193034, 94045, 16819, 11931	0.00872376	119	488	9	27350	6	3
GO:BP	GO:0038134	ERBB2-EGFR signaling pathway	13874, 21802, 12223	0.00872376	8	488	3	27350	0	3
GO:BP	GO:0015918	sterol transport	18670, 207798, 11816, 74591, 11307, 16846, 22259, 20845, 11450	0.00872376	119	488	9	27350	5	4
GO:BP	GO:1901215	negative regulation of neuron death	14563, 19013, 237625, 56708, 12931, 13390, 11816, 654309, 18039, 18124, 26570, 20349, 16819, 20845	0.00872376	262	488	14	27350	10	4
GO:BP	GO:0099587	inorganic ion import across plasma membrane	98660, 12289, 56089, 108072, 270028, 193034, 94045, 16819, 11931	0.00872376	119	488	9	27350	6	3
GO:BP	GO:0010745	negative regulation of macrophage derived foam cell differentiation	19013, 11307, 11450	0.00872376	8	488	3	27350	2	1
GO:BP	GO:0034764	positive regulation of transmembrane transport	12289, 246049, 56089, 108072, 13869, 94045, 16485, 16527, 18124, 16819, 56188, 11931, 12478, 11450	0.00906941	264	488	14	27350	10	4
GO:BP	GO:0006583	melanin biosynthetic process from tyrosine	22178, 13190	0.0091173	2	488	2	27350	2	0
GO:BP	GO:0021893	cerebral cortex GABAergic interneuron fate commitment	13390, 13392	0.0091173	2	488	2	27350	2	0
GO:BP	GO:0072046	establishment of planar polarity involved in nephron morphogenesis	22412, 13869	0.0091173	2	488	2	27350	0	2
GO:BP	GO:0001582	detection of chemical stimulus involved in sensory perception of sweet taste	83770, 83771	0.0091173	2	488	2	27350	0	2
GO:BP	GO:0110148	biomineralization	19013, 237928, 17313, 16007, 58994, 74442, 16846, 21922, 208659, 12095, 11474	0.00916396	175	488	11	27350	8	3
GO:BP	GO:0001666	response to hypoxia	74769, 19013, 18159, 12739, 12795, 12954, 18534, 12877, 20657, 110876, 16527, 17189, 16846, 11931, 16175, 11450	0.00916396	330	488	16	27350	10	6
GO:BP	GO:0015850	organic hydroxy compound transport	76408, 15551, 19662, 18670, 103988, 207798, 11816, 11832, 58994, 74591, 11307, 16846, 22259, 20845, 11450	0.00916396	297	488	15	27350	9	6
GO:BP	GO:0019637	organophosphate metabolic process	98660, 74769, 665270, 50493, 73707, 216974, 19013, 215446, 223646, 18159, 78330, 14121, 237625, 103988, 78390, 18563, 18639, 67126, 13869, 330450, 216188, 12686, 58994, 329502, 58805, 14447, 107569, 55990, 100705, 14555, 74442, 22259, 11931, 11474	0.0092696	1009	488	34	27350	19	15
GO:BP	GO:0072330	monocarboxylic acid biosynthetic process	17001, 237625, 20249, 16956, 338521, 12686, 19378, 58805, 54447, 100705, 22259, 20845	0.00946204	205	488	12	27350	9	3
GO:MF	GO:0022857	transmembrane transporter activity	98660, 16534, 76408, 230810, 20527, 69698, 15551, 216892, 12289, 16492, 246049, 19662, 12889, 226025, 140475, 18670, 170706, 21355, 270028, 216867, 22785, 22066, 57738, 193034, 108017, 67126, 94045, 16485, 14804, 11832, 268878, 100862085, 110876, 16527, 74591, 11307, 12865, 26570, 11931	0.00949419	1071	481	39	25299	21	18
GO:BP	GO:0009991	response to extracellular stimulus	11556, 19013, 319229, 103988, 20319, 22412, 193034, 18639, 11816, 16956, 18534, 100503924, 19378, 17341, 14871, 100705, 17395, 16846, 54615, 12095, 20845, 16175, 11450	0.00986608	581	488	23	27350	18	5
GO:BP	GO:0009653	anatomical structure morphogenesis	21393, 11468, 74769, 17906, 13711, 50493, 15422, 100042514, 14563, 20755, 574437, 19013, 56735, 18159, 19662, 237625, 22239, 20776, 100303744, 12739, 17701, 12796, 20319, 67652, 13390, 237928, 22412, 16663, 23850, 239528, 623781, 69700, 27428, 16470, 230316, 12142, 11816, 13869, 69693, 107934, 14804, 240672, 12954, 17313, 98932, 18039, 16669, 19378, 21928, 16007, 13392, 58994, 192167, 17300, 1387…	0.0100484	2794	488	74	27350	42	32
GO:BP	GO:0050999	regulation of nitric-oxide synthase activity	74769, 11847, 11816, 16846, 16175	0.0101676	35	488	5	27350	3	2
GO:BP	GO:0031667	response to nutrient levels	11556, 19013, 319229, 103988, 20319, 22412, 193034, 18639, 11816, 16956, 18534, 100503924, 19378, 17341, 14871, 100705, 16846, 54615, 12095, 20845, 16175, 11450	0.0102202	546	488	22	27350	17	5
GO:BP	GO:0098771	inorganic ion homeostasis	98660, 74769, 230810, 15551, 71145, 140475, 14724, 22785, 22066, 193034, 11816, 16485, 268878, 100862085, 12351, 17750, 22041, 208659, 16819, 56188, 11931, 244698, 12478, 16175	0.0102388	621	488	24	27350	14	10
GO:BP	GO:0030282	bone mineralization	237928, 17313, 16007, 58994, 74442, 16846, 21922, 12095, 11474	0.0112967	125	488	9	27350	6	3
GO:BP	GO:0032368	regulation of lipid transport	237625, 18670, 11816, 74591, 11307, 16846, 57264, 22259, 16175, 11450	0.0112967	152	488	10	27350	6	4
GO:BP	GO:0010890	positive regulation of sequestering of triglyceride	12683, 16956, 66968	0.0117325	9	488	3	27350	3	0
GO:BP	GO:0006633	fatty acid biosynthetic process	17001, 237625, 20249, 16956, 338521, 12686, 58805, 54447, 100705, 22259	0.0117778	153	488	10	27350	8	2
GO:BP	GO:0048646	anatomical structure formation involved in morphogenesis	21393, 74769, 17906, 13711, 50493, 19013, 19662, 237625, 22239, 17701, 12796, 20319, 67652, 22412, 239528, 69700, 27428, 14804, 240672, 98932, 16669, 19378, 21928, 16007, 58994, 17300, 13874, 243574, 18124, 11552, 17395, 16846, 21802, 51801, 20349, 208659, 16175, 329941	0.0121949	1195	488	38	27350	20	18
GO:BP	GO:0046903	secretion	16534, 76408, 15551, 12289, 216974, 18159, 19662, 12889, 237625, 18670, 103988, 56708, 22066, 237858, 233079, 193034, 11816, 13869, 21928, 58994, 192167, 667118, 319613, 74591, 107765, 11307, 18124, 16846, 57264, 54615, 22259, 52793, 106347, 16175, 11450	0.0124115	1071	488	35	27350	21	14
GO:BP	GO:0098754	detoxification	50493, 69665, 17001, 15439, 14778, 11816, 14871, 20657, 17750	0.0124115	127	488	9	27350	5	4
GO:BP	GO:1903530	regulation of secretion by cell	16534, 15551, 12289, 18159, 19662, 12889, 237625, 103988, 56708, 233079, 11816, 58994, 192167, 667118, 319613, 74591, 107765, 11307, 16846, 57264, 54615, 22259, 106347, 16175, 11450	0.0124898	670	488	25	27350	15	10
GO:BP	GO:0005996	monosaccharide metabolic process	19013, 19662, 14121, 103988, 18563, 18639, 69064, 18534, 14447, 100705, 14555, 16846, 11474, 11450	0.0124898	276	488	14	27350	13	1
GO:BP	GO:0006954	inflammatory response	20208, 215257, 23887, 19013, 67866, 15439, 237625, 381493, 225192, 18405, 56708, 12796, 16192, 16178, 59289, 233079, 69677, 193034, 12182, 11816, 16956, 237310, 16846, 22259, 11770, 16175, 11450	0.0124898	748	488	27	27350	15	12
GO:BP	GO:0044282	small molecule catabolic process	11363, 12895, 76187, 13177, 11847, 11816, 70503, 216188, 18534, 67460, 100705, 235674, 66968, 16846, 14085, 11474, 11450	0.0132819	379	488	17	27350	16	1
GO:BP	GO:0006753	nucleoside phosphate metabolic process	98660, 50493, 73707, 19013, 215446, 223646, 18159, 78330, 14121, 103988, 18563, 67126, 330450, 216188, 12686, 58805, 14447, 107569, 55990, 100705, 14555, 11931, 11474	0.0132819	597	488	23	27350	16	7
GO:BP	GO:0046883	regulation of hormone secretion	12289, 19662, 237625, 103988, 56708, 233079, 667118, 319613, 74591, 11307, 16846, 57264, 54615, 106347, 11450	0.0132819	311	488	15	27350	10	5
GO:BP	GO:0033036	macromolecule localization	66371, 16534, 76408, 12503, 232370, 225608, 216892, 12289, 216974, 19013, 319161, 326620, 56089, 14311, 19662, 12889, 237625, 97122, 18670, 22239, 17153, 100041230, 103988, 21355, 12895, 230235, 19329, 17701, 63954, 319166, 237858, 207798, 52668, 233079, 69386, 12683, 66352, 11816, 319164, 13869, 12795, 16956, 66853, 107934, 16485, 14804, 77037, 12877, 319157, 103949, 58994, 192167, 667118, 71939…	0.0133741	3020	488	78	27350	48	30
GO:BP	GO:0051093	negative regulation of developmental process	74769, 13711, 14563, 11556, 19013, 56642, 319161, 326620, 18159, 19662, 97122, 100041230, 17701, 20319, 13390, 22412, 193034, 69386, 11816, 69064, 319157, 17341, 13392, 192167, 16768, 17300, 667118, 68952, 13874, 11307, 17395, 16846, 20349, 16175, 11450	0.013634	1079	488	35	27350	25	10
GO:BP	GO:0019432	triglyceride biosynthetic process	21835, 16956, 18534, 66968, 22259	0.0137561	38	488	5	27350	5	0
GO:BP	GO:0072578	neurotransmitter-gated ion channel clustering	230235, 11816, 192167, 26570	0.014159	22	488	4	27350	1	3
GO:BP	GO:1904064	positive regulation of cation transmembrane transport	12289, 246049, 56089, 108072, 94045, 16485, 16527, 16819, 56188, 11931, 12478	0.014159	187	488	11	27350	8	3
GO:BP	GO:0051402	neuron apoptotic process	14563, 99526, 237625, 56708, 12931, 13390, 11816, 14804, 654309, 18039, 110876, 18124, 20349, 16819, 20845	0.0142517	314	488	15	27350	10	5
GO:BP	GO:0051785	positive regulation of nuclear division	17701, 58994, 13874, 21802, 12223, 16175	0.0142526	58	488	6	27350	1	5
GO:BP	GO:0009617	response to bacterium	20208, 12350, 319179, 100042514, 20755, 15439, 20249, 21355, 21835, 100303744, 12739, 12796, 268567, 22268, 11847, 69677, 16956, 14038, 18534, 107765, 67701, 93961, 17750, 22041, 16687, 12810, 208659, 16819, 22259, 11770, 20845, 16175, 11537, 11450	0.0143194	1042	488	34	27350	26	8
GO:BP	GO:0034762	regulation of transmembrane transport	98660, 11936, 12289, 16492, 246049, 56089, 170706, 108072, 11847, 13869, 94045, 16485, 192167, 110876, 16527, 18124, 17395, 16846, 16819, 56188, 11931, 12478, 11450	0.0144745	603	488	23	27350	17	6
GO:BP	GO:0038130	ERBB4 signaling pathway	13869, 13874, 12223	0.0149793	10	488	3	27350	0	3
GO:BP	GO:0002021	response to dietary excess	11556, 319229, 193034, 11816, 16846	0.0149793	39	488	5	27350	5	0
GO:BP	GO:0043470	regulation of carbohydrate catabolic process	19013, 14121, 103988, 58805, 14555, 11474	0.0152734	59	488	6	27350	6	0
GO:CC	GO:0005593	FACIT collagen trimer	12839, 12841	0.0153768	3	495	2	27145	2	0
GO:CC	GO:0000785	chromatin	50709, 243529, 319189, 319179, 97908, 319192, 319150, 56642, 319161, 326620, 97122, 97114, 100041230, 319166, 14957, 15077, 69386, 260423, 319164, 319169, 654309, 319157, 17300, 15267, 22259	0.0153768	690	495	25	27145	25	0
GO:CC	GO:0005594	collagen type IX trimer	12839, 12841	0.0153768	3	495	2	27145	2	0
GO:BP	GO:0030003	cellular cation homeostasis	98660, 74769, 230810, 15551, 71145, 140475, 14724, 22785, 22066, 193034, 11816, 268878, 17750, 22041, 16819, 56188, 11931, 244698, 12478, 16175	0.0153816	494	488	20	27350	12	8
GO:CC	GO:0031012	extracellular matrix	12950, 237928, 69700, 230316, 216551, 11816, 12841, 17313, 69542, 16007, 20657, 218763, 208777, 107250, 22041, 17395, 110595, 12810, 20197, 329941	0.0157211	503	495	20	27145	13	7
GO:BP	GO:1901575	organic substance catabolic process	66371, 16924, 665270, 23887, 216974, 19013, 319229, 215446, 240633, 11363, 14121, 103988, 12895, 76187, 103968, 140483, 68917, 13177, 78390, 239528, 52668, 11847, 380669, 77042, 12683, 237553, 11816, 12795, 16956, 66853, 70503, 216188, 18534, 67460, 58994, 329502, 319701, 58805, 14447, 230101, 15925, 107569, 54447, 100705, 235674, 14555, 433022, 57438, 17395, 66968, 16846, 226418, 110595, 14085, …	0.0159579	2107	488	58	27350	36	22
GO:BP	GO:0030301	cholesterol transport	18670, 11816, 74591, 11307, 16846, 22259, 20845, 11450	0.0160501	107	488	8	27350	5	3
GO:BP	GO:0009266	response to temperature stimulus	69698, 15551, 11556, 71145, 226025, 103968, 193034, 12683, 16956, 100503924, 16175	0.0160501	191	488	11	27350	8	3
GO:CC	GO:0030312	external encapsulating structure	12950, 237928, 69700, 230316, 216551, 11816, 12841, 17313, 69542, 16007, 20657, 218763, 208777, 107250, 22041, 17395, 110595, 12810, 20197, 329941	0.0160546	505	495	20	27145	13	7
GO:BP	GO:0050891	multicellular organismal water homeostasis	319229, 20249, 243083, 338521, 11832, 74591	0.0163452	60	488	6	27350	4	2
GO:BP	GO:1903532	positive regulation of secretion by cell	16534, 12289, 18159, 19662, 237625, 103988, 56708, 58994, 192167, 319613, 107765, 11307, 16846, 57264, 106347, 16175	0.0172847	356	488	16	27350	10	6
GO:BP	GO:0051148	negative regulation of muscle cell differentiation	19013, 56642, 17701, 17341, 667118, 13874	0.017701	61	488	6	27350	3	3
GO:BP	GO:1990748	cellular detoxification	50493, 69665, 17001, 15439, 14778, 11816, 14871, 20657	0.017701	109	488	8	27350	4	4
GO:BP	GO:0071702	organic substance transport	66371, 18993, 16534, 76408, 20527, 69698, 225608, 15551, 216892, 12289, 216974, 246049, 56089, 14311, 19662, 12889, 237625, 18670, 103988, 21355, 12895, 19329, 56708, 216867, 22066, 63954, 237858, 57738, 207798, 52668, 11847, 233079, 193034, 66352, 11816, 13869, 12795, 12877, 11832, 103949, 58994, 192167, 667118, 71939, 103948, 12351, 319613, 74591, 107765, 11307, 18124, 26570, 16846, 57264, 2264…	0.017701	2490	488	66	27350	40	26
GO:BP	GO:0032869	cellular response to insulin stimulus	14121, 103988, 68922, 237858, 16956, 18534, 12877, 16369, 16846, 12095, 20845, 11450	0.0178061	225	488	12	27350	10	2
GO:BP	GO:0046467	membrane lipid biosynthetic process	22239, 338521, 12686, 16007, 58994, 68952, 54447, 74442, 70059	0.0178061	136	488	9	27350	5	4
GO:BP	GO:0044321	response to leptin	103988, 18124, 16846, 20845	0.0178513	24	488	4	27350	3	1
GO:BP	GO:0045840	positive regulation of mitotic nuclear division	58994, 13874, 21802, 12223, 16175	0.0178513	41	488	5	27350	0	5
GO:BP	GO:0042325	regulation of phosphorylation	74769, 14563, 19013, 56089, 14121, 103988, 12739, 56708, 12796, 103844, 12931, 20319, 22412, 12182, 18639, 11816, 13869, 107934, 12954, 16007, 58994, 58805, 13874, 13628, 237310, 14555, 11552, 22041, 17395, 16846, 21802, 208659, 11770, 11474, 68473, 12478, 12223, 11450, 67112	0.0178513	1274	488	39	27350	26	13
GO:BP	GO:0010884	positive regulation of lipid storage	12683, 16956, 100705, 66968	0.0178513	24	488	4	27350	4	0
GO:BP	GO:0034369	plasma lipoprotein particle remodeling	237625, 11816, 16956, 11307	0.0178513	24	488	4	27350	2	2
GO:BP	GO:0006796	phosphate-containing compound metabolic process	98660, 74769, 665270, 50493, 73707, 14563, 23900, 17451, 216974, 19013, 215446, 56089, 223646, 18159, 78330, 14121, 237625, 67426, 103988, 12739, 56708, 12796, 103844, 12931, 20319, 22412, 78390, 117229, 18563, 12182, 18639, 67126, 11816, 13869, 12795, 107934, 330450, 216188, 240672, 12954, 18534, 12686, 16007, 58994, 329502, 58805, 14447, 13874, 13628, 107569, 55990, 100705, 237310, 14555, 19049…	0.0178513	2823	488	73	27350	42	31
GO:BP	GO:0034368	protein-lipid complex remodeling	237625, 11816, 16956, 11307	0.0178513	24	488	4	27350	2	2
GO:BP	GO:0035296	regulation of tube diameter	98660, 15551, 11556, 11816, 240672, 58994, 17300, 20657, 11552, 16846	0.0182639	166	488	10	27350	6	4
GO:BP	GO:0045912	negative regulation of carbohydrate metabolic process	19013, 14121, 103988, 58994, 11474, 11450	0.0182639	62	488	6	27350	5	1
GO:BP	GO:0097746	blood vessel diameter maintenance	98660, 15551, 11556, 11816, 240672, 58994, 17300, 20657, 11552, 16846	0.0182639	166	488	10	27350	6	4
GO:BP	GO:0001501	skeletal system development	12950, 14563, 216892, 18159, 19662, 14724, 17701, 20319, 13390, 237928, 22412, 23850, 17313, 16007, 13392, 58994, 17300, 17395, 16846, 12095, 11474	0.0182639	542	488	21	27350	15	6
GO:BP	GO:0034374	low-density lipoprotein particle remodeling	237625, 11816, 11307	0.0182677	11	488	3	27350	1	2
GO:BP	GO:0043270	positive regulation of ion transport	12289, 246049, 56089, 237625, 108072, 22066, 94045, 16485, 16527, 16846, 16819, 56188, 11931, 12478, 16175	0.0183084	326	488	15	27350	9	6
GO:BP	GO:0045595	regulation of cell differentiation	13711, 14563, 574437, 19013, 56642, 319161, 326620, 18159, 237625, 97122, 100041230, 17701, 56708, 20319, 13390, 22412, 69677, 193034, 13190, 69386, 12142, 11816, 16956, 69064, 16680, 18534, 18039, 319157, 246747, 17341, 16007, 13392, 192167, 16768, 17300, 667118, 74591, 68952, 13874, 11307, 11552, 22041, 17395, 16846, 20349, 11474, 20845, 12223, 16175, 11450	0.0187715	1766	488	50	27350	33	17
GO:BP	GO:0010874	regulation of cholesterol efflux	11816, 74591, 11307, 22259, 11450	0.0187715	42	488	5	27350	3	2
GO:BP	GO:0006730	one-carbon metabolic process	12350, 17768, 216188, 12351, 12353	0.0187715	42	488	5	27350	3	2
GO:BP	GO:0032890	regulation of organic acid transport	15551, 246049, 237625, 11847, 16846, 56188, 16175	0.0188222	86	488	7	27350	4	3
GO:BP	GO:1905953	negative regulation of lipid localization	19013, 11816, 66853, 11307, 16846, 22259	0.0190803	63	488	6	27350	5	1
GO:BP	GO:0008285	negative regulation of cell population proliferation	11936, 14563, 67866, 18159, 19662, 12739, 17701, 103844, 20319, 319166, 11847, 11816, 319164, 13869, 319169, 12877, 19378, 13874, 16682, 57438, 17395, 21942, 54354, 16175, 11450, 100342	0.0190803	740	488	26	27350	19	7
GO:BP	GO:0036293	response to decreased oxygen levels	74769, 19013, 18159, 12739, 12795, 12954, 18534, 12877, 20657, 110876, 16527, 17189, 16846, 11931, 16175, 11450	0.019103	363	488	16	27350	10	6
GO:BP	GO:0065007	biological regulation	71310, 66371, 98660, 50709, 243529, 386454, 11468, 74769, 17906, 11936, 13711, 665270, 18993, 50493, 73707, 17972, 215257, 16534, 230810, 216350, 12503, 232370, 15422, 100042514, 13714, 71907, 232431, 225608, 14563, 15551, 20755, 23900, 97908, 69379, 574437, 216892, 11556, 12289, 17451, 66957, 83770, 19013, 17203, 319150, 16492, 56642, 246049, 320506, 319161, 326620, 319229, 12587, 17001, 67866, …	0.0193557	14096	488	286	27350	177	109
GO:BP	GO:1903279	regulation of calcium:sodium antiporter activity	98660, 11931	0.0195024	3	488	2	27350	1	1
GO:BP	GO:0042197	halogenated hydrocarbon metabolic process	14871, 13107	0.0195024	3	488	2	27350	2	0
GO:BP	GO:1990654	sebum secreting cell proliferation	12142, 338521	0.0195024	3	488	2	27350	1	1
GO:BP	GO:0032098	regulation of appetite	19013, 319229, 16846, 54615	0.0195024	25	488	4	27350	4	0
GO:MF	GO:0042626	ATPase-coupled transmembrane transporter activity	98660, 76408, 18670, 21355, 67126, 268878, 74591, 11307, 11931	0.0197768	108	481	9	25299	6	3
GO:MF	GO:0016209	antioxidant activity	50493, 69665, 17001, 15439, 14778, 11816, 14871, 20657	0.0197768	85	481	8	25299	4	4
GO:BP	GO:0006793	phosphorus metabolic process	98660, 74769, 665270, 50493, 73707, 14563, 23900, 17451, 216974, 19013, 215446, 56089, 223646, 18159, 78330, 14121, 237625, 67426, 103988, 12739, 56708, 12796, 103844, 12931, 20319, 22412, 78390, 117229, 18563, 12182, 18639, 67126, 11816, 13869, 12795, 107934, 330450, 216188, 240672, 12954, 18534, 12686, 16007, 58994, 329502, 58805, 14447, 13874, 13628, 107569, 55990, 100705, 237310, 14555, 19049…	0.0199482	2845	488	73	27350	42	31
GO:BP	GO:0006873	cellular ion homeostasis	98660, 74769, 230810, 15551, 71145, 140475, 14724, 22785, 22066, 193034, 11816, 268878, 17750, 22041, 16819, 56188, 11931, 244698, 12478, 16175	0.0199482	511	488	20	27350	12	8
GO:BP	GO:0046320	regulation of fatty acid oxidation	19013, 55990, 100705, 18124, 66968	0.01996	43	488	5	27350	4	1
GO:BP	GO:0032940	secretion by cell	16534, 15551, 12289, 18159, 19662, 12889, 237625, 103988, 56708, 237858, 233079, 193034, 11816, 21928, 58994, 192167, 667118, 319613, 74591, 107765, 11307, 18124, 16846, 57264, 54615, 22259, 52793, 106347, 16175, 11450	0.0199804	907	488	30	27350	18	12
GO:BP	GO:0006109	regulation of carbohydrate metabolic process	19013, 14121, 103988, 18639, 58994, 58805, 100705, 14555, 16846, 11474, 11450	0.0200842	200	488	11	27350	10	1
GO:BP	GO:0048523	negative regulation of cellular process	66371, 98660, 50709, 243529, 74769, 17906, 11936, 13711, 18993, 13714, 14563, 15551, 17451, 19013, 319150, 56642, 319161, 326620, 67866, 18159, 19662, 14121, 237625, 97122, 97114, 231798, 100041230, 103988, 21355, 14724, 12739, 17701, 56708, 103844, 12931, 20319, 16178, 13390, 319166, 117229, 16599, 72125, 239528, 52668, 11847, 14957, 380669, 193034, 15077, 69386, 12683, 260423, 12142, 11816, 319…	0.0201069	5016	488	117	27350	80	37
GO:BP	GO:0003013	circulatory system process	21393, 98660, 17906, 15551, 11556, 12289, 19013, 56089, 193034, 237553, 11816, 240672, 58994, 17300, 20657, 11552, 16846, 54615, 56188, 11931, 11450	0.0201069	550	488	21	27350	16	5
GO:BP	GO:0009117	nucleotide metabolic process	98660, 50493, 73707, 19013, 223646, 18159, 78330, 14121, 103988, 18563, 67126, 330450, 216188, 12686, 58805, 14447, 107569, 55990, 100705, 14555, 11931, 11474	0.0203425	589	488	22	27350	15	7
GO:MF	GO:0022890	inorganic cation transmembrane transporter activity	98660, 16534, 230810, 15551, 12289, 16492, 246049, 226025, 170706, 270028, 22785, 22066, 57738, 193034, 108017, 67126, 94045, 16485, 268878, 100862085, 110876, 16527, 12865, 11931	0.0204321	567	481	24	25299	14	10
GO:BP	GO:0071248	cellular response to metal ion	14121, 16485, 69611, 58994, 192167, 16527, 17750, 22041, 17395, 11770, 20845	0.0205349	201	488	11	27350	6	5
GO:BP	GO:0048519	negative regulation of biological process	66371, 98660, 50709, 243529, 74769, 17906, 11936, 13711, 18993, 216350, 13714, 71907, 14563, 15551, 11556, 17451, 66957, 19013, 319150, 56642, 319161, 326620, 67866, 18159, 19662, 14121, 237625, 97122, 97114, 231798, 100041230, 103988, 21355, 59083, 14724, 78709, 12739, 17701, 56708, 68917, 67569, 103844, 12931, 20319, 16178, 13390, 22412, 319166, 117229, 16599, 72125, 239528, 52668, 11847, 14957…	0.0205349	6042	488	137	27350	91	46
GO:BP	GO:0046887	positive regulation of hormone secretion	12289, 19662, 237625, 103988, 56708, 319613, 11307, 16846, 57264, 106347	0.0207548	171	488	10	27350	7	3
GO:BP	GO:0071466	cellular response to xenobiotic stimulus	15551, 13108, 27384, 14121, 14871, 55990, 235674, 107765, 13107, 20845, 11450	0.0212014	202	488	11	27350	8	3
GO:BP	GO:0000041	transition metal ion transport	230810, 71145, 22785, 22066, 100862085, 22041, 16819, 244698	0.0213754	115	488	8	27350	3	5
GO:BP	GO:0034367	protein-containing complex remodeling	237625, 11816, 16956, 11307	0.021513	26	488	4	27350	2	2
GO:BP	GO:0010941	regulation of cell death	66371, 74769, 18993, 50493, 14563, 19013, 56642, 15439, 56089, 14311, 237625, 17153, 17701, 56708, 103844, 12931, 20319, 13390, 11847, 193034, 12683, 11816, 13869, 12045, 12795, 71361, 14804, 12954, 654309, 18039, 19378, 16007, 17300, 667118, 13628, 54447, 22029, 107765, 18124, 57438, 17395, 26570, 16846, 21802, 20349, 16819, 54354, 20845, 12223, 11450, 100342	0.0216123	1831	488	51	27350	32	19
GO:BP	GO:0046394	carboxylic acid biosynthetic process	23887, 17001, 237625, 20249, 71275, 16956, 338521, 12686, 19378, 58805, 54447, 100705, 22259, 20845	0.0218116	301	488	14	27350	10	4
GO:BP	GO:0006091	generation of precursor metabolites and energy	216974, 19013, 78330, 14121, 103988, 22178, 12869, 67126, 71361, 216188, 58805, 14447, 15925, 14555, 18124, 103172, 12865, 16846, 11474	0.0219044	480	488	19	27350	16	3
GO:BP	GO:0006096	glycolytic process	19013, 14121, 103988, 58805, 14447, 14555, 11474	0.0222825	90	488	7	27350	6	1
GO:BP	GO:0051046	regulation of secretion	16534, 15551, 12289, 18159, 19662, 12889, 237625, 103988, 56708, 233079, 193034, 11816, 58994, 192167, 667118, 319613, 74591, 107765, 11307, 16846, 57264, 54615, 22259, 106347, 16175, 11450	0.0226201	754	488	26	27350	16	10
GO:BP	GO:0050708	regulation of protein secretion	16534, 12289, 19662, 103988, 11816, 667118, 319613, 74591, 107765, 11307, 16846, 54615, 22259, 16175	0.0228036	303	488	14	27350	9	5
GO:BP	GO:0016053	organic acid biosynthetic process	23887, 17001, 237625, 20249, 71275, 16956, 338521, 12686, 19378, 58805, 54447, 100705, 22259, 20845	0.0228036	303	488	14	27350	10	4
GO:BP	GO:0010043	response to zinc ion	230810, 22785, 94045, 16527, 17750	0.0228388	45	488	5	27350	3	2
GO:BP	GO:0051047	positive regulation of secretion	16534, 12289, 18159, 19662, 237625, 103988, 56708, 193034, 58994, 192167, 319613, 107765, 11307, 16846, 57264, 106347, 16175	0.0228388	409	488	17	27350	11	6
GO:BP	GO:0006639	acylglycerol metabolic process	665270, 20249, 21835, 11816, 16956, 66853, 18534, 66968, 22259	0.0230083	145	488	9	27350	8	1
GO:BP	GO:0008015	blood circulation	21393, 98660, 17906, 15551, 11556, 12289, 19013, 193034, 237553, 11816, 240672, 58994, 17300, 20657, 11552, 16846, 54615, 56188, 11931, 11450	0.0230526	521	488	20	27350	15	5
GO:BP	GO:0006757	ATP generation from ADP	19013, 14121, 103988, 58805, 14447, 14555, 11474	0.0230985	91	488	7	27350	6	1
GO:BP	GO:0030104	water homeostasis	319229, 20249, 243083, 338521, 11832, 74591	0.0233095	67	488	6	27350	4	2
GO:BP	GO:0010033	response to organic substance	98660, 74769, 12350, 23887, 100042514, 14563, 15551, 20755, 12289, 19013, 56089, 18159, 19662, 14121, 20249, 18670, 103988, 21355, 76829, 225192, 100303744, 140483, 12739, 17701, 12796, 68922, 16192, 12931, 20319, 16178, 13390, 16663, 237858, 59289, 207798, 16599, 52668, 233079, 69677, 193034, 18639, 12683, 11816, 13869, 94045, 16956, 20756, 18534, 12877, 18039, 16669, 19378, 76400, 17341, 16007,…	0.0233132	3796	488	92	27350	65	27
GO:BP	GO:0009887	animal organ morphogenesis	21393, 11468, 17906, 15422, 19013, 18159, 19662, 20776, 17701, 20319, 13390, 237928, 22412, 16663, 23850, 16470, 230316, 12142, 13869, 107934, 12954, 19378, 16007, 13392, 58994, 17300, 13874, 107765, 18124, 21802, 208659, 11474, 329941, 67112	0.0233132	1090	488	34	27350	22	12
GO:BP	GO:0010906	regulation of glucose metabolic process	19013, 14121, 103988, 18639, 100705, 16846, 11474, 11450	0.0236899	118	488	8	27350	8	0
GO:BP	GO:0060341	regulation of cellular localization	16534, 12503, 232370, 225608, 12289, 56089, 19662, 237625, 103988, 230235, 52668, 11816, 13869, 12795, 107934, 77037, 12954, 192167, 329502, 667118, 319613, 74591, 107765, 11307, 26570, 16846, 226418, 54615, 16819, 54354, 22259, 16175, 11450	0.0236899	1049	488	33	27350	16	17
GO:BP	GO:0044057	regulation of system process	98660, 17906, 12289, 19013, 18159, 11847, 193034, 11816, 16485, 240672, 192167, 18124, 11552, 22041, 16846, 57264, 54615, 22259, 56188, 11931, 11474, 16175, 11450	0.0240135	640	488	23	27350	18	5
GO:BP	GO:0090276	regulation of peptide hormone secretion	12289, 19662, 103988, 56708, 233079, 667118, 319613, 74591, 11307, 16846, 54615, 106347	0.0243657	240	488	12	27350	8	4
GO:BP	GO:0006813	potassium ion transport	98660, 11936, 16534, 12289, 16492, 103988, 380959, 108017, 16485, 16527, 56188, 11931	0.0243657	240	488	12	27350	7	5
GO:BP	GO:0006638	neutral lipid metabolic process	665270, 20249, 21835, 11816, 16956, 66853, 18534, 66968, 22259	0.0243657	147	488	9	27350	8	1
GO:BP	GO:0046503	glycerolipid catabolic process	665270, 78390, 16956, 66853, 329502, 66968	0.0243657	68	488	6	27350	3	3
GO:BP	GO:0034767	positive regulation of ion transmembrane transport	12289, 246049, 56089, 108072, 94045, 16485, 16527, 16819, 56188, 11931, 12478	0.0243657	208	488	11	27350	8	3
GO:BP	GO:0006739	NADP metabolic process	50493, 103988, 18563, 216188, 55990	0.0243657	46	488	5	27350	2	3
GO:BP	GO:0097237	cellular response to toxic substance	50493, 69665, 17001, 15439, 14778, 11816, 14871, 20657	0.0243657	119	488	8	27350	4	4
GO:BP	GO:0034375	high-density lipoprotein particle remodeling	237625, 11816, 11307	0.0249555	13	488	3	27350	1	2
GO:BP	GO:0030007	cellular potassium ion homeostasis	98660, 140475, 11931	0.0249555	13	488	3	27350	2	1
GO:BP	GO:0045741	positive regulation of epidermal growth factor-activated receptor activity	13874, 21802, 12223	0.0249555	13	488	3	27350	0	3
GO:BP	GO:0010248	establishment or maintenance of transmembrane electrochemical gradient	98660, 11936, 11931	0.0249555	13	488	3	27350	2	1
GO:BP	GO:2000672	negative regulation of motor neuron apoptotic process	56708, 12931, 18039	0.0249555	13	488	3	27350	3	0
GO:BP	GO:0032768	regulation of monooxygenase activity	74769, 11847, 11816, 16846, 16175	0.0253815	47	488	5	27350	3	2
GO:BP	GO:0050878	regulation of body fluid levels	74769, 16534, 216350, 319229, 20249, 14724, 243083, 11816, 13869, 338521, 11832, 74591, 11552, 26570, 22259, 12223	0.0253815	380	488	16	27350	10	6
GO:BP	GO:0019362	pyridine nucleotide metabolic process	50493, 223646, 103988, 18563, 216188, 55990	0.0253815	69	488	6	27350	3	3
GO:BP	GO:0046496	nicotinamide nucleotide metabolic process	50493, 223646, 103988, 18563, 216188, 55990	0.0253815	69	488	6	27350	3	3
GO:BP	GO:0042981	regulation of apoptotic process	74769, 18993, 14563, 19013, 56642, 14311, 237625, 17153, 17701, 56708, 103844, 12931, 20319, 13390, 11847, 193034, 12683, 11816, 13869, 12045, 12795, 71361, 14804, 12954, 654309, 18039, 19378, 16007, 17300, 13628, 54447, 22029, 107765, 18124, 57438, 17395, 26570, 16846, 21802, 20349, 16819, 54354, 20845, 12223, 11450, 100342	0.0253815	1628	488	46	27350	30	16
GO:BP	GO:0006953	acute-phase response	20208, 15439, 18405, 193034, 16175	0.0253815	47	488	5	27350	2	3
GO:BP	GO:0010038	response to metal ion	230810, 14121, 22785, 94045, 16485, 69611, 58994, 192167, 20657, 16527, 17750, 22041, 17395, 11770, 20845, 16175	0.0257288	381	488	16	27350	7	9
GO:BP	GO:0045596	negative regulation of cell differentiation	13711, 14563, 19013, 56642, 319161, 326620, 18159, 97122, 100041230, 17701, 20319, 13390, 193034, 69386, 69064, 319157, 17341, 13392, 16768, 667118, 68952, 13874, 11307, 17395, 20349, 16175, 11450	0.0257288	808	488	27	27350	20	7
GO:BP	GO:0043523	regulation of neuron apoptotic process	14563, 237625, 56708, 12931, 13390, 11816, 14804, 654309, 18039, 18124, 20349, 16819, 20845	0.0261293	277	488	13	27350	9	4
GO:BP	GO:0009410	response to xenobiotic stimulus	15551, 13108, 27384, 18159, 14121, 20319, 16956, 14871, 16527, 55990, 100705, 235674, 107765, 17395, 21802, 16819, 13107, 20845, 11450	0.0261293	493	488	19	27350	15	4
GO:BP	GO:0015711	organic anion transport	76408, 20527, 69698, 15551, 216974, 246049, 237625, 18670, 216867, 22066, 11847, 193034, 12351, 26570, 16846, 16175	0.0261293	382	488	16	27350	9	7
GO:BP	GO:0042475	odontogenesis of dentin-containing tooth	19013, 17701, 13390, 13392, 58994, 17300, 208659	0.026814	95	488	7	27350	6	1
GO:BP	GO:0043069	negative regulation of programmed cell death	74769, 18993, 14563, 19013, 237625, 17701, 56708, 12931, 20319, 13390, 11847, 12683, 11816, 13869, 12045, 12795, 71361, 12954, 654309, 18039, 16007, 17300, 54447, 18124, 57438, 17395, 16846, 21802, 20349, 16819, 20845, 12223, 100342	0.0269013	1063	488	33	27350	21	12
GO:BP	GO:0002791	regulation of peptide secretion	12289, 19662, 103988, 56708, 233079, 667118, 319613, 74591, 11307, 16846, 54615, 106347	0.0271314	245	488	12	27350	8	4
GO:BP	GO:0006915	apoptotic process	74769, 18993, 14563, 19013, 56642, 99526, 14311, 237625, 17153, 17701, 56708, 68917, 103844, 12931, 20319, 13390, 52668, 11847, 193034, 12683, 11816, 13869, 12045, 12795, 71361, 14804, 12954, 654309, 18039, 19378, 16007, 17300, 110876, 13628, 54447, 22029, 107765, 18124, 103172, 57438, 17395, 26570, 21942, 16846, 21802, 20349, 16819, 54354, 52793, 20845, 12223, 16175, 11450, 100342	0.0273667	2003	488	54	27350	35	19
GO:BP	GO:0060548	negative regulation of cell death	66371, 74769, 18993, 14563, 19013, 237625, 17701, 56708, 12931, 20319, 13390, 11847, 12683, 11816, 13869, 12045, 12795, 71361, 12954, 654309, 18039, 16007, 17300, 667118, 54447, 18124, 57438, 17395, 26570, 16846, 21802, 20349, 16819, 20845, 12223, 100342	0.0273667	1194	488	36	27350	21	15
GO:MF	GO:0033041	sweet taste receptor activity	83770, 83771	0.0273906	2	481	2	25299	0	2
GO:BP	GO:0008219	cell death	66371, 74769, 18993, 50493, 14563, 19013, 56642, 15439, 56089, 99526, 14311, 237625, 17153, 17701, 56708, 68917, 103844, 12931, 20319, 13390, 52668, 11847, 193034, 12683, 11816, 13869, 12045, 12795, 71361, 14804, 12954, 654309, 18039, 19378, 16007, 17300, 667118, 110876, 13628, 54447, 22029, 107765, 18124, 103172, 57438, 17395, 26570, 21942, 16846, 21802, 20349, 16819, 54354, 52793, 20845, 12223,…	0.0278062	2238	488	59	27350	37	22
GO:BP	GO:0010893	positive regulation of steroid biosynthetic process	11307, 13074, 20845, 16175	0.0278062	29	488	4	27350	1	3
GO:CC	GO:1903440	amylin receptor complex	56089, 51801	0.0278544	4	495	2	27145	2	0
GO:BP	GO:0044419	biological process involved in interspecies interaction between organisms	66371, 20208, 386454, 12350, 319179, 100042514, 20755, 69379, 17857, 15439, 18602, 20249, 21355, 21835, 100303744, 12739, 12796, 268567, 22268, 52668, 11847, 233079, 69677, 18563, 12142, 11816, 16956, 14038, 18534, 16768, 13874, 107569, 50909, 107765, 67701, 93961, 17750, 22041, 17395, 16846, 16687, 72310, 12810, 208659, 54419, 16819, 22259, 11770, 20845, 16175, 11537, 11450	0.027969	1914	488	52	27350	38	14
GO:BP	GO:1901135	carbohydrate derivative metabolic process	98660, 73707, 19013, 18159, 78330, 14121, 22239, 103988, 67569, 233781, 381510, 240119, 239528, 77042, 380959, 18639, 67126, 330450, 338521, 12686, 58994, 17300, 58805, 14447, 230101, 107569, 100705, 14555, 93961, 16846, 51801, 11931, 11474	0.027969	1067	488	33	27350	20	13
GO:BP	GO:0006338	chromatin remodeling	50709, 243529, 319189, 319179, 97908, 319192, 319161, 326620, 97122, 18602, 100041230, 14957, 69386, 319157, 15267	0.0280779	350	488	15	27350	15	0
GO:BP	GO:0023061	signal release	15551, 12289, 19662, 12889, 237625, 103988, 56708, 233079, 58994, 192167, 667118, 319613, 74591, 11307, 16846, 57264, 54615, 52793, 106347, 16175, 11450	0.0282461	575	488	21	27350	10	11
GO:BP	GO:0055086	nucleobase-containing small molecule metabolic process	98660, 50493, 73707, 19013, 215446, 223646, 18159, 78330, 14121, 103988, 18563, 67126, 330450, 216188, 12686, 58805, 14447, 107569, 55990, 100705, 14555, 11931, 11474	0.028659	655	488	23	27350	16	7
GO:BP	GO:0033700	phospholipid efflux	11816, 74591, 11307	0.028659	14	488	3	27350	1	2
GO:BP	GO:0002024	diet induced thermogenesis	11556, 319229, 193034	0.028659	14	488	3	27350	3	0
GO:BP	GO:0032099	negative regulation of appetite	19013, 16846, 54615	0.028659	14	488	3	27350	3	0
GO:BP	GO:0043649	dicarboxylic acid catabolic process	76187, 70503, 216188	0.028659	14	488	3	27350	2	1
GO:BP	GO:0035630	bone mineralization involved in bone maturation	237928, 16846, 11474	0.028659	14	488	3	27350	3	0
GO:BP	GO:0090087	regulation of peptide transport	12289, 19662, 103988, 56708, 233079, 667118, 319613, 74591, 11307, 16846, 54615, 106347	0.0286673	248	488	12	27350	8	4
GO:MF	GO:0030545	signaling receptor regulator activity	215257, 14563, 12587, 18159, 381493, 56708, 12931, 20319, 22412, 69677, 77037, 654309, 13874, 114654, 16846, 57264, 21802, 54615, 20349, 52793, 12223, 16175, 11450, 67112	0.0287307	589	481	24	25299	13	11
GO:MF	GO:0015399	primary active transmembrane transporter activity	98660, 76408, 18670, 21355, 67126, 268878, 74591, 11307, 12865, 11931	0.0287307	143	481	10	25299	7	3
GO:BP	GO:0003012	muscle system process	21393, 98660, 17906, 12289, 19013, 18159, 11847, 193034, 16485, 58994, 18124, 11552, 93689, 16846, 56188, 11931, 11474	0.0289921	425	488	17	27350	14	3
GO:BP	GO:1903406	regulation of P-type sodium:potassium-exchanging transporter activity	11936, 11931	0.0295153	4	488	2	27350	1	1
GO:BP	GO:0009637	response to blue light	12895, 13190	0.0295153	4	488	2	27350	2	0
GO:BP	GO:1903278	positive regulation of sodium ion export across plasma membrane	56188, 11931	0.0295153	4	488	2	27350	1	1
GO:BP	GO:1902871	positive regulation of amacrine cell differentiation	13390, 13392	0.0295153	4	488	2	27350	2	0
GO:BP	GO:0048799	animal organ maturation	237928, 19378, 16846, 11474	0.0299344	30	488	4	27350	4	0
GO:BP	GO:0042537	benzene-containing compound metabolic process	50493, 235674, 14085, 20845	0.0299344	30	488	4	27350	2	2
GO:BP	GO:0010243	response to organonitrogen compound	23887, 15551, 19013, 56089, 19662, 14121, 103988, 225192, 140483, 12796, 68922, 237858, 16599, 193034, 18639, 11816, 94045, 16956, 18534, 12877, 18039, 76400, 58994, 13874, 16369, 14555, 18124, 19049, 17395, 16846, 57264, 226418, 12095, 20845, 16175, 11450	0.0303468	1206	488	36	27350	26	10
GO:BP	GO:0090207	regulation of triglyceride metabolic process	21835, 11816, 66853, 66968, 22259	0.0303736	50	488	5	27350	5	0
GO:MF	GO:0015318	inorganic molecular entity transmembrane transporter activity	98660, 16534, 230810, 15551, 12289, 16492, 246049, 226025, 140475, 170706, 270028, 22785, 22066, 57738, 193034, 108017, 67126, 94045, 16485, 14804, 11832, 268878, 100862085, 110876, 16527, 12865, 11931	0.0305994	706	481	27	25299	16	11
GO:MF	GO:0004620	phospholipase activity	665270, 216974, 237625, 78390, 16956, 66853, 58994, 329502	0.0305994	96	481	8	25299	3	5
GO:CC	GO:0098590	plasma membrane region	98660, 74769, 11936, 665270, 16534, 76408, 232370, 15551, 12289, 16492, 214321, 140475, 18670, 17153, 108072, 19329, 12739, 64380, 23850, 22066, 22268, 108897, 193034, 13869, 16485, 14804, 11832, 16669, 192167, 110876, 12351, 15925, 54447, 383348, 22041, 26570, 21802, 54419, 56188, 11931	0.0306775	1362	495	40	27145	19	21
GO:BP	GO:0009306	protein secretion	16534, 12289, 19662, 12889, 103988, 11816, 667118, 319613, 74591, 107765, 11307, 16846, 54615, 22259, 52793, 16175	0.0310699	392	488	16	27350	9	7
GO:BP	GO:0070997	neuron death	14563, 19013, 99526, 237625, 56708, 12931, 13390, 11816, 14804, 654309, 18039, 110876, 18124, 26570, 20349, 16819, 20845	0.031695	430	488	17	27350	11	6
GO:BP	GO:0035592	establishment of protein localization to extracellular region	16534, 12289, 19662, 12889, 103988, 11816, 667118, 319613, 74591, 107765, 11307, 16846, 54615, 22259, 52793, 16175	0.031695	393	488	16	27350	9	7
GO:BP	GO:0051851	modulation by host of symbiont process	100042514, 20755, 100303744, 52668, 18563, 11816	0.0322364	74	488	6	27350	6	0
GO:BP	GO:0015908	fatty acid transport	216974, 237625, 12895, 63954, 11816, 11770, 16175	0.0323657	100	488	7	27350	5	2
GO:BP	GO:0034284	response to monosaccharide	12289, 103988, 18534, 667118, 319613, 58805, 74591, 11307, 16846, 20845, 16175, 11450	0.0323657	253	488	12	27350	6	6
GO:BP	GO:0019730	antimicrobial humoral response	319179, 100042514, 20755, 100303744, 12796, 14038, 67701, 22041, 16687	0.0323657	157	488	9	27350	8	1
GO:BP	GO:0046031	ADP metabolic process	19013, 14121, 103988, 58805, 14447, 14555, 11474	0.0323657	100	488	7	27350	6	1
GO:BP	GO:0043067	regulation of programmed cell death	74769, 18993, 14563, 19013, 56642, 14311, 237625, 17153, 17701, 56708, 103844, 12931, 20319, 13390, 11847, 193034, 12683, 11816, 13869, 12045, 12795, 71361, 14804, 12954, 654309, 18039, 19378, 16007, 17300, 13628, 54447, 22029, 107765, 18124, 57438, 17395, 26570, 16846, 21802, 20349, 16819, 54354, 20845, 12223, 11450, 100342	0.0323657	1659	488	46	27350	30	16
GO:BP	GO:0043066	negative regulation of apoptotic process	74769, 18993, 14563, 19013, 237625, 17701, 56708, 12931, 20319, 13390, 11847, 12683, 11816, 13869, 12045, 12795, 12954, 654309, 18039, 16007, 17300, 54447, 18124, 57438, 17395, 16846, 21802, 20349, 16819, 20845, 12223, 100342	0.0325165	1040	488	32	27350	20	12
GO:BP	GO:0019433	triglyceride catabolic process	665270, 16956, 66853, 66968	0.0325305	31	488	4	27350	3	1
GO:BP	GO:1904062	regulation of cation transmembrane transport	98660, 11936, 12289, 246049, 56089, 108072, 11847, 94045, 16485, 192167, 16527, 17395, 16819, 56188, 11931, 12478	0.0325305	395	488	16	27350	12	4
GO:BP	GO:0032108	negative regulation of response to nutrient levels	19013, 16846, 54615	0.0325562	15	488	3	27350	3	0
GO:BP	GO:0032105	negative regulation of response to extracellular stimulus	19013, 16846, 54615	0.0325562	15	488	3	27350	3	0
GO:BP	GO:0032096	negative regulation of response to food	19013, 16846, 54615	0.0325562	15	488	3	27350	3	0
GO:BP	GO:0036376	sodium ion export across plasma membrane	98660, 56188, 11931	0.0325562	15	488	3	27350	2	1
GO:BP	GO:0030322	stabilization of membrane potential	16534, 16527, 103172	0.0325562	15	488	3	27350	3	0
GO:BP	GO:0009607	response to biotic stimulus	20208, 386454, 12350, 319179, 100042514, 20755, 69379, 17857, 15439, 18602, 20249, 21355, 21835, 100303744, 140483, 12739, 12796, 268567, 22268, 52668, 11847, 233079, 69677, 12142, 11816, 16956, 14038, 18534, 16768, 13874, 107569, 50909, 107765, 67701, 93961, 17750, 22041, 16846, 16687, 72310, 12810, 208659, 16819, 22259, 11770, 20845, 16175, 11537, 11450	0.0325562	1799	488	49	27350	36	13
GO:BP	GO:0034765	regulation of ion transmembrane transport	98660, 11936, 12289, 16492, 246049, 56089, 170706, 108072, 11847, 94045, 16485, 192167, 110876, 16527, 17395, 16819, 56188, 11931, 12478	0.0325562	509	488	19	27350	14	5
GO:BP	GO:1903578	regulation of ATP metabolic process	19013, 14121, 103988, 58805, 14555, 11474	0.0329034	75	488	6	27350	6	0
GO:BP	GO:0072507	divalent inorganic cation homeostasis	74769, 230810, 15551, 14724, 22785, 22066, 193034, 11816, 16485, 268878, 17750, 208659, 56188, 11931, 12478	0.0329034	360	488	15	27350	8	7
GO:BP	GO:0051707	response to other organism	20208, 386454, 12350, 319179, 100042514, 20755, 69379, 17857, 15439, 18602, 20249, 21355, 21835, 100303744, 12739, 12796, 268567, 22268, 52668, 11847, 233079, 69677, 12142, 11816, 16956, 14038, 18534, 16768, 13874, 107569, 50909, 107765, 67701, 93961, 17750, 22041, 16846, 16687, 72310, 12810, 208659, 16819, 22259, 11770, 20845, 16175, 11537, 11450	0.0329758	1756	488	48	27350	35	13
GO:BP	GO:0034502	protein localization to chromosome	319161, 326620, 97122, 100041230, 319166, 69386, 319164, 319157	0.0329758	129	488	8	27350	8	0
GO:BP	GO:0060349	bone morphogenesis	18159, 17701, 237928, 23850, 58994, 17300, 11474	0.0329758	101	488	7	27350	5	2
GO:BP	GO:0043207	response to external biotic stimulus	20208, 386454, 12350, 319179, 100042514, 20755, 69379, 17857, 15439, 18602, 20249, 21355, 21835, 100303744, 12739, 12796, 268567, 22268, 52668, 11847, 233079, 69677, 12142, 11816, 16956, 14038, 18534, 16768, 13874, 107569, 50909, 107765, 67701, 93961, 17750, 22041, 16846, 16687, 72310, 12810, 208659, 16819, 22259, 11770, 20845, 16175, 11537, 11450	0.0341364	1760	488	48	27350	35	13
GO:BP	GO:0046034	ATP metabolic process	98660, 19013, 78330, 14121, 103988, 67126, 58805, 14447, 14555, 11931, 11474	0.0341364	223	488	11	27350	9	2
GO:BP	GO:0008283	cell population proliferation	74769, 11936, 18993, 50493, 114570, 14563, 15551, 56642, 67866, 18159, 19662, 12739, 17701, 56708, 12796, 103844, 12931, 20319, 319166, 11847, 13190, 12182, 12142, 11816, 319164, 13869, 319169, 16485, 338521, 12877, 19378, 16007, 58994, 17300, 58805, 13874, 16682, 18124, 57438, 22041, 17395, 26570, 21942, 16846, 57264, 21802, 54354, 11770, 13661, 12478, 12223, 16175, 329941, 11450, 100342, 67112	0.0341364	2131	488	56	27350	37	19
GO:BP	GO:0072524	pyridine-containing compound metabolic process	50493, 223646, 103988, 18563, 216188, 55990	0.034499	76	488	6	27350	3	3
GO:BP	GO:1903715	regulation of aerobic respiration	58805, 15925, 12865, 11474	0.0348617	32	488	4	27350	3	1
GO:BP	GO:0002376	immune system process	109052, 386454, 74769, 215257, 16534, 319179, 12503, 100042514, 114570, 20755, 23900, 69379, 216892, 319161, 17857, 326620, 15439, 18159, 19662, 237625, 97122, 18602, 100041230, 21355, 14724, 100303744, 19329, 18405, 56708, 12796, 16192, 20319, 59289, 52668, 11847, 233079, 69677, 193034, 12182, 69386, 12142, 11816, 14038, 18534, 319157, 58994, 16768, 17300, 17189, 15925, 13874, 50909, 67701, 1812…	0.0348617	2897	488	72	27350	48	24
GO:BP	GO:0071692	protein localization to extracellular region	16534, 12289, 19662, 12889, 103988, 11816, 667118, 319613, 74591, 107765, 11307, 16846, 54615, 22259, 52793, 16175	0.0348877	400	488	16	27350	9	7
GO:BP	GO:0051223	regulation of protein transport	16534, 225608, 12289, 19662, 103988, 52668, 11816, 12795, 667118, 319613, 74591, 107765, 11307, 26570, 16846, 226418, 54615, 22259, 16175, 11450	0.0357548	554	488	20	27350	11	9
GO:MF	GO:0048018	receptor ligand activity	215257, 14563, 12587, 18159, 381493, 56708, 12931, 20319, 22412, 69677, 654309, 13874, 16846, 57264, 21802, 54615, 20349, 52793, 12223, 16175, 11450, 67112	0.0367407	535	481	22	25299	11	11
GO:BP	GO:0007188	adenylate cyclase-modulating G protein-coupled receptor signaling pathway	15551, 11556, 12289, 17203, 319229, 56089, 108072, 225192, 77037, 11552, 51801	0.0371332	226	488	11	27350	8	3
GO:BP	GO:0045333	cellular respiration	216974, 78330, 12869, 67126, 71361, 58805, 15925, 14555, 18124, 103172, 12865, 11474	0.0374246	260	488	12	27350	11	1
GO:BP	GO:1905665	positive regulation of calcium ion import across plasma membrane	56089, 108072, 94045	0.0375415	16	488	3	27350	2	1
GO:BP	GO:0006570	tyrosine metabolic process	22178, 13190, 14085	0.0375415	16	488	3	27350	3	0
GO:BP	GO:0045638	negative regulation of myeloid cell differentiation	319161, 326620, 97122, 100041230, 69386, 319157, 11450	0.0375415	104	488	7	27350	7	0
GO:MF	GO:0120015	sterol transfer activity	207798, 11816, 11307, 20845	0.0379858	23	481	4	25299	1	3
GO:MF	GO:0043531	ADP binding	50709, 67426, 103988, 21355, 11307	0.0379858	39	481	5	25299	4	1
GO:MF	GO:0120020	cholesterol transfer activity	207798, 11816, 11307, 20845	0.0379858	22	481	4	25299	1	3
GO:MF	GO:0008324	cation transmembrane transporter activity	98660, 16534, 230810, 15551, 12289, 16492, 246049, 226025, 170706, 270028, 22785, 22066, 57738, 193034, 108017, 67126, 94045, 16485, 268878, 100862085, 110876, 16527, 12865, 11931	0.0379858	616	481	24	25299	14	10
GO:MF	GO:0030546	signaling receptor activator activity	215257, 14563, 12587, 18159, 381493, 56708, 12931, 20319, 22412, 69677, 654309, 13874, 16846, 57264, 21802, 54615, 20349, 52793, 12223, 16175, 11450, 67112	0.0379858	544	481	22	25299	11	11
GO:BP	GO:0033561	regulation of water loss via skin	20249, 243083, 338521, 74591	0.0382833	33	488	4	27350	2	2
GO:MF	GO:0043167	ion binding	71310, 98660, 50709, 16924, 386454, 11468, 74769, 17906, 383592, 100045778, 381845, 12350, 50493, 73707, 76408, 232370, 18601, 114570, 15551, 13108, 11556, 12289, 17451, 19013, 16492, 17857, 17001, 215446, 27384, 223646, 11363, 14121, 237625, 381493, 18602, 67426, 20249, 18670, 103988, 17768, 21355, 16564, 76187, 19329, 67569, 233781, 237928, 23850, 22066, 63954, 78390, 117229, 16599, 72125, 2395…	0.0384046	5904	481	142	25299	87	55
GO:MF	GO:0046914	transition metal ion binding	12350, 50493, 13108, 19013, 381493, 20249, 23850, 11847, 380669, 71791, 237553, 68723, 338521, 18534, 654309, 20657, 12351, 99681, 22781, 15925, 54447, 22029, 12353, 13074, 18124, 17750, 57438, 22041, 17395, 110595, 20197, 16819, 22259, 13107, 244698, 16175	0.0384046	1085	481	36	25299	24	12
GO:MF	GO:0016813	hydrolase activity, acting on carbon-nitrogen (but not peptide) bonds, in linear amidines	18601, 18602, 11847	0.0395994	11	481	3	25299	3	0
GO:CC	GO:0043235	receptor complex	12503, 15551, 11556, 83770, 56089, 14724, 16192, 12931, 13869, 14804, 83771, 192167, 383348, 22041, 51801, 22259	0.0400148	399	495	16	27145	9	7
GO:BP	GO:0012501	programmed cell death	74769, 18993, 14563, 19013, 56642, 99526, 14311, 237625, 17153, 17701, 56708, 68917, 103844, 12931, 20319, 13390, 52668, 11847, 193034, 12683, 11816, 13869, 12045, 12795, 71361, 14804, 12954, 654309, 18039, 19378, 16007, 17300, 110876, 13628, 54447, 22029, 107765, 18124, 103172, 57438, 17395, 26570, 21942, 16846, 21802, 20349, 16819, 54354, 52793, 20845, 12223, 16175, 11450, 100342	0.0402805	2057	488	54	27350	35	19
GO:BP	GO:0060591	chondroblast differentiation	14563, 16007	0.0415063	5	488	2	27350	2	0
GO:BP	GO:0002175	protein localization to paranode region of axon	22239, 17153	0.0415063	5	488	2	27350	0	2
GO:BP	GO:0045742	positive regulation of epidermal growth factor receptor signaling pathway	13874, 17395, 21802, 12223	0.0415063	34	488	4	27350	1	3
GO:BP	GO:0140206	dipeptide import across plasma membrane	57738, 26570	0.0415063	5	488	2	27350	1	1
GO:BP	GO:0071502	cellular response to temperature stimulus	15551, 193034	0.0415063	5	488	2	27350	1	1
GO:BP	GO:0006114	glycerol biosynthetic process	18534, 16846	0.0415063	5	488	2	27350	2	0
GO:BP	GO:1902474	positive regulation of protein localization to synapse	232370, 192167	0.0415063	5	488	2	27350	1	1
GO:BP	GO:0036414	obsolete histone citrullination	18601, 18602	0.0415063	5	488	2	27350	2	0
GO:BP	GO:0140205	oligopeptide import across plasma membrane	57738, 26570	0.0415063	5	488	2	27350	1	1
GO:BP	GO:0010891	negative regulation of sequestering of triglyceride	19013, 66853	0.0415063	5	488	2	27350	2	0
GO:BP	GO:0018101	obsolete protein citrullination	18601, 18602	0.0415063	5	488	2	27350	2	0
GO:BP	GO:0021869	forebrain ventricular zone progenitor cell division	18993, 13190	0.0415063	5	488	2	27350	2	0
GO:BP	GO:0061088	regulation of sequestering of zinc ion	230810, 22785	0.0415063	5	488	2	27350	0	2
GO:BP	GO:1903276	regulation of sodium ion export across plasma membrane	56188, 11931	0.0415063	5	488	2	27350	1	1
GO:BP	GO:0042127	regulation of cell population proliferation	11936, 18993, 14563, 15551, 56642, 67866, 18159, 19662, 12739, 17701, 56708, 12796, 103844, 12931, 20319, 319166, 11847, 13190, 12182, 12142, 11816, 319164, 13869, 319169, 338521, 12877, 19378, 16007, 58994, 58805, 13874, 16682, 18124, 57438, 22041, 17395, 26570, 21942, 16846, 57264, 21802, 54354, 11770, 12223, 16175, 11450, 100342, 67112	0.0417923	1785	488	48	27350	33	15
GO:BP	GO:0055076	transition metal ion homeostasis	230810, 71145, 22785, 100862085, 17750, 22041, 16819, 244698	0.042116	136	488	8	27350	4	4
GO:BP	GO:0010677	negative regulation of cellular carbohydrate metabolic process	19013, 14121, 103988, 11474, 11450	0.0423754	56	488	5	27350	5	0
GO:BP	GO:0042327	positive regulation of phosphorylation	14563, 56089, 103988, 12739, 56708, 12796, 12931, 20319, 18639, 13869, 12954, 16007, 58805, 13874, 13628, 14555, 11552, 22041, 17395, 16846, 21802, 208659, 68473, 12478, 12223, 11450, 67112	0.0423754	854	488	27	27350	20	7
GO:BP	GO:0002682	regulation of immune system process	74769, 16534, 12503, 23900, 69379, 216892, 319161, 326620, 18159, 19662, 237625, 97122, 100041230, 21355, 18405, 56708, 11847, 233079, 69677, 12182, 69386, 12142, 11816, 18534, 319157, 58994, 16768, 13874, 50909, 18124, 57438, 17395, 26570, 21942, 16846, 12810, 54354, 22259, 20868, 12478, 16175, 11537, 11450	0.0423754	1559	488	43	27350	27	16
GO:BP	GO:0070417	cellular response to cold	103968, 12683, 100503924	0.0423754	17	488	3	27350	3	0
GO:BP	GO:0006677	glycosylceramide metabolic process	22239, 338521, 230101	0.0423754	17	488	3	27350	1	2
GO:BP	GO:0001678	cellular glucose homeostasis	12289, 103988, 18534, 100503924, 667118, 319613, 58805, 74591, 11307, 20845	0.0423754	199	488	10	27350	5	5
GO:BP	GO:0033002	muscle cell proliferation	15551, 18159, 19662, 11816, 13869, 58994, 17300, 13874, 18124, 17395, 57264, 11450	0.0423754	266	488	12	27350	8	4
GO:BP	GO:0051238	sequestering of metal ion	230810, 22785, 16819	0.0423754	17	488	3	27350	1	2
GO:BP	GO:0046322	negative regulation of fatty acid oxidation	55990, 100705, 66968	0.0423754	17	488	3	27350	2	1
GO:CC	GO:1903439	calcitonin family receptor complex	56089, 51801	0.0425875	5	495	2	27145	2	0
GO:BP	GO:0046916	cellular transition metal ion homeostasis	230810, 71145, 22785, 17750, 22041, 16819, 244698	0.0427786	108	488	7	27350	4	3
GO:BP	GO:0032880	regulation of protein localization	16534, 12503, 232370, 225608, 12289, 56089, 19662, 103988, 230235, 52668, 11816, 13869, 12795, 107934, 77037, 192167, 667118, 319613, 74591, 107765, 11307, 26570, 16846, 226418, 54615, 54354, 22259, 16175, 11450	0.0427786	940	488	29	27350	15	14
GO:BP	GO:0006165	nucleoside diphosphate phosphorylation	19013, 14121, 103988, 58805, 14447, 14555, 11474	0.0427786	108	488	7	27350	6	1
GO:BP	GO:0009179	purine ribonucleoside diphosphate metabolic process	19013, 14121, 103988, 58805, 14447, 14555, 11474	0.0445684	109	488	7	27350	6	1
GO:BP	GO:0009135	purine nucleoside diphosphate metabolic process	19013, 14121, 103988, 58805, 14447, 14555, 11474	0.0445684	109	488	7	27350	6	1
GO:BP	GO:0019220	regulation of phosphate metabolic process	74769, 14563, 19013, 56089, 14121, 103988, 12739, 56708, 12796, 103844, 12931, 20319, 22412, 12182, 18639, 11816, 13869, 107934, 12954, 16007, 58994, 58805, 13874, 13628, 237310, 14555, 19049, 11552, 22041, 17395, 16846, 21802, 208659, 11770, 11474, 68473, 12478, 12223, 11450, 67112	0.0445684	1429	488	40	27350	27	13
GO:BP	GO:0045471	response to ethanol	12350, 15551, 19013, 18159, 12739, 217843, 16846, 20845, 11450	0.0445684	169	488	9	27350	7	2
GO:BP	GO:0009409	response to cold	11556, 103968, 12683, 16956, 100503924	0.0445684	57	488	5	27350	5	0
GO:BP	GO:1901653	cellular response to peptide	14121, 103988, 68922, 237858, 16599, 16956, 18534, 12877, 58994, 16369, 18124, 16846, 12095, 20845, 11450	0.0445684	377	488	15	27350	11	4
GO:BP	GO:0051174	regulation of phosphorus metabolic process	74769, 14563, 19013, 56089, 14121, 103988, 12739, 56708, 12796, 103844, 12931, 20319, 22412, 12182, 18639, 11816, 13869, 107934, 12954, 16007, 58994, 58805, 13874, 13628, 237310, 14555, 19049, 11552, 22041, 17395, 16846, 21802, 208659, 11770, 11474, 68473, 12478, 12223, 11450, 67112	0.0449046	1430	488	40	27350	27	13
GO:BP	GO:1901615	organic hydroxy compound metabolic process	20208, 665270, 19662, 22178, 13190, 11816, 66853, 18534, 19378, 230101, 54447, 235674, 11307, 14555, 26570, 16846, 70059, 14085, 11474, 20845	0.0449645	571	488	20	27350	13	7
GO:MF	GO:0043169	cation binding	71310, 98660, 50709, 16924, 386454, 17906, 100045778, 381845, 12350, 50493, 232370, 18601, 114570, 15551, 13108, 11556, 12289, 19013, 16492, 223646, 14121, 237625, 381493, 18602, 20249, 103988, 17768, 21355, 76187, 67569, 233781, 237928, 23850, 78390, 16599, 239528, 11847, 22178, 380669, 108897, 193034, 217149, 18563, 13190, 71791, 237553, 12142, 11816, 68723, 16956, 107934, 12954, 320040, 17313,…	0.045183	4178	481	105	25299	62	43
GO:MF	GO:0015075	ion transmembrane transporter activity	98660, 16534, 230810, 20527, 69698, 15551, 12289, 16492, 246049, 226025, 140475, 170706, 270028, 216867, 22785, 22066, 57738, 193034, 108017, 67126, 94045, 16485, 14804, 268878, 100862085, 110876, 16527, 12865, 11931	0.045183	826	481	29	25299	16	13
GO:MF	GO:0005319	lipid transporter activity	76408, 216892, 19662, 18670, 207798, 11816, 74591, 11307, 11770, 20845	0.045183	165	481	10	25299	5	5
GO:MF	GO:0046872	metal ion binding	71310, 98660, 50709, 16924, 386454, 17906, 100045778, 381845, 12350, 50493, 232370, 18601, 114570, 13108, 12289, 19013, 16492, 223646, 14121, 237625, 381493, 18602, 20249, 103988, 17768, 21355, 76187, 67569, 233781, 237928, 23850, 78390, 16599, 239528, 11847, 22178, 380669, 108897, 193034, 217149, 18563, 13190, 71791, 237553, 12142, 11816, 68723, 16956, 107934, 12954, 320040, 17313, 338521, 18534…	0.045183	4075	481	103	25299	61	42
GO:BP	GO:0009132	nucleoside diphosphate metabolic process	19013, 215446, 14121, 103988, 58805, 14447, 14555, 11474	0.0456715	139	488	8	27350	7	1
GO:BP	GO:0035295	tube development	21393, 74769, 18993, 19662, 12796, 12931, 20319, 22412, 239528, 11847, 69700, 27428, 12142, 11816, 17313, 19378, 21928, 16007, 58994, 17300, 74591, 13874, 18124, 11552, 240025, 17395, 26570, 16846, 21802, 51801, 20349, 16819, 16175, 329941	0.0469322	1166	488	34	27350	21	13
GO:BP	GO:0035094	response to nicotine	98660, 19013, 19049, 26570, 20845	0.0472932	58	488	5	27350	3	2
GO:BP	GO:0051154	negative regulation of striated muscle cell differentiation	19013, 56642, 17701, 17341	0.0472932	36	488	4	27350	3	1
GO:BP	GO:1901186	positive regulation of ERBB signaling pathway	13874, 17395, 21802, 12223	0.0472932	36	488	4	27350	1	3
GO:BP	GO:0071402	cellular response to lipoprotein particle stimulus	11816, 16956, 58994, 11307	0.0472932	36	488	4	27350	2	2
GO:BP	GO:0030073	insulin secretion	12289, 19662, 12889, 103988, 667118, 319613, 74591, 11307, 16846, 54615, 52793	0.0472932	237	488	11	27350	5	6
GO:BP	GO:0090520	sphingolipid mediated signaling pathway	74769, 216892, 58994	0.0473275	18	488	3	27350	0	3
GO:BP	GO:0019755	one-carbon compound transport	18993, 11832, 12351	0.0473275	18	488	3	27350	3	0
GO:BP	GO:1901214	regulation of neuron death	14563, 19013, 237625, 56708, 12931, 13390, 11816, 14804, 654309, 18039, 18124, 26570, 20349, 16819, 20845	0.0474596	381	488	15	27350	10	5
GO:BP	GO:1901701	cellular response to oxygen-containing compound	15551, 12289, 56089, 14121, 18670, 103988, 225192, 12796, 68922, 16663, 237858, 207798, 16599, 233079, 69677, 193034, 16956, 18534, 12877, 19378, 58994, 20657, 667118, 319613, 58805, 74591, 107765, 16369, 114654, 11307, 14555, 18124, 19049, 17395, 16846, 12095, 16819, 22259, 20845, 16175, 11450	0.0477352	1483	488	41	27350	26	15
GO:MF	GO:0005488	binding	21393, 71310, 66371, 98660, 20208, 50709, 16924, 243529, 386454, 11468, 74769, 17906, 383592, 100045778, 13711, 381845, 18993, 11488, 12350, 50493, 208171, 319189, 73707, 17972, 215257, 69665, 16534, 319179, 76408, 230810, 237436, 20527, 216350, 12503, 12950, 232370, 15422, 100042514, 13714, 18601, 225608, 114570, 14563, 20686, 15551, 20755, 23900, 13108, 97908, 69379, 225266, 83556, 319192, 1155…	0.0482291	16247	481	340	25299	215	125
GO:MF	GO:0005509	calcium ion binding	71310, 50709, 17906, 232370, 18601, 381493, 18602, 78390, 108897, 68723, 16956, 107934, 17313, 98932, 329502, 99681, 54447, 50909, 208777, 69441, 21922, 12095, 20197, 93699, 11474, 272636	0.0486905	721	481	26	25299	15	11
GO:BP	GO:0046942	carboxylic acid transport	76408, 15551, 216974, 246049, 237625, 18670, 216867, 22066, 11847, 193034, 26570, 16846, 16175	0.0489177	309	488	13	27350	8	5
GO:BP	GO:0050810	regulation of steroid biosynthetic process	11816, 11307, 13074, 16846, 20845, 16175	0.0489177	84	488	6	27350	3	3
GO:BP	GO:0046939	nucleotide phosphorylation	19013, 14121, 103988, 58805, 14447, 14555, 11474	0.0493887	112	488	7	27350	6	1
GO:BP	GO:0019218	regulation of steroid metabolic process	20249, 11816, 11307, 13074, 16846, 20845, 16175	0.0493887	112	488	7	27350	4	3
GO:BP	GO:0015980	energy derivation by oxidation of organic compounds	216974, 78330, 103988, 12869, 67126, 71361, 58805, 15925, 14555, 18124, 103172, 12865, 16846, 11474	0.0493887	346	488	14	27350	13	1
GO:BP	GO:0071715	icosanoid transport	76408, 216974, 237625, 16846, 16175	0.0494741	59	488	5	27350	3	2
GO:CC	GO:0062023	collagen-containing extracellular matrix	12950, 69700, 230316, 216551, 12841, 17313, 69542, 16007, 20657, 107250, 22041, 17395, 12810, 20197, 329941	0.0495102	373	495	15	27145	9	6
GO:BP	GO:0010035	response to inorganic substance	230810, 14121, 22785, 94045, 16485, 12954, 18039, 69611, 14871, 58994, 192167, 20657, 16527, 17189, 18124, 17750, 22041, 17395, 16819, 11770, 20845, 16175	0.0499142	660	488	22	27350	12	10
GO:BP	GO:0043467	regulation of generation of precursor metabolites and energy	19013, 14121, 103988, 58805, 15925, 14555, 12865, 11474	0.0499142	142	488	8	27350	7	1
GO:MF	GO:0031432	titin binding	21393, 56642, 107765	0.0500419	13	481	3	25299	3	0
GO:MF	GO:0042802	identical protein binding	66371, 16924, 18993, 50493, 319179, 230810, 12503, 18601, 14563, 11556, 17001, 15439, 11363, 14121, 18602, 108072, 21355, 14724, 77521, 21835, 12739, 14778, 103844, 16694, 54120, 13177, 52668, 22178, 16470, 193034, 18563, 18639, 12683, 12959, 11816, 13869, 12045, 94045, 16956, 14804, 77037, 12954, 18039, 67460, 17341, 58994, 192167, 15925, 100705, 50909, 22029, 114654, 11307, 14555, 18124, 17395,…	0.0500419	2323	481	64	25299	46	18
GO:MF	GO:0047498	calcium-dependent phospholipase A2 activity	237625, 78390, 329502	0.0500419	13	481	3	25299	0	3
GO:MF	GO:0005261	cation channel activity	16534, 15551, 12289, 16492, 226025, 170706, 270028, 22066, 193034, 108017, 67126, 94045, 16485, 110876, 16527	0.0505856	331	481	15	25299	9	6
GO:MF	GO:0016298	lipase activity	665270, 216974, 237625, 78390, 16956, 66853, 58994, 329502	0.0505856	118	481	8	25299	3	5
GO:MF	GO:0003824	catalytic activity	98660, 403178, 16924, 386454, 74769, 381845, 665270, 11488, 12350, 50493, 208171, 73707, 69665, 23887, 18601, 13108, 17451, 216974, 214321, 17857, 85029, 17001, 215446, 15439, 240633, 27384, 223646, 99526, 11363, 14121, 237625, 18602, 67426, 20249, 22239, 103988, 17768, 16564, 12895, 76187, 19329, 140483, 71275, 14778, 68917, 67569, 233781, 381510, 13177, 237928, 240119, 23850, 78390, 117229, 239…	0.0505856	5664	481	135	25299	75	60
GO:MF	GO:0016645	oxidoreductase activity, acting on the CH-NH group of donors	17768, 71275, 71361, 216188	0.0505856	28	481	4	25299	1	3
GO:BP	GO:1903580	positive regulation of ATP metabolic process	19013, 103988, 58805, 14555	0.0505986	37	488	4	27350	4	0
GO:BP	GO:0071827	plasma lipoprotein particle organization	237625, 11816, 16956, 11307	0.0505986	37	488	4	27350	2	2
GO:BP	GO:0030500	regulation of bone mineralization	237928, 17313, 16007, 74442, 12095, 11474	0.0507797	85	488	6	27350	4	2
GO:MF	GO:0030297	transmembrane receptor protein tyrosine kinase activator activity	13874, 21802, 12223	0.0513781	14	481	3	25299	0	3
GO:MF	GO:0019841	retinol binding	69379, 19662, 63954	0.0513781	14	481	3	25299	3	0
GO:MF	GO:0097643	amylin receptor activity	56089, 51801	0.0513781	4	481	2	25299	2	0
GO:MF	GO:0050253	retinyl-palmitate esterase activity	665270, 66853	0.0513781	4	481	2	25299	1	1
GO:BP	GO:0002064	epithelial cell development	12739, 69700, 27428, 12142, 69693, 12954, 17341, 74591, 240025, 16175, 11450	0.051396	241	488	11	27350	4	7
GO:BP	GO:0007417	central nervous system development	98660, 18993, 12950, 319229, 17153, 140483, 12739, 17701, 56708, 20319, 13390, 22412, 22066, 56747, 193034, 13190, 13869, 16485, 14804, 338521, 18039, 19378, 13392, 17300, 16527, 230101, 18124, 26570, 16846, 20349, 20845	0.0514036	1045	488	31	27350	20	11
GO:BP	GO:0006820	anion transport	16534, 76408, 20527, 69698, 15551, 216974, 246049, 237625, 140475, 18670, 216867, 22066, 11847, 193034, 12351, 26570, 16846, 56188, 16175	0.0514036	541	488	19	27350	12	7
GO:CC	GO:0045178	basal part of cell	11936, 16534, 76408, 140475, 103988, 19329, 22066, 13869, 11832, 15925, 22041, 21802, 11931	0.0522917	304	495	13	27145	7	6
GO:BP	GO:0045821	positive regulation of glycolytic process	103988, 58805, 14555	0.0525907	19	488	3	27350	3	0
GO:BP	GO:1905664	regulation of calcium ion import across plasma membrane	56089, 108072, 94045	0.0525907	19	488	3	27350	2	1
GO:BP	GO:0045820	negative regulation of glycolytic process	19013, 14121, 11474	0.0525907	19	488	3	27350	3	0
GO:BP	GO:0070201	regulation of establishment of protein localization	16534, 225608, 12289, 19662, 103988, 52668, 11816, 12795, 667118, 319613, 74591, 107765, 11307, 26570, 16846, 226418, 54615, 22259, 16175, 11450	0.0525907	583	488	20	27350	11	9
GO:BP	GO:0006936	muscle contraction	21393, 98660, 17906, 12289, 11847, 193034, 16485, 58994, 11552, 93689, 56188, 11931, 11474	0.0525907	313	488	13	27350	10	3
GO:BP	GO:0009141	nucleoside triphosphate metabolic process	98660, 19013, 215446, 78330, 14121, 103988, 67126, 58805, 14447, 14555, 11931, 11474	0.0525907	277	488	12	27350	10	2
GO:BP	GO:0044320	cellular response to leptin stimulus	103988, 18124, 16846	0.0525907	19	488	3	27350	3	0
GO:BP	GO:0097114	NMDA glutamate receptor clustering	11816, 192167	0.0527359	6	488	2	27350	1	1
GO:BP	GO:0006682	galactosylceramide biosynthetic process	22239, 338521	0.0527359	6	488	2	27350	1	1
GO:BP	GO:0038135	ERBB2-ERBB4 signaling pathway	13869, 13874	0.0527359	6	488	2	27350	0	2
GO:BP	GO:0019401	alditol biosynthetic process	18534, 16846	0.0527359	6	488	2	27350	2	0
GO:BP	GO:1901698	response to nitrogen compound	23887, 15551, 19013, 56089, 19662, 14121, 103988, 225192, 140483, 12796, 68922, 237858, 16599, 193034, 18639, 11816, 94045, 16956, 18534, 12877, 18039, 76400, 58994, 13874, 16369, 114654, 14555, 18124, 19049, 17395, 16846, 57264, 226418, 12095, 20845, 16175, 11450	0.0527359	1315	488	37	27350	27	10
GO:BP	GO:0006678	glucosylceramide metabolic process	338521, 230101	0.0527359	6	488	2	27350	1	1
GO:BP	GO:0003278	apoptotic process involved in heart morphogenesis	16007, 17300	0.0527359	6	488	2	27350	2	0
GO:BP	GO:0009743	response to carbohydrate	12289, 103988, 18534, 667118, 319613, 58805, 74591, 11307, 16846, 20845, 16175, 11450	0.0527359	278	488	12	27350	6	6
GO:BP	GO:0032119	sequestering of zinc ion	230810, 22785	0.0527359	6	488	2	27350	0	2
GO:BP	GO:0019375	galactolipid biosynthetic process	22239, 338521	0.0527359	6	488	2	27350	1	1
GO:BP	GO:0040008	regulation of growth	17906, 232370, 14563, 11556, 19013, 67866, 18159, 19662, 14121, 17701, 20319, 11816, 13869, 94045, 12954, 14706, 17300, 100705, 17750, 107250, 16846, 20349, 11474	0.0527359	707	488	23	27350	19	4
GO:CC	GO:0044853	plasma membrane raft	98660, 17153, 64380, 22066, 13869, 54447, 56188, 11931	0.0527736	140	495	8	27145	3	5
GO:BP	GO:0006119	oxidative phosphorylation	216974, 78330, 12869, 67126, 58805, 103172, 12865, 11474	0.0533479	145	488	8	27350	8	0
GO:BP	GO:0044070	regulation of anion transport	15551, 246049, 237625, 11847, 16846, 56188, 16175	0.0533479	115	488	7	27350	4	3
GO:BP	GO:0010927	cellular component assembly involved in morphogenesis	21393, 17906, 237625, 22239, 67652, 98932, 16669	0.0533479	115	488	7	27350	4	3
GO:BP	GO:0033344	cholesterol efflux	11816, 74591, 11307, 22259, 11450	0.0533801	61	488	5	27350	3	2
GO:BP	GO:0070482	response to oxygen levels	74769, 19013, 18159, 12739, 12795, 12954, 18534, 12877, 20657, 110876, 16527, 17189, 16846, 11931, 16175, 11450	0.0536401	428	488	16	27350	10	6
GO:BP	GO:0009725	response to hormone	98660, 15551, 19013, 56089, 19662, 14121, 103988, 140483, 68922, 237858, 193034, 18639, 16956, 18534, 12877, 18039, 16669, 17189, 13874, 16369, 18124, 16846, 57264, 110595, 51801, 12095, 22259, 20845, 11450	0.0536857	965	488	29	27350	24	5
GO:BP	GO:0009056	catabolic process	66371, 16924, 74769, 665270, 50493, 23887, 216974, 19013, 319229, 215446, 240633, 11363, 14121, 103988, 12895, 76187, 103968, 140483, 14778, 68917, 13177, 78390, 239528, 52668, 11847, 380669, 77042, 12683, 237553, 11816, 12795, 16956, 66853, 70503, 216188, 18534, 67460, 58994, 329502, 319701, 58805, 14447, 230101, 15925, 107569, 54447, 100705, 235674, 14555, 433022, 57438, 67839, 17395, 66968, 16…	0.0536857	2490	488	62	27350	36	26
GO:BP	GO:0071805	potassium ion transmembrane transport	98660, 11936, 16534, 12289, 16492, 380959, 108017, 16485, 16527, 11931	0.0549862	211	488	10	27350	5	5
GO:CC	GO:0098797	plasma membrane protein complex	98660, 11936, 17972, 12503, 69379, 12289, 16492, 56089, 14724, 22412, 108017, 16485, 14804, 16669, 14706, 110876, 22041, 51801, 56188, 11931	0.0551775	572	495	20	27145	12	8
GO:BP	GO:0051702	biological process involved in interaction with symbiont	100042514, 20755, 100303744, 12796, 52668, 18563, 11816	0.0552012	116	488	7	27350	7	0
GO:BP	GO:0006325	chromatin organization	50709, 243529, 319189, 319179, 97908, 319192, 17451, 319150, 319161, 326620, 97122, 18602, 97114, 100041230, 14957, 15077, 69386, 260423, 319157, 15267	0.0569385	590	488	20	27350	19	1
GO:BP	GO:0071312	cellular response to alkaloid	15551, 193034, 19049, 20845	0.0569385	39	488	4	27350	2	2
GO:BP	GO:0007171	activation of transmembrane receptor protein tyrosine kinase activity	13874, 21802, 12223	0.0575599	20	488	3	27350	0	3
GO:BP	GO:0009259	ribonucleotide metabolic process	98660, 73707, 19013, 18159, 78330, 14121, 103988, 67126, 330450, 12686, 58805, 14447, 107569, 100705, 14555, 11931, 11474	0.0575599	471	488	17	27350	13	4
GO:BP	GO:0050872	white fat cell differentiation	20249, 246747, 11770	0.0575599	20	488	3	27350	3	0
GO:BP	GO:0032310	prostaglandin secretion	237625, 16846, 16175	0.0575599	20	488	3	27350	1	2
GO:BP	GO:0007423	sensory organ development	21393, 15422, 19662, 108072, 20776, 17701, 13390, 16663, 16470, 380959, 12959, 12142, 12954, 19378, 13392, 17300, 16527, 18124, 26570, 16545, 329941	0.0575599	632	488	21	27350	15	6
GO:BP	GO:0043603	cellular amide metabolic process	23887, 320273, 22239, 14778, 240119, 16663, 239528, 11847, 237553, 11816, 102436, 330450, 216188, 338521, 12877, 12686, 654309, 16007, 14871, 58994, 329502, 74591, 230101, 68952, 15925, 13628, 243574, 54447, 100705, 11307, 74442, 26570, 70059, 100342	0.0580862	1193	488	34	27350	17	17
GO:BP	GO:0007584	response to nutrient	20319, 16956, 19378, 14871, 16846, 12095, 20845, 16175, 11450	0.0580862	180	488	9	27350	6	3
GO:BP	GO:0060348	bone development	216892, 18159, 14724, 17701, 237928, 23850, 58994, 17300, 16846, 12095, 11474	0.0582959	248	488	11	27350	7	4
GO:BP	GO:0010959	regulation of metal ion transport	98660, 11936, 12289, 56089, 103988, 108072, 22066, 94045, 16485, 16527, 269513, 22041, 16819, 56188, 11931, 12478	0.0589578	434	488	16	27350	12	4
GO:BP	GO:0097006	regulation of plasma lipoprotein particle levels	237625, 11816, 16956, 11307, 11450	0.0589578	63	488	5	27350	3	2
GO:BP	GO:0006111	regulation of gluconeogenesis	19013, 14121, 103988, 16846, 11450	0.0589578	63	488	5	27350	5	0
GO:BP	GO:0071326	cellular response to monosaccharide stimulus	12289, 18534, 667118, 319613, 58805, 74591, 11307, 16846, 20845	0.0594608	181	488	9	27350	4	5
GO:BP	GO:0071375	cellular response to peptide hormone stimulus	14121, 103988, 68922, 237858, 16956, 18534, 12877, 16369, 18124, 16846, 12095, 20845, 11450	0.0594608	321	488	13	27350	11	2
GO:BP	GO:0016051	carbohydrate biosynthetic process	19013, 19662, 14121, 103988, 18563, 18534, 58994, 14555, 16846, 11450	0.060255	215	488	10	27350	9	1
GO:BP	GO:0000302	response to reactive oxygen species	12795, 12954, 58994, 20657, 17189, 18124, 17395, 16819, 20845, 16175	0.060255	215	488	10	27350	4	6
GO:BP	GO:0009205	purine ribonucleoside triphosphate metabolic process	98660, 19013, 78330, 14121, 103988, 67126, 58805, 14447, 14555, 11931, 11474	0.0608032	250	488	11	27350	9	2
GO:BP	GO:0097035	regulation of membrane lipid distribution	16534, 18670, 74591, 230101, 11307	0.0622536	64	488	5	27350	2	3
GO:MF	GO:0030296	protein tyrosine kinase activator activity	13869, 13874, 21802, 12223	0.0624674	31	481	4	25299	0	4
GO:MF	GO:0015248	sterol transporter activity	207798, 11816, 11307, 20845	0.0624674	31	481	4	25299	1	3
GO:BP	GO:0009185	ribonucleoside diphosphate metabolic process	19013, 14121, 103988, 58805, 14447, 14555, 11474	0.0634362	120	488	7	27350	6	1
GO:BP	GO:0072503	cellular divalent inorganic cation homeostasis	74769, 230810, 15551, 14724, 22785, 22066, 193034, 11816, 268878, 17750, 56188, 11931, 12478	0.0634362	324	488	13	27350	7	6
GO:BP	GO:0046321	positive regulation of fatty acid oxidation	19013, 18124, 66968	0.0639648	21	488	3	27350	3	0
GO:BP	GO:2000671	regulation of motor neuron apoptotic process	56708, 12931, 18039	0.0639648	21	488	3	27350	3	0
GO:BP	GO:0010885	regulation of cholesterol storage	19013, 16956, 22259	0.0639648	21	488	3	27350	3	0
GO:BP	GO:0032365	intracellular lipid transport	207798, 74591, 11307, 20845	0.0648359	41	488	4	27350	0	4
GO:BP	GO:0071825	protein-lipid complex subunit organization	237625, 11816, 16956, 11307	0.0648359	41	488	4	27350	2	2
GO:BP	GO:0010562	positive regulation of phosphorus metabolic process	14563, 19013, 56089, 103988, 12739, 56708, 12796, 12931, 20319, 18639, 13869, 12954, 16007, 58805, 13874, 13628, 14555, 11552, 22041, 17395, 16846, 21802, 208659, 68473, 12478, 12223, 11450, 67112	0.0652203	941	488	28	27350	21	7
GO:BP	GO:0048660	regulation of smooth muscle cell proliferation	15551, 18159, 11816, 58994, 13874, 18124, 17395, 57264, 11450	0.0652203	185	488	9	27350	6	3
GO:BP	GO:0046533	negative regulation of photoreceptor cell differentiation	13390, 13392	0.0652203	7	488	2	27350	2	0
GO:BP	GO:0033591	response to L-ascorbic acid	16846, 16175	0.0652203	7	488	2	27350	1	1
GO:BP	GO:0009719	response to endogenous stimulus	98660, 14563, 15551, 19013, 56089, 19662, 14121, 103988, 225192, 140483, 17701, 12796, 68922, 20319, 13390, 237858, 16599, 193034, 18639, 12683, 11816, 13869, 16956, 18534, 12877, 18039, 16669, 16007, 58994, 17300, 17189, 13874, 107765, 16369, 14555, 18124, 19049, 16846, 57264, 21922, 110595, 51801, 12095, 22259, 20845, 11450, 67112	0.0652203	1805	488	47	27350	37	10
GO:BP	GO:0042938	dipeptide transport	57738, 26570	0.0652203	7	488	2	27350	1	1
GO:BP	GO:0046476	glycosylceramide biosynthetic process	22239, 338521	0.0652203	7	488	2	27350	1	1
GO:BP	GO:0097647	amylin receptor signaling pathway	56089, 51801	0.0652203	7	488	2	27350	2	0
GO:BP	GO:0009635	response to herbicide	16819, 20845	0.0652203	7	488	2	27350	1	1
GO:BP	GO:0031999	negative regulation of fatty acid beta-oxidation	100705, 66968	0.0652203	7	488	2	27350	2	0
GO:BP	GO:2000304	positive regulation of ceramide biosynthetic process	16007, 58994	0.0652203	7	488	2	27350	1	1
GO:BP	GO:0090324	negative regulation of oxidative phosphorylation	58805, 11474	0.0652203	7	488	2	27350	2	0
GO:BP	GO:0035442	dipeptide transmembrane transport	57738, 26570	0.0652203	7	488	2	27350	1	1
GO:BP	GO:0050916	sensory perception of sweet taste	83770, 83771	0.0652203	7	488	2	27350	0	2
GO:BP	GO:0006003	fructose 2,6-bisphosphate metabolic process	103988, 18639	0.0652203	7	488	2	27350	2	0
GO:BP	GO:0071918	urea transmembrane transport	18993, 11832	0.0652203	7	488	2	27350	2	0
GO:BP	GO:0019693	ribose phosphate metabolic process	98660, 73707, 19013, 18159, 78330, 14121, 103988, 67126, 330450, 12686, 58805, 14447, 107569, 100705, 14555, 11931, 11474	0.0652203	480	488	17	27350	13	4
GO:BP	GO:0045937	positive regulation of phosphate metabolic process	14563, 19013, 56089, 103988, 12739, 56708, 12796, 12931, 20319, 18639, 13869, 12954, 16007, 58805, 13874, 13628, 14555, 11552, 22041, 17395, 16846, 21802, 208659, 68473, 12478, 12223, 11450, 67112	0.0652203	941	488	28	27350	21	7
GO:BP	GO:0090154	positive regulation of sphingolipid biosynthetic process	16007, 58994	0.0652203	7	488	2	27350	1	1
GO:BP	GO:0006826	iron ion transport	71145, 100862085, 22041, 16819, 244698	0.0663583	66	488	5	27350	3	2
GO:BP	GO:1901016	regulation of potassium ion transmembrane transporter activity	11936, 12289, 16485, 16527, 11931	0.0663583	66	488	5	27350	3	2
GO:BP	GO:0140115	export across plasma membrane	98660, 16534, 246049, 56188, 11931	0.0663583	66	488	5	27350	4	1
GO:BP	GO:0021700	developmental maturation	18159, 237625, 237928, 56747, 13869, 18039, 19378, 17341, 192167, 319613, 13874, 16846, 11474	0.0663583	328	488	13	27350	7	6
GO:BP	GO:1900542	regulation of purine nucleotide metabolic process	19013, 14121, 103988, 58805, 14555, 11474	0.0663583	93	488	6	27350	6	0
GO:BP	GO:0015909	long-chain fatty acid transport	216974, 237625, 12895, 11816, 11770	0.0663583	66	488	5	27350	4	1
GO:BP	GO:0019748	secondary metabolic process	22178, 13190, 55990, 26570, 20845	0.0663583	66	488	5	27350	2	3
GO:BP	GO:0046464	acylglycerol catabolic process	665270, 16956, 66853, 66968	0.0668488	42	488	4	27350	3	1
GO:BP	GO:0046461	neutral lipid catabolic process	665270, 16956, 66853, 66968	0.0668488	42	488	4	27350	3	1
GO:BP	GO:0009144	purine nucleoside triphosphate metabolic process	98660, 19013, 78330, 14121, 103988, 67126, 58805, 14447, 14555, 11931, 11474	0.0670832	256	488	11	27350	9	2
GO:MF	GO:0046873	metal ion transmembrane transporter activity	98660, 16534, 230810, 15551, 12289, 16492, 170706, 270028, 22785, 22066, 193034, 108017, 16485, 100862085, 110876, 16527, 11931	0.0671587	419	481	17	25299	7	10
GO:MF	GO:0140359	ABC-type transporter activity	76408, 18670, 21355, 74591, 11307	0.0671587	52	481	5	25299	3	2
GO:BP	GO:0001704	formation of primary germ layer	13711, 50493, 20319, 240672, 17300, 18124, 17395	0.0675241	123	488	7	27350	4	3
GO:MF	GO:0004089	carbonate dehydratase activity	12350, 12351, 12353	0.0676216	16	481	3	25299	3	0
GO:MF	GO:0016646	oxidoreductase activity, acting on the CH-NH group of donors, NAD or NADP as acceptor	17768, 71275, 216188	0.0676216	16	481	3	25299	0	3
GO:BP	GO:0006123	mitochondrial electron transport, cytochrome c to oxygen	216974, 12869, 12865	0.0680734	22	488	3	27350	3	0
GO:BP	GO:0051481	negative regulation of cytosolic calcium ion concentration	98660, 58994, 16527	0.0680734	22	488	3	27350	2	1
GO:BP	GO:0002082	regulation of oxidative phosphorylation	58805, 12865, 11474	0.0680734	22	488	3	27350	3	0
GO:BP	GO:0032095	regulation of response to food	19013, 16846, 54615	0.0680734	22	488	3	27350	3	0
GO:MF	GO:0099508	voltage-gated ion channel activity involved in regulation of presynaptic membrane potential	16485, 110876	0.0683614	5	481	2	25299	1	1
GO:MF	GO:0140358	P-type transmembrane transporter activity	98660, 67126, 268878, 11931	0.0683614	33	481	4	25299	3	1
GO:MF	GO:0005154	epidermal growth factor receptor binding	13869, 13874, 21802, 12223	0.0683614	33	481	4	25299	0	4
GO:MF	GO:0004668	protein-arginine deiminase activity	18601, 18602	0.0683614	5	481	2	25299	2	0
GO:MF	GO:0008289	lipid binding	98660, 319189, 17972, 100042514, 20755, 69379, 19013, 17001, 11363, 19662, 100303744, 12796, 63954, 78390, 207798, 72125, 233079, 193034, 11816, 16956, 19378, 58994, 329502, 71939, 270757, 11770, 272636, 20845	0.0689054	849	481	28	25299	21	7
GO:MF	GO:0052689	carboxylic ester hydrolase activity	665270, 216974, 237625, 78390, 16956, 102436, 66853, 329502, 639634	0.0689054	160	481	9	25299	4	5
GO:BP	GO:0006805	xenobiotic metabolic process	13108, 27384, 14871, 55990, 235674, 13107, 20845	0.0698244	124	488	7	27350	5	2
GO:BP	GO:0009199	ribonucleoside triphosphate metabolic process	98660, 19013, 78330, 14121, 103988, 67126, 58805, 14447, 14555, 11931, 11474	0.0700048	258	488	11	27350	9	2
GO:BP	GO:0003018	vascular process in circulatory system	98660, 15551, 11556, 11816, 240672, 58994, 17300, 20657, 11552, 16846	0.0705256	223	488	10	27350	6	4
GO:MF	GO:0016620	oxidoreductase activity, acting on the aldehyde or oxo group of donors, NAD or NADP as acceptor	27384, 330450, 216188, 19378, 14447	0.0710238	55	481	5	25299	2	3
GO:MF	GO:0016787	hydrolase activity	98660, 403178, 665270, 11488, 12350, 208171, 23887, 18601, 216974, 214321, 17857, 85029, 215446, 15439, 240633, 99526, 14121, 237625, 18602, 17768, 16564, 19329, 68917, 237928, 23850, 78390, 239528, 11847, 208666, 77042, 329993, 12182, 243083, 18639, 67126, 71791, 237553, 16956, 102436, 66853, 240672, 100155, 19782, 330657, 14706, 268878, 14871, 58994, 329502, 68895, 230101, 15925, 13628, 107569,…	0.0710238	2408	481	64	25299	33	31
GO:BP	GO:0050789	regulation of biological process	66371, 98660, 50709, 243529, 386454, 11468, 74769, 17906, 11936, 13711, 665270, 18993, 50493, 73707, 215257, 16534, 230810, 216350, 12503, 232370, 15422, 100042514, 13714, 71907, 232431, 225608, 14563, 15551, 20755, 23900, 97908, 69379, 574437, 216892, 11556, 12289, 17451, 66957, 83770, 19013, 17203, 319150, 16492, 56642, 246049, 320506, 319161, 326620, 319229, 12587, 67866, 15439, 56089, 1000415…	0.0719047	13379	488	266	27350	164	102
GO:BP	GO:0006816	calcium ion transport	98660, 16534, 12289, 56089, 170706, 103988, 108072, 270028, 14724, 22066, 193034, 94045, 17341, 51801, 11931, 12478	0.0726848	449	488	16	27350	11	5
GO:BP	GO:0070542	response to fatty acid	20249, 233079, 16956, 106347, 11450	0.0730754	68	488	5	27350	5	0
GO:BP	GO:0050994	regulation of lipid catabolic process	319229, 12683, 66853, 100705, 66968	0.0730754	68	488	5	27350	5	0
GO:CC	GO:0009925	basal plasma membrane	11936, 16534, 76408, 140475, 19329, 22066, 13869, 11832, 15925, 22041, 21802, 11931	0.074615	284	495	12	27145	6	6
GO:BP	GO:0032026	response to magnesium ion	14121, 16485, 58994	0.0746949	23	488	3	27350	1	2
GO:BP	GO:0009150	purine ribonucleotide metabolic process	98660, 73707, 19013, 18159, 78330, 14121, 103988, 67126, 330450, 12686, 58805, 14447, 100705, 14555, 11931, 11474	0.0746949	451	488	16	27350	13	3
GO:BP	GO:0016310	phosphorylation	74769, 73707, 14563, 23900, 17451, 19013, 56089, 14121, 67426, 103988, 12739, 56708, 12796, 103844, 12931, 20319, 22412, 117229, 12182, 18639, 11816, 13869, 12795, 107934, 12954, 18534, 16007, 58994, 58805, 14447, 13874, 13628, 237310, 14555, 11552, 74442, 22041, 17395, 16846, 21802, 208659, 11770, 20868, 11474, 68473, 12478, 12223, 11450, 67112	0.0746949	1921	488	49	27350	30	19
GO:BP	GO:0042438	melanin biosynthetic process	22178, 13190, 26570	0.0746949	23	488	3	27350	2	1
GO:BP	GO:0006883	cellular sodium ion homeostasis	98660, 11931, 16175	0.0746949	23	488	3	27350	1	2
GO:BP	GO:2000010	positive regulation of protein localization to cell surface	12503, 13869, 74591	0.0746949	23	488	3	27350	1	2
GO:BP	GO:0010866	regulation of triglyceride biosynthetic process	21835, 66968, 22259	0.0746949	23	488	3	27350	3	0
GO:BP	GO:0048468	cell development	21393, 17906, 225608, 574437, 19013, 18159, 237625, 22239, 17153, 14724, 69707, 19329, 12739, 56708, 22441, 20319, 67652, 13390, 69700, 27428, 16470, 193034, 380959, 13190, 230316, 12142, 11816, 13869, 69693, 107934, 14804, 12954, 338521, 12877, 98932, 654309, 18039, 16669, 19378, 17341, 13392, 58994, 192167, 17300, 74591, 230101, 13874, 243574, 107765, 18124, 240025, 22041, 16846, 380654, 20349,…	0.0746949	2449	488	60	27350	33	27
GO:BP	GO:0035994	response to muscle stretch	21393, 56642, 107765	0.0746949	23	488	3	27350	3	0
GO:BP	GO:0072202	cell differentiation involved in metanephros development	18993, 22412, 11450	0.0746949	23	488	3	27350	2	1
GO:BP	GO:0010878	cholesterol storage	19013, 16956, 22259	0.0746949	23	488	3	27350	3	0
GO:BP	GO:0003382	epithelial cell morphogenesis	12739, 69700, 69693, 240025	0.0752184	44	488	4	27350	3	1
GO:MF	GO:0004601	peroxidase activity	50493, 69665, 17001, 14778, 14871	0.0754905	56	481	5	25299	2	3
GO:BP	GO:0001503	ossification	14563, 18159, 20319, 237928, 17313, 16007, 58994, 17300, 74442, 107250, 17395, 16846, 21922, 12095, 11474	0.0756962	413	488	15	27350	12	3
GO:BP	GO:0071322	cellular response to carbohydrate stimulus	12289, 18534, 667118, 319613, 58805, 74591, 11307, 16846, 20845	0.0758743	192	488	9	27350	4	5
GO:BP	GO:0021761	limbic system development	98660, 13390, 16485, 18039, 13392, 18124, 20349	0.0761845	127	488	7	27350	5	2
GO:CC	GO:0097433	dense body	319613, 22041	0.0763808	7	495	2	27145	1	1
GO:BP	GO:0008643	carbohydrate transport	20527, 237858, 13869, 11832, 58994, 18124, 16846, 11450	0.0764661	159	488	8	27350	5	3
GO:BP	GO:0048659	smooth muscle cell proliferation	15551, 18159, 11816, 58994, 13874, 18124, 17395, 57264, 11450	0.0777995	193	488	9	27350	6	3
GO:BP	GO:0051302	regulation of cell division	66371, 83770, 20319, 22412, 12795, 13874, 21802, 12223, 16175	0.0777995	193	488	9	27350	1	8
GO:BP	GO:0015840	urea transport	18993, 11832	0.0783729	8	488	2	27350	2	0
GO:BP	GO:0097646	calcitonin family receptor signaling pathway	56089, 51801	0.0783729	8	488	2	27350	2	0
GO:BP	GO:0006140	regulation of nucleotide metabolic process	19013, 14121, 103988, 58805, 14555, 11474	0.0783729	98	488	6	27350	6	0
GO:BP	GO:0006681	galactosylceramide metabolic process	22239, 338521	0.0783729	8	488	2	27350	1	1
GO:BP	GO:0070295	renal water absorption	319229, 11832	0.0783729	8	488	2	27350	2	0
GO:BP	GO:0009064	glutamine family amino acid metabolic process	76187, 71275, 11847, 26570, 14085	0.0783729	70	488	5	27350	3	2
GO:BP	GO:1902869	regulation of amacrine cell differentiation	13390, 13392	0.0783729	8	488	2	27350	2	0
GO:BP	GO:0045988	negative regulation of striated muscle contraction	98660, 11847	0.0783729	8	488	2	27350	2	0
GO:BP	GO:0033029	regulation of neutrophil apoptotic process	74769, 26570	0.0783729	8	488	2	27350	0	2
GO:BP	GO:0006066	alcohol metabolic process	20208, 665270, 19662, 11816, 66853, 18534, 19378, 230101, 54447, 11307, 14555, 16846, 70059, 20845	0.0783729	377	488	14	27350	8	6
GO:MF	GO:0046527	glucosyltransferase activity	22239, 380959, 230101	0.0785217	18	481	3	25299	0	3
GO:MF	GO:0016918	retinal binding	19662, 63954, 19378	0.0785217	18	481	3	25299	3	0
GO:BP	GO:0120163	negative regulation of cold-induced thermogenesis	12683, 22259, 11474, 11450	0.0789446	45	488	4	27350	4	0
GO:MF	GO:0005216	ion channel activity	16534, 15551, 12289, 16492, 226025, 140475, 170706, 270028, 22066, 193034, 108017, 67126, 94045, 16485, 14804, 110876, 16527	0.0800218	439	481	17	25299	10	7
GO:MF	GO:0005501	retinoid binding	69379, 19662, 63954, 19378	0.0800218	36	481	4	25299	4	0
GO:BP	GO:0034755	iron ion transmembrane transport	71145, 100862085, 16819	0.080394	24	488	3	27350	2	1
GO:BP	GO:1901570	fatty acid derivative biosynthetic process	23887, 330450, 12686	0.080394	24	488	3	27350	2	1
GO:BP	GO:0090277	positive regulation of peptide hormone secretion	12289, 19662, 103988, 56708, 319613, 11307, 106347	0.080394	129	488	7	27350	5	2
GO:BP	GO:0009065	glutamine family amino acid catabolic process	76187, 11847, 14085	0.080394	24	488	3	27350	3	0
GO:BP	GO:0050796	regulation of insulin secretion	12289, 19662, 103988, 667118, 319613, 74591, 11307, 16846, 54615	0.080394	195	488	9	27350	5	4
GO:BP	GO:1903579	negative regulation of ATP metabolic process	19013, 14121, 11474	0.080394	24	488	3	27350	3	0
GO:BP	GO:0015732	prostaglandin transport	237625, 16846, 16175	0.080394	24	488	3	27350	1	2
GO:BP	GO:1901605	alpha-amino acid metabolic process	50493, 76187, 71275, 11847, 22178, 13190, 70503, 26570, 14085	0.080394	195	488	9	27350	6	3
GO:BP	GO:0070167	regulation of biomineral tissue development	237928, 17313, 16007, 74442, 12095, 11474	0.0806743	99	488	6	27350	4	2
GO:BP	GO:0042221	response to chemical	98660, 74769, 12350, 50493, 69665, 230810, 23887, 100042514, 14563, 15551, 20755, 13108, 11556, 12289, 83770, 19013, 56642, 17001, 15439, 56089, 27384, 18159, 19662, 14121, 381493, 20249, 18670, 103988, 21355, 76829, 225192, 100303744, 140483, 12739, 17701, 14778, 12796, 68922, 16192, 12931, 20319, 16178, 13390, 22785, 16663, 237858, 59289, 207798, 16599, 52668, 233079, 69677, 193034, 12182, 1863…	0.0807937	5922	488	128	27350	82	46
GO:CC	GO:0016323	basolateral plasma membrane	11936, 16534, 76408, 140475, 19329, 22066, 13869, 11832, 15925, 21802, 11931	0.0811151	254	495	11	27145	5	6
GO:CC	GO:0005783	endoplasmic reticulum	232370, 15551, 13108, 225266, 16492, 246049, 17001, 15439, 14311, 381493, 20249, 22239, 17153, 108072, 21355, 103968, 64380, 216867, 207798, 56747, 380959, 11816, 16485, 77037, 17313, 338521, 18534, 12686, 654309, 99887, 12351, 230101, 68952, 107569, 55990, 11307, 13074, 74442, 67839, 26570, 77836, 70059, 245533, 208659, 12095, 13107, 272636, 105734727, 11450	0.0811151	1877	495	49	27145	30	19
GO:CC	GO:0030017	sarcomere	21393, 17906, 12289, 56642, 98932, 16669, 107765, 93689, 110595, 11474	0.0811151	219	495	10	27145	9	1
GO:BP	GO:0042509	regulation of tyrosine phosphorylation of STAT protein	56708, 12931, 13869, 237310, 16846	0.0812879	71	488	5	27350	3	2
GO:MF	GO:0051379	epinephrine binding	11556, 11552	0.0816075	6	481	2	25299	2	0
GO:MF	GO:0016829	lyase activity	12350, 73707, 17001, 13177, 18534, 654309, 12351, 12353, 13074, 73748	0.0816075	200	481	10	25299	10	0
GO:MF	GO:0046848	hydroxyapatite binding	11816, 12095	0.0816075	6	481	2	25299	1	1
GO:MF	GO:0097642	calcitonin family receptor activity	56089, 51801	0.0816075	6	481	2	25299	2	0
GO:MF	GO:0016684	oxidoreductase activity, acting on peroxide as acceptor	50493, 69665, 17001, 14778, 14871	0.0819637	59	481	5	25299	2	3
GO:BP	GO:0006520	cellular amino acid metabolic process	50493, 23887, 76187, 71275, 11847, 22178, 13190, 102436, 70503, 26570, 14085	0.0821564	267	488	11	27350	8	3
GO:BP	GO:1900544	positive regulation of purine nucleotide metabolic process	19013, 103988, 58805, 14555	0.0831897	46	488	4	27350	4	0
GO:BP	GO:0045981	positive regulation of nucleotide metabolic process	19013, 103988, 58805, 14555	0.0831897	46	488	4	27350	4	0
GO:MF	GO:0015267	channel activity	16534, 15551, 12289, 16492, 226025, 140475, 170706, 270028, 22066, 193034, 108017, 67126, 94045, 16485, 14804, 11832, 110876, 16527	0.0835793	483	481	18	25299	11	7
GO:MF	GO:0022803	passive transmembrane transporter activity	16534, 15551, 12289, 16492, 226025, 140475, 170706, 270028, 22066, 193034, 108017, 67126, 94045, 16485, 14804, 11832, 110876, 16527	0.0835793	483	481	18	25299	11	7
[truncated: 6,207 more rows]

## Sheet: GO_genes
source	term_id	term_name	adjusted_p_value	intersection_size	Gene_ID	Transcript_ID	Gene_Symbol	gene_biotype	KI/WT.fc	KI/WT.logCPM	KI/WT.raw.pval	KI/WT.bh.pval	N_B6KI-1	N_B6KI-2	N_B6KI-3	N_B6WT-1	N_B6WT-2	N_B6WT-3
[truncated: 50,063 more rows]
