# Supplementary material for: A Neanderthal/Denisovan GLI3 variant contributes to anatomical variations in mice
Source: Front Cell Dev Biol. 2023 Nov 2;11:1247361. doi: 10.3389/fcell.2023.1247361 (PMC10651735; doi:10.3389/fcell.2023.1247361)
Supplement: Supplementary file 5 [file Table1.xlsx]

## Sheet: DEGs_fc1.5_&_raw.p
Gene_ID	Transcript_ID	Gene_Symbol	Description	gene_biotype	Protein_ID	HGNC	MIM	Ensembl	IMGT/GENE-DB	C/Control.fc	C/Control.baseMean	C/Control.lfcSE	C/Control.stat	C/Control.raw.pval	C/Control.bh.pval	T/Control.fc	T/Control.baseMean	T/Control.lfcSE	T/Control.stat	T/Control.raw.pval	T/Control.bh.pval	C.mean	Control.mean	T.mean	N_HEK-1	N_HEK-2	N_HEK-3	N_HEK293-GLI3C1	N_HEK293-GLI3C2	N_HEK293-GLI3C3	N_HEK293-GLI3T1	N_HEK293-GLI3T2	N_HEK293-GLI3T3	HEK-1_Read_Count	HEK-2_Read_Count	HEK-3_Read_Count	HEK293-GLI3C1_Read_Count	HEK293-GLI3C2_Read_Count	HEK293-GLI3C3_Read_Count	HEK293-GLI3T1_Read_Count	HEK293-GLI3T2_Read_Count	HEK293-GLI3T3_Read_Count	HEK-1_FPKM	HEK-2_FPKM	HEK-3_FPKM	HEK293-GLI3C1_FPKM	HEK293-GLI3C2_FPKM	HEK293-GLI3C3_FPKM	HEK293-GLI3T1_FPKM
19	NM_005502,XM_005251773,XM_005251776,XM_011518339,XM_011518340,XM_011518341,XM_011518342,XM_011518344,XM_017014378,XM_017014379,XM_017014380,XM_017014381,XM_017014382,XR_001746223	ABCA1	ATP binding cassette subfamily A member 1	protein_coding	NP_005493.2;XP_005251830.1;XP_005251833.1;XP_011516641.1;XP_011516642.1;XP_011516643.1;XP_011516644.1;XP_011516646.1;XP_016869867.1;XP_016869868.1;XP_016869869.1;XP_016869870.1;XP_016869871.1	29	600046	.	.	1.64853	134.243	0.170609	4.22707	2.3675e-05	0.000525205	1.66763	134.243	0.169943	4.34146	1.41541e-05	0.000480305	7.26653	6.5418	7.28158	6.92465	6.91863	6.8339	7.08315	7.12563	7.11695	7.11298	7.1312	7.09842	150	152	107	127	129	122	133	143	119	0.25908	0.254309	0.193741	0.359861	0.366789	0.367334	0.361557
43	NM_000665,NM_001282449,NM_001302621,NM_001302622,NM_001367915,NM_001367917,NM_001367918,NM_001367919,NR_160407,NR_160408	ACHE	acetylcholinesterase (Cartwright blood group)	protein_coding	NP_000656.1;NP_001269378.1;NP_001289550.1;NP_001289551.1;NP_001354844.1;NP_001354846.1;NP_001354847.1;NP_001354848.1	108	100740	.	.	1.26309	84.5733	0.248821	1.35422	0.175667	0.385762	1.5958	84.5733	0.244007	2.76338	0.00572059	0.0488132	6.37441	6.03733	6.71532	6.28435	6.30699	6.29524	6.33933	6.46995	6.30471	6.37302	6.42296	6.56402	94	104	89	65	88	51	71	85	108	0.658951	0.791068	0.650364	0.792864	1.09101	0.649383	0.884116
58	NM_001100	ACTA1	actin alpha 1, skeletal muscle	protein_coding	NP_001091.1	129	102610	.	.	-2.54435	25.6274	0.38126	-3.5338	0.000409626	0.00504356	-1.97151	25.6274	0.363487	-2.69418	0.00705615	0.0561205	3.995	5.33697	4.35884	4.75117	4.81691	4.77138	4.641	4.62908	4.67243	4.67985	4.66362	4.67067	52	72	53	13	10	16	19	17	16	0.657259	0.88403	0.720078	0.249635	0.192773	0.341415	0.376571
59	NM_001141945,NM_001320855,NM_001613	ACTA2	actin alpha 2, smooth muscle	protein_coding	NP_001135417.1;NP_001307784.1;NP_001604.1	130	102620	.	.	1.94273	605.977	0.140801	6.80453	1.01378e-11	1.42298e-09	2.00511	605.977	0.140547	7.14128	9.24674e-13	2.26619e-10	9.4794	8.52012	9.52551	8.84866	8.9834	8.73146	9.32075	9.4457	9.23842	9.30514	9.36325	9.41898	536	673	406	609	661	487	586	654	625	5.88978	7.13311	4.67367	10.0219	12.0175	9.43697	10.1297
98	NM_001320586,NM_001320587,NM_001320588,NM_001320589,NM_001320590,NM_138448,XM_017005406,XM_017005407,XM_017005408,XM_017005409,XM_017005410,XM_017005411,XM_017005412,XM_017005413,XR_001739083	ACYP2	acylphosphatase 2	protein_coding	NP_001307515.1;NP_001307516.1;NP_001307517.1;NP_001307518.1;NP_001307519.1;NP_612457.1;XP_016860895.1;XP_016860896.1;XP_016860897.1;XP_016860898.1;XP_016860899.1;XP_016860900.1;XP_016860901.1;XP_016860902.1	180	102595	.	.	1.51241	90.0002	0.262859	2.27061	0.0231709	0.100156	1.38606	90.0002	0.263756	1.78571	0.0741462	0.263479	6.71225	6.10965	6.58633	6.388	6.46068	6.27596	6.46616	6.4792	6.61722	6.5373	6.39261	6.53746	106	134	65	78	75	103	93	63	86	1.39966	1.76398	0.800324	1.55221	1.71889	2.15456	1.80851
147	NM_000679,XM_005265818,XM_005265819,XM_006714821,XM_011534435,XM_011534437,XM_011534438	ADRA1B	adrenoceptor alpha 1B	protein_coding	NP_000670.1;XP_005265875.1;XP_005265876.1;XP_006714884.1;XP_011532737.1;XP_011532739.1;XP_011532740.1	278	104220	.	.	3.00683	11.7316	0.668726	2.37503	0.0175476	NA	2.50238	11.7316	0.675122	1.96009	0.0499853	NA	4.02929	2.42874	3.75302	3.44114	3.48582	3.43931	3.52912	3.48071	3.55967	3.51105	3.5528	3.46031	5	15	4	15	7	18	12	19	4	0.02646	0.108282	0.024673	0.153148	0.048059	0.240301	0.128852
154	NM_000024	ADRB2	adrenoceptor beta 2	protein_coding	NP_000015.2	286	109690	.	.	1.61676	39.426	0.330587	2.09661	0.0360284	0.13631	1.41328	39.426	0.333532	1.49625	0.134588	0.378996	5.57269	4.87644	5.36846	5.20936	5.21625	5.23313	5.279	5.26473	5.39262	5.27694	5.35021	5.22594	41	44	43	35	30	51	34	49	23	0.386721	0.404383	0.431191	0.490903	0.457116	0.844772	0.494959
185	NM_000685,NM_001382736,NM_001382737,NM_004835,NM_009585,NM_031850,NM_032049	AGTR1	angiotensin II receptor type 1	protein_coding	NP_000676.1;NP_001369665.1;NP_001369666.1;NP_004826.5;NP_033611.1;NP_114038.4;NP_114438.2	336	106165	.	.	1.15112	40.8733	0.308653	0.657834	0.510645	0.71478	1.7846	40.8733	0.293974	2.84243	0.00447704	0.0412505	5.16612	4.96103	5.79618	5.27093	5.27733	5.27909	5.2919	5.29966	5.32473	5.32367	5.45178	5.41365	45	48	43	29	28	31	34	60	47	0.370281	0.381691	0.356569	0.341851	0.380837	0.462921	0.448176
218	NM_000691,NM_001135167,NM_001135168,NM_001330150,XM_005256522,XM_005256523,XM_005256524,XM_011523731	ALDH3A1	aldehyde dehydrogenase 3 family member A1	protein_coding	NP_000682.3;NP_001128639.1;NP_001128640.1;NP_001317079.1;XP_005256579.1;XP_005256580.1;XP_005256581.1;XP_011522033.1	405	100660	.	.	-2.02529	20.983	0.426931	-2.38477	0.01709	0.0809414	-1.99442	20.983	0.42406	-2.34865	0.0188418	0.108673	3.96842	4.97639	3.9832	4.49809	4.46724	4.44547	4.34515	4.40338	4.39426	4.40955	4.35655	4.37949	54	47	37	8	16	14	18	10	12	0.395521	0.429795	0.281672	0.083015	0.182544	0.171119	0.203938
230	NM_005165,XM_005257949,XM_011524556	ALDOC	aldolase, fructose-bisphosphate C	protein_coding	NP_005156.1;XP_005258006.1;XP_011522858.1	418	103870	.	.	1.73417	562.219	0.167293	4.7476	2.05846e-06	7.12616e-05	1.40711	562.219	0.167993	2.93305	0.00335648	0.0335648	9.46413	8.66983	9.16263	8.89381	8.96615	8.78485	9.34726	9.37861	9.114	8.95845	9.29883	9.10113	613	699	476	666	642	437	386	637	436	7.26668	7.89712	5.97246	11.7891	12.5796	9.02538	7.18878
268	NM_000479	AMH	anti-Mullerian hormone	protein_coding	NP_000470.3	464	600957	.	.	-1.62273	580.613	0.169643	-4.11701	3.83824e-05	0.000784933	-1.3538	580.613	0.168594	-2.59214	0.00953799	0.0682738	8.83161	9.53032	9.09483	9.45005	9.46396	9.12018	9.06247	9.05388	8.86558	9.10864	9.0166	9.234	1231	1286	741	438	400	288	459	417	502	13.0507	13.152	8.30581	6.92861	6.96748	5.3214	7.61979
301	NM_000700,XM_011518609,XM_017014657	ANXA1	annexin A1	protein_coding	NP_000691.1;XP_011516911.1;XP_016870146.1	533	151690	.	.	-1.86721	44.0563	0.34481	-2.61268	0.00898342	0.0510692	-1.67829	44.0563	0.340022	-2.1969	0.0280274	0.141235	5.05472	5.95384	5.2074	5.46464	5.49924	5.66862	5.3778	5.37835	5.46304	5.39825	5.40897	5.46566	67	79	121	24	22	35	27	30	36	0.913256	1.03715	1.74805	0.484763	0.476933	0.805734	0.56101
348	NM_000041,NM_001302688,NM_001302689,NM_001302690,NM_001302691	APOE	apolipoprotein E	protein_coding	NP_000032.1;NP_001289617.1;NP_001289618.1;NP_001289619.1;NP_001289620.1	613	107741	.	.	-1.6947	46.0385	0.31352	-2.42737	0.0152086	0.074381	-1.45533	46.0385	0.307145	-1.7625	0.0779843	0.272354	5.16015	5.92014	5.3856	5.64067	5.61693	5.54524	5.46202	5.54455	5.4337	5.471	5.48665	5.56631	102	97	67	28	40	20	29	33	43	1.64744	1.46279	1.11604	0.653468	1.02272	0.572033	0.689231
361	NM_001317384,NM_001317387,NM_001364286,NM_001364287,NM_001364289,NM_001650,NM_004028,XM_011525942	AQP4	aquaporin 4	protein_coding	NP_001304313.1;NP_001304316.1;NP_001351215.1;NP_001351216.1;NP_001351218.1;NP_001641.1;NP_004019.1;XP_011524244.1	637	600308	.	.	1.73666	38.7704	0.329601	2.41599	0.0156925	0.0758973	2.07178	38.7704	0.323829	3.24515	0.00117387	0.0151797	5.39446	4.59306	5.64714	5.12082	5.20446	5.14637	5.22514	5.28582	5.25843	5.23993	5.32958	5.31352	27	49	30	31	39	33	33	51	43	0.092456	0.162976	0.109796	0.156312	0.224828	0.20153	0.179558
389	NM_001042678,NM_001042679,NM_175744	RHOC	ras homolog family member C	protein_coding	NP_001036143.1;NP_001036144.1;NP_786886.1	669	165380	.	.	1.67759	1004.62	0.0925676	8.06323	7.43031e-16	2.3413e-13	1.59202	1004.62	0.092653	7.24051	4.46988e-13	1.18187e-10	10.2096	9.46307	10.1344	9.67614	9.66056	9.70653	10.0309	10.1635	10.0775	10.0392	9.98768	10.1163	1040	1047	992	960	1042	905	952	926	963	17.2405	16.8937	17.365	23.7959	28.0082	26.1072	24.8877
579	NM_001189	NKX3-2	NK3 homeobox 2	protein_coding	NP_001180.1	951	602183	.	.	1.53911	141.42	0.180247	3.45137	0.000557749	0.00636015	1.3217	141.42	0.182036	2.21052	0.0270689	0.137962	7.4009	6.78272	7.18144	6.95674	6.99052	7.095	7.2398	7.2543	7.13615	7.12729	7.17832	7.11353	141	158	179	156	149	112	121	140	108	1.18986	1.29476	1.60166	1.96754	2.07398	1.64905	1.60432
618	NR_001568	BCYRN1	brain cytoplasmic RNA 1	lncRNA	.	1022	606089	.	.	3.71182	123.704	0.28518	6.63486	3.24809e-11	4.07727e-09	3.61552	123.704	0.285142	6.50274	7.88714e-11	1.35308e-08	7.36998	5.48463	7.33019	6.41138	6.477	6.65342	7.01789	6.97066	7.01153	7.05086	7.06644	6.83237	38	57	97	149	126	132	156	166	90	3.61463	5.20015	9.79253	21.3179	19.83	22.047	23.3537
619	gene-BCYRN1P1	BCYRN1P1	brain cytoplasmic RNA 1, pseudogene 1	pseudogene	.	1023	.	.	.	2.77627	62.0383	0.307555	4.78986	1.66896e-06	6.0067e-05	2.65781	62.0383	0.307781	4.58196	4.6064e-06	0.000190133	6.32793	4.86141	6.26139	5.64685	5.70371	5.80743	5.94065	6.00316	5.97508	5.9703	6.01464	5.89119	25	40	60	63	71	63	68	80	48	2.39135	3.68937	6.10023	9.11312	11.363	10.6889	10.226
624	NM_000623,NM_001379692	BDKRB2	bradykinin receptor B2	protein_coding	NP_000614.1;NP_001366621.1	1030	113503	.	.	4.74029	45.2524	0.345406	6.49952	8.05745e-11	9.35391e-09	5.56768	45.2524	0.341627	7.25081	4.14276e-13	1.12218e-10	5.82843	3.59753	6.06239	5.22648	5.16431	5.24742	5.48367	5.44798	5.46269	5.53468	5.47419	5.52035	21	8	23	53	43	44	62	52	55	0.100741	0.033213	0.114537	0.375356	0.334949	0.36042	0.46356
638	NM_001197	BIK	BCL2 interacting killer	protein_coding	NP_001188.1	1051	603392	.	.	2.58055	15.315	0.469662	2.91204	0.00359071	0.026438	1.71649	15.315	0.487748	1.59809	0.110023	0.336255	4.4879	3.1161	3.89106	3.86687	3.84699	3.84474	3.92549	3.93353	3.94428	3.90826	3.90501	3.86761	16	12	10	18	18	19	15	15	8	0.317527	0.22146	0.208855	0.521247	0.575013	0.634827	0.445781
651	NM_001201,XM_006714291	BMP3	bone morphogenetic protein 3	protein_coding	NP_001192.4;XP_006714354.1	1070	112263	.	.	2.11705	75.1911	0.243827	4.4378	9.08848e-06	0.000246186	1.97865	75.1911	0.244525	4.02623	5.66781e-05	0.00148575	6.54924	5.46904	6.45331	6.08723	6.02751	6.01817	6.32102	6.30982	6.16612	6.23957	6.2809	6.21294	78	63	53	94	85	53	74	86	63	0.245267	0.190675	0.175326	0.437852	0.439913	0.289933	0.364155
664	NM_004052	BNIP3	BCL2 interacting protein 3	protein_coding	NP_004043.3	1084	603293	.	.	1.8383	3674.39	0.089961	9.7639	1.6085e-22	1.55221e-19	1.85374	3674.39	0.0899193	9.90261	4.05535e-23	4.47247e-20	12.0763	11.1981	12.0885	11.458	11.4079	11.4527	11.9816	12.0578	11.8595	11.897	12.0355	11.9941	3563	3446	3245	3822	3844	2973	3418	4123	3505	41.8428	39.0599	40.2984	67.0356	74.3005	60.9352	62.8947
665	NM_001330491,NM_004331	BNIP3L	BCL2 interacting protein 3 like	protein_coding	NP_001317420.1;NP_004322.1	1085	605368	.	.	1.58776	2080.86	0.0915286	7.28728	3.16264e-13	6.34171e-11	1.4813	2080.86	0.091604	6.1882	6.08553e-10	7.96276e-08	11.2501	10.5837	11.1499	10.6859	10.7169	10.8551	11.1553	11.2034	11.0863	11.0973	11.1194	11.0474	2090	2232	2354	2141	2092	1763	1968	2091	1712	11.6121	11.9678	13.8293	17.7604	19.1232	17.0953	17.1278
684	NM_004335	BST2	bone marrow stromal cell antigen 2	protein_coding	NP_004326.1	1119	600534	.	.	2.79432	19.002	0.45213	3.27892	0.00104207	0.0102416	1.4416	19.002	0.478459	1.10286	0.270089	0.551914	4.92587	3.45619	3.96657	4.14443	4.11528	4.18913	4.27724	4.25763	4.2498	4.19344	4.19626	4.16039	15	9	23	29	24	22	15	16	9	0.269033	0.147956	0.4464	0.804125	0.73883	0.713087	0.450257
718	NM_000064	C3	complement C3	protein_coding	NP_000055.2	1318	120700	.	.	1.80419	48.4686	0.295946	2.8767	0.00401856	0.0285742	1.13547	48.4686	0.307361	0.596334	0.550952	0.783666	6.05582	5.20619	5.39109	5.48125	5.52407	5.52679	5.66752	5.66325	5.6249	5.44945	5.58256	5.58772	47	60	54	61	56	47	20	45	41	0.170929	0.2121	0.209315	0.333829	0.335992	0.296774	0.109713
752	NM_005892,XM_006722062,XM_006722063,XM_006722064,XM_006722065,XM_006722066,XM_006722069,XM_006722070,XM_011525179,XM_011525180,XM_011525182	FMNL1	formin like 1	protein_coding	NP_005883.3;XP_006722125.1;XP_006722126.1;XP_006722127.1;XP_006722128.1;XP_006722129.1;XP_006722132.1;XP_006722133.1;XP_011523481.1;XP_011523482.1;XP_011523484.1	1212	604656	.	.	1.38739	142.732	0.181001	2.60978	0.0090601	0.0513347	1.5509	142.732	0.178936	3.53815	0.000402934	0.00682159	7.23499	6.76573	7.39863	6.9916	7.00869	7.05571	7.19449	7.2241	7.07107	7.14649	7.24289	7.26342	151	162	161	140	138	94	124	157	146	0.487735	0.544779	0.578902	0.657753	0.716017	0.515419	0.613006
806	gene-CALM2P2	CALM2P2	calmodulin 2 pseudogene 2	pseudogene	.	1447	.	.	.	3.19824	6.34116	0.808515	2.07452	0.0380311	NA	3.29599	6.34116	0.804701	2.13832	0.0324904	NA	3.01532	1.35021	3.06843	2.57009	2.57909	2.58709	2.62863	2.59701	2.62029	2.58816	2.6211	2.64104	2	4	5	9	4	7	3	8	10	0.02927	0.056499	0.075422	0.219449	0.085725	0.203841	0.060379
822	NM_001256139,NM_001256140,NM_001320732,NM_001320733,NM_001320734,NM_001747,XM_011533122,XM_011533123	CAPG	capping actin protein, gelsolin like	protein_coding	NP_001243068.1;NP_001243069.1;NP_001307661.1;NP_001307662.1;NP_001307663.1;NP_001738.2;XP_011531424.1;XP_011531425.1	1474	153615	.	.	-1.19633	108.778	0.23986	-1.07818	0.280955	0.514645	-1.54783	108.778	0.243915	-2.58386	0.0097701	0.0694203	6.77908	7.04001	6.40782	6.90676	6.88701	6.73188	6.88977	6.68	6.712	6.67781	6.73322	6.60536	222	219	138	129	70	74	74	90	53	3.05192	2.86626	1.98401	2.60449	1.55862	1.69108	1.55863
1026	NM_000389,NM_001220777,NM_001220778,NM_001291549,NM_001374509,NM_001374510,NM_001374511,NM_001374512,NM_001374513,NM_078467,NR_164655,NR_164656	CDKN1A	cyclin dependent kinase inhibitor 1A	protein_coding	NP_000380.1;NP_001207706.1;NP_001207707.1;NP_001278478.1;NP_001361438.1;NP_001361439.1;NP_001361440.1;NP_001361441.1;NP_001361442.1;NP_510867.1	1784	116899	.	.	2.02966	3316.86	0.110938	9.20551	3.40064e-20	2.38663e-17	2.11614	3316.86	0.11087	9.75408	1.77201e-22	1.82399e-19	11.9385	10.9168	11.9987	11.2413	11.3312	11.0347	11.7857	11.8684	11.8034	11.8341	11.8369	11.9016	2982	3418	2104	3301	3346	2998	3418	3552	3390	26.8487	29.8792	20.0147	44.5276	49.8116	47.2453	48.4233
1028	NM_000076,NM_001122630,NM_001122631,NM_001362474,NM_001362475	CDKN1C	cyclin dependent kinase inhibitor 1C	protein_coding	NP_000067.1;NP_001116102.1;NP_001116103.1;NP_001349403.1;NP_001349404.1	1786	600856	.	.	1.70427	76.6724	0.222835	3.45168	0.000557113	0.0063576	1.6098	76.6724	0.223395	3.07474	0.00210685	0.0239738	6.50737	5.73612	6.42194	6.09479	6.1542	6.1294	6.25512	6.31752	6.30241	6.22342	6.32856	6.26338	70	90	73	71	79	73	63	89	66	0.691967	0.862713	0.802656	1.05713	1.38539	1.33133	1.04476
1136	NM_000743,NM_001166694,NR_046313,XM_006720382	CHRNA3	cholinergic receptor nicotinic alpha 3 subunit	protein_coding	NP_000734.2;NP_001160166.1;XP_006720445.1	1957	118503	.	.	2.33468	104.438	0.227393	5.37932	7.4766e-08	4.32248e-06	2.86346	104.438	0.224069	6.77365	1.25576e-11	2.36451e-09	6.88081	5.6604	7.17879	6.48252	6.35232	6.39106	6.78492	6.67125	6.63584	6.83352	6.74749	6.78585	97	61	63	125	89	78	136	117	114	0.616804	0.341218	0.41719	1.18185	0.915579	0.850199	1.33795
1145	NM_000080,XM_017024115,XR_001752421	CHRNE	cholinergic receptor nicotinic epsilon subunit	protein_coding	NP_000071.1;XP_016879604.1	1966	100725	.	.	-2.27073	9.34331	0.623507	-1.89758	0.057751	NA	-2.82275	9.34331	0.643489	-2.32654	0.01999	NA	2.77497	3.96684	2.47219	3.29543	3.29312	3.31191	3.25325	3.25703	3.23075	3.26068	3.2199	3.23729	22	22	24	7	7	3	8	2	4	0.165745	0.162144	0.194058	0.07364	0.078408	0.040286	0.090201
1241	NM_001143919,NM_181657	LTB4R	leukotriene B4 receptor	protein_coding	NP_001137391.1;NP_858043.1	6713	601531	.	.	-1.51109	568.643	0.153705	-3.87487	0.00010668	0.00177302	-1.37631	568.643	0.153024	-3.01135	0.00260093	0.027946	8.88465	9.4799	9.02019	9.38851	9.40916	9.1328	9.04142	8.98925	9.00102	9.20514	8.92155	9.0809	1157	1219	765	432	370	362	532	368	413	5.28334	5.498	3.91297	2.90485	2.8748	3.10116	3.7817
1244	NM_000392,XM_006717630,XM_006717631,XM_011539291,XM_017015675,XR_945604,XR_945605	ABCC2	ATP binding cassette subfamily C member 2	protein_coding	NP_000383.2;XP_006717693.1;XP_006717694.1;XP_011537593.1;XP_016871164.1	53	601107	.	.	-1.41338	50.4612	0.257398	-1.93919	0.0524778	0.177201	-1.61844	50.4612	0.26132	-2.65807	0.00785902	0.0602499	5.52815	6.02306	5.32934	5.75565	5.74734	5.70112	5.6211	5.64288	5.66821	5.64117	5.60141	5.6074	103	103	79	36	37	40	39	33	30	0.353118	0.32707	0.27261	0.173991	0.183167	0.230699	0.201535
1285	NM_000091,XM_005246277,XM_005246280,XM_006712245,XM_011510555,XM_011510556,XM_017003295,XR_001738601,XR_241280	COL4A3	collagen type IV alpha 3 chain	protein_coding	NP_000082.2;XP_005246334.1;XP_005246337.1;XP_006712308.1;XP_011508857.1;XP_011508858.1;XP_016858784.1	2204	120070	.	.	1.6364	99.1233	0.237635	2.98998	0.00278994	0.0217779	1.53062	99.1233	0.238198	2.57816	0.00993292	0.0702474	6.86794	6.15371	6.77309	6.54826	6.52374	6.38467	6.62951	6.76149	6.61078	6.65721	6.58535	6.68501	126	121	67	92	117	78	97	83	96	0.299229	0.287459	0.167063	0.337672	0.473236	0.325549	0.398105
1286	NM_000092,XM_005246281,XM_005246282,XM_006712246,XM_011510557,XM_011510558,XM_011510559,XM_011510560,XM_011510561,XM_011510562,XM_011510565,XM_011510566,XM_011510567,XM_011510568,XM_011510569,XM_011510570,XM_011510572,XM_017003296,XM_017003297,XM_017003298,XM_017003299,XM_017003300,XR_001738602,XR_001738603,XR_001738604,XR_001738606,XR_001738607,XR_922837	COL4A4	collagen type IV alpha 4 chain	protein_coding	NP_000083.3;XP_005246338.1;XP_005246339.1;XP_006712309.1;XP_011508859.1;XP_011508860.1;XP_011508861.1;XP_011508862.1;XP_011508863.1;XP_011508864.1;XP_011508867.1;XP_011508868.1;XP_011508869.1;XP_011508870.1;XP_011508871.1;XP_011508872.1;XP_011508874.1;XP_016858785.1;XP_016858786.1;XP_016858787.1;XP_016858788.1;XP_016858789.1	2206	120131	.	.	1.81044	209.508	0.148347	5.77252	7.80957e-09	5.76937e-07	2.0066	209.508	0.146829	6.84303	7.75353e-12	1.5348e-09	7.8854	7.0253	8.03236	7.4814	7.44764	7.38545	7.68733	7.73849	7.81312	7.79335	7.79941	7.82976	212	203	156	185	188	206	219	229	215	0.501099	0.437772	0.335775	0.644593	0.589784	0.875784	0.701197
1290	NM_000393,XM_011510573	COL5A2	collagen type V alpha 2 chain	protein_coding	NP_000384.2;XP_011508875.1	2210	120190	.	.	-1.45805	69.6196	0.22723	-2.3942	0.0166565	0.0793753	-1.60997	69.6196	0.229349	-2.99559	0.0027391	0.0289273	5.95577	6.50212	5.81117	6.22745	6.18657	6.23653	6.12154	6.05644	6.10375	6.10744	6.06832	6.02919	138	127	130	60	43	50	56	50	37	0.387766	0.343453	0.387567	0.254199	0.195533	0.243886	0.246891
1303	NM_004370,NM_080645,XM_011535434,XM_011535435,XM_011535436,XM_017010252	COL12A1	collagen type XII alpha 1 chain	protein_coding	NP_004361.3;NP_542376.2;XP_011533736.1;XP_011533737.1;XP_011533738.1;XP_016865741.1	2188	120320	.	.	2.58933	60.6953	0.254003	5.40379	6.52462e-08	3.81592e-06	2.44877	60.6953	0.254549	5.07586	3.85739e-07	2.32649e-05	6.28453	4.91374	6.20926	5.69713	5.734	5.706	6.01186	5.91564	5.91063	5.91906	5.91375	5.95816	41	52	39	82	57	54	61	62	64	0.066945	0.080791	0.066218	0.198898	0.152182	0.152012	0.156085
1318	NM_001860,XM_011518216,XM_017014267	SLC31A2	solute carrier family 31 member 2	protein_coding	NP_001851.1;XP_011516518.1;XP_016869756.1	11017	603088	.	.	1.63439	37.882	0.328344	2.15857	0.0308835	0.12182	1.46434	37.882	0.330683	1.66399	0.0961153	0.310812	5.5011	4.79086	5.34607	5.18937	5.18043	5.11693	5.26895	5.30767	5.18613	5.25648	5.21081	5.23239	48	47	27	42	46	24	39	32	32	0.453192	0.384614	0.273337	0.615584	0.604698	0.398649	0.591865
1462	NM_001126336,NM_001164097,NM_001164098,NM_004385	VCAN	versican	protein_coding	NP_001119808.1;NP_001157569.1;NP_001157570.1;NP_004376.2	2464	118661	.	.	1.50966	4375.2	0.0820736	7.24018	4.48093e-13	8.54143e-11	1.48828	4375.2	0.0820568	6.99089	2.73148e-12	6.11218e-10	12.2752	11.6807	12.2544	11.8087	11.8371	11.8584	12.123	12.1581	12.3051	12.2102	12.1438	12.2009	4722	5017	4589	3982	3832	4331	4305	4145	3926	8.98675	8.87651	9.70071	11.9348	12.3684	14.7804	12.6826
1506	NM_001907	CTRL	chymotrypsin like	protein_coding	NP_001898.1	2524	118888	.	.	-2.24099	35.5876	0.396791	-2.93388	0.00334754	0.0249811	-1.70266	35.5876	0.384608	-1.9963	0.0459011	0.194142	4.54234	5.71236	4.9556	5.31882	5.21955	5.19446	5.13364	5.09105	5.06365	5.1132	5.06051	5.22066	100	72	58	27	18	13	23	15	39	1.64514	1.13281	0.996987	0.641995	0.486723	0.36486	0.586328
1513	NM_000396	CTSK	cathepsin K	protein_coding	NP_000387.1	2536	601105	.	.	-1.27742	53.7897	0.292252	-1.20865	0.226795	0.45161	-1.69904	53.7897	0.300046	-2.54866	0.0108137	0.0742388	5.73324	6.08822	5.32689	5.89853	5.71448	5.82751	5.73778	5.79333	5.70339	5.68308	5.64843	5.72294	128	72	96	45	52	34	34	29	38	1.49975	0.814991	1.18599	0.784801	1.00424	0.688271	0.610412
1543	NM_000499,NM_001319216,NM_001319217	CYP1A1	cytochrome P450 family 1 subfamily A member 1	protein_coding	NP_000490.1;NP_001306145.1;NP_001306146.1	2595	108330	.	.	-1.69391	58.5041	0.248418	-3.06079	0.00220752	0.0181972	-2.00133	58.5041	0.253389	-3.95029	7.80553e-05	0.00193472	5.62889	6.39166	5.39461	5.94057	6.00748	6.01881	5.84236	5.85037	5.80884	5.7715	5.78602	5.83935	108	134	124	45	43	34	31	35	40	0.803099	0.946794	0.963124	0.488491	0.515202	0.430604	0.348997
1545	NM_000104	CYP1B1	cytochrome P450 family 1 subfamily B member 1	protein_coding	NP_000095.2	2597	601771	.	.	-1.51085	171.145	0.168436	-3.53463	0.000408341	0.00504356	-1.51019	171.145	0.16791	-3.54197	0.000397151	0.006757	7.19021	7.7879	7.19374	7.53295	7.50295	7.62693	7.38918	7.26736	7.36195	7.28074	7.34385	7.39533	315	307	339	142	99	119	109	131	130	1.15722	1.08893	1.31597	0.776718	0.594957	0.762238	0.622912
1571	NM_000773	CYP2E1	cytochrome P450 family 2 subfamily E member 1	protein_coding	NP_000764.1	2631	124040	.	.	-1.66977	76.3119	0.261086	-2.83297	0.0046117	0.0315327	-1.53809	76.3119	0.258229	-2.4054	0.0161548	0.0980077	5.93041	6.66665	6.05218	6.30884	6.39989	6.36177	6.1253	6.23766	6.19739	6.20083	6.11598	6.30321	133	171	140	41	59	49	55	40	71	1.51627	1.88279	1.69062	0.694915	1.10861	0.971742	0.972925
1594	NM_000785	CYP27B1	cytochrome P450 family 27 subfamily B member 1	protein_coding	NP_000776.1	2606	609506	.	.	-1.56854	184.629	0.169366	-3.83444	0.000125852	0.00201363	-1.62661	184.629	0.169459	-4.14179	3.44603e-05	0.000987137	7.29298	7.94057	7.2422	7.76244	7.70134	7.58445	7.3964	7.51275	7.41275	7.40842	7.37806	7.48613	412	384	282	124	147	114	125	121	136	3.32547	2.99415	2.40462	1.49375	1.95482	1.60058	1.57211
1600	NM_001353980,NM_001353983,NM_001353985,NM_001353986,NM_001365792,NM_001365793,NM_001365794,NM_001365795,NM_001379461,NM_001379462,NM_021080	DAB1	DAB adaptor protein 1	protein_coding	NP_001340909.1;NP_001340912.1;NP_001340914.1;NP_001340915.1;NP_001352721.1;NP_001352722.1;NP_001352723.1;NP_001352724.1;NP_001366390.1;NP_001366391.1;NP_066566.3	2661	603448	.	.	2.02348	43.6154	0.328431	3.09605	0.00196117	0.0166926	2.12538	43.6154	0.326505	3.3314	0.000864113	0.0120089	5.68267	4.66878	5.75615	5.23879	5.3475	5.32511	5.48087	5.42849	5.41924	5.39926	5.49184	5.47307	22	50	39	52	39	36	36	55	46	0.069266	0.157929	0.133268	0.29303	0.240216	0.29724	0.209931
1809	NM_001197294,NM_001387,XM_011537574	DPYSL3	dihydropyrimidinase like 3	protein_coding	NP_001184223.1;NP_001378.1;XP_011535876.1	3015	601168	.	.	-1.70154	18.8178	0.459866	-1.66754	0.0954079	0.261203	-2.36098	18.8178	0.478847	-2.58827	0.00964584	0.0687906	4.0496	4.80906	3.56809	4.30294	4.24761	4.3489	4.19339	4.23209	4.27518	4.20763	4.2049	4.21405	42	29	50	8	13	19	10	10	10	0.149636	0.097422	0.182912	0.038999	0.070338	0.110169	0.048347
1815	NM_000797	DRD4	dopamine receptor D4	protein_coding	NP_000788.2	3025	126452	.	.	1.2064	21.8591	0.406085	0.666619	0.505016	0.710279	1.85476	21.8591	0.38584	2.30985	0.0208964	0.116183	4.28427	4.0095	4.90626	4.40133	4.41059	4.36571	4.41499	4.42994	4.40102	4.48955	4.45517	4.46473	26	29	16	17	18	13	29	24	23	0.353363	0.370787	0.226382	0.334938	0.395659	0.28954	0.612317
1944	NM_004952	EFNA3	ephrin A3	protein_coding	NP_004943.1	3223	601381	.	.	1.5843	570.701	0.120731	5.49857	3.82885e-08	2.34079e-06	1.46804	570.701	0.120976	4.57852	4.68281e-06	0.000192294	9.38624	8.72293	9.27704	8.8766	8.93823	8.96435	9.26934	9.28943	9.22484	9.05555	9.2616	9.28185	582	655	606	590	561	496	433	594	543	6.14247	6.66366	6.76256	9.29891	9.73138	9.12372	7.16097
1956	NM_001346897,NM_001346898,NM_001346899,NM_001346900,NM_001346941,NM_005228,NM_201282,NM_201283,NM_201284	EGFR	epidermal growth factor receptor	protein_coding	NP_001333826.1;NP_001333827.1;NP_001333828.1;NP_001333829.1;NP_001333870.1;NP_005219.2;NP_958439.1;NP_958440.1;NP_958441.1	3236	131550	.	.	1.53273	1020	0.0870981	7.07366	1.50904e-12	2.40201e-10	1.45246	1020	0.0871954	6.17574	6.58562e-10	8.4735e-08	10.2001	9.58525	10.1235	9.72142	9.73878	9.81749	10.1573	10.084	10.0581	10.0703	10.0217	10.0778	1083	1139	1125	1099	932	869	972	949	904	2.13116	2.13992	2.32914	3.18552	2.97793	2.9358	2.96081
1958	NM_001964	EGR1	early growth response 1	protein_coding	NP_001955.1	3238	128990	.	.	-3.71034	528.97	0.57431	-3.2936	0.000989116	0.00988476	-2.12188	528.97	0.57297	-1.89424	0.0581934	0.225133	7.94048	9.83233	8.74688	8.8923	8.82008	9.99453	8.44881	8.59184	8.24831	8.81863	8.71717	8.80797	741	691	2424	220	259	128	388	347	352	4.52804	4.07227	15.6691	2.00611	2.60112	1.36144	3.70921
1960	NM_001199880,NM_001199881,NM_004430,XM_005273425,XM_005273426,XM_011544429	EGR3	early growth response 3	protein_coding	NP_001186809.1;NP_001186810.1;NP_004421.2;XP_005273482.1;XP_005273483.1;XP_011542731.1	3240	602419	.	.	-1.69782	26.0115	0.379358	-2.0131	0.0441044	0.156725	-1.85921	26.0115	0.382556	-2.33871	0.0193505	0.110533	4.43398	5.19841	4.30022	4.77966	4.72226	4.81605	4.69125	4.66235	4.71837	4.7056	4.66511	4.67129	56	42	61	19	13	21	21	15	14	0.243568	0.169044	0.27068	0.114732	0.10006	0.151819	0.139507
2014	NM_001313905,NM_001425,XM_011526605	EMP3	epithelial membrane protein 3	protein_coding	NP_001300834.1;NP_001416.1;XP_011524907.1	3335	602335	.	.	-1.36965	145.318	0.161407	-2.81154	0.00493043	0.0332137	-1.85257	145.318	0.16714	-5.32204	1.0261e-07	7.50854e-06	7.13149	7.58561	6.69563	7.26242	7.36632	7.33544	7.17359	7.14042	7.16897	7.00265	7.06971	7.04684	255	316	268	126	108	111	80	100	83	7.50056	8.86823	8.31773	5.52273	5.16989	5.66289	3.64149
2016	NM_004097,XM_005264203,XM_011532697	EMX1	empty spiracles homeobox 1	protein_coding	NP_004088.2;XP_005264260.1;XP_011530999.1	3340	600034	.	.	1.50477	451.103	0.110852	5.31828	1.04752e-07	5.73536e-06	1.50413	451.103	0.110629	5.32346	1.01813e-07	7.4857e-06	8.988	8.39884	8.98876	8.57855	8.65931	8.58236	8.92619	8.92171	8.81325	8.84408	8.90293	8.91768	479	557	441	467	430	355	409	460	418	2.2017	2.21198	1.85416	3.12705	2.71023	2.62226	3.10214
2026	NM_001975	ENO2	enolase 2	protein_coding	NP_001966.1	3353	131360	.	.	1.72981	1202.59	0.121216	6.52235	6.92145e-11	8.15781e-09	1.5762	1202.59	0.121371	5.4086	6.352e-08	4.85519e-06	10.5008	9.71029	10.3675	9.94503	9.98815	9.83936	10.45	10.4367	10.2108	10.2049	10.2886	10.3788	1274	1384	1015	1386	1264	930	1018	1167	1155	10.6494	11.1654	8.97085	17.3048	17.3908	13.5651	13.3336
2049	NM_004443	EPHB3	EPH receptor B3	protein_coding	NP_004434.2	3394	601839	.	.	1.58404	118.144	0.232095	2.85922	0.00424684	0.0296971	1.98062	118.144	0.228739	4.31039	1.6297e-05	0.000543468	6.94313	6.27879	7.26432	6.68531	6.6545	6.71751	6.77533	6.95601	6.85873	6.8034	7.04271	7.03369	115	108	115	85	122	94	90	159	140	0.516822	0.470884	0.54965	0.571094	0.904818	0.736036	0.635171
2053	NM_001256482,NM_001256483,NM_001256484,NM_001979,XM_017013199,XM_017013200,XR_001745491	EPHX2	epoxide hydrolase 2	protein_coding	NP_001243411.1;NP_001243412.1;NP_001243413.1;NP_001970.2;XP_016868688.1;XP_016868689.1	3402	132811	.	.	1.53293	172.198	0.170965	3.60475	0.000312449	0.00411271	1.37379	172.198	0.171967	2.66427	0.00771548	0.0596274	7.66203	7.04747	7.50602	7.27774	7.33264	7.23779	7.60576	7.47309	7.39839	7.45936	7.45701	7.40183	194	224	162	215	157	130	162	167	133	1.38263	1.53999	1.19286	2.22553	1.82144	1.57767	1.80477
2119	NM_004454	ETV5	ETS variant transcription factor 5	protein_coding	NP_004445.1	3494	601600	.	.	1.80362	28.2025	0.394267	2.15818	0.030914	0.121857	-1.11786	28.2025	0.418403	-0.38416	0.70086	0.87087	5.36468	4.52137	4.35328	4.74237	4.7224	4.80951	4.90332	4.8033	4.85214	4.80642	4.71734	4.72288	30	26	43	45	25	32	27	13	12	0.137995	0.115313	0.210276	0.312771	0.187118	0.254898	0.194546
2262	NM_004466,XM_011521054,XM_011521055,XM_011521056,XM_011521057,XM_011521058,XM_011521059,XM_011521060,XM_017020435,XM_017020436,XM_017020437	GPC5	glypican 5	protein_coding	NP_004457.1;XP_011519356.1;XP_011519357.1;XP_011519358.1;XP_011519359.1;XP_011519360.1;XP_011519361.1;XP_011519362.1;XP_016875924.1;XP_016875925.1;XP_016875926.1	4453	602446	.	.	1.62657	58.5183	0.278575	2.51937	0.0117566	0.0619526	1.79448	58.5183	0.275709	3.05961	0.00221627	0.0248325	6.01262	5.30887	6.15691	5.74229	5.73596	5.74728	5.81785	5.90005	5.87412	5.80131	5.87358	5.99569	59	59	55	47	59	52	43	59	77	0.328858	0.298858	0.293718	0.364697	0.499645	0.46322	0.34033
2323	NM_001204502,NM_001204503,NM_001278637,NM_001278638,NM_001459,XM_005258680,XM_005258681,XM_005258682,XM_005258683,XM_006723116,XM_011526675,XM_011526676,XM_011526677,XM_011526678,XM_011526680,XM_011526682,XM_017026532,XM_017026533,XM_017026534,XM_017026535,XR_935781,XR_935782	FLT3LG	fms related receptor tyrosine kinase 3 ligand	protein_coding	NP_001191431.1;NP_001191432.1;NP_001265566.1;NP_001265567.1;NP_001450.2;XP_005258737.3;XP_005258738.3;XP_005258739.3;XP_005258740.3;XP_006723179.2;XP_011524977.1;XP_011524978.1;XP_011524979.1;XP_011524980.1;XP_011524982.1;XP_011524984.1;XP_016882021.1;XP_016882022.1;XP_016882023.1;XP_016882024.1	3766	600007	.	.	1.96643	24.2837	0.444765	2.19347	0.0282732	0.114577	-1.24407	24.2837	0.477963	-0.659183	0.509778	0.756601	5.24387	4.27304	3.96573	4.55589	4.50635	4.55044	4.67097	4.66224	4.57505	4.45916	4.52766	4.57307	33	22	29	39	35	20	4	15	20	0.557645	0.331727	0.496854	1.05494	0.8812	0.598849	0.058638
2329	NM_002022,XM_005245045,XM_005245046,XM_005245048,XM_006711243,XM_011509347,XM_011509348,XR_002959842	FMO4	flavin containing dimethylaniline monoxygenase 4	protein_coding	NP_002013.1;XP_005245102.1;XP_005245103.1;XP_005245105.1;XP_006711306.1;XP_011507649.1;XP_011507650.1	3772	136131	.	.	1.06756	58.0216	0.274627	0.343446	0.731263	0.865386	1.63752	58.0216	0.2631	2.70435	0.00684387	0.0549788	5.64786	5.55271	6.26655	5.7757	5.85274	5.72408	5.83735	5.80864	5.77179	5.94474	5.93849	5.87913	67	92	48	50	41	33	71	72	53	0.557382	0.703156	0.419842	0.581757	0.561029	0.430231	0.823697
2334	NM_001169122,NM_001169123,NM_001169124,NM_001169125,NM_001170628,NM_002025	AFF2	AF4/FMR2 family member 2	protein_coding	NP_001162593.1;NP_001162594.1;NP_001162595.1;NP_001162596.1;NP_001164099.1;NP_002016.2	3776	300806	.	.	1.99498	16.4517	0.495553	2.01063	0.0443644	0.157396	2.26961	16.4517	0.48877	2.41922	0.0155537	0.0955246	4.22563	3.2283	4.41108	3.91846	3.98397	3.96181	4.01759	3.99888	4.02273	4.01308	4.04046	4.02786	6	21	14	17	13	16	16	21	17	0.007031	0.027838	0.020203	0.035104	0.029345	0.036753	0.031465
2354	NM_001114171,NM_006732,XM_005258691	FOSB	FosB proto-oncogene, AP-1 transcription factor subunit	protein_coding	NP_001107643.1;NP_006723.2;XP_005258748.1	3797	164772	.	.	-2.45273	122.349	0.290684	-4.4529	8.47169e-06	0.000234414	-2.43876	122.349	0.290053	-4.43419	9.24195e-06	0.000332705	6.35873	7.6593	6.37205	7.03082	7.05121	7.35445	6.85836	6.80244	6.58224	6.73138	6.76816	6.76426	238	254	380	97	77	31	66	77	67	1.21631	1.2648	2.06604	0.729684	0.649401	0.267757	0.52658
2355	NM_005253,XM_005264231,XM_006711976,XM_006711977	FOSL2	FOS like 2, AP-1 transcription factor subunit	protein_coding	NP_005244.1;XP_005264288.1;XP_006712039.1;XP_006712040.1	3798	601575	.	.	1.69112	253.014	0.169018	4.48458	7.30582e-06	0.000208506	1.26643	253.014	0.171283	1.9895	0.0466458	0.196029	8.34006	7.58454	7.92512	7.75994	7.84659	7.80529	8.27722	8.09118	7.94907	7.90298	7.98165	7.93444	262	316	261	360	253	192	195	232	190	0.744709	0.877897	0.787085	1.53002	1.1774	0.954173	0.870897
2523	NM_000148,NM_001329877	FUT1	fucosyltransferase 1 (H blood group)	protein_coding	NP_000139.1;NP_001316806.1	4012	211100	.	.	2.22252	63.1725	0.377214	3.05448	0.00225449	0.0185255	1.54616	63.1725	0.382185	1.64498	0.0999745	0.318204	6.46374	5.31251	5.94286	5.82193	5.87472	5.72116	6.26095	5.86639	5.92598	5.92613	5.96063	5.87189	63	80	33	133	40	49	54	63	40	0.28112	0.345614	0.156417	0.919257	0.299939	0.382956	0.379672
2621	NM_000820	GAS6	growth arrest specific 6	protein_coding	NP_000811.1	4168	600441	.	.	1.66305	741.535	0.132908	5.52134	3.36427e-08	2.09453e-06	1.42346	741.535	0.133377	3.81924	0.000133863	0.00294003	9.82254	9.08747	9.59829	9.31297	9.38093	9.1504	9.61571	9.72133	9.68788	9.41686	9.586	9.64346	838	944	609	733	774	715	555	718	687	6.40628	6.96323	4.92249	8.36815	9.73014	9.53871	6.64735
2632	NM_000158	GBE1	1,4-alpha-glucan branching enzyme 1	protein_coding	NP_000149.4	4180	607839	.	.	1.55127	1095.71	0.0968756	6.53877	6.20278e-11	7.367e-09	1.34354	1095.71	0.0972755	4.3797	1.18844e-05	0.000414209	10.3545	9.72083	10.1473	9.96586	9.86824	9.79601	10.2458	10.2903	10.1645	10.1305	10.1171	10.0995	1398	1269	1029	1158	1130	936	990	1009	878	9.11221	7.98517	7.09166	11.2751	12.1171	10.6532	10.1065
2651	NM_001374747,NM_001491,NM_145649,NM_145655,XM_005248997,XM_005248999,XM_006715052,XM_011514468,XM_017010732,XR_002956275,XR_926136	GCNT2	glucosaminyl (N-acetyl) transferase 2 (I blood group)	protein_coding	NP_001361676.1;NP_001482.1;NP_663624.1;NP_663630.2;XP_005249054.1;XP_005249056.1;XP_006715115.1;XP_011512770.1;XP_016866221.1	4204	600429	.	.	1.24695	101.732	0.268118	1.18756	0.235007	0.462643	1.50824	101.732	0.265011	2.23715	0.0252763	0.131869	6.66025	6.34657	6.93869	6.50933	6.5362	6.63791	6.69699	6.7442	6.4783	6.6247	6.74837	6.78212	103	115	135	101	105	45	82	116	112	0.500457	0.453521	0.592722	0.65016	0.738813	0.325913	0.523452
2669	NM_005261,NM_181702,XM_017013315	GEM	GTP binding protein overexpressed in skeletal muscle	protein_coding	NP_005252.1;NP_859053.1;XP_016868804.1	4234	600164	.	.	1.01857	129.153	0.214784	0.123593	0.901637	0.956132	-1.56795	129.153	0.221958	-2.92344	0.00346189	0.034374	7.21426	7.19031	6.53785	7.01237	6.92408	7.21874	7.04641	7.09587	7.04417	6.90656	6.86814	6.85284	196	165	269	125	129	111	87	81	68	1.68584	1.43134	2.48714	1.68768	1.86098	1.72933	1.17075
2698	gene-GJA1P1	GJA1P1	gap junction protein alpha 1 pseudogene 1	pseudogene	.	4275	.	.	.	1.37198	11.9944	0.538292	0.847599	0.396661	NA	2.12451	11.9944	0.510811	2.12824	0.0333172	NA	3.4558	2.99824	4.0892	3.52916	3.53198	3.52477	3.54522	3.56373	3.53835	3.59822	3.56348	3.58587	12	13	10	9	11	7	17	12	14	0.073651	0.072693	0.064233	0.076068	0.10496	0.069794	0.165924
2735	NM_001160045,NM_001167609,NM_005269,XM_011538189,XM_011538190	GLI1	GLI family zinc finger 1	protein_coding	NP_001153517.1;NP_001161081.1;NP_005260.1;XP_011536491.1;XP_011536492.1	4317	165220	.	.	1.44552	111.932	0.203932	2.60667	0.00914267	0.0516769	1.7139	111.932	0.20067	3.87342	0.000107318	0.00246944	6.86597	6.3363	7.11219	6.59527	6.70526	6.67289	6.82938	6.8414	6.73028	6.82917	6.94227	6.84678	99	140	114	109	104	75	107	142	103	0.473597	0.650354	0.585386	0.871501	0.904642	0.626284	0.806699
2737	NM_000168,XM_011515274,XM_017011997	GLI3	GLI family zinc finger 3	protein_coding	NP_000159.3;XP_011513576.1;XP_016867486.1	4319	165240	.	.	591.498	458605	0.0858934	107.205	0	0	619.478	458605	0.0858929	107.982	0	0	19.3569	10.1488	19.4236	15.1386	15.1438	15.1438	18.9258	18.7444	18.7072	18.7996	18.836	18.8967	1608	1776	1573	663540	516128	479025	577385	619470	583608	3.66909	3.90943	3.79534	2287.91	1960.43	1931.8	2072.02
2747	NM_012084	GLUD2	glutamate dehydrogenase 2	protein_coding	NP_036216.2	4336	300144	.	.	2.21856	22.9777	0.427792	2.68734	0.00720232	0.0439714	1.98202	22.9777	0.430667	2.29172	0.0219218	0.120071	4.88177	3.72783	4.7116	4.39797	4.43891	4.41972	4.467	4.56953	4.50029	4.54209	4.4954	4.45203	15	25	18	18	33	21	30	23	14	0.109059	0.185473	0.144743	0.204785	0.41702	0.278143	0.353812
2784	NM_001297571,NM_002075,XM_011520953	GNB3	G protein subunit beta 3	protein_coding	NP_001284500.1;NP_002066.1;XP_011519255.1	4400	139130	.	.	-1.66792	188.174	0.157032	-4.7	2.60163e-06	8.78974e-05	-1.39414	188.174	0.153499	-3.12296	0.00179042	0.0211508	7.19232	7.92825	7.44865	7.70894	7.75372	7.63157	7.39925	7.46003	7.43349	7.58329	7.49305	7.45994	367	405	296	119	126	114	172	149	123	4.43243	4.69193	3.75996	2.1472	2.46377	2.42492	3.22545
2797	NM_001310220,NM_001501,NM_178331,NM_178332,XM_017027823	GNRH2	gonadotropin releasing hormone 2	protein_coding	NP_001297149.1;NP_001492.1;NP_847901.1;NP_847902.1;XP_016883312.1	4420	602352	.	.	-1.6539	19.6148	0.435719	-1.66592	0.0957284	0.261743	-1.84392	19.6148	0.440449	-2.00427	0.0450413	0.191347	4.05135	4.7776	3.89106	4.39828	4.37114	4.30495	4.30562	4.30708	4.27738	4.30127	4.29782	4.26256	51	45	25	16	15	10	15	15	8	0.306993	0.260966	0.156279	0.140968	0.148254	0.101173	0.139007
2819	NM_001257199,NM_005276	GPD1	glycerol-3-phosphate dehydrogenase 1	protein_coding	NP_001244128.1;NP_005267.2	4455	138420	.	.	-2.76739	11.8042	0.570072	-2.57603	0.00999414	NA	-2.01527	11.8042	0.537486	-1.88092	0.0599825	NA	2.77876	4.25464	3.24203	3.65703	3.60935	3.64612	3.57809	3.54825	3.57088	3.56604	3.58979	3.58389	33	22	28	8	3	6	6	10	8	0.215375	0.139735	0.191091	0.076422	0.024401	0.058442	0.053981
2859	NM_001195381,NM_001195382,NM_005301	GPR35	G protein-coupled receptor 35	protein_coding	NP_001182310.1;NP_001182311.1;NP_005292.2	4492	602646	.	.	-2.34267	26.0157	0.402261	-3.05313	0.00226465	0.0185891	-1.35183	26.0157	0.370976	-1.17234	0.241061	0.519786	3.94235	5.17114	4.73572	4.79573	4.80791	4.70887	4.66846	4.66389	4.64769	4.7484	4.72007	4.68586	60	65	34	15	13	10	28	24	16	0.504762	0.533065	0.303998	0.191314	0.20111	0.147116	0.374204
2921	NM_002090	CXCL3	C-X-C motif chemokine ligand 3	protein_coding	NP_002081.2	4604	139111	.	.	1.95653	24.6717	0.392708	2.46568	0.0136752	0.0692378	1.63881	24.6717	0.398084	1.7902	0.0734219	0.261809	4.98029	4.01137	4.71824	4.52945	4.52653	4.55723	4.58705	4.64072	4.64674	4.65507	4.57277	4.5674	22	22	26	21	28	28	32	19	16	0.382308	0.368981	0.489464	0.557829	0.81067	0.869521	0.871851
3006	NM_005319	H1-2	H1.2 linker histone, cluster member	protein_coding	NP_005310.1	4716	142710	.	.	1.47089	187.167	0.168022	3.31317	0.000922461	0.00938879	1.62629	187.167	0.16648	4.21421	2.50655e-05	0.000764845	7.65488	7.1001	7.79942	7.42127	7.30725	7.38774	7.60704	7.56506	7.53132	7.72579	7.60367	7.53036	225	181	192	189	162	146	228	191	148	5.89626	4.57967	5.3213	7.36979	6.98054	6.64922	9.35503
3007	NM_005320	H1-3	H1.3 linker histone, cluster member	protein_coding	NP_005311.1	4717	142210	.	.	4.33124	13.2837	0.67965	3.11157	0.00186095	NA	6.25133	13.2837	0.665815	3.97132	7.14765e-05	NA	3.89576	1.79095	4.42666	3.59406	3.56422	3.58314	3.68926	3.62828	3.65226	3.78397	3.6555	3.63689	8	2	5	18	8	11	33	13	9	0.179638	0.033778	0.104556	0.660065	0.298199	0.469137	1.24805
3008	NM_005321	H1-4	H1.4 linker histone, cluster member	protein_coding	NP_005312.1	4718	142220	.	.	2.14976	72.3368	0.308541	3.5787	0.000345307	0.00440987	2.71531	72.3368	0.30451	4.73258	2.21685e-06	0.000102174	6.31428	5.21289	6.64883	5.95196	5.89649	5.97346	6.197	6.03107	6.20805	6.35512	6.23915	6.08073	58	45	58	80	42	74	116	91	50	1.39506	1.056	1.47828	2.90708	1.6776	3.13946	4.39867
3013	NM_021065	H2AC7	H2A clustered histone 7	protein_coding	NP_066409.1	4729	602792	.	.	1.77656	11.6717	0.817619	1.01402	0.310573	NA	4.55988	11.6717	0.778752	2.8109	0.00494029	NA	3.08403	2.25477	4.44379	3.40363	3.40234	3.39238	3.43179	3.44347	3.40901	3.66305	3.43081	3.40089	8	8	5	8	9	4	45	8	3	0.266629	0.27854	0.189804	0.412521	0.518081	0.213886	2.63385
3099	NM_000189,NM_001371525,XM_005264280,XM_011532807,XM_017003945	HK2	hexokinase 2	protein_coding	NP_000180.2;NP_001358454.1;XP_005264337.1;XP_011531109.1;XP_016859434.1	4923	601125	.	.	1.59171	5137.55	0.0977859	6.85766	6.99995e-12	1.01009e-09	1.35088	5137.55	0.0978854	4.43275	9.30367e-06	0.000334067	12.6031	11.9327	12.3667	12.0515	12.1592	12.0131	12.6194	12.4561	12.3836	12.3039	12.3439	12.3762	5633	6555	4937	6238	4842	4302	4341	4703	4334	19.2246	21.4989	17.8356	31.7314	27.1248	25.6038	23.1469
3115	NM_002121	HLA-DPB1	major histocompatibility complex, class II, DP beta 1	protein_coding	NP_002112.3	4940	142858	.	.	-1.10742	50.0905	0.264988	-0.555493	0.578557	0.76592	-1.59897	50.0905	0.276665	-2.44751	0.0143847	0.0903948	5.74374	5.89458	5.21711	5.69694	5.6363	5.74558	5.6798	5.64498	5.66486	5.6048	5.55915	5.59854	89	73	96	50	40	42	35	28	31	0.426992	0.335818	0.485645	0.353367	0.314575	0.344372	0.259865
3199	NM_006735	HOXA2	homeobox A2	protein_coding	NP_006726.1	5103	604685	.	.	-1.68012	74.1403	0.240693	-3.11006	0.00187052	0.0160807	-1.05039	74.1403	0.226979	-0.312483	0.754673	0.896389	5.69848	6.44919	6.37701	6.31956	6.21024	6.27098	6.12401	6.13372	6.09403	6.31586	6.2062	6.21242	148	113	120	47	45	36	87	65	59	1.6785	1.23861	1.4319	0.793374	0.833911	0.69722	1.53819
3209	NM_000522	HOXA13	homeobox A13	protein_coding	NP_000513.2	5102	142959	.	.	2.57846	2049.65	0.0903614	15.1227	1.14681e-51	5.90227e-48	2.02783	2049.65	0.0907478	11.2392	2.61704e-29	5.77244e-26	11.4658	10.0987	11.119	10.3867	10.5513	10.4084	11.2176	11.2775	11.2585	10.9917	11.0805	11.0348	1494	1901	1408	2379	2352	2217	1812	2077	1754	5.71153	7.01635	5.69464	13.5854	14.7989	14.7989	10.8535
3324	gene-HSP90AA2P	HSP90AA2P	heat shock protein 90 alpha family class A member 2, pseudogene	pseudogene	.	5256	140575	.	.	1.77572	68.7003	0.236334	3.50522	0.000456222	0.00547324	1.78432	68.7003	0.235557	3.54638	0.00039056	0.00667062	6.32805	5.49979	6.33114	5.98581	5.91509	5.97295	6.10729	6.09149	6.1629	6.15018	6.13871	6.07763	75	57	65	67	59	71	75	75	55	0.485842	0.36029	0.450493	0.649996	0.630792	0.803799	0.761234
3327	gene-HSP90AB3P	HSP90AB3P	heat shock protein 90 alpha family class B member 3, pseudogene	pseudogene	.	5259	.	.	.	2.50428	91.3071	0.225996	5.86028	4.62084e-09	3.67761e-07	2.25611	91.3071	0.227198	5.16659	2.38406e-07	1.55974e-05	6.89592	5.57059	6.74559	6.2614	6.27092	6.24874	6.57419	6.55461	6.56511	6.64044	6.4323	6.48655	71	76	61	106	94	93	121	74	77	0.531035	0.548737	0.4869	1.19204	1.15628	1.21597	1.42024
3352	NM_000864	HTR1D	5-hydroxytryptamine receptor 1D	protein_coding	NP_000855.1	5289	182133	.	.	1.56095	37.0954	0.316226	2.03154	0.0422004	0.152379	1.41917	37.0954	0.318272	1.58685	0.112546	0.340662	5.44708	4.8029	5.3128	5.10879	5.16296	5.14376	5.21622	5.19656	5.25097	5.15691	5.1964	5.25348	34	49	39	37	31	39	26	34	40	0.22569	0.319396	0.273015	0.372925	0.340061	0.449523	0.268464
3385	NM_001320605,NM_001320606,NM_001320608,NM_002162	ICAM3	intercellular adhesion molecule 3	protein_coding	NP_001307534.1;NP_001307535.1;NP_001307537.1;NP_002153.2	5346	146631	.	.	-1.3432	94.8449	0.213252	-1.99612	0.0459204	0.161235	-1.52185	94.8449	0.215467	-2.8117	0.00492809	0.0441611	6.46288	6.88689	6.28497	6.68473	6.70845	6.57879	6.5677	6.46901	6.5867	6.47514	6.49167	6.53936	186	201	133	83	56	78	61	67	69	1.73603	1.80373	1.30378	1.15157	0.85397	1.25479	0.89002
3430	NM_001330230,NM_005533,XM_017024584,XM_017024585	IFI35	interferon induced protein 35	protein_coding	NP_001317159.1;NP_005524.2;XP_016880073.1;XP_016880074.1	5399	600735	.	.	-1.35776	23.4929	0.387133	-1.13973	0.254399	0.485109	-1.82519	23.4929	0.401477	-2.16214	0.0306076	0.149457	4.50627	4.94826	4.07724	4.66867	4.56612	4.58686	4.5684	4.5593	4.55732	4.54632	4.53025	4.51604	62	36	37	21	18	17	17	15	11	0.971276	0.545225	0.61948	0.487581	0.468395	0.437329	0.426711
3491	NM_001554	CCN1	cellular communication network factor 1	protein_coding	NP_001545.2	2654	602369	.	.	-1.64469	342.907	0.126714	-5.66488	1.47128e-08	9.96337e-07	-1.44042	342.907	0.124848	-4.21706	2.4751e-05	0.000762786	8.08665	8.80334	8.27668	8.58518	8.6718	8.53225	8.24307	8.32171	8.25046	8.30553	8.4115	8.33069	651	752	555	226	239	203	247	304	237	5.48159	6.10601	4.94061	2.83995	3.30585	2.97179	3.25589
3587	NM_001558,NR_026691,XM_024448493	IL10RA	interleukin 10 receptor subunit alpha	protein_coding	NP_001549.2;XP_024304261.1	5964	146933	.	.	1.87833	29.9171	0.350675	2.59342	0.00950257	0.0531593	1.80085	29.9171	0.351064	2.41744	0.0156299	0.0957817	5.1709	4.26289	5.10973	4.8057	4.8145	4.80381	4.93957	4.85189	4.91392	4.86798	4.93633	4.8804	28	31	25	38	21	30	25	38	25	0.098926	0.122335	0.138431	0.199127	0.118833	0.267413	0.137014
3635	NM_001017915,NM_005541,XM_017004004	INPP5D	inositol polyphosphate-5-phosphatase D	protein_coding	NP_001017915.1;NP_005532.2;XP_016859493.1	6079	601582	.	.	2.86175	290.453	0.17218	8.80999	1.25157e-18	6.23362e-16	3.05546	290.453	0.171553	9.39296	5.83359e-21	5.29827e-18	8.49384	6.97488	8.58899	7.64984	7.72508	7.61507	8.20297	8.32653	8.2352	8.11507	8.34078	8.42562	181	220	151	290	323	272	248	361	363	0.70661	0.830483	0.622892	1.69169	2.07441	1.86353	1.51543
3664	NM_001206696,NM_006147	IRF6	interferon regulatory factor 6	protein_coding	NP_001193625.1;NP_006138.1	6121	607199	.	.	-2.28898	10.7963	0.595164	-2.00736	0.0447118	NA	-1.40387	10.7963	0.549441	-0.890741	0.373068	NA	2.72689	3.91144	3.4224	3.46749	3.45682	3.5061	3.40822	3.43177	3.44067	3.4487	3.4402	3.46049	20	18	27	3	6	7	9	8	10	0.083804	0.072328	0.121987	0.015548	0.041452	0.047531	0.057158
3669	NM_001303233,NM_001303234,NM_001303235,NM_001303236,NM_001303237,NM_002201,NR_130134,XM_005254899,XM_006720488,XM_011521521,XM_017022147,XM_017022148	ISG20	interferon stimulated exonuclease gene 20	protein_coding	NP_001290162.1;NP_001290163.1;NP_001290164.1;NP_001290165.1;NP_001290166.1;NP_002192.2;XP_005254956.1;XP_006720551.1;XP_011519823.1;XP_016877636.1;XP_016877637.1	6130	604533	.	.	-1.74649	31.003	0.329857	-2.4388	0.014736	0.0727145	-1.95424	31.003	0.33411	-2.89307	0.00381491	0.0370454	4.67379	5.48094	4.51247	5.06345	5.02593	5.0393	4.96284	4.91288	4.94961	4.94805	4.91957	4.91567	72	63	60	26	16	21	23	19	16	0.47163	0.360829	0.466344	0.228838	0.297967	0.296959	0.234455
3680	NM_002207	ITGA9	integrin subunit alpha 9	protein_coding	NP_002198.2	6145	603963	.	.	1.83791	160.701	0.1921	4.57089	4.8565e-06	0.000147899	1.74456	160.701	0.192349	4.17399	2.99306e-05	0.000880243	7.59335	6.72039	7.51992	7.01509	7.06223	7.22945	7.4484	7.39752	7.32578	7.3645	7.35644	7.37518	123	144	189	187	158	132	157	160	148	0.29779	0.338963	0.487049	0.678112	0.632089	0.559929	0.599088
3690	NM_000212	ITGB3	integrin subunit beta 3	protein_coding	NP_000203.2	6156	173470	.	.	1.59206	20.5459	0.513208	1.30725	0.191127	0.406081	2.20137	20.5459	0.50103	2.27212	0.0230794	0.124336	4.36118	3.6768	4.8226	4.28996	4.30399	4.22286	4.30923	4.2634	4.38686	4.34868	4.38561	4.35267	23	27	7	16	8	26	22	29	21	0.071383	0.081174	0.022919	0.074114	0.038528	0.14364	0.108662
3709	NM_002223,XM_017019266,XM_017019267,XM_017019269,XR_001748686,XR_001748687	ITPR2	inositol 1,4,5-trisphosphate receptor type 2	protein_coding	NP_002214.2;XP_016874755.1;XP_016874756.1;XP_016874758.1	6181	600144	.	.	1.43829	1170.29	0.0852479	6.15093	7.7032e-10	7.16331e-08	1.53399	1170.29	0.0848929	7.27136	3.55874e-13	1.01589e-10	10.3119	9.78774	10.4049	9.97013	9.92155	9.9793	10.2637	10.1882	10.298	10.3537	10.2525	10.3064	1333	1287	1236	1127	952	1046	1231	1131	1073	2.04211	1.90693	1.99467	2.58731	2.39244	2.79468	2.95537
3737	NM_001204269,NM_004974,XM_011541396,XM_011541397,XM_011541398,XM_011541399,XM_011541400,XM_017001213	KCNA2	potassium voltage-gated channel subfamily A member 2	protein_coding	NP_001191198.1;NP_004965.1;XP_011539698.1;XP_011539699.1;XP_011539700.1;XP_011539701.1;XP_011539702.1;XP_016856702.1	6220	176262	.	.	2.10955	13.9904	0.504796	2.13341	0.0328909	0.1276	1.73336	13.9904	0.513007	1.5469	0.121888	0.358467	4.19191	3.11171	3.91177	3.74987	3.73454	3.7227	3.78844	3.82174	3.77138	3.80287	3.74851	3.77709	16	13	9	15	19	11	17	9	12	0.024126	0.018452	0.014723	0.034793	0.049257	0.029741	0.040073
3738	NM_002232,NR_109845,NR_109846	KCNA3	potassium voltage-gated channel subfamily A member 3	protein_coding	NP_002223.3	6221	176263	.	.	1.75384	21.3226	0.410916	1.97246	0.048557	0.168049	1.03339	21.3226	0.432887	0.109467	0.912832	0.969343	4.8897	4.07845	4.12342	4.35027	4.3346	4.39116	4.3826	4.42326	4.47874	4.37209	4.34964	4.37415	23	20	30	18	23	31	16	13	15	0.112556	0.087514	0.137633	0.110658	0.139396	0.201883	0.080472
3757	NM_000238,NM_001204798,NM_172056,NM_172057,XM_011516185,XM_011516186,XM_017012195,XM_017012196	KCNH2	potassium voltage-gated channel subfamily H member 2	protein_coding	NP_000229.1;NP_001191727.1;NP_742053.1;NP_742054.1;XP_011514487.1;XP_011514488.1;XP_016867684.1;XP_016867685.1	6251	152427	.	.	1.82453	102.893	0.232931	3.72437	0.000195801	0.00287373	1.43338	102.893	0.236134	2.1997	0.027828	0.140551	7.04458	6.18177	6.70137	6.48234	6.53198	6.56962	6.86593	6.76584	6.62847	6.57172	6.68756	6.71696	93	112	111	145	109	74	69	99	95	0.408033	0.535337	0.551774	0.981214	0.847505	0.583461	0.531679
3782	NM_001204087,NM_001365837,NM_001365838,NM_002249,NM_170782	KCNN3	potassium calcium-activated channel subfamily N member 3	protein_coding	NP_001191016.1;NP_001352766.1;NP_001352767.1;NP_002240.3;NP_740752.1	6292	602983	.	.	1.50591	43.7444	0.3429	1.72247	0.0849849	0.242769	1.74323	43.7444	0.338561	2.36816	0.017877	0.104475	5.53391	4.95029	5.75451	5.37655	5.29045	5.37878	5.48694	5.41744	5.38943	5.40569	5.42037	5.56368	53	32	49	51	35	29	35	39	61	0.076438	0.044811	0.075605	0.109885	0.082917	0.071727	0.078294
3790	NM_001282428,NM_002252,XM_011532825	KCNS3	potassium voltage-gated channel modifier subfamily S member 3	protein_coding	NP_001269357.1;NP_002243.3;XP_011531127.1	6302	603888	.	.	1.57823	50.4712	0.267705	2.45907	0.0139299	0.0701263	1.3632	50.4712	0.270889	1.65009	0.0989237	0.316294	5.91959	5.26538	5.71206	5.61159	5.54719	5.56723	5.74352	5.65643	5.64868	5.64265	5.6551	5.64513	67	51	50	65	44	41	44	48	41	0.54298	0.34202	0.368299	0.685044	0.592283	0.500504	0.55637
3815	NM_000222,NM_001093772,XM_005265740,XM_005265741,XM_005265742,XM_017008178,XM_017008179,XM_017008180	KIT	KIT proto-oncogene, receptor tyrosine kinase	protein_coding	NP_000213.1;NP_001087241.1;XP_005265797.1;XP_005265798.1;XP_005265799.1;XP_016863667.1;XP_016863668.1;XP_016863669.1	6342	164920	.	.	1.54814	766.501	0.0887622	7.1037	1.21461e-12	1.99002e-10	1.47564	766.501	0.088857	6.31739	2.66015e-10	3.94931e-08	9.78891	9.15871	9.71998	9.32083	9.3812	9.34333	9.73489	9.62378	9.68904	9.65659	9.65416	9.62626	816	911	771	823	663	693	733	757	650	3.0248	3.26516	3.0208	4.5607	4.0506	4.46905	4.25514
3897	NM_000425,NM_001143963,NM_001278116,NM_024003	L1CAM	L1 cell adhesion molecule	protein_coding	NP_000416.1;NP_001137435.1;NP_001265045.1;NP_076493.1	6470	308840	.	.	2.03748	41.2127	0.327508	3.13515	0.00171767	0.0151116	1.79382	41.2127	0.330021	2.55449	0.0106342	0.0734315	5.70014	4.68235	5.52271	5.2476	5.19029	5.27979	5.44878	5.32605	5.35728	5.30904	5.35181	5.38849	40	27	44	59	33	37	32	41	43	0.146855	0.094467	0.173508	0.324548	0.201551	0.240253	0.181639
3899	NM_001025108,NM_002285,XM_005263943,XM_005263945,XM_011511169,XM_011511170,XM_011511171,XM_011511173,XM_011511174,XM_011511175,XM_011511176,XM_011511177,XM_011511178,XM_011511179,XM_017004085,XM_017004086,XM_017004087,XM_024452883	AFF3	AF4/FMR2 family member 3	protein_coding	NP_001020279.1;NP_002276.2;XP_005264000.2;XP_005264002.1;XP_011509471.2;XP_011509472.1;XP_011509473.2;XP_011509475.1;XP_011509476.1;XP_011509477.1;XP_011509478.1;XP_011509479.1;XP_011509480.1;XP_011509481.1;XP_016859574.1;XP_016859575.1;XP_016859576.1;XP_024308651.1	6473	601464	.	.	1.5163	710.489	0.0862405	6.96377	3.31295e-12	4.96621e-10	1.3205	710.489	0.0869015	4.61538	3.92385e-06	0.000165531	9.71841	9.11701	9.51921	9.29315	9.2962	9.2441	9.57032	9.62348	9.59291	9.48816	9.46109	9.51476	841	868	720	712	705	653	629	629	600	1.82821	1.90947	1.63544	2.5551	2.78004	2.74787	1.7183
3908	NM_000426,NM_001079823,XM_005266981,XM_005266982,XM_011535820,XM_017010851,XM_017010852,XM_017010853	LAMA2	laminin subunit alpha 2	protein_coding	NP_000417.3;NP_001073291.2;XP_005267038.1;XP_005267039.1;XP_011534122.1;XP_016866340.1;XP_016866341.1;XP_016866342.1	6482	156225	.	.	1.58558	32.4749	0.35229	1.88767	0.0590701	0.192009	1.72058	32.4749	0.348714	2.24509	0.0247624	0.130133	5.16756	4.49891	5.28071	4.91275	4.96139	4.93343	5.00875	4.95464	5.06496	5.06817	5.01709	4.98945	28	41	30	31	20	37	41	33	25	0.042672	0.060515	0.049223	0.071897	0.056081	0.12396	0.099161
3955	NM_001040167,NM_001040168,NM_001166355,NM_002304	LFNG	LFNG O-fucosylpeptide 3-beta-N-acetylglucosaminyltransferase	protein_coding	NP_001035257.1;NP_001035258.1;NP_001159827.1;NP_002295.1	6560	602576	.	.	1.52602	59.59	0.249706	2.44195	0.0146081	0.0723607	1.58247	59.59	0.248051	2.66953	0.00759564	0.0589626	6.05252	5.44242	6.10671	5.81482	5.81479	5.7567	5.94971	5.87601	5.89134	5.95521	5.90183	5.89265	70	72	49	67	48	49	67	58	50	0.543652	0.541345	0.400181	0.771755	0.619242	0.658877	0.843262
4015	NM_001178102,NM_001317073,NM_002317	LOX	lysyl oxidase	protein_coding	NP_001171573.1;NP_001304002.1;NP_002308.2	6664	153455	.	.	2.05265	1547.39	0.24827	4.17887	2.92964e-05	0.000623912	1.37432	1547.39	0.248626	1.84501	0.0650354	0.241847	11.0717	10.0344	10.493	10.1794	10.327	10.2287	11.0751	10.9175	10.4875	10.5478	10.5689	10.3952	1427	1768	1393	2392	1867	1095	1298	1379	993	5.40589	6.45902	5.57655	13.5167	11.6099	7.24663	7.69302
4017	NM_002318	LOXL2	lysyl oxidase like 2	protein_coding	NP_002309.1	6666	606663	.	.	1.5275	395.643	0.136298	4.48411	7.32195e-06	0.000208581	1.39154	395.643	0.136732	3.48627	0.000489807	0.0078288	8.8533	8.24261	8.71956	8.35527	8.45969	8.49378	8.72409	8.69706	8.74287	8.51774	8.69999	8.74153	393	478	449	405	361	371	292	398	376	2.02452	2.37505	2.44488	3.11302	3.05408	3.33535	2.35441
4035	NM_002332,XM_017019303	LRP1	LDL receptor related protein 1	protein_coding	NP_002323.2;XP_016874792.1	6692	107770	.	.	1.7436	2758.97	0.103717	7.73321	1.04865e-14	2.65428e-12	1.65546	2758.97	0.103744	7.00985	2.38566e-12	5.41686e-10	11.6798	10.8773	11.6051	11.1164	11.1938	10.9367	11.5875	11.5455	11.5707	11.4756	11.4974	11.5886	2889	3257	2120	2927	2586	2559	2536	2693	2651	3.71182	4.03933	2.88051	5.61763	5.46968	5.73804	5.10438
4036	NM_004525,XM_011511183,XM_011511184	LRP2	LDL receptor related protein 2	protein_coding	NP_004516.2;XP_011509485.1;XP_011509486.1	6694	600073	.	.	1.79394	1316.07	0.0857239	9.83541	7.92468e-23	8.73979e-20	1.8144	1316.07	0.0855919	10.0417	9.99132e-24	1.28555e-20	10.5857	9.74288	10.6023	9.9303	10.0019	10.06	10.4532	10.4583	10.5086	10.461	10.4562	10.5319	1161	1312	1261	1310	1220	1245	1298	1337	1299	1.47714	1.55027	1.63274	2.39805	2.45883	2.66102	2.49087
4045	NM_001318915,NM_002338,XM_011512840,XM_017006383,XM_017006384,XM_024453520,XM_024453521,XM_024453522	LSAMP	limbic system associated membrane protein	protein_coding	NP_001305844.1;NP_002329.2;XP_011511142.1;XP_016861872.1;XP_016861873.1;XP_024309288.1;XP_024309289.1;XP_024309290.1	6705	603241	.	.	1.97877	15.9562	0.453077	2.17315	0.0297692	0.118923	-1.02653	15.9562	0.489427	-0.0771695	0.938489	0.979138	4.58363	3.59819	3.55831	3.97549	3.92554	3.9338	4.00729	4.03496	3.99382	3.95221	3.9495	3.93787	25	14	14	20	23	16	11	11	8	0.049817	0.025953	0.029601	0.057862	0.075408	0.052968	0.033259
4083	gene-MARCKSP1	MARCKSP1	myristoylated alanine rich protein kinase C substrate pseudogene 1	pseudogene	.	6760	.	.	.	-12.0358	52.0703	0.370919	-9.67665	3.78929e-22	3.44157e-19	-10.1994	52.0703	0.351942	-9.51977	1.73571e-21	1.67496e-18	3.4622	7.04799	3.68486	5.9907	5.8985	5.99728	5.394	5.39679	5.4154	5.45407	5.39835	5.37861	207	175	194	9	8	10	18	10	5	1.4432	1.17999	1.43484	0.084361	0.08395	0.117534	0.193182
4144	NM_005911	MAT2A	methionine adenosyltransferase 2A	protein_coding	NP_005902.1	6904	601468	.	.	-1.63021	7022.39	0.0891976	-7.90441	2.69205e-15	7.69728e-13	-1.42144	7022.39	0.089066	-5.69635	1.22401e-08	1.10888e-06	12.4455	13.1505	12.6431	13.0405	13.043	12.9277	12.5329	12.5923	12.5619	12.7973	12.5992	12.6426	14005	14429	11384	4708	4664	4333	6227	5168	4826	95.3599	94.8235	81.9652	47.8711	52.2516	51.4894	66.4306
4147	NM_001317748,NM_002380,NM_030583,XM_005250920,XM_017013417,XM_017013418	MATN2	matrilin 2	protein_coding	NP_001304677.1;NP_002371.3;NP_085072.2;XP_005250977.1;XP_016868906.1;XP_016868907.1	6908	602108	.	.	1.56507	36.0417	0.321312	2.01122	0.0443026	0.157224	1.36281	36.0417	0.324776	1.37505	0.169116	0.427377	5.42952	4.77878	5.23178	5.12316	5.1258	5.05836	5.17664	5.21448	5.16331	5.11693	5.17339	5.18441	46	48	27	36	40	30	25	36	34	0.212893	0.212745	0.130797	0.246487	0.29533	0.236946	0.178228
4313	NM_001127891,NM_001302508,NM_001302509,NM_001302510,NM_004530	MMP2	matrix metallopeptidase 2	protein_coding	NP_001121363.1;NP_001289437.1;NP_001289438.1;NP_001289439.1;NP_004521.1	7166	120360	.	.	1.86357	119.126	0.217455	4.12988	3.62946e-05	0.000748457	1.63599	119.126	0.218834	3.24524	0.00117353	0.0151797	7.20931	6.31288	7.02117	6.63936	6.66698	6.80488	6.90427	6.93348	7.03492	6.82438	6.90833	6.96704	96	108	140	114	113	135	92	117	119	0.523164	0.56674	0.802405	0.923165	1.01216	1.27828	0.784855
4324	NM_002428	MMP15	matrix metallopeptidase 15	protein_coding	NP_002419.1	7161	602261	.	.	1.6442	702.543	0.106463	6.73838	1.60158e-11	2.13176e-09	1.5595	702.543	0.106572	6.01547	1.79369e-09	2.11409e-07	9.6864	8.96971	9.61163	9.19862	9.17714	9.1969	9.60934	9.57576	9.5082	9.41447	9.52938	9.61962	752	750	687	760	675	596	581	699	697	3.55022	3.41554	3.42721	5.35424	5.24468	4.90852	4.29157
4508	gene-ATP6	ATP6	ATP synthase F0 subunit 6	protein_coding	YP_003024031.1	7414	516060	.	.	-1.90048	83256	0.111527	-8.30623	9.87899e-17	3.54725e-14	-1.70998	83256	0.111519	-6.94034	3.91145e-12	8.27299e-10	15.9259	16.8523	16.0783	16.5365	16.6128	16.8009	16.1199	16.1173	15.9355	16.0703	16.1462	16.2428	154911	172444	186874	58087	53597	41948	53932	60839	60177	4363.34	4687.88	5566.09	2443.38	2484.22	2062.16	2380.1
4509	gene-ATP8	ATP8	ATP synthase F0 subunit 8	protein_coding	YP_003024030.1	7415	516070	.	.	-1.82866	20684.2	0.213874	-4.07149	4.67131e-05	0.00091067	-1.61579	20684.2	0.213855	-3.23696	0.00120812	0.01548	13.9355	14.8063	14.1141	14.422	14.4685	14.9043	14.0729	14.1443	13.971	14.1446	14.1475	14.2314	34433	37185	52160	13805	13845	10939	14692	15273	14903	3190.71	3325.56	5111.09	1910.38	2111.12	1769.16	2133.02
4511	rna-TRNC	TRNC	tRNA-Cys	tRNA	.	7477	590020	.	.	3.02955	227.591	0.186321	8.58253	9.28055e-18	3.98032e-15	3.72861	227.591	0.184502	10.2906	7.76901e-25	1.09049e-21	8.05717	6.46352	8.35832	7.23549	7.22774	7.42249	7.8578	7.88284	7.79317	7.92986	7.92739	8.07102	109	110	162	237	229	190	261	269	298	31.5722	30.5871	49.7482	102.493	109.143	96.0771	118.707
4512	gene-COX1	COX1	cytochrome c oxidase subunit I	protein_coding	YP_003024028.1	7419	516030	.	.	-1.8399	287126	0.0996674	-8.82559	1.08882e-18	5.60379e-16	-1.60512	287126	0.0996644	-6.8498	7.39526e-12	1.48289e-09	17.7213	18.6009	17.9182	18.433	18.4304	18.3973	17.8997	17.8951	17.7685	17.8307	17.9805	18.1065	597572	612353	527972	198179	182458	152106	180012	220527	225020	7433.46	7351.81	6945.06	3681.58	3734.86	3302.37	3508.44
4513	gene-COX2	COX2	cytochrome c oxidase subunit II	protein_coding	YP_003024029.1	7421	516040	.	.	-2.07197	99116.4	0.0950016	-11.063	1.89684e-28	3.25413e-25	-1.91961	99116.4	0.0949952	-9.90377	4.00872e-23	4.47247e-20	16.1282	17.1792	16.2384	16.8758	16.96	17.0169	16.3403	16.3075	16.1724	16.2426	16.3535	16.427	203351	227975	215689	67258	59995	49486	59135	69436	66980	5702.61	6170.3	6396.19	2816.75	2768.54	2422.07	2598.27
4514	gene-COX3	COX3	cytochrome c oxidase subunit III	protein_coding	YP_003024032.1	7422	516050	.	.	-2.02102	79162.8	0.0803187	-12.6382	1.29939e-36	4.01252e-33	-1.79291	79162.8	0.0803059	-10.4887	9.73295e-26	1.66974e-22	15.805	16.8201	15.9778	16.5504	16.6	16.6705	15.9861	15.9949	15.8847	16.0111	16.0339	16.1396	161650	174884	167848	51709	48327	41017	52211	55497	55474	3954.98	4129.61	4342.6	1889.33	1945.66	1751.5	2001.42
4519	gene-CYTB	CYTB	cytochrome b	protein_coding	YP_003024038.1	7427	516020	.	.	-2.23841	47034.6	0.0929296	-12.5092	6.64974e-36	1.7112e-32	-2.09416	47034.6	0.0929167	-11.4766	1.72867e-30	4.44845e-27	14.9996	16.1621	15.0957	15.8275	15.8445	16.044	15.2133	15.1593	15.1094	15.1977	15.1692	15.2902	99921	104492	114353	30341	26409	23997	29267	29359	29906	1679.8	1695.39	2032.87	761.726	730.557	704.078	770.864
4535	gene-ND1	ND1	NADH dehydrogenase subunit 1	protein_coding	YP_003024026.1	7455	516000	.	.	-2.21227	34664.1	0.269065	-4.25744	2.06783e-05	0.000474402	-1.91207	34664.1	0.269054	-3.47564	0.000509632	0.00807888	14.5387	15.6843	14.7491	15.2508	15.1909	15.7812	14.7137	14.7765	14.6226	14.7767	14.7354	14.9775	64054	61784	100989	20968	20834	16809	22107	21861	25448	1285.2	1196.45	2142.72	628.281	687.868	588.618	694.97
4536	gene-ND2	ND2	NADH dehydrogenase subunit 2	protein_coding	YP_003024027.1	7456	516001	.	.	-2.69242	40309.7	0.127238	-11.2301	2.89992e-29	5.59684e-26	-2.48696	40309.7	0.127225	-10.3312	5.09281e-25	7.86329e-22	14.6283	16.0572	14.7428	15.6048	15.5998	15.9963	14.8776	14.8458	14.7567	14.8761	14.8514	14.9613	87203	89149	118724	23415	20892	18130	22947	23113	23277	1605.26	1583.88	2311.11	643.693	632.849	582.489	661.837
4538	gene-ND4	ND4	NADH dehydrogenase subunit 4	protein_coding	YP_003024035.1	7459	516003	.	.	-1.66393	148223	0.101762	-7.21877	5.24591e-13	9.75865e-11	-1.5547	148223	0.101759	-6.25634	3.94112e-10	5.3378e-08	16.8616	17.5962	16.9595	17.3768	17.3892	17.5354	17.011	17.0256	16.8485	16.9269	17.0156	17.1254	276107	287469	298821	109501	102989	81209	97860	111955	112295	3843.38	3862.05	4398.56	2276.29	2359.06	1972.95	2134.29
4539	gene-ND4L	ND4L	NADH dehydrogenase subunit 4L	protein_coding	YP_003024034.1	7460	516004	.	.	-1.62081	26705.2	0.0856165	-8.13765	4.03038e-16	1.29644e-13	-1.49233	26705.2	0.085592	-6.74789	1.50013e-11	2.7906e-09	14.3995	15.0963	14.5188	14.9143	14.9526	14.973	14.5777	14.5251	14.3953	14.4955	14.596	14.6322	50205	53714	48973	20537	17923	14887	18392	21319	19723	3242.42	3348.14	3344.61	1980.73	1904.78	1678.06	1861.06
4549	rna-RNR1	RNR1	s-rRNA	rRNA	.	7470	561000	.	.	2.20794	37118.6	0.475543	2.40294	0.016264	0.0779624	3.15215	37118.6	0.475536	3.4831	0.000495649	0.00791399	15.2385	14.0958	15.7521	14.5052	14.4705	14.3526	15.5393	14.9904	14.758	15.9645	15.1822	15.0961	27910	27523	21291	50776	26373	19599	76200	35632	28895	561.169	534.088	452.671	1524.63	872.581	687.772	2400.5
4550	rna-RNR2	RNR2	l-rRNA	rRNA	.	7471	561010	.	.	1.47004	121460	0.209935	2.64776	0.00810259	0.047675	1.85821	121460	0.209931	4.25813	2.06143e-05	0.000661715	16.9171	16.3613	17.2552	16.5284	16.4206	16.6595	17.0562	16.9575	16.598	17.2343	16.9946	17.082	123122	111716	130936	129344	107773	69850	152954	123240	120196	1514.86	1326.61	1703.58	2376.62	2182.02	1499.96	2948.58
4553	rna-TRNA	TRNA	tRNA-Ala	tRNA	.	7475	590000	.	.	1.77909	6.48099	0.742875	1.11882	0.263218	NA	2.86323	6.48099	0.704908	2.15297	0.0313212	NA	2.61931	1.78592	3.30012	2.6376	2.62747	2.6354	2.64299	2.65966	2.65395	2.66412	2.68232	2.67488	6	4	5	4	6	5	7	10	8	1.5854	0.871325	1.31558	1.25372	2.39937	1.9472	2.66529
4558	rna-TRNF	TRNF	tRNA-Phe	tRNA	.	7481	590070	.	.	2.08907	184.311	0.19043	5.58136	2.3864e-08	1.53525e-06	2.14926	184.311	0.189852	5.81419	6.09277e-09	6.1086e-07	7.78325	6.72189	7.82711	7.2151	7.27096	7.18003	7.70505	7.61148	7.40863	7.64557	7.57183	7.57733	154	181	128	237	188	122	211	192	173	41.3886	47.1796	36.3842	95.4604	83.1432	57.3108	89.0344
4567	rna-TRNL1	TRNL1	tRNA-Leu	tRNA	.	7490	590050	.	.	-2.11358	708.32	0.327971	-3.29203	0.000994668	0.00992098	-1.52472	708.32	0.327147	-1.86014	0.0628652	0.23651	8.88299	9.96313	9.35466	9.57384	9.442	10.0346	9.19556	9.24436	8.97225	9.30386	9.26515	9.53343	1249	1089	1956	446	442	279	510	501	636	319.398	268.758	528.748	170.307	185.674	124.265	204.169
4569	rna-TRNM	TRNM	tRNA-Met	tRNA	.	7492	590065	.	.	-1.7163	32.7509	0.328568	-2.37181	0.0177013	0.0827936	-1.71631	32.7509	0.327097	-2.3825	0.0171955	0.101958	4.72314	5.50542	4.7233	5.10493	5.07412	5.15754	5.02416	4.98652	5.02957	5.02696	5.00425	5.00851	65	58	74	25	17	23	25	22	20	18.0701	15.6234	21.8019	10.4339	7.61751	10.978	10.9233
4571	rna-TRNP	TRNP	tRNA-Pro	tRNA	.	7494	590075	.	.	3.53888	49.9635	0.294506	6.19102	5.97767e-10	5.66228e-08	3.39694	49.9635	0.294731	5.98591	2.15184e-09	2.47943e-07	6.06115	4.24439	6.00374	5.38239	5.37417	5.4312	5.62241	5.69992	5.61944	5.60618	5.62821	5.67534	25	24	33	53	64	47	49	55	58	6.79233	6.46931	9.73434	22.1958	29.554	23.1297	21.6125
4574	rna-TRNS1	TRNS1	tRNA-Ser	tRNA	.	7497	590080	.	.	-1.50888	1547.38	0.132559	-4.47709	7.56658e-06	0.000213971	-1.27966	1547.38	0.132108	-2.693	0.00708129	0.0562713	10.2974	10.8911	10.5359	10.879	10.614	10.7809	10.4189	10.4937	10.3306	10.4368	10.4915	10.7056	3206	2437	2635	1103	1119	877	1107	1227	1407	891.102	653.792	774.47	457.597	511.514	425.467	482.06
4576	rna-TRNT	TRNT	tRNA-Thr	tRNA	.	7499	590090	.	.	1.98094	55.1535	0.261734	3.7679	0.000164625	0.00252304	1.95036	55.1535	0.261371	3.68724	0.000226701	0.00436441	6.05327	5.06838	6.03342	5.6046	5.63747	5.66236	5.77425	5.83082	5.78869	5.78416	5.75469	5.84251	42	52	52	53	60	50	54	50	61	12.0971	14.4638	15.7012	22.6729	28.4985	25.0534	24.4869
4577	rna-TRNV	TRNV	tRNA-Val	tRNA	.	7500	590105	.	.	1.69139	58.7256	0.253751	2.98801	0.00280796	0.0218633	1.91552	58.7256	0.250023	3.75059	0.000176417	0.00358878	6.01226	5.25985	6.19604	5.74202	5.72849	5.75442	5.92859	5.87097	5.81509	5.94359	5.89035	5.89295	57	55	55	68	52	40	70	61	55	15.7769	14.7169	16.0169	27.8788	23.3454	19.0447	30.4547
4579	rna-TRNY	TRNY	tRNA-Tyr	tRNA	.	7502	590100	.	.	-1.6241	924.518	0.136596	-5.12195	3.0239e-07	1.3937e-05	-1.38724	924.518	0.135865	-3.47564	0.000509639	0.00807888	9.51297	10.2133	9.74106	9.96142	9.90263	10.2468	9.66578	9.68015	9.63234	9.71742	9.74773	9.86633	1589	1521	2030	644	607	547	677	730	755	461.792	426.378	623.628	279.084	290.115	277.056	308.185
4613	NM_001293228,NM_001293231,NM_001293233,NM_005378	MYCN	MYCN proto-oncogene, bHLH transcription factor	protein_coding	NP_001280157.1;NP_001280160.1;NP_001280162.1;NP_005369.2	7559	164840	.	.	1.76551	6.97363	0.858705	0.955026	0.339564	NA	3.31824	6.97363	0.818292	2.11467	0.0344578	NA	2.59013	1.77485	3.52072	2.71515	2.70962	2.70792	2.74802	2.70891	2.73199	2.73529	2.71357	2.82867	6	5	4	8	2	5	6	3	19	0.033331	0.029912	0.021505	0.071976	0.016305	0.049227	0.057813
4621	NM_002470,XM_011523870,XM_011523871	MYH3	myosin heavy chain 3	protein_coding	NP_002461.2;XP_011522172.1;XP_011522173.1	7573	160720	.	.	-1.71483	171.477	0.229865	-3.38489	0.000712067	0.00772072	-1.53032	171.477	0.228009	-2.69212	0.00709986	0.0563029	7.06882	7.84408	7.2327	7.72716	7.53198	7.43548	7.24536	7.22215	7.40913	7.42332	7.20748	7.39085	436	327	246	104	90	134	152	96	131	1.37164	0.992189	0.816254	0.483942	0.461796	0.734728	0.748159
4741	NM_001105541,NM_005382	NEFM	neurofilament medium	protein_coding	NP_001099011.1;NP_005373.2	7734	162250	.	.	-1.42818	3164.47	0.0991276	-5.18707	2.13624e-07	1.04378e-05	-1.8143	3164.47	0.0994634	-8.64051	5.59604e-18	3.9274e-15	11.5275	12.0421	11.1825	11.7953	11.8299	11.9745	11.6285	11.5081	11.5156	11.2616	11.4092	11.3794	5757	6147	6444	2814	2267	2200	1778	2216	1899	33.8374	34.9145	40.1669	24.6797	21.8825	22.574	16.4018
4804	NM_002507	NGFR	nerve growth factor receptor	protein_coding	NP_002498.1	7809	162010	.	.	3.71478	75.8494	0.250328	7.5632	3.93273e-14	8.80019e-12	3.66385	75.8494	0.250049	7.49197	6.78495e-14	2.18249e-11	6.65406	4.7704	6.6373	5.92003	5.86992	5.96357	6.32874	6.24162	6.23035	6.23093	6.27179	6.28727	41	30	47	102	76	71	78	90	84	0.226753	0.160654	0.274609	0.8504	0.702122	0.687774	0.683412
4807	NM_005598	NHLH1	nescient helix-loop-helix 1	protein_coding	NP_005589.1	7817	162360	.	.	-1.5757	22.1149	0.430687	-1.52312	0.127728	0.316451	-1.80933	22.1149	0.436456	-1.96001	0.0499949	0.204645	4.27459	4.92466	4.05473	4.52476	4.50893	4.55122	4.42938	4.47511	4.4924	4.45622	4.49456	4.40414	44	41	47	11	17	19	15	22	6	0.326506	0.293548	0.365923	0.116332	0.200779	0.236712	0.175217
4897	NM_001037132,NM_001193582,NM_001193583,NM_001193584,NM_001371119,NM_001371122,NM_001371123,NM_001371124,NM_001371125,NM_001371126,NM_001371127,NM_001371128,NM_001371129,NM_001371130,NM_001371131,NM_001371132,NM_001371133,NM_001371134,NM_001371135,NM_001371136,NM_001371137,NM_001371138,NM_001371139,NM_001371140,NM_001371141,NM_001371142,NM_001371143,NM_001371144,NM_001371145,NM_001371146,NM_001371…	NRCAM	neuronal cell adhesion molecule	protein_coding	NP_001032209.1;NP_001180511.1;NP_001180512.1;NP_001180513.1;NP_001358048.1;NP_001358051.1;NP_001358052.1;NP_001358053.1;NP_001358054.1;NP_001358055.1;NP_001358056.1;NP_001358057.1;NP_001358058.1;NP_001358059.1;NP_001358060.1;NP_001358061.1;NP_001358062.1;NP_001358063.1;NP_001358064.1;NP_001358065.1;NP_001358066.1;NP_001358067.1;NP_001358068.1;NP_001358069.1;NP_001358070.1;NP_001358071.1;NP_001358…	7994	601581	.	.	1.9302	806.792	0.099425	9.54238	1.39589e-21	1.07762e-18	1.83284	806.792	0.0995182	8.78312	1.58995e-18	1.16899e-15	9.93751	8.98963	9.86334	9.25236	9.24927	9.35494	9.78308	9.79518	9.78766	9.65901	9.76353	9.81286	718	735	760	850	799	762	715	844	798	2.15862	2.13179	2.41798	3.82503	3.99464	4.01224	3.38983
5033	NM_000917,NM_001017962,NM_001142595,NM_001142596	P4HA1	prolyl 4-hydroxylase subunit alpha 1	protein_coding	NP_000908.2;NP_001017962.1;NP_001136067.1;NP_001136068.1	8546	176710	.	.	2.10699	3389.3	0.109507	9.81847	9.376e-23	9.65103e-20	1.79101	3389.3	0.109631	7.66907	1.73252e-14	6.52443e-12	12.0946	11.0198	11.8604	11.2517	11.1938	11.395	11.9656	12.005	11.8195	11.681	11.8049	11.8617	2961	2832	3230	3956	3821	3004	2836	3376	3196	19.8471	18.3568	22.8961	39.697	42.2051	35.1817	29.8125
5042	NM_030979	PABPC3	poly(A) binding protein cytoplasmic 3	protein_coding	NP_112241.2	8556	604680	.	.	2.48668	31.47	0.340446	3.86029	0.000113253	0.0018595	1.99473	31.47	0.346473	2.87525	0.00403712	0.038501	5.42095	4.10753	5.1014	4.84302	4.8354	4.85861	4.96315	5.00638	4.99012	4.99485	4.90812	4.93201	25	24	26	33	38	34	38	24	25	0.191949	0.179337	0.208929	0.380001	0.482575	0.464682	0.468461
5097	NM_001278613,NM_001278615,NM_002587,NM_032420,XM_005268452,XM_005268454,XM_005268455,XM_017009517,XM_017009518	PCDH1	protocadherin 1	protein_coding	NP_001265542.1;NP_001265544.1;NP_002578.2;NP_115796.2;XP_005268509.2;XP_005268511.2;XP_005268512.1;XP_016865006.1;XP_016865007.1	8655	603626	.	.	2.4537	104.457	0.214635	6.03331	1.60632e-09	1.41723e-07	2.90488	104.457	0.211666	7.26841	3.63743e-13	1.01589e-10	6.91765	5.62081	7.16254	6.47597	6.37694	6.35244	6.72356	6.74344	6.65887	6.80041	6.76626	6.78578	95	68	53	109	106	83	127	122	114	0.452914	0.167722	0.279546	0.695608	0.808039	0.36851	0.904246
5105	NM_002591,XM_024451888	PCK1	phosphoenolpyruvate carboxykinase 1	protein_coding	NP_002582.3;XP_024307656.1	8724	614168	.	.	3.33319	39.0497	0.411543	4.22047	2.43796e-05	0.000536978	1.81497	39.0497	0.424012	2.02812	0.0425483	0.184225	5.98504	4.25493	5.11757	5.13573	5.04664	5.10178	5.48423	5.27399	5.20414	5.20435	5.12701	5.23787	38	18	27	88	42	29	32	20	35	0.165782	0.075143	0.124914	0.579838	0.305521	0.222173	0.22186
5142	NM_001037339,NM_001037340,NM_001037341,NM_001297440,NM_001297441,NM_001297442,NM_002600,XM_005270924,XM_005270925,XM_006710680,XM_017001445	PDE4B	phosphodiesterase 4B	protein_coding	NP_001032416.1;NP_001032417.1;NP_001032418.1;NP_001284369.1;NP_001284370.1;NP_001284371.1;NP_002591.2;XP_005270981.1;XP_005270982.1;XP_006710743.1;XP_016856934.1	8781	600127	.	.	2.07274	22.4438	0.404711	2.59825	0.00937012	0.0526281	1.91188	22.4438	0.406629	2.29937	0.0214837	0.118704	4.80896	3.75941	4.68693	4.40976	4.38099	4.4008	4.49149	4.46477	4.48906	4.44507	4.52378	4.44134	23	17	19	26	20	23	18	32	16	0.110532	0.065819	0.100901	0.18506	0.15551	0.165978	0.116054
5154	NM_002607,NM_033023,XM_011515415,XM_011515416,XM_011515417,XM_011515418,XM_011515419,XM_017012289	PDGFA	platelet derived growth factor subunit A	protein_coding	NP_002598.4;NP_148983.1;XP_011513717.1;XP_011513718.1;XP_011513719.1;XP_011513720.1;XP_011513721.1;XP_016867778.1	8799	173430	.	.	2.26849	200.444	0.184115	6.41842	1.37694e-10	1.52729e-08	1.91176	200.444	0.18543	5.0418	4.61164e-07	2.7177e-05	8.0393	6.86103	7.79453	7.31628	7.26562	7.42472	7.80381	7.78061	7.6942	7.5209	7.70439	7.7485	164	149	191	246	220	183	145	212	204	1.15191	1.0028	1.41348	2.57139	2.52307	2.22648	1.56804
5199	NM_001145252,NM_002621,XM_017029575	CFP	complement factor properdin	protein_coding	NP_001138724.1;NP_002612.1;XP_016885064.1	8864	300383	.	.	-2.57286	15.8594	0.520807	-2.6178	0.00884975	0.0506255	-1.30218	15.8594	0.470065	-0.81037	0.417727	0.686281	3.10842	4.46079	4.08177	4.02731	4.08293	4.01542	3.96108	3.93822	3.99569	4.00722	4.01639	4.00788	29	44	24	7	3	11	14	16	13	0.220712	0.328273	0.19257	0.070883	0.029058	0.147355	0.159136
5207	NM_001271804,NM_001271805,NM_002625,NR_073450,XM_017029576,XM_017029577,XM_017029578,XM_024452389	PFKFB1	6-phosphofructo-2-kinase/fructose-2,6-biphosphatase 1	protein_coding	NP_001258733.1;NP_001258734.1;NP_002616.2;XP_016885065.1;XP_016885066.1;XP_016885067.1;XP_024308157.1	8872	311790	.	.	-1.79299	29.0307	0.373149	-2.25745	0.0239801	0.102308	-1.02239	29.0307	0.345654	-0.0924179	0.926366	0.974192	4.26308	5.09847	5.07173	4.93028	4.91036	4.83591	4.80768	4.79087	4.8406	4.8814	4.87587	4.90045	61	57	33	16	12	19	28	28	29	0.383336	0.343638	0.210133	0.136299	0.123462	0.214553	0.293416
5210	NM_001317134,NM_001317135,NM_001317136,NM_001317137,NM_001317138,NM_004567,XM_011533829,XM_017006614,XM_017006615,XM_017006616,XM_017006617,XM_024453595	PFKFB4	6-phosphofructo-2-kinase/fructose-2,6-biphosphatase 4	protein_coding	NP_001304063.1;NP_001304064.1;NP_001304065.1;NP_001304066.1;NP_001304067.1;NP_004558.1;XP_011532131.1;XP_016862103.1;XP_016862104.1;XP_016862105.1;XP_016862106.1;XP_024309363.1	8875	605320	.	.	2.27656	1376.63	0.143133	8.29196	1.11401e-16	3.88646e-14	2.04552	1376.63	0.143266	7.20663	5.73535e-13	1.47139e-10	10.7866	9.5997	10.6327	9.92886	10.0145	9.85961	10.6523	10.7605	10.3702	10.389	10.5529	10.589	1140	1313	949	1624	1697	1042	1175	1475	1368	6.14376	6.82196	5.46177	13.2109	15.0887	9.81052	9.85816
5228	NM_001207012,NM_001293643,NM_002632	PGF	placental growth factor	protein_coding	NP_001193941.1;NP_001280572.1;NP_002623.2	8893	601121	.	.	1.95844	431.684	0.134725	7.19763	6.12703e-13	1.12123e-10	2.08376	431.684	0.134171	7.89428	2.91986e-15	1.2523e-12	8.97403	8.00523	9.06409	8.39627	8.34227	8.41359	8.81685	8.93043	8.733	8.75339	8.93774	8.92607	389	365	366	431	466	341	387	516	453	3.95391	3.57321	3.90706	6.53542	7.83261	6.0397	6.18585
5231	gene-PGK1P1	PGK1P1	phosphoglycerate kinase 1 pseudogene 1	pseudogene	.	8897	.	.	.	2.74947	79.643	0.23454	6.22134	4.92931e-10	4.7867e-08	2.11127	79.643	0.238744	4.51575	6.30924e-06	0.00024662	6.80683	5.35418	6.42736	6.01569	6.06195	6.14364	6.40588	6.41034	6.34291	6.28642	6.28383	6.29921	45	59	73	102	96	78	73	75	70	0.478433	0.608321	0.829301	1.64679	1.69632	1.455	1.22083
5328	NM_001145031,NM_001319191,NM_002658,XM_011539866	PLAU	plasminogen activator, urokinase	protein_coding	NP_001138503.2;NP_001306120.2;NP_002649.2;XP_011538168.1	9052	191840	.	.	1.5618	47.3449	0.300276	2.14207	0.0321881	0.125567	1.8443	47.3449	0.295231	2.99113	0.00277949	0.0292007	5.65367	5.01074	5.89371	5.40769	5.49411	5.46041	5.55591	5.56294	5.5316	5.51681	5.65166	5.60138	36	60	45	45	43	36	37	65	49	0.290364	0.42044	0.385833	0.534388	0.506761	0.510987	0.466741
5362	NM_025179,XM_005273164,XM_005273165,XR_002956815	PLXNA2	plexin A2	protein_coding	NP_079455.3;XP_005273221.1;XP_005273222.1	9100	601054	.	.	1.72315	680	0.0992295	7.91146	2.54397e-15	7.41112e-13	1.61455	680	0.0994148	6.95199	3.60158e-12	7.72339e-10	9.66275	8.87623	9.569	9.12054	9.16958	9.07025	9.49031	9.50994	9.58259	9.43972	9.45248	9.53776	697	768	593	674	640	675	620	653	648	1.15107	1.20134	1.03909	1.66109	1.73765	1.94505	1.57577
5522	NM_001206994,NM_001206995,NM_001206996,NM_001363388,NM_020416,NM_181876,XM_005247979,XM_011513496	PPP2R2C	protein phosphatase 2 regulatory subunit Bgamma	protein_coding	NP_001193923.1;NP_001193924.1;NP_001193925.1;NP_001350317.1;NP_065149.2;NP_870991.1;XP_005248036.1;XP_011511798.1	9306	605997	.	.	2.1755	48.6943	0.321017	3.49311	0.000477425	0.00563997	1.7055	48.6943	0.325787	2.36411	0.0180735	0.105503	6.0235	4.90866	5.6723	5.38938	5.4768	5.52433	5.68111	5.65736	5.57925	5.62642	5.5763	5.52917	26	49	55	65	56	40	53	45	32	0.104825	0.195179	0.241533	0.40677	0.390027	0.287658	0.347822
5579	NM_002738,NM_212535	PRKCB	protein kinase C beta	protein_coding	NP_002729.2;NP_997700.1	9395	176970	.	.	-1.33343	20.1514	0.519418	-0.799253	0.424144	0.649745	2.00548	20.1514	0.474401	2.11625	0.0343238	0.160509	3.58036	4.01049	5.01684	4.23859	4.28339	4.29685	4.28835	4.24943	4.22407	4.28388	4.35879	4.43666	16	27	27	16	9	5	15	28	38	0.038307	0.062197	0.067169	0.053691	0.033143	0.018518	0.055386
5732	NM_000956	PTGER2	prostaglandin E receptor 2	protein_coding	NP_000947.2	9594	176804	.	.	-1.6629	38.6531	0.318971	-2.30022	0.021436	0.0950793	-2.01198	38.6531	0.325849	-3.09534	0.00196586	0.0226345	5.0566	5.78499	4.78348	5.34806	5.35129	5.39144	5.20587	5.2596	5.29028	5.23216	5.1738	5.26359	77	80	83	21	28	32	25	16	28	0.59409	0.596648	0.681171	0.236093	0.356755	0.432869	0.305187
5737	NM_000959,NM_001039585,XM_017001873,XR_001737338,XR_946715	PTGFR	prostaglandin F receptor	protein_coding	NP_000950.1;NP_001034674.1;XP_016857362.1	9600	600563	.	.	2.01315	45.5345	0.318031	3.17408	0.00150312	0.0136039	1.6981	45.5345	0.32144	2.37656	0.0174751	0.102905	5.86502	4.86209	5.62168	5.35199	5.32722	5.45705	5.52584	5.49537	5.56538	5.48236	5.45303	5.5286	36	31	58	50	41	52	41	37	46	0.129508	0.110683	0.212789	0.260418	0.23387	0.333174	0.221468
5784	NM_005401,XM_017001941,XM_024448759	PTPN14	protein tyrosine phosphatase non-receptor type 14	protein_coding	NP_005392.2;XP_016857430.1;XP_024304527.1	9647	603155	.	.	1.64933	2656.44	0.080351	8.98404	2.60993e-19	1.49249e-16	1.5191	2656.44	0.0804398	7.49893	6.43405e-14	2.11365e-11	11.6224	10.9011	11.5039	11.0321	11.0487	11.163	11.5765	11.4742	11.4923	11.4445	11.4503	11.4312	2667	2797	2862	2946	2434	2390	2497	2604	2266	3.86644	3.98763	4.36163	6.3488	5.80151	6.02444	5.72881
5837	NM_001164716,NM_005609	PYGM	glycogen phosphorylase, muscle associated	protein_coding	NP_001158188.1;NP_005600.1	9726	608455	.	.	-3.69955	34.437	0.401094	-4.70551	2.53233e-06	8.57437e-05	-4.05961	34.437	0.404772	-4.99377	5.92107e-07	3.39856e-05	4.20455	6.08677	4.07952	5.30635	5.2548	5.26039	5.00786	5.00392	5.05407	5.04079	4.94297	5.05193	111	97	89	14	12	19	19	4	19	0.637496	0.549564	0.539766	0.115568	0.104237	0.185584	0.167195
5935	NM_006743,XM_024452413,XM_024452414	RBM3	RNA binding motif protein 3	protein_coding	NP_006734.1;XP_024308181.1;XP_024308182.1	9900	300027	.	.	-1.54198	10107.9	0.0911997	-6.85073	7.34724e-12	1.05038e-09	-1.43263	10107.9	0.0911448	-5.69062	1.26582e-08	1.13629e-06	13.0329	13.6576	13.1389	13.4793	13.4587	13.6181	13.0504	13.11	13.2108	13.2533	13.1872	13.1289	18333	18427	19478	6717	6653	7170	8289	7979	6642	109.406	97.4656	108.043	49.3004	53.0505	62.2332	63.8821
5979	NM_001355216,NM_020630,NM_020975	RET	ret proto-oncogene	protein_coding	NP_001342145.1;NP_065681.1;NP_066124.1	9967	164761	.	.	1.44256	103.388	0.220683	2.39543	0.0166007	0.0791584	1.73752	103.388	0.217161	3.67022	0.000242345	0.00459117	6.74158	6.21264	7.01114	6.57501	6.52424	6.53769	6.64935	6.75376	6.633	6.63463	6.79847	6.82271	120	106	98	86	104	73	81	126	119	0.416718	0.361669	0.35731	0.436223	0.702069	0.435142	0.438758
6006	NM_001330430,NM_020485,NM_138616,NM_138617,NM_138618,XM_005245957,XM_006710810,XM_011541888,XM_011541889,XM_011541891,XM_017002014	RHCE	Rh blood group CcEe antigens	protein_coding	NP_001317359.1;NP_065231.3;NP_619522.3;NP_619523.3;NP_619524.5;XP_005246014.1;XP_006710873.1;XP_011540190.1;XP_011540191.2;XP_011540193.1;XP_016857503.1	10008	111700	.	.	-1.17871	44.6823	0.324478	-0.731061	0.464742	0.681639	-1.63101	44.6823	0.334004	-2.11305	0.0345964	0.160894	5.52771	5.76425	5.0688	5.53543	5.60451	5.44713	5.50228	5.52503	5.43504	5.39458	5.39465	5.49098	82	106	52	43	44	27	23	24	37	0.468989	0.598674	0.279615	0.344014	0.409067	0.235767	0.178567
6023	NR_003051	RMRP	RNA component of mitochondrial RNA processing endoribonuclease	RNase_MRP_RNA	.	10031	157660	.	.	5.41639	319.152	1.04272	2.33749	0.0194139	0.0885789	17.4825	319.152	1.0414	3.96373	7.37885e-05	0.00185475	7.76153	5.32404	9.45203	6.99345	6.78159	6.79389	7.6894	7.56562	7.56219	9.4692	7.42953	7.20055	94	44	38	215	164	157	1582	142	76	6.71938	3.00662	2.85733	22.973	19.2835	19.4974	177.382
6030	gene-RN7SL4P	RN7SL4P	RNA, 7SL, cytoplasmic 4, pseudogene	pseudogene	.	10039	.	.	.	1.69564	94.9578	0.804204	0.947312	0.34348	0.578019	3.21501	94.9578	0.801047	2.10328	0.0354415	0.163756	6.35231	5.59065	7.27595	6.20744	6.30845	6.08155	6.54872	6.31853	6.22365	7.11982	6.31441	6.25981	73	105	36	112	56	37	292	61	44	5.12357	7.12441	2.62703	11.727	6.46416	4.53775	32.199
6060	NR_004421	RNU1-4	RNA, U1 small nuclear 4	snRNA	.	10128	180680	.	.	5.9297	7.95613	0.965498	2.65973	0.00782044	NA	10.5379	7.95613	0.94063	3.61195	0.000303899	NA	3.0208	0.446401	3.84695	2.85889	2.84396	2.84585	2.90222	2.88481	2.90092	3.02518	2.89469	2.87105	4	1	1	8	5	7	27	7	3	0.382588	0.059025	0.109082	1.34121	0.855963	1.3241	4.89031
6262	NM_001035,XM_006711802,XM_006711803,XM_006711804,XM_006711805,XM_006711806,XM_006711807,XM_006711808,XM_006711810,XM_017002028,XR_002957299,XR_949152	RYR2	ryanodine receptor 2	protein_coding	NP_001026.2;XP_006711865.1;XP_006711866.1;XP_006711867.1;XP_006711868.1;XP_006711869.1;XP_006711870.1;XP_006711871.1;XP_006711873.1;XP_016857517.1	10484	180902	.	.	1.81283	160.621	0.188239	4.5593	5.13235e-06	0.00015417	1.68879	160.621	0.188716	4.00599	6.17587e-05	0.00160802	7.60092	6.74177	7.49749	7.1629	7.13576	7.04197	7.4702	7.2942	7.41505	7.39472	7.41363	7.26365	178	172	120	194	128	157	166	178	117	0.207599	0.190455	0.146285	0.333117	0.242896	0.314667	0.298985
6335	NM_001365536,NM_002977,XM_011511616,XM_011511617,XM_011511618,XM_011511619,XM_017004668,XM_017004669,XR_001738886	SCN9A	sodium voltage-gated channel alpha subunit 9	protein_coding	NP_001352465.1;NP_002968.1;XP_011509918.1;XP_011509919.1;XP_011509920.1;XP_011509921.1;XP_016860157.1;XP_016860158.1	10597	603415	.	.	1.82736	150.003	0.161004	5.40212	6.58563e-08	3.83706e-06	1.9654	150.003	0.15949	6.1121	9.83291e-10	1.20492e-07	7.42395	6.55248	7.52687	6.9628	7.01723	7.00339	7.2205	7.27487	7.29364	7.32917	7.29214	7.27894	128	152	130	137	142	142	167	161	140	0.254319	0.293871	0.275137	0.408027	0.512162	0.483843	0.641757
6446	NM_001143676,NM_001143677,NM_001143678,NM_001291995,NM_005627,XM_011536071	SGK1	serum/glucocorticoid regulated kinase 1	protein_coding	NP_001137148.1;NP_001137149.1;NP_001137150.1;NP_001278924.1;NP_005618.2;XP_011534373.1	10810	602958	.	.	-2.04679	138.4	0.184296	-5.60707	2.05785e-08	1.33501e-06	-1.39342	138.4	0.175603	-2.72566	0.00641723	0.052872	6.51868	7.55691	7.07903	7.18344	7.29317	7.30464	7.0049	6.93228	6.89915	7.05951	7.08927	7.12964	241	303	277	95	71	61	107	119	116	1.93199	2.35286	2.3468	1.12311	0.940429	0.854343	1.3412
6513	NM_006516	SLC2A1	solute carrier family 2 member 1	protein_coding	NP_006507.2	11005	138140	.	.	1.58057	3088.59	0.113087	5.84013	5.21588e-09	4.08798e-07	1.59324	3088.59	0.113047	5.94409	2.77989e-09	3.06583e-07	11.7767	11.1162	11.7884	11.2239	11.4473	11.1972	11.7338	11.7655	11.5704	11.6785	11.708	11.7149	3020	4045	2679	3205	3072	2376	2959	3168	2839	17.115	22.1279	16.0578	27.1247	28.6496	23.498	26.2724
6515	NM_006931	SLC2A3	solute carrier family 2 member 3	protein_coding	NP_008862.1	11007	138170	.	.	3.2162	79.7733	0.344794	4.88801	1.01861e-06	3.90258e-05	1.97494	79.7733	0.350468	2.80142	0.00508783	0.0449662	6.95643	5.27561	6.25534	6.05154	6.00737	6.03511	6.6732	6.31886	6.1541	6.2519	6.25405	6.15529	63	53	53	184	82	47	72	75	48	0.315544	0.254471	0.277893	1.37252	0.67329	0.409734	0.561912
6517	NM_001042	SLC2A4	solute carrier family 2 member 4	protein_coding	NP_001033.1	11009	138190	.	.	1.58068	139.873	0.187282	3.52701	0.000420288	0.00513797	1.39438	139.873	0.188626	2.5427	0.0110001	0.07505	7.38262	6.71967	7.20309	6.97365	7.07612	6.89996	7.20724	7.20652	7.16193	7.07307	7.15519	7.16993	152	198	114	150	139	122	110	137	126	0.863602	1.08406	0.679489	1.27312	1.29665	1.20877	0.971038
6546	NM_001112800,NM_001112801,NM_001112802,NM_001252624,NM_001351483,NM_001351484,NM_001351485,NM_001351486,NM_001351487,NM_001351488,NM_001351489,NM_001351490,NM_001351491,NM_001351492,NM_001351493,NM_001351494,NM_001372263,NM_021097,XM_006712082,XM_006712083,XM_006712084,XM_006712085,XM_011533050,XM_011533054,XM_011533055,XM_011533056,XM_011533058,XM_017004745,XM_017004746,XM_017004749,XM_017004750…	SLC8A1	solute carrier family 8 member A1	protein_coding	NP_001106271.1;NP_001106272.1;NP_001106273.1;NP_001239553.1;NP_001338412.1;NP_001338413.1;NP_001338414.1;NP_001338415.1;NP_001338416.1;NP_001338417.1;NP_001338418.1;NP_001338419.1;NP_001338420.1;NP_001338421.1;NP_001338422.1;NP_001338423.1;NP_001359192.1;NP_066920.1;XP_006712145.1;XP_006712146.1;XP_006712147.1;XP_006712148.1;XP_011531352.1;XP_011531356.1;XP_011531357.1;XP_011531358.1;XP_011531360…	11068	182305	.	.	1.53831	404.162	0.115849	5.36339	8.16743e-08	4.60238e-06	1.33537	404.162	0.116737	3.57418	0.00035133	0.00612941	8.91102	8.29021	8.7076	8.39476	8.5427	8.48855	8.80803	8.74926	8.74572	8.69935	8.64927	8.66145	407	528	433	444	379	363	374	360	326	0.368009	0.461906	0.415522	0.648906	0.57721	0.575575	0.538962
6550	NM_001284351,NM_004174	SLC9A3	solute carrier family 9 member A3	protein_coding	NP_001271280.1;NP_004165.2	11073	182307	.	.	1.20994	760.795	0.479386	0.573508	0.566301	0.757528	-2.70284	760.795	0.481178	-2.98118	0.00287145	0.0298152	10.064	9.78888	8.35463	9.86415	9.86045	8.84815	9.68535	9.84184	9.7845	8.93057	8.86271	8.94721	1747	1787	413	842	938	845	289	267	272	6.02975	5.95245	1.50774	4.33698	5.32746	5.09043	1.56142
6560	NM_001145961,NM_001145962,NM_001145963,NM_001145964,NM_005072	SLC12A4	solute carrier family 12 member 4	protein_coding	NP_001139433.1;NP_001139434.1;NP_001139435.1;NP_001139436.1;NP_005063.1	10913	604119	.	.	1.61724	1609.31	0.133924	5.17858	2.23575e-07	1.08793e-05	1.56676	1609.31	0.133926	4.83687	1.31898e-06	6.69904e-05	10.8658	10.1719	10.8204	10.4039	10.4921	10.165	10.8169	10.8061	10.6623	10.6308	10.777	10.7953	1802	2063	1214	1731	1583	1289	1369	1682	1528	7.35123	8.17697	5.24515	10.5636	10.6645	9.23496	8.86591
6564	NM_005073	SLC15A1	solute carrier family 15 member 1	protein_coding	NP_005064.1	10920	600544	.	.	-1.08191	26.3309	0.38402	-0.295755	0.767418	0.888292	1.81387	26.3309	0.354293	2.42475	0.0153188	0.0945475	4.28654	4.4025	5.26035	4.62697	4.68118	4.68959	4.6547	4.68265	4.64783	4.75246	4.75217	4.7663	22	36	34	16	19	13	32	33	32	0.132164	0.211109	0.21928	0.142463	0.188962	0.134773	0.306702
6565	NM_001145998,NM_021082,XM_005247722,XM_006713736,XM_017007074	SLC15A2	solute carrier family 15 member 2	protein_coding	NP_001139470.1;NP_066568.3;XP_005247779.1;XP_006713799.1;XP_016862563.1	10921	602339	.	.	1.21011	32.0983	0.335764	0.819444	0.412533	0.640632	1.63287	32.0983	0.323876	2.18421	0.0289469	0.144314	4.92002	4.64686	5.35645	4.93355	4.97643	4.92933	5.01554	4.95033	4.96846	5.01882	5.04548	5.02764	34	46	30	33	20	22	33	39	32	0.118999	0.155754	0.108139	0.189599	0.115167	0.164217	0.179117
6578	NM_005630,XM_017007077,XM_024453721	SLCO2A1	solute carrier organic anion transporter family member 2A1	protein_coding	NP_005621.2;XP_016862566.1;XP_024309489.1	10955	601460	.	.	1.68632	35.1633	0.353611	2.13195	0.033011	0.127852	1.4904	35.1633	0.356342	1.61557	0.106187	0.329836	5.40971	4.65938	5.23688	5.07673	5.01624	5.05873	5.14861	5.19791	5.08041	5.05353	5.13431	5.16866	44	30	36	38	44	23	21	36	38	0.203646	0.135208	0.178905	0.264667	0.340255	0.182515	0.151121
6586	NM_001271946,NM_003062,XM_017009779	SLIT3	slit guidance ligand 3	protein_coding	NP_001258875.2;NP_003053.2;XP_016865268.1	11087	603745	.	.	1.84056	77.8368	0.248623	3.54008	0.000399999	0.00495665	1.58357	77.8368	0.250848	2.64376	0.00819914	0.0619348	6.60056	5.72206	6.38684	6.13956	6.11149	6.15067	6.32852	6.36486	6.28431	6.1497	6.30959	6.35505	80	74	76	85	87	67	46	82	83	0.156687	0.139802	0.155506	0.249779	0.277581	0.226919	0.137273
6591	NM_003068	SNAI2	snail family transcriptional repressor 2	protein_coding	NP_003059.1	11094	602150	.	.	-1.58429	1620.67	0.120083	-5.52811	3.23706e-08	2.02349e-06	-1.62576	1620.67	0.120071	-5.83919	5.24567e-09	5.29367e-07	10.4157	11.08	10.3785	10.8342	10.7418	11.0973	10.521	10.4938	10.5042	10.4664	10.4955	10.4938	2976	2753	3648	1215	1087	1059	1115	1198	1062	26.1808	23.3715	33.9419	15.9608	15.7383	16.2528	15.3597
6615	NM_005985	SNAI1	snail family transcriptional repressor 1	protein_coding	NP_005976.2	11128	604238	.	.	-1.69493	76.8273	0.273202	-2.78632	0.00533095	0.0351601	-1.29746	76.8273	0.266171	-1.41145	0.158112	0.413759	5.84878	6.60875	6.23372	6.4018	6.24422	6.38796	6.11051	6.27812	6.14376	6.2021	6.25346	6.29988	165	112	147	37	66	38	54	67	69	1.85484	1.20772	1.74622	0.614074	1.20763	0.731973	0.950449
6671	NM_001326542,NM_001326543,NM_003112,NR_137166,XM_005249829,XM_011515486,XM_011515487,XM_017012557	SP4	Sp4 transcription factor	protein_coding	NP_001313471.1;NP_001313472.1;NP_003103.2;XP_005249886.1;XP_011513788.1;XP_011513789.1;XP_016868046.1	11209	600540	.	.	-1.35896	456.59	0.160948	-2.74938	0.00597083	0.0381737	-1.51367	456.59	0.16145	-3.70422	0.000212046	0.00413905	8.71716	9.15922	8.5591	8.99917	8.95147	9.02349	8.73452	8.72092	8.84749	8.86038	8.70801	8.49389	856	826	811	349	316	367	412	341	211	2.87435	2.79768	2.69892	1.91883	1.7346	2.01543	2.0274
6676	NM_001317931,NM_003116,XM_005260520,XM_011529009	SPAG4	sperm associated antigen 4	protein_coding	NP_001304860.1;NP_003107.1;XP_005260577.1;XP_011527311.1	11214	603038	.	.	1.69236	86.5115	0.281611	2.69533	0.00703183	0.0432211	1.50314	86.5115	0.282928	2.0782	0.0376913	0.171062	6.70908	5.95133	6.53967	6.26269	6.36699	6.25314	6.54641	6.56127	6.29669	6.37771	6.50791	6.40437	82	118	72	109	105	46	68	101	68	1.00354	1.38958	0.933389	1.99625	2.10977	1.00707	1.29976
6710	NM_001024858,NM_001355436,NM_001355437,XM_011537105,XM_017021612,XM_024449699	SPTB	spectrin beta, erythrocytic	protein_coding	NP_001020029.1;NP_001342365.1;NP_001342366.1;XP_011535407.1;XP_016877101.1;XP_024305467.1	11274	182870	.	.	1.8964	694.619	0.100436	9.19256	3.83593e-20	2.46778e-17	1.85823	694.619	0.100384	8.90509	5.33425e-19	4.11804e-16	9.69906	8.775	9.66992	9.12636	9.08795	9.02419	9.57571	9.49318	9.59779	9.47954	9.56758	9.57241	695	676	547	743	620	681	646	748	670	1.94925	1.81296	1.62098	3.07061	2.85849	3.29792	2.81155
6752	NM_001050	SSTR2	somatostatin receptor 2	protein_coding	NP_001041.1	11331	182452	.	.	1.85253	75.0788	0.300743	2.95766	0.0030998	0.0234697	1.91555	75.0788	0.299742	3.12855	0.00175671	0.0208162	6.45068	5.56389	6.49928	5.95822	6.04036	6.15667	6.15825	6.33644	6.21305	6.17829	6.24574	6.32258	44	68	92	59	92	63	62	79	87	0.108242	0.161783	0.241283	0.217503	0.374932	0.270929	0.239175
6781	NM_003155	STC1	stanniocalcin 1	protein_coding	NP_003146.1	11373	601185	.	.	3.7172	47.5633	0.395095	4.79434	1.63215e-06	5.90173e-05	1.26766	47.5633	0.416766	0.82101	0.411641	0.681079	6.46871	4.57624	4.91968	5.31371	5.38274	5.31403	5.86482	5.617	5.435	5.36167	5.4148	5.38171	30	48	27	127	65	31	22	32	23	0.145629	0.225804	0.141277	0.935051	0.527832	0.262293	0.166614
6820	NM_004605,NM_177973	SULT2B1	sulfotransferase family 2B member 1	protein_coding	NP_004596.2;NP_814444.1	11459	604125	.	.	1.59703	40.9154	0.300573	2.247	0.0246399	0.104059	1.25819	40.9154	0.306901	1.07968	0.280284	0.564296	5.6657	4.99669	5.32397	5.28849	5.26803	5.30145	5.44212	5.36402	5.33671	5.29539	5.37662	5.32182	48	44	47	56	38	32	28	44	30	0.722989	0.643222	0.749305	1.27845	0.935406	0.8327	0.656661
6843	NM_001297438,NM_014231,NM_016830,NM_199245,NR_123717	VAMP1	vesicle associated membrane protein 1	protein_coding	NP_001284367.1;NP_055046.1;NP_058439.1;NP_954740.1	12642	185880	.	.	-1.58593	212.543	0.132433	-5.02388	5.06373e-07	2.13618e-05	-1.40509	212.543	0.129785	-3.7806	0.000156454	0.00332734	7.4236	8.08819	7.59849	7.8956	7.88166	7.85105	7.60936	7.63118	7.61912	7.67246	7.67239	7.69263	416	418	356	147	142	133	164	170	157	2.82943	2.55437	2.55637	1.50696	1.70502	1.71524	1.98018
6853	NM_006950,NM_133499	SYN1	synapsin I	protein_coding	NP_008881.2;NP_598006.1	11494	313440	.	.	-1.76741	18.0165	0.47318	-1.73642	0.0824896	0.237886	-2.17577	18.0165	0.484565	-2.3145	0.0206402	0.11509	3.91527	4.73913	3.61534	4.25406	4.16228	4.28816	4.16791	4.15487	4.18489	4.13738	4.16021	4.16341	44	22	49	13	10	14	8	12	11	0.260761	0.125847	0.309384	0.107507	0.090657	0.144366	0.070193
6886	NM_001287347,NM_001290403,NM_001290404,NM_001290405,NM_001290406,NM_003189,XM_005271160,XM_017002187,XM_017002188,XM_017002189,XM_017002190,XM_017002191,XM_017002192,XM_017002193	TAL1	TAL bHLH transcription factor 1, erythroid differentiation factor	protein_coding	NP_001274276.1;NP_001277332.1;NP_001277333.1;NP_001277334.1;NP_001277335.1;NP_003180.1;XP_005271217.1;XP_016857676.1;XP_016857677.1;XP_016857678.1;XP_016857679.1;XP_016857680.1;XP_016857681.1;XP_016857682.1	11556	187040	.	.	-1.37265	34.2382	0.339986	-1.34408	0.178923	0.390083	-1.79355	34.2382	0.350039	-2.40777	0.0160501	0.0975261	5.03161	5.48901	4.64929	5.12773	5.11123	5.23104	5.06122	5.1207	5.09716	5.05201	5.02331	5.08853	58	55	81	23	31	26	21	17	25	0.174972	0.162598	0.262569	0.102258	0.154871	0.136885	0.09837
6991	NM_174910,NR_138070,XM_006715554,XM_011536093	TCTE3	t-complex-associated-testis-expressed 3	protein_coding	NP_777570.1;XP_006715617.1;XP_011534395.1	11695	186977	.	.	-1.62785	79.522	0.247056	-2.84539	0.00443572	0.0306432	-1.59022	79.522	0.245673	-2.72404	0.00644881	0.0530755	6.03197	6.73341	6.06021	6.48452	6.30167	6.46935	6.19837	6.29497	6.266	6.26279	6.28982	6.22493	182	118	162	46	61	53	58	66	46	1.73109	1.05252	1.58931	0.637079	0.918825	0.852025	0.838769
7012	NR_001566	TERC	telomerase RNA component	telomerase_RNA	.	11727	602322	.	.	2.17561	9.88105	0.806671	1.39018	0.164473	NA	3.23843	9.88105	0.788272	2.15065	0.0315041	NA	3.3257	2.21569	3.90419	3.22177	3.18356	3.21636	3.27767	3.20004	3.25191	3.34818	3.21761	3.24393	10	2	8	14	2	9	25	5	8	0.422787	0.043487	0.323287	0.865252	0.120972	0.597293	1.60373
7093	NM_012465	TLL2	tolloid like 2	protein_coding	NP_036597.1	11844	606743	.	.	2.06863	64.9608	0.279057	3.75792	0.000171332	0.0026009	1.68429	64.9608	0.282465	2.66278	0.00774988	0.0597992	6.40758	5.3587	6.10761	5.87658	5.80744	5.89876	5.95896	6.14541	6.07785	5.93287	6.05027	6.01234	65	48	65	52	86	69	46	72	57	0.183885	0.129789	0.192107	0.219836	0.39735	0.338708	0.203472
7100	NM_003268,XM_005273241,XM_005273242,XM_005273243,XM_006711504,XM_006711505,XM_006711506,XM_011509937,XM_017002208	TLR5	toll like receptor 5	protein_coding	NP_003259.2;XP_005273298.2;XP_005273299.2;XP_005273300.2;XP_006711567.1;XP_006711568.1;XP_006711569.1;XP_011508239.1;XP_016857697.1	11851	603031	.	.	1.2619	52.297	0.278144	1.20657	0.227596	0.452263	1.67479	52.297	0.269857	2.75695	0.00583428	0.049443	5.65408	5.31794	6.05844	5.58003	5.61152	5.67184	5.64602	5.65156	5.73298	5.72397	5.76879	5.75575	48	58	67	38	36	49	52	63	54	0.174821	0.204133	0.254555	0.200212	0.205547	0.308183	0.282641
7166	NM_004179	TPH1	tryptophan hydroxylase 1	protein_coding	NP_004170.1	12008	191060	.	.	-1.95181	29.6912	0.36812	-2.62091	0.0087695	0.0503537	-1.29445	29.6912	0.346941	-1.07322	0.283173	0.567302	4.32011	5.28334	4.9143	4.99558	4.91415	4.94314	4.83507	4.87555	4.84175	4.93226	4.85721	4.91598	70	49	51	15	20	14	31	19	26	0.277084	0.187057	0.210984	0.087582	0.129402	0.092939	0.191319
7373	NM_021110,XM_005251059,XM_006716651,XM_017013809	COL14A1	collagen type XIV alpha 1 chain	protein_coding	NP_066933.1;XP_005251116.1;XP_006716714.1;XP_016869298.1	2191	120324	.	.	2.15474	1165.85	0.0899989	12.3059	8.42393e-35	1.85808e-31	1.93472	1165.85	0.0902538	10.5494	5.11348e-26	9.86902e-23	10.532	9.42458	10.3769	9.66485	9.81046	9.75597	10.3825	10.3682	10.3314	10.2232	10.29	10.2934	912	1144	947	1325	1207	1113	1079	1210	1081	2.07508	2.45644	2.27004	4.48738	4.51073	4.36801	3.86756
7436	NM_001018056,NM_001322225,NM_001322226,NM_003383,XR_001746373,XR_002956805	VLDLR	very low density lipoprotein receptor	protein_coding	NP_001018066.1;NP_001309154.1;NP_001309155.1;NP_003374.3	12698	192977	.	.	1.87052	677.257	0.100704	8.97124	2.9319e-19	1.61673e-16	1.63959	677.257	0.101234	7.04637	1.83649e-12	4.36238e-10	9.71857	8.81511	9.52911	9.1202	9.09189	9.04181	9.59175	9.56029	9.50653	9.36441	9.50199	9.47912	703	694	574	771	687	618	566	701	606	1.64614	1.50588	1.2637	2.75605	2.71805	2.4161	2.13677
7461	NM_003388,NM_032421,XR_001744871	CLIP2	CAP-Gly domain containing linker protein 2	protein_coding	NP_003379.4;NP_115797.2	2586	603432	.	.	1.51208	395.772	0.17068	3.49504	0.000473988	0.00561656	1.33592	395.772	0.1712	2.44058	0.0146635	0.0915771	8.86508	8.2698	8.68785	8.39654	8.47102	8.47425	8.84431	8.69705	8.62417	8.41882	8.74625	8.72635	422	488	437	479	362	313	249	426	369	1.4652	1.62879	1.59937	2.47444	2.06852	1.88826	1.33729
7475	NM_006522	WNT6	Wnt family member 6	protein_coding	NP_006513.1	12785	604663	.	.	3.13008	15.9587	0.524332	3.13961	0.00169171	0.0149394	3.91393	15.9587	0.514516	3.82615	0.000130161	0.00287099	4.21696	2.57409	4.54379	3.89157	3.84827	3.86338	3.96022	3.96175	3.92426	3.94284	3.98925	3.99073	14	5	7	18	17	11	15	23	21	0.155778	0.045424	0.077575	0.294328	0.308872	0.195142	0.257618
7477	NM_058238,XM_011530366	WNT7B	Wnt family member 7B	protein_coding	NP_478679.1;XP_011528668.1	12787	601967	.	.	2.62014	84.1331	0.279386	4.97393	6.56079e-07	2.67986e-05	2.71321	84.1331	0.278463	5.17124	2.32542e-07	1.54097e-05	6.70408	5.31845	6.75799	6.06706	6.10952	6.17324	6.40143	6.50327	6.31469	6.29869	6.4164	6.54172	46	59	68	89	106	62	65	94	113	0.22157	0.275503	0.345043	0.645669	0.841967	0.519573	0.492437
7481	NM_004626,XM_005274231,XM_011545238,XM_011545239,XM_011545240,XM_024448678,XR_002957190	WNT11	Wnt family member 11	protein_coding	NP_004617.2;XP_005274288.1;XP_011543540.1;XP_011543541.1;XP_011543542.1;XP_024304446.1	12776	603699	.	.	1.47952	209.282	0.190146	2.97206	0.00295807	0.0226551	1.51846	209.282	0.189618	3.178	0.00148297	0.0182447	7.85982	7.29311	7.89915	7.46174	7.66001	7.47759	7.75919	7.68964	7.79003	7.64931	7.73309	7.89055	199	302	188	207	169	195	166	201	234	1.92234	2.86278	1.82169	2.92998	2.76008	3.22581	2.36483
7526	gene-YES1P1	YES1P1	YES1 pseudogene 1	pseudogene	.	12842	.	.	.	6.10064	6.13282	0.841197	3.10148	0.00192553	NA	4.44885	6.13282	0.8581	2.50954	0.012089	NA	3.28104	0.661138	2.82712	2.5224	2.5122	2.509	2.57799	2.55394	2.57012	2.5654	2.54342	2.54755	4	2	1	10	6	8	8	5	5	0.017169	0.008352	0.001699	0.064956	0.04401	0.057505	0.054124
7535	NM_001079,NM_001378594,NM_207519,XM_017004867,XM_017004868,XM_017004869,XM_017004870,XR_001738925,XR_001738926,XR_001738927	ZAP70	zeta chain of T cell receptor associated protein kinase 70	protein_coding	NP_001070.2;NP_001365523.1;NP_997402.1;XP_016860356.1;XP_016860357.1;XP_016860358.1;XP_016860359.1	12858	176947	.	.	-1.18751	15.043	0.510587	-0.485591	0.627257	0.79941	-2.13639	15.043	0.546812	-2.00283	0.045195	0.191812	4.03233	4.28734	3.20791	3.9245	3.99395	3.92857	3.97604	3.914	3.89629	3.88348	3.86843	3.91576	23	41	22	22	11	8	7	5	11	0.125115	0.162155	0.071841	0.112603	0.070706	0.050274	0.030529
7693	NM_003435	ZNF134	zinc finger protein 134	protein_coding	NP_003426.3	12918	604076	.	.	-1.57498	353.98	0.124564	-5.26101	1.43266e-07	7.42291e-06	-1.38022	353.98	0.122766	-3.7869	0.00015254	0.00326208	8.15874	8.81507	8.34767	8.58493	8.59031	8.70774	8.33606	8.31914	8.33189	8.46132	8.42798	8.33036	628	650	682	253	227	223	304	299	226	2.44542	2.44335	2.80742	1.46904	1.4531	1.51344	1.85103
7704	NM_001018011,NM_001354750,NM_001354751,NM_001354752,NM_006006,XM_005271658,XM_017018259,XM_024448681,XR_001747955	ZBTB16	zinc finger and BTB domain containing 16	protein_coding	NP_001018011.1;NP_001341679.1;NP_001341680.1;NP_001341681.1;NP_005997.2;XP_005271715.1;XP_016873748.1;XP_024304449.1	12930	176797	.	.	1.88922	196.847	0.155849	5.88896	3.88636e-09	3.15818e-07	1.339	196.847	0.159596	2.63886	0.00831845	0.0625911	8.04348	7.1264	7.54679	7.39712	7.47243	7.39236	7.84398	7.73094	7.70203	7.54337	7.63839	7.52631	197	237	178	263	203	186	152	189	135	0.456646	0.528701	0.47371	0.886303	0.779564	0.72731	0.508849
7784	NM_001110354,NM_007155,XM_017012586	ZP3	zona pellucida glycoprotein 3	protein_coding	NP_001103824.1;NP_009086.4;XP_016868075.1	13189	182889	.	.	1.51285	129.687	0.193491	3.08683	0.00202306	0.0170969	-1.0643	129.687	0.200565	-0.448254	0.65397	0.846095	7.41424	6.81639	6.72501	7.01171	6.94836	6.85698	7.18492	7.09532	7.10178	6.8973	6.99794	6.86581	196	175	124	166	129	126	85	114	71	2.54751	2.18742	1.7324	3.22348	2.76605	2.85126	1.7189
7832	NM_006763	BTG2	BTG anti-proliferation factor 2	protein_coding	NP_006754.1	1131	601597	.	.	1.72245	2451.39	0.0785509	9.98667	1.74339e-23	2.07061e-20	1.89708	2451.39	0.0783156	11.7957	4.10977e-32	1.2691e-28	11.4212	10.6361	11.5605	10.9183	10.9122	10.795	11.3023	11.3477	11.3676	11.4171	11.4041	11.4562	2485	2535	1953	2296	2237	2201	2564	2618	2467	17.4619	17.1922	14.5106	24.0913	25.866	26.9996	28.2288
7852	NM_001008540,NM_001348056,NM_001348059,NM_001348060,NM_003467	CXCR4	C-X-C motif chemokine receptor 4	protein_coding	NP_001008540.1;NP_001334985.1;NP_001334988.1;NP_001334989.1;NP_003458.1	2561	162643	.	.	3.09427	502.397	0.153845	10.5925	3.22791e-26	4.53081e-23	2.27217	502.397	0.155047	7.63686	2.22582e-14	7.99225e-12	9.51684	7.88584	9.0717	8.44193	8.51559	8.29624	9.23588	9.29003	9.06846	8.8537	9.04426	8.98831	364	424	253	666	660	481	395	531	439	4.03857	4.66709	3.02262	11.3486	12.4474	9.56031	7.07376
7903	NM_005668,NM_175052,XM_005272078,XM_011543630	ST8SIA4	ST8 alpha-N-acetyl-neuraminide alpha-2,8-sialyltransferase 4	protein_coding	NP_005659.1;NP_778222.1;XP_005272135.1;XP_011541932.1	10871	602547	.	.	1.78565	115.721	0.205171	4.07685	4.56495e-05	0.000892188	1.47585	115.721	0.207623	2.70465	0.00683766	0.0549788	7.18446	6.34988	6.90857	6.62479	6.65197	6.78921	6.87155	6.92001	6.98334	6.85591	6.81387	6.861	99	111	143	112	116	128	106	99	99	0.355361	0.469169	0.537012	0.540966	0.697255	1.16094	0.550486
8120	NM_001278511,NM_001278512,NM_001348440,NM_001348441,NM_004644	AP3B2	adaptor related protein complex 3 subunit beta 2	protein_coding	NP_001265440.1;NP_001265441.1;NP_001335369.1;NP_001335370.1;NP_004635.2	567	602166	.	.	-1.67018	118.289	0.203911	-3.62905	0.000284465	0.00384601	-1.28301	118.289	0.197898	-1.81676	0.0692533	0.252008	6.47696	7.22145	6.86487	7.03267	6.98444	6.95611	6.86598	6.73361	6.7367	6.90874	6.79849	6.91866	240	224	189	99	62	60	108	84	102	1.27442	1.19845	1.12568	0.809793	0.516237	0.573382	0.88491
8329	NM_003509	H2AC13	H2A clustered histone 13	protein_coding	NP_003500.1	4725	602787	.	.	2.35488	19.8136	0.588019	2.10138	0.0356074	0.135014	2.71601	19.8136	0.583026	2.47242	0.0134201	0.0864804	4.5322	3.28835	4.72971	4.1857	4.17887	4.15927	4.22474	4.19844	4.34131	4.40037	4.22305	4.19329	17	16	10	15	10	31	44	15	9	0.631139	0.580811	0.406123	0.833756	0.604514	2.09013	2.65938
8332	NM_003511	H2AC16	H2A clustered histone 16	protein_coding	NP_003502.1	4730	602793	.	.	1.33487	12.0329	0.593376	0.702255	0.48252	NA	2.61179	12.0329	0.555183	2.49475	0.0126047	NA	3.28104	2.86258	4.25587	3.53511	3.51099	3.50242	3.54417	3.52159	3.53783	3.62195	3.53657	3.59848	15	10	7	10	6	8	22	9	17	0.587482	0.346059	0.268745	0.555741	0.351718	0.51932	1.36638
8336	NM_003514	H2AC17	H2A clustered histone 17	protein_coding	NP_003505.1	4735	602796	.	.	1.87159	34.553	0.407915	2.2168	0.026637	0.110035	3.33476	34.553	0.392485	4.42714	9.54904e-06	0.00034129	4.96533	4.0615	5.80017	4.97499	4.90718	4.92485	5.04226	5.00603	5.03112	5.27362	5.03354	5.11399	34	19	20	30	22	25	73	29	39	1.31733	0.696303	0.82765	1.73464	1.37869	1.66261	4.45062
8340	NM_003519	H2BC13	H2B clustered histone 13	protein_coding	NP_003510.1	4748	602800	.	.	3.00218	13.3167	0.606611	2.61454	0.00893478	NA	2.78346	13.3167	0.608426	2.42738	0.0152083	NA	4.144	2.55535	4.03498	3.63489	3.63793	3.61477	3.73852	3.68724	3.68325	3.77149	3.66693	3.64667	10	11	5	21	12	11	26	10	6	0.418155	0.44666	0.198158	1.333	0.777743	0.756572	1.69155
8341	NM_003520	H2BC15	H2B clustered histone 15	protein_coding	NP_003511.1	4749	602801	.	.	1.58227	29.8576	0.364287	1.81725	0.0691792	0.212732	2.08549	29.8576	0.354045	2.99506	0.00274389	0.0289581	4.92389	4.26396	5.32211	4.79387	4.81523	4.80496	4.9082	4.80991	4.89195	4.93974	4.93298	4.88325	26	32	26	33	15	27	38	38	26	0.910341	1.07104	0.971913	1.74342	0.829972	1.63747	2.06413
8347	NM_001381989,NM_003526	H2BC4	H2B clustered histone 4	protein_coding	NP_001368918.1;NP_003517.2	4757	602847	.	.	1.48292	33.1912	0.427056	1.33107	0.183166	0.395488	2.14944	33.1912	0.416646	2.64964	0.00805775	0.0612262	4.99313	4.42835	5.52965	4.91397	4.95562	4.94782	5.04784	4.96501	4.98978	5.22393	4.99929	4.97467	26	37	31	36	20	23	69	28	21	0.296641	0.856044	0.429196	0.629816	0.80155	0.581929	3.60982
8348	NM_003527	H2BC17	H2B clustered histone 17	protein_coding	NP_003518.2	4758	602808	.	.	2.11336	23.5537	0.452176	2.38743	0.0169667	0.0805056	1.99507	23.5537	0.453054	2.19938	0.0278506	0.140619	4.87048	3.78508	4.78782	4.43878	4.49576	4.42779	4.5479	4.54666	4.53917	4.62043	4.47242	4.51105	17	31	13	26	24	22	38	14	18	0.693787	1.20497	0.527232	1.54082	1.61678	1.54676	2.3952
8350	NM_003529	H3C1	H3 clustered histone 1	protein_coding	NP_003520.1	4766	602810	.	.	2.44593	7.54409	0.850544	1.51713	0.129235	NA	5.63771	7.54409	0.801926	3.1114	0.00186205	NA	2.61249	1.30826	3.8115	2.80563	2.81901	2.80255	2.8398	2.81426	2.85192	2.94504	2.85903	2.83678	3	6	2	6	2	7	22	9	5	0.08636	0.186184	0.079462	0.306968	0.104518	0.443859	1.28234
8353	NM_001381999,NM_003532	H3C6	H3 clustered histone 6	protein_coding	NP_001368928.1;NP_003523.1	4769	602813	.	.	-1.5191	45.7974	0.298021	-2.02406	0.0429638	0.154127	-1.58975	45.7974	0.298561	-2.24008	0.0250857	0.13134	5.30732	5.90884	5.23704	5.59767	5.58039	5.60522	5.4517	5.56179	5.46614	5.53778	5.46549	5.45127	90	87	85	27	44	26	42	30	24	0.640647	0.595743	0.643642	0.272878	0.507781	0.311497	0.477854
8358	NM_003537	H3C2	H3 clustered histone 2	protein_coding	NP_003528.1	4776	602819	.	.	2.30302	27.6312	0.519269	2.31773	0.0204638	0.0919563	2.93388	27.6312	0.512882	3.02761	0.00246493	0.0269155	4.93673	3.7286	5.28579	4.67155	4.65104	4.58294	4.79415	4.68345	4.74078	4.91689	4.73928	4.67944	28	24	7	36	16	24	58	27	15	1.04361	0.83793	0.244847	1.98692	0.980137	1.50772	3.3812
8360	NM_003539	H4C4	H4 clustered histone 4	protein_coding	NP_003530.1	4782	602823	.	.	3.79527	11.9601	0.902713	2.13158	0.0330417	NA	8.18331	11.9601	0.877776	3.45497	0.000550363	NA	3.39035	1.47521	4.49916	3.38228	3.37643	3.39064	3.46486	3.39851	3.45243	3.68775	3.40898	3.40696	4	3	5	13	3	10	49	5	4	0.165883	0.091876	0.204318	0.867101	0.156647	0.821927	3.61862
8364	NM_003542	H4C3	H4 clustered histone 3	protein_coding	NP_003533.1	4787	602827	.	.	3.7491	24.3449	0.722999	2.637	0.00836439	0.0485878	14.2016	24.3449	0.69222	5.53	3.20228e-08	2.67261e-06	3.85053	1.94076	5.77533	4.27212	4.27037	4.25606	4.3921	4.31595	4.34152	4.85014	4.44744	4.3401	7	7	3	19	7	10	103	28	10	0.323563	0.291918	0.141821	1.3317	0.516138	0.794329	7.58826
8365	NM_003543	H4C8	H4 clustered histone 8	protein_coding	NP_003534.1	4788	602828	.	.	1.54866	19.077	0.687269	0.918154	0.358538	0.593329	3.25306	19.077	0.66525	2.55813	0.0105237	0.0728961	3.93399	3.29935	5.00459	4.12636	4.16374	4.08376	4.20555	4.10521	4.17857	4.38239	4.24598	4.12095	15	24	5	20	4	14	50	27	6	0.70209	1.04869	0.239621	1.39614	0.287233	1.07766	3.65848
8366	NM_003544	H4C2	H4 clustered histone 2	protein_coding	NP_003535.1	4789	602829	.	.	3.063	17.9104	0.767099	2.10527	0.0352682	0.134125	7.07609	17.9104	0.745132	3.78852	0.000151545	0.00324529	3.88203	2.27669	5.09347	3.93404	3.92772	3.94405	4.05927	3.97829	3.98104	4.33558	4.01854	3.95026	7	6	8	21	8	8	69	15	4	0.312286	0.274473	0.389237	1.52157	0.641115	0.673705	5.33179
8367	NM_003545	H4C5	H4 clustered histone 5	protein_coding	NP_003536.1	4790	602830	.	.	3.12228	38.8735	0.787209	2.08661	0.0369231	0.138607	4.33574	38.8735	0.783432	2.70129	0.00690706	0.055408	5.42679	3.78484	5.90259	5.01186	5.03916	4.97884	5.36496	5.09025	5.07581	5.50826	5.13088	5.10687	21	28	12	72	20	17	102	29	22	0.94221	1.22168	0.570805	5.00193	1.48253	1.33188	7.41151
8370	NM_003548	H4C14	H4 clustered histone 14	protein_coding	NP_003539.1	4794	142750	.	.	1.46475	50.5656	0.357747	1.53922	0.12375	0.309978	1.74529	50.5656	0.353552	2.27256	0.0230527	0.124235	5.72304	5.16893	5.975	5.58797	5.58153	5.47443	5.64643	5.62133	5.64145	5.83825	5.58422	5.60356	64	64	31	48	40	42	87	37	36	3.06265	2.98506	1.58559	3.41929	3.14161	3.49531	6.5899
8406	NM_001170750,NM_001170751,NM_001170752,NM_006307,XM_017029893	SRPX	sushi repeat containing protein X-linked	protein_coding	NP_001164221.1;NP_001164222.1;NP_001164223.1;NP_006298.1;XP_016885382.1	11309	300187	.	.	1.50834	219.149	0.16583	3.57572	0.00034926	0.00444199	1.44644	219.149	0.165947	3.20888	0.00133251	0.0167678	7.96932	7.37721	7.91039	7.57711	7.68483	7.56521	7.91592	7.85617	7.72675	7.73408	7.88588	7.81156	231	292	206	250	210	160	179	242	190	2.39255	2.94095	2.30084	3.87978	3.56	2.87908	2.91529
8433	NM_003577	UTF1	undifferentiated embryonic cell transcription factor 1	protein_coding	NP_003568.2	12634	604130	.	.	1.7454	31.0691	0.375022	2.1427	0.0321372	0.125461	2.03947	31.0691	0.369317	2.78405	0.00536849	0.0465671	5.08678	4.28752	5.31087	4.83742	4.8085	4.90139	4.91224	4.90566	4.97965	4.93282	4.94977	5.00042	26	20	38	26	23	34	29	33	38	0.40377	0.295933	0.630282	0.610377	0.588193	0.911866	0.708415
8437	NM_001193520,NM_001193521,NM_001301202,NM_004658,XM_005253950,XM_006719641,XM_006719642,XM_011538852,XM_011538853,XM_011538854,XM_017020028,XM_017020029,XM_017020030,XM_017020031,XR_001748902,XR_001748903,XR_002957386	RASAL1	RAS protein activator like 1	protein_coding	NP_001180449.1;NP_001180450.1;NP_001288131.1;NP_004649.2;XP_005254007.1;XP_006719704.1;XP_006719705.1;XP_011537154.1;XP_011537155.1;XP_011537156.1;XP_016875517.1;XP_016875518.1;XP_016875519.1;XP_016875520.1	9873	604118	.	.	1.64995	49.8756	0.256846	2.81267	0.00491321	0.0331411	1.3612	49.8756	0.26151	1.70119	0.0889078	0.295339	5.9459	5.22074	5.66368	5.54856	5.561	5.55162	5.64337	5.67823	5.69348	5.61073	5.65451	5.60646	54	59	50	48	51	52	41	51	37	0.146048	0.150162	0.138778	0.222716	0.218346	0.236876	0.187692
8497	NM_001304331,NM_001304332,XM_006711586,XM_011510070,XM_017002606,XM_017002607,XM_017002609,XM_017002610,XR_001737495,XR_001737496,XR_001737497,XR_001737498,XR_002957844,XR_426804	PPFIA4	PTPRF interacting protein alpha 4	protein_coding	NP_001291260.1;NP_001291261.1;XP_006711649.1;XP_011508372.1;XP_016858095.1;XP_016858096.1;XP_016858098.1;XP_016858099.1	9248	603145	.	.	1.78013	839.67	0.172199	4.8315	1.35507e-06	5.00533e-05	1.57712	839.67	0.172426	3.81205	0.000137819	0.00300979	10.007	9.17476	9.83302	9.48329	9.51389	9.19249	9.92638	9.99371	9.60545	9.74442	9.71425	9.80898	952	1019	576	979	982	584	770	768	769	2.97813	3.21436	1.93518	4.46891	5.11307	3.15378	3.80735
8515	NM_001303040,NM_001303041,NM_003637,XM_005277436,XM_011510083,XM_011510084,XM_017002622,XM_017002623,XM_017002624,XM_017002625,XM_017002626,XM_017002627,XM_017002628,XR_001737501,XR_001737502,XR_001737503,XR_001737504	ITGA10	integrin subunit alpha 10	protein_coding	NP_001289969.1;NP_001289970.1;NP_003628.2;XP_005277493.1;XP_011508385.1;XP_011508386.1;XP_016858111.1;XP_016858112.1;XP_016858113.1;XP_016858114.1;XP_016858115.1;XP_016858116.1;XP_016858117.1	6135	604042	.	.	-1.12562	19.5389	0.409072	-0.417349	0.676423	0.831686	-1.92888	19.5389	0.43961	-2.15591	0.0310903	0.151097	4.43893	4.60268	3.65885	4.32101	4.35987	4.29394	4.28385	4.32347	4.31507	4.24086	4.26985	4.26712	35	46	26	15	20	18	8	13	11	0.125557	0.162665	0.102685	0.077736	0.115558	0.108256	0.041513
8522	NM_001130831,NM_003644,NM_201432,NM_201433,XM_005256831,XM_005256832,XM_005256833,XM_005256834,XM_005256835,XM_011524044,XM_017025239,XM_017025240,XM_017025241,XM_017025242	GAS7	growth arrest specific 7	protein_coding	NP_001124303.1;NP_003635.2;NP_958836.1;NP_958839.1;XP_005256888.1;XP_005256889.1;XP_005256890.1;XP_005256891.1;XP_005256892.1;XP_011522346.1;XP_016880728.1;XP_016880729.1;XP_016880730.1;XP_016880731.1	4169	603127	.	.	1.61968	197.514	0.142197	4.89257	9.95254e-07	3.84168e-05	1.63242	197.514	0.141699	4.98955	6.05194e-07	3.43536e-05	7.81829	7.12333	7.82918	7.38483	7.44021	7.46016	7.6933	7.63069	7.71059	7.68932	7.68945	7.67128	188	218	202	202	167	186	197	204	176	0.434198	0.48594	0.508452	0.703264	0.632014	0.750093	0.715349
8534	NM_003654,XM_006718356,XM_017018459,XR_001748013	CHST1	carbohydrate sulfotransferase 1	protein_coding	NP_003645.1;XP_006718419.1;XP_016873948.1	1969	603797	.	.	4.30137	34.5283	0.360774	5.8341	5.40814e-09	4.21726e-07	4.48371	34.5283	0.358976	6.0302	1.63762e-09	1.94499e-07	5.50679	3.41161	5.5691	4.85383	4.88784	4.91443	5.10033	5.07587	5.08334	5.0874	5.08579	5.11589	9	17	20	42	35	35	39	40	41	0.039481	0.076022	0.102832	0.307544	0.275129	0.292777	0.299974
8538	NM_003658,XM_011543043,XM_011543044	BARX2	BARX homeobox 2	protein_coding	NP_003649.2;XP_011541345.1;XP_011541346.1	956	604823	.	.	-1.61341	74.0058	0.25525	-2.70368	0.00685764	0.0424207	-1.52223	74.0058	0.252905	-2.3969	0.0165347	0.0993861	5.91833	6.60745	6.00071	6.30441	6.23808	6.37733	6.14258	6.07794	6.23066	6.12224	6.18138	6.19577	143	123	157	51	35	62	46	60	56	1.46497	1.23562	1.80075	0.834307	0.584902	1.13867	0.77938
8553	NM_003670,XM_024453798	BHLHE40	basic helix-loop-helix family member e40	protein_coding	NP_003661.1;XP_024309566.1	1046	604256	.	.	2.62439	3370.8	0.264764	5.25744	1.46074e-07	7.4993e-06	1.89668	3370.8	0.264878	3.48641	0.000489548	0.0078288	12.2309	10.8388	11.7624	11.2992	11.3013	10.7953	12.1495	12.013	11.8135	11.5996	11.7935	11.7068	3231	3329	1540	4910	3937	3054	2651	3412	2756	19.651	19.5447	9.90196	44.5761	39.3961	32.4249	25.2606
8701	NM_001277115	DNAH11	dynein axonemal heavy chain 11	protein_coding	NP_001264044.1	2942	603339	.	.	1.86838	723.715	0.0967919	9.31679	1.19908e-20	8.8161e-18	1.64543	723.715	0.0972843	7.38518	1.52248e-13	4.60925e-11	9.81197	8.90974	9.62812	9.22425	9.17822	9.12654	9.64749	9.70248	9.59749	9.5746	9.57664	9.49341	763	735	607	782	775	655	701	728	582	1.02036	0.947986	0.857309	1.5608	1.70482	1.52732	1.46721
8744	NM_003811	TNFSF9	TNF superfamily member 9	protein_coding	NP_003802.1	11939	606182	.	.	1.5204	491.821	0.128201	4.71491	2.41823e-06	8.22411e-05	1.5168	491.821	0.128035	4.69426	2.67574e-06	0.000119403	9.11731	8.513	9.11577	8.70994	8.72198	8.73131	9.01095	9.03934	8.99446	8.8945	8.96157	9.16722	533	558	504	482	464	420	402	458	537	6.24937	6.31567	6.2551	8.44739	8.96295	8.6021	7.3825
8771	NM_003823	TNFRSF6B	TNF receptor superfamily member 6b	protein_coding	NP_003814.1	11921	603361	.	.	-2.99803	19.7497	0.621547	-2.5485	0.0108186	0.0585847	-1.03812	19.7497	0.566448	-0.0952774	0.924095	0.973206	3.11114	4.68882	4.63326	4.32467	4.31693	4.35811	4.23212	4.20258	4.27452	4.4434	4.23743	4.27986	36	35	41	7	2	12	42	8	13	0.597621	0.557387	0.729198	0.153513	0.043301	0.347187	1.0897
8847	NR_152566,NR_152567,NR_152568,NR_152569,NR_152570,NR_152571,NR_152572	DLEU2	deleted in lymphocytic leukemia 2	lncRNA	.	13748	605766	.	.	-1.58374	231.697	0.228008	-2.90928	0.00362257	0.0265734	-1.51345	231.697	0.227297	-2.63022	0.00853304	0.063644	7.58284	8.24454	7.64449	8.06071	7.85723	8.09241	7.60876	7.73707	7.85769	7.94026	7.72279	7.59459	486	363	468	127	154	186	236	165	110	5.08	3.52704	5.25853	1.97324	2.61671	3.36492	4.01651
8870	NM_003897	IER3	immediate early response 3	protein_coding	NP_003888.2	5392	602996	.	.	1.91159	752.014	0.101632	9.19764	3.6591e-20	2.45637e-17	1.52463	752.014	0.102554	5.93302	2.97407e-09	3.25671e-07	9.92459	8.99033	9.5992	9.19053	9.30016	9.23306	9.80966	9.73247	9.66872	9.49847	9.5919	9.58251	701	841	682	924	780	694	615	719	632	10.862	12.5856	11.1681	21.3896	19.8877	18.7638	14.9335
8941	NM_003936	CDK5R2	cyclin dependent kinase 5 regulatory subunit 2	protein_coding	NP_003927.1	1776	603764	.	.	2.00719	28.2806	0.441599	2.27622	0.0228329	0.0992142	2.12144	28.2806	0.439214	2.47042	0.0134956	0.0868576	5.05693	4.04164	5.1328	4.67569	4.76445	4.67039	4.72274	4.89046	4.78228	4.7984	4.8215	4.8115	18	40	15	16	42	23	28	33	28	0.132789	0.292466	0.116143	0.17767	0.526871	0.307547	0.329481
8987	NM_003943	STBD1	starch binding domain 1	protein_coding	NP_003934.1	24854	607406	.	.	1.69267	380.553	0.330597	2.29676	0.0216326	0.0957042	1.49642	380.553	0.330867	1.75755	0.0788242	0.274007	8.84966	8.08966	8.67212	8.37154	8.53598	8.01447	8.69251	8.70743	8.63105	8.44521	8.63084	8.68586	433	571	205	411	389	336	279	383	369	2.81388	3.57729	1.40818	3.98724	4.1573	3.81053	2.83669
9021	NM_001378932,NM_001378933,NM_003955	SOCS3	suppressor of cytokine signaling 3	protein_coding	NP_001365861.1;NP_001365862.1;NP_003946.3	19391	604176	.	.	1.66262	44.6421	0.33863	2.16596	0.0303142	0.120384	1.72075	44.6421	0.337077	2.32302	0.0201781	0.113621	5.66939	4.92919	5.71606	5.44788	5.34054	5.31761	5.42605	5.45885	5.54026	5.42411	5.51239	5.51451	66	39	29	35	38	51	34	52	47	0.456385	0.27412	0.211555	0.364358	0.437033	0.613234	0.366541
9052	NM_003979	GPRC5A	G protein-coupled receptor class C group 5 member A	protein_coding	NP_003970.1	9836	604138	.	.	2.2608	204.541	0.153168	7.68328	1.55067e-14	3.86168e-12	1.84559	204.541	0.155071	5.70115	1.19003e-08	1.08722e-06	8.08445	6.91119	7.79332	7.38304	7.32868	7.41163	7.90102	7.73401	7.76165	7.66307	7.71247	7.6766	182	165	177	277	196	198	183	207	173	0.529614	0.463948	0.544941	1.20366	0.93704	1.00619	0.832887
9076	NM_021101	CLDN1	claudin 1	protein_coding	NP_066924.1	2032	603718	.	.	1.78076	50.2659	0.279696	2.97641	0.00291647	0.0224337	1.63013	50.2659	0.281174	2.50731	0.0121653	0.0804423	5.92587	5.09676	5.80177	5.47615	5.5664	5.56931	5.69604	5.66438	5.65175	5.62349	5.64647	5.67552	35	60	54	58	48	44	43	49	49	0.191295	0.319786	0.313367	0.481371	0.433783	0.423928	0.374094
9172	NM_003970,XM_006716237	MYOM2	myomesin 2	protein_coding	NP_003961.3;XP_006716300.1	7614	603509	.	.	1.51125	468.758	0.123862	4.8097	1.5116e-06	5.51751e-05	1.48987	468.758	0.123758	4.64769	3.35676e-06	0.000144772	9.05352	8.45705	9.03205	8.61026	8.70925	8.66209	8.86413	9.07488	8.8941	8.9238	8.97058	8.9192	482	576	478	412	509	383	440	486	403	1.86042	2.13884	1.9493	2.35736	3.24321	2.57763	2.65188
9196	NM_004732,XM_011524068,XM_017025304,XM_017025305,XM_017025306,XM_024451026,XR_001752678,XR_001752679	KCNAB3	potassium voltage-gated channel subfamily A regulatory beta subunit 3	protein_coding	NP_004723.2;XP_011522370.1;XP_016880793.1;XP_016880794.1;XP_016880795.1;XP_024306794.1	6230	604111	.	.	-2.19874	68.1938	0.284023	-4.00206	6.27938e-05	0.00114874	-1.68586	68.1938	0.275474	-2.73522	0.00623383	0.0518311	5.50983	6.64075	5.88831	6.21317	6.26101	6.19646	5.91297	6.05559	5.99426	6.13725	5.97457	6.02948	144	166	127	26	49	36	69	38	43	1.09311	1.16458	0.93232	0.276044	0.551825	0.449	0.770312
9201	NM_001195415,NM_001195416,NM_001195430,NM_001330071,NM_001330072,NM_004734,XM_017020847,XM_017020848	DCLK1	doublecortin like kinase 1	protein_coding	NP_001182344.1;NP_001182345.1;NP_001182359.1;NP_001317000.1;NP_001317001.1;NP_004725.1;XP_016876336.1;XP_016876337.1	2700	604742	.	.	1.50059	265.008	0.139949	4.18388	2.86576e-05	0.000612843	1.52431	265.008	0.139487	4.35993	1.30104e-05	0.000448008	8.21026	7.62773	8.23401	7.81629	7.81691	7.95487	8.1566	8.04002	8.10564	8.10467	8.10919	8.12222	268	276	315	282	216	232	255	266	242	0.745362	0.699159	0.88911	1.08587	0.93862	1.11786	1.10156
9241	NM_005450	NOG	noggin	protein_coding	NP_005441.1	7866	602991	.	.	2.02285	367.894	0.14132	7.1921	6.38021e-13	1.14547e-10	1.97696	367.894	0.141269	6.96034	3.39447e-12	7.38177e-10	8.80201	7.78526	8.77064	8.18635	8.23074	8.09999	8.68787	8.64282	8.53405	8.49326	8.64471	8.67792	335	372	261	426	371	305	316	408	381	3.34951	3.59379	2.75934	6.37509	6.11722	5.3366	4.96164
9248	NM_004224,XM_011531216	GPR50	G protein-coupled receptor 50	protein_coding	NP_004215.2;XP_011529518.1	4506	300207	.	.	-1.63668	84.035	0.27064	-2.62625	0.00863323	0.0497796	-2.03067	84.035	0.274952	-3.71686	0.000201715	0.0039675	6.19551	6.9072	5.87753	6.50128	6.45093	6.62532	6.33268	6.34168	6.35341	6.38021	6.29437	6.16421	167	152	201	62	59	59	71	55	25	1.45084	1.22899	1.71185	0.730778	0.778256	0.819387	0.887764
9249	NM_001319225,NM_001324370,NM_004753,XM_006711036,XM_017002809	DHRS3	dehydrogenase/reductase 3	protein_coding	NP_001306154.1;NP_001311299.1;NP_004744.2;XP_006711099.1;XP_016858298.1	17693	612830	.	.	1.56495	910.086	0.103711	6.23	4.66445e-10	4.5872e-08	1.36012	910.086	0.104145	4.26075	2.03744e-05	0.000658119	10.0878	9.44296	9.88563	9.56296	9.57698	9.68491	10.006	10.0175	9.85976	9.89413	9.85714	9.79607	970	1016	1044	1000	939	745	857	848	698	8.88692	9.39605	10.1483	13.1957	14.2677	11.9437	12.3608
9298	NR_002560	SNORD31	small nucleolar RNA, C/D box 31	snoRNA	.	10158	603230	.	.	1.49959	49.5378	0.296389	1.9723	0.0485754	0.168049	1.57548	49.5378	0.294378	2.22774	0.0258981	0.133664	5.77377	5.18484	5.84619	5.56889	5.58734	5.45883	5.65449	5.63113	5.61192	5.66933	5.63504	5.63099	62	69	30	52	44	39	54	49	43	17.3514	18.7345	8.91035	21.8722	20.1228	18.8292	23.4692
9310	NM_004234,XM_005259412	ZNF235	zinc finger protein 235	protein_coding	NP_004225.3;XP_005259469.1	12866	604749	.	.	-1.66253	107.341	0.210092	-3.49077	0.000481624	0.00567654	-1.33144	107.341	0.204553	-2.01896	0.0434915	0.187206	6.36592	7.09808	6.68005	6.8138	6.83018	6.90957	6.61062	6.67319	6.67236	6.79588	6.75017	6.62865	187	199	210	63	71	68	105	97	60	1.04361	1.05093	1.33423	0.534872	0.690594	0.700478	0.816358
9355	NM_004789,XM_006717323	LHX2	LIM homeobox 2	protein_coding	NP_004780.3;XP_006717386.1	6594	603759	.	.	1.28049	103.083	0.329764	1.08167	0.279399	0.512952	1.81345	103.083	0.325549	2.63783	0.00834396	0.0626609	6.59327	6.24252	7.09781	6.38662	6.44942	6.7314	6.76137	6.47957	6.62076	6.77683	6.75039	6.7724	67	88	169	118	48	74	120	117	110	0.761471	0.96106	1.42575	1.39993	0.898011	1.03009	1.49789
9398	NM_001256106,NM_001256109,NM_001256111,NM_004258,XM_017002846,XM_017002847,XM_024451002,XM_024451003,XM_024451005,XR_946802	CD101	CD101 molecule	protein_coding	NP_001243035.1;NP_001243038.1;NP_001243040.1;NP_004249.2;XP_016858335.1;XP_016858336.1;XP_024306770.1;XP_024306771.1;XP_024306773.1	5949	604516	.	.	-1.77576	57.677	0.310326	-2.66957	0.00759489	0.0456462	-1.2838	57.677	0.300361	-1.19995	0.230157	0.507423	5.38087	6.20655	5.84579	5.96165	5.90782	5.90174	5.75129	5.77854	5.79832	5.98025	5.75328	5.79489	122	107	94	32	34	36	77	33	36	0.613101	0.326507	0.274514	0.131134	0.148936	0.185641	0.328053
9413	NM_001127608,NM_001347995,NM_004816,XM_017015324,XM_017015325,XM_024447718,XR_001746421	FAM189A2	family with sequence similarity 189 member A2	protein_coding	NP_001121080.1;NP_001334924.1;NP_004807.3;XP_016870813.1;XP_016870814.1;XP_024303486.1	24820	607710	.	.	1.69108	87.1158	0.229573	3.30155	0.000961507	0.00965886	1.76685	87.1158	0.228236	3.59794	0.000320751	0.00573858	6.63197	5.87217	6.69481	6.21353	6.3734	6.27353	6.47851	6.43019	6.4808	6.46811	6.50122	6.47066	65	117	75	90	73	81	86	97	80	0.455863	0.912551	0.655146	1.00002	0.874777	1.06009	1.11316
9498	NM_001039960,NM_001258401,NM_001258402,NM_001258403,NM_001267615,NR_047672,XM_006719700,XM_011539010,XM_011539011,XM_011539014,XM_017020240,XM_017020241,XM_017020242,XM_024449282	SLC4A8	solute carrier family 4 member 8	protein_coding	NP_001035049.1;NP_001245330.1;NP_001245331.1;NP_001245332.1;NP_001254544.1;XP_006719763.1;XP_011537312.1;XP_011537313.1;XP_011537316.1;XP_016875729.1;XP_016875730.1;XP_016875731.1;XP_024305050.1	11034	605024	.	.	1.33591	120.517	0.193358	2.16086	0.0307058	0.121315	1.54598	120.517	0.190482	3.29962	0.000968149	0.0130781	6.96075	6.54092	7.16867	6.78652	6.74794	6.83277	6.80971	6.95075	6.95924	6.98568	6.93714	6.99202	137	127	141	84	111	109	127	118	119	0.226784	0.225707	0.428123	0.196661	0.313811	0.347416	0.352412
9518	NM_004864,XM_024451789	GDF15	growth differentiation factor 15	protein_coding	NP_004855.2;XP_024307557.1	30142	605312	.	.	1.73969	224.973	0.185713	4.30143	1.69697e-05	0.000407483	2.15755	224.973	0.183627	6.04157	1.52621e-09	1.82672e-07	7.90527	7.10485	8.21694	7.52795	7.58801	7.43899	7.79053	7.91458	7.72635	7.79236	7.98827	8.03353	208	242	155	201	230	159	198	283	271	3.28875	3.65314	2.61598	4.78063	6.04444	4.35949	4.89141
9568	NM_005458,XM_005252316,XM_017015331,XM_017015332	GABBR2	gamma-aminobutyric acid type B receptor subunit 2	protein_coding	NP_005449.5;XP_005252373.1;XP_016870820.1;XP_016870821.1	4507	607340	.	.	1.43789	178.67	0.15693	3.33874	0.000841604	0.00875631	1.55911	178.67	0.155447	4.12179	3.75933e-05	0.00105531	7.59239	7.06784	7.70637	7.27547	7.35744	7.33583	7.4815	7.52424	7.50742	7.60267	7.57189	7.4617	179	220	187	161	162	151	198	194	140	0.621936	0.737855	0.686379	0.836073	0.925817	0.91906	1.07889
9582	NM_001270411,NM_004900	APOBEC3B	apolipoprotein B mRNA editing enzyme catalytic subunit 3B	protein_coding	NP_001257340.2;NP_004891.5	17352	607110	.	.	-1.79561	33.2979	0.329853	-2.56015	0.0104627	0.0571637	-1.7195	33.2979	0.32632	-2.39638	0.0165578	0.0994372	4.70034	5.54776	4.76115	5.11893	5.11658	5.18594	5.03991	5.02073	5.03865	5.0068	5.07141	5.03643	63	64	76	24	19	21	18	30	21	0.753379	0.735033	0.968678	0.414971	0.366558	0.432965	0.333576
9627	NM_001242935,NM_001308100,NM_001308105,NM_001308106,NM_001308107,NM_001308108,NM_001308109,NM_005460,NR_131761,NR_131762,XM_005272138,XM_005272139,XM_006714734,XM_011543737,XM_011543738,XM_011543739,XM_011543741,XM_011543743,XM_011543745,XM_011543749,XM_011543750,XM_017010078,XM_017010079,XM_017010080,XM_017010081,XM_017010082,XM_017010083,XM_017010084,XM_017010085,XM_017010086,XM_024446266,XM_02…	SNCAIP	synuclein alpha interacting protein	protein_coding	NP_001229864.1;NP_001295029.1;NP_001295034.1;NP_001295035.1;NP_001295036.1;NP_001295037.1;NP_001295038.1;NP_005451.2;XP_005272195.1;XP_005272196.1;XP_006714797.1;XP_011542039.1;XP_011542040.1;XP_011542041.1;XP_011542043.1;XP_011542045.1;XP_011542047.1;XP_011542051.1;XP_011542052.1;XP_016865567.1;XP_016865568.1;XP_016865569.1;XP_016865570.1;XP_016865571.1;XP_016865572.1;XP_016865573.1;XP_016865574…	11139	603779	.	.	1.61763	75.2111	0.239696	2.89483	0.00379361	0.0273324	1.35904	75.2111	0.24265	1.82398	0.0681546	0.249416	6.52096	5.82499	6.26886	6.11851	6.17155	6.08616	6.27307	6.313	6.24512	6.13628	6.29342	6.22537	82	101	66	79	82	65	49	85	62	0.314534	0.513096	0.380291	0.604158	0.761337	0.486513	0.264433
9645	NM_001282663,NM_001282664,NM_001282665,NM_001282666,NM_001282667,NM_001282668,NM_001346292,NM_001346293,NM_001346294,NM_001346295,NM_001346296,NM_001346297,NM_001346298,NM_001346299,NM_014632,NR_144415,NR_144416,NR_144417,NR_144418,NR_144419,NR_144420	MICAL2	microtubule associated monooxygenase, calponin and LIM domain containing 2	protein_coding	NP_001269592.1;NP_001269593.1;NP_001269594.1;NP_001269595.1;NP_001269596.1;NP_001269597.1;NP_001333221.1;NP_001333222.1;NP_001333223.1;NP_001333224.1;NP_001333225.1;NP_001333226.1;NP_001333227.1;NP_001333228.1;NP_055447.1	24693	608881	.	.	1.54951	540.804	0.099231	6.36704	1.92706e-10	2.06624e-08	1.40724	540.804	0.099687	4.94415	7.64763e-07	4.21712e-05	9.31135	8.67988	9.17236	8.82075	8.87352	8.91585	9.15251	9.23728	9.1675	9.09595	9.11574	9.13261	565	628	595	530	549	482	482	513	467	1.70575	1.78835	1.86926	2.48303	2.82335	2.56665	2.28673
9715	NM_001031690,NM_001278297,NM_001371248,NM_001371249,NM_001371250,NM_001371251,NM_001371252,NM_001371253,NM_014690	FAM131B	family with sequence similarity 131 member B	protein_coding	NP_001026860.2;NP_001265226.1;NP_001358177.1;NP_001358178.1;NP_001358179.1;NP_001358180.1;NP_001358181.1;NP_001358182.1;NP_055505.3	22202	.	.	.	2.04328	28.4854	0.434764	2.37114	0.0177333	0.0828697	1.54624	28.4854	0.441912	1.42283	0.154786	0.409368	5.24518	4.22358	4.85032	4.72259	4.71931	4.76018	4.91226	4.88929	4.71206	4.77247	4.80324	4.80903	25	25	31	46	39	10	21	27	25	0.101718	0.097676	0.133243	0.281033	0.275671	0.068307	0.135157
9721	NM_014696,XM_005277666,XM_011540388,XM_011540395,XM_011540400,XM_017016974,XM_017016975,XM_017016976,XM_017016977,XM_017016978,XM_017016979,XM_017016980,XM_017016981,XM_017016982,XM_017016983,XM_017016984,XM_024448264	GPRIN2	G protein regulated inducer of neurite outgrowth 2	protein_coding	NP_055511.2;XP_005277723.1;XP_011538690.1;XP_011538697.1;XP_011538702.1;XP_016872463.1;XP_016872464.1;XP_016872465.1;XP_016872466.1;XP_016872467.1;XP_016872468.1;XP_016872469.1;XP_016872470.1;XP_016872471.1;XP_016872472.1;XP_016872473.1;XP_024304032.1	23730	611240	.	.	2.76051	8.51523	0.679322	2.15647	0.0310472	NA	3.22102	8.51523	0.668842	2.52304	0.0116345	NA	3.33428	1.87463	3.55981	3.00731	3.00169	3.00536	3.0617	3.03876	3.04065	3.02218	3.08638	3.06121	6	5	5	11	7	7	5	15	10	0.011597	0.007905	0.009787	0.030364	0.021268	0.022874	0.01988
9823	NM_001282231,NM_014782,NM_177949,XM_005278109,XM_005278110,XM_005278111,XM_005278113,XM_005278114,XM_005278115,XM_005278116,XM_005278117,XM_011531071,XM_011531072,XM_017029987,XM_017029988,XM_017029989,XM_017029990,XM_017029991,XM_017029992,XM_017029993,XM_017029994,XM_017029995,XM_017029996,XM_017029997,XM_024452483,XM_024452484	ARMCX2	armadillo repeat containing X-linked 2	protein_coding	NP_001269160.1;NP_055597.1;NP_808818.1;XP_005278166.1;XP_005278167.1;XP_005278168.1;XP_005278170.1;XP_005278171.1;XP_005278172.1;XP_005278173.1;XP_005278174.1;XP_011529373.1;XP_011529374.1;XP_016885476.1;XP_016885477.1;XP_016885478.1;XP_016885479.1;XP_016885480.1;XP_016885481.1;XP_016885482.1;XP_016885483.1;XP_016885484.1;XP_016885485.1;XP_016885486.1;XP_024308251.1;XP_024308252.1	16869	300363	.	.	-1.8724	34.9176	0.324252	-2.7907	0.00525941	0.0347923	-1.89955	34.9176	0.323481	-2.86155	0.00421581	0.0397124	4.76174	5.66828	4.74258	5.18968	5.27339	5.20204	5.12412	5.06963	5.10643	5.12139	5.087	5.08533	66	93	64	28	17	22	27	22	19	0.414326	0.585806	0.454885	0.24844	0.162963	0.278883	0.254265
9844	NM_001039459,NM_001206480,NM_001206482,NM_014800,NM_130442,NR_038120,XM_005249919,XM_006715805,XM_011515654,XM_017012839,XM_024447008,XR_001744894	ELMO1	engulfment and cell motility 1	protein_coding	NP_001034548.1;NP_001193409.1;NP_001193411.1;NP_055615.8;NP_569709.1;XP_005249976.1;XP_006715868.1;XP_011513956.1;XP_016868328.1;XP_024302776.1	16286	606420	.	.	1.58116	165.306	0.174091	3.79677	0.000146595	0.00227484	1.37678	165.306	0.175486	2.62871	0.00857087	0.0638679	7.63003	6.97078	7.42953	7.13833	7.19172	7.31776	7.41863	7.41872	7.48808	7.3251	7.40059	7.38891	154	180	210	165	153	168	134	162	141	0.537682	0.626263	0.799826	1.02056	0.910157	1.06132	0.757252
9940	NM_001321153,NM_007335,NM_007337,XM_006713438,XM_006713439,XM_006713440,XM_011534317,XM_011534318,XR_427301,XR_427302,XR_940527	DLEC1	DLEC1 cilia and flagella associated protein	protein_coding	NP_001308082.1;NP_031361.2;NP_031363.2;XP_006713501.1;XP_006713502.1;XP_006713503.1;XP_011532619.1;XP_011532620.1	2899	604050	.	.	-1.72786	34.3255	0.373886	-2.11024	0.0348375	0.132878	-1.84966	34.3255	0.375426	-2.36334	0.018111	0.105562	4.81305	5.59952	4.72131	5.25345	5.16632	5.12406	5.07843	5.04723	5.1027	5.00236	5.06428	5.13029	93	69	51	25	18	26	12	23	31	0.255654	0.202265	0.149423	0.109661	0.078396	0.117959	0.050913
10021	NM_005477,XM_011521148	HCN4	hyperpolarization activated cyclic nucleotide gated potassium channel 4	protein_coding	NP_005468.1;XP_011519450.1	16882	605206	.	.	2.52447	86.3892	0.253722	5.26553	1.39783e-07	7.29139e-06	2.50829	86.3892	0.253355	5.23655	1.63608e-07	1.14304e-05	6.75817	5.42696	6.75357	6.2182	6.10253	6.19185	6.51335	6.51088	6.35278	6.41488	6.43259	6.52852	77	47	63	107	99	62	82	89	101	0.212882	0.125014	0.183335	0.44267	0.450686	0.297622	0.352201
10023	NM_005479	FRAT1	FRAT regulator of WNT signaling pathway 1	protein_coding	NP_005470.2	3944	602503	.	.	1.56325	154.207	0.209681	3.07395	0.00211243	0.0176112	1.57442	154.207	0.209253	3.12933	0.00175208	0.0207774	7.45102	6.80195	7.45996	7.10288	7.17277	7.0097	7.18228	7.36253	7.36167	7.19414	7.34381	7.38091	168	202	121	117	158	152	118	167	160	1.2126	1.40796	0.921464	1.25989	1.87571	1.91661	1.33092
10044	NM_001142531,NM_001142532,NM_001142533,NM_001142534,NM_001252334,NM_005489,NM_170600	SH2D3C	SH2 domain containing 3C	protein_coding	NP_001136003.1;NP_001136004.1;NP_001136005.1;NP_001136006.1;NP_001239263.1;NP_005480.2;NP_733745.1	16884	604722	.	.	2.227	29.7512	0.343109	3.36657	0.000761088	0.00811547	1.55341	29.7512	0.354483	1.79258	0.0730394	0.260746	5.3778	4.22337	4.85772	4.81239	4.79625	4.77546	4.9569	4.92112	4.87895	4.85786	4.88153	4.83202	32	29	21	43	34	26	25	30	19	0.19502	0.171165	0.142318	0.401295	0.391582	0.279754	0.245333
10085	NM_001278642,NM_005711	EDIL3	EGF like repeats and discoidin domains 3	protein_coding	NP_001265571.1;NP_005702.3	3173	606018	.	.	1.9881	160.133	0.171188	5.79123	6.98732e-09	5.22067e-07	1.70188	160.133	0.172797	4.43946	9.01834e-06	0.000327631	7.67055	6.68034	7.4438	7.01615	7.09694	7.15505	7.4014	7.37278	7.46858	7.34677	7.37086	7.28415	125	159	162	173	152	175	153	166	124	0.497226	0.611583	0.676536	1.03758	1.00221	1.21758	0.96548
10149	NM_001079858,NM_001079859,NM_001079860,NM_001184833,NM_001184834,NM_001184835,NM_001184836,NM_001184837,NM_005756,XM_006724455,XM_011545434,XM_011545435	ADGRG2	adhesion G protein-coupled receptor G2	protein_coding	NP_001073327.1;NP_001073328.1;NP_001073329.1;NP_001171762.1;NP_001171763.1;NP_001171764.1;NP_001171765.1;NP_001171766.1;NP_005747.2;XP_006724518.1;XP_011543736.1;XP_011543737.1	4516	300572	.	.	1.28516	116.524	0.229176	1.57934	0.114258	0.294565	1.50328	116.524	0.226498	2.59656	0.00941618	0.0677473	6.88948	6.53004	7.11474	6.69665	6.72376	6.82834	6.88929	6.78424	6.8814	6.79257	7.04641	6.90392	118	131	152	113	80	99	87	160	106	0.449355	0.445126	0.662116	0.668172	0.464315	0.604129	0.475802
10154	NM_005761,NR_037687,XM_006719186,XM_011537730,XM_011537731,XM_017018671,XM_017018672	PLXNC1	plexin C1	protein_coding	NP_005752.1;XP_006719249.1;XP_011536032.1;XP_011536033.1;XP_016874160.1;XP_016874161.1	9106	604259	.	.	3.42123	85.9484	0.247931	7.1573	8.22801e-13	1.42742e-10	3.59151	85.9484	0.246748	7.4756	7.68524e-14	2.42163e-11	6.78467	5.00503	6.8515	6.14109	6.06273	6.04627	6.39999	6.44171	6.48319	6.39781	6.54751	6.4367	63	44	34	86	89	95	84	124	86	0.161172	0.10839	0.091089	0.421095	0.389665	0.424107	0.337073
10172	NM_001375403,NM_005773	ZNF256	zinc finger protein 256	protein_coding	NP_001362332.1;NP_005764.2	13049	606956	.	.	-1.74126	109.422	0.188573	-4.24306	2.20488e-05	0.000499903	-1.39329	109.422	0.182362	-2.62389	0.00869312	0.0644027	6.359	7.1637	6.68375	6.88915	6.87412	6.92084	6.72912	6.63361	6.65574	6.72739	6.77578	6.7442	210	209	206	85	58	60	83	98	80	1.83424	1.77952	1.95161	1.12548	0.842669	0.91454	1.12029
10202	NM_001318835,NM_005794,NM_182908,XM_005267249,XM_006720001,XM_011536338,XM_011536339,XR_001750105,XR_001750106,XR_001750107,XR_943366,XR_943367	DHRS2	dehydrogenase/reductase 2	protein_coding	NP_001305764.1;NP_005785.1;NP_878912.1;XP_005267306.1;XP_006720064.1;XP_011534640.1;XP_011534641.1	18349	615194	.	.	-1.76058	67.5207	0.245274	-3.3271	0.000877538	0.00906907	-1.77641	67.5207	0.24459	-3.38919	0.000700993	0.0103079	5.75321	6.57296	5.73932	6.16184	6.15502	6.27399	6.04911	5.97935	6.03271	6.04909	6.01981	5.98462	128	129	156	53	36	44	52	48	36	1.53563	1.16577	1.83757	0.552101	0.603736	0.552704	0.655123
10252	NM_001258038,NM_001258039,NM_001375410,NM_005841,NM_199327	SPRY1	sprouty RTK signaling antagonist 1	protein_coding	NP_001244967.1;NP_001244968.1;NP_001362339.1;NP_005832.1;NP_955359.1	11269	602465	.	.	1.76512	1132.91	0.149524	5.4825	4.19356e-08	2.53359e-06	1.72498	1132.91	0.149508	5.26112	1.43177e-07	1.01406e-05	10.384	9.56327	10.3509	9.89569	9.93044	9.54908	10.2246	10.3131	10.246	10.1764	10.2393	10.3084	1263	1357	718	1116	1147	1020	1034	1155	1115	8.14659	9.09224	4.85491	10.7124	12.3886	11.9651	10.8916
10256	NM_001297647,NM_001297648,NM_006314	CNKSR1	connector enhancer of kinase suppressor of Ras 1	protein_coding	NP_001284576.1;NP_001284577.1;NP_006305.2	19700	603272	.	.	-1.706	52.4836	0.303283	-2.54092	0.011056	0.0594479	-1.25873	52.4836	0.292859	-1.13354	0.256988	0.537436	5.2801	6.04475	5.71637	5.81807	5.82731	5.69098	5.6241	5.65043	5.68148	5.78544	5.64831	5.7065	110	116	65	29	31	35	59	34	40	0.819707	0.844179	0.513481	0.316637	0.365556	0.456954	0.682397
10269	NM_005857,XR_001736906	ZMPSTE24	zinc metallopeptidase STE24	protein_coding	NP_005848.2	12877	606480	.	.	-1.5332	2117.3	0.137157	-4.49521	6.95016e-06	0.000200206	-1.39799	2117.3	0.136952	-3.52939	0.000416517	0.00697508	10.7732	11.3897	10.9059	11.1848	11.1055	11.4228	10.8043	10.8121	10.9983	11.0752	10.9345	10.8335	3716	3492	4425	1402	1309	1575	1899	1669	1313	23.8305	21.5624	30.0513	13.435	13.8218	17.6605	19.13
10308	NM_001265588,NM_003414,NR_049749	ZNF267	zinc finger protein 267	protein_coding	NP_001252517.2;NP_003405.4	13060	604752	.	.	-1.51715	657.047	0.167151	-3.59771	0.000321027	0.00418489	-1.42463	657.047	0.166739	-3.06216	0.00219746	0.0247177	9.10351	9.70592	9.19449	9.3818	9.35764	9.80719	9.24479	9.22074	9.18436	9.29235	9.24526	9.24679	1020	1016	1566	500	447	408	524	509	453	5.94537	5.72722	9.67196	4.36059	4.27265	4.16127	4.79422
10329	NM_001278237,NM_014254,XM_005268562,XM_005268563,XM_017018686,XM_017018687,XR_001748549	RXYLT1	ribitol xylosyltransferase 1	protein_coding	NP_001265166.1;NP_055069.1;XP_005268619.1;XP_005268620.1;XP_016874175.1;XP_016874176.1	13530	605862	.	.	-1.51416	479.177	0.129153	-4.63413	3.58434e-06	0.000115537	-1.21852	479.177	0.127257	-2.24059	0.0250526	0.131256	8.57975	9.17884	8.89284	9.02332	8.92935	9.15181	8.72005	8.77491	8.74419	8.97455	8.82613	8.86836	842	763	912	321	323	296	458	384	363	8.1077	7.21666	9.40975	4.5619	5.02687	5.02331	6.98994
10370	NM_001168388,NM_001168389,NM_006079	CITED2	Cbp/p300 interacting transactivator with Glu/Asp rich carboxy-terminal domain 2	protein_coding	NP_001161860.1;NP_001161861.2;NP_006070.2	1987	602937	.	.	1.80995	2652.19	0.101922	8.39809	4.53816e-17	1.75173e-14	1.49268	2652.19	0.102141	5.65796	1.53186e-08	1.33626e-06	11.7087	10.8525	11.4307	11.0683	11.1381	10.9328	11.585	11.6308	11.4717	11.3265	11.4462	11.401	2805	3134	2176	2989	2909	2348	2195	2606	2202	22.6009	24.3966	18.5254	36.0293	38.6231	32.9991	27.7087
10570	NM_006426,XM_005252658,XM_011539125,XM_017015482,XM_017015483	DPYSL4	dihydropyrimidinase like 4	protein_coding	NP_006417.2;XP_005252715.1;XP_011537427.1;XP_016870971.1;XP_016870972.1	3016	608407	.	.	1.51313	527.66	0.153345	3.89665	9.75328e-05	0.00166215	1.26269	527.66	0.154051	2.18432	0.0289386	0.144314	9.30925	8.7115	9.04815	8.91081	8.94904	8.72608	9.22262	9.2512	9.00878	8.97779	9.14275	8.96928	663	719	461	596	573	398	420	546	382	4.74451	4.80919	3.39036	6.36196	6.76	4.95195	4.69077
10614	NM_006460	HEXIM1	HEXIM P-TEFb complex subunit 1	protein_coding	NP_006451.1	24953	607328	.	.	-1.51598	1311.4	0.0831491	-7.21893	5.23973e-13	9.75865e-11	-1.36026	1311.4	0.0825368	-5.378	7.53162e-08	5.7004e-06	10.0821	10.6816	10.2382	10.5341	10.5721	10.5204	10.1409	10.2251	10.2193	10.3358	10.2189	10.2883	2413	2589	2179	883	909	868	1106	992	961	12.764	13.2196	12.1879	6.97093	7.9132	8.00821	9.16314
10633	NM_006477,XM_011529821,XM_011529822,XM_011529823	RASL10A	RAS like family 10 member A	protein_coding	NP_006468.1;XP_011528123.1;XP_011528124.1;XP_011528125.1	16954	602220	.	.	3.96216	23.4644	0.468797	4.23699	2.26539e-05	0.000508535	5.23541	23.4644	0.459909	5.19299	2.06942e-07	1.4014e-05	4.77239	2.7897	5.17588	4.38567	4.33715	4.36868	4.48089	4.49113	4.50289	4.47075	4.54977	4.58836	15	5	10	22	22	23	20	34	37	0.204281	0.044424	0.113845	0.425417	0.479424	0.519918	0.426632
10789	gene-NUDCP2	NUDCP2	nuclear distribution C pseudogene 2	pseudogene	.	8047	.	.	.	2.51981	7.44176	0.671983	1.98415	0.047239	NA	1.64253	7.44176	0.699587	1.02334	0.306147	NA	3.44338	2.11007	2.83387	2.82982	2.84733	2.83247	2.88752	2.89236	2.85195	2.8619	2.84697	2.85855	5	9	5	11	11	5	7	5	6	0.086159	0.168384	0.087863	0.310933	0.361758	0.152427	0.212114
10815	NM_006651,XM_011513391	CPLX1	complexin 1	protein_coding	NP_006642.1;XP_011511693.1	2309	605032	.	.	-1.56576	83.7597	0.225008	-2.87484	0.00404228	0.0286786	-1.70095	83.7597	0.226407	-3.3848	0.000712293	0.0104542	6.16902	6.81762	6.0558	6.5007	6.4424	6.56362	6.33987	6.34417	6.33558	6.28245	6.2678	6.39519	166	148	176	63	59	55	50	49	68	1.49874	1.29308	1.67939	0.841199	0.86831	0.856132	0.702642
10826	NM_032385,XM_006714753,XM_017008965	FAXDC2	fatty acid hydroxylase domain containing 2	protein_coding	NP_115761.2;XP_006714816.1;XP_016864454.1	1334	.	.	.	1.53489	60.5744	0.282406	2.18882	0.0286099	0.115668	1.58617	60.5744	0.281039	2.36815	0.0178771	0.104475	6.08016	5.46508	6.1271	5.76612	5.78203	5.8834	5.92996	5.85719	5.98356	5.86427	5.97232	5.96376	53	59	79	60	42	64	46	70	61	0.209115	0.227839	0.347882	0.561643	0.268031	0.448384	0.276463
10849	NM_001297590,NM_012099	POLR1G	RNA polymerase I subunit G	protein_coding	NP_001284519.1;NP_036231.1	24219	107325	.	.	-1.62308	911.986	0.107189	-6.51867	7.09323e-11	8.29693e-09	-1.59347	911.986	0.106938	-6.28566	3.26474e-10	4.5908e-08	9.554	10.252	9.57895	10.0298	10.038	10.1169	9.60272	9.66318	9.74248	9.78492	9.6583	9.60043	1741	1806	1768	599	601	642	748	657	539	11.7937	11.8243	12.678	6.04316	6.68931	7.58711	7.94101
10936	NM_006794	GPR75	G protein-coupled receptor 75	protein_coding	NP_006785.1	4526	606704	.	.	-1.85548	31.6973	0.447139	-1.99444	0.0461041	0.161747	-1.83555	31.6973	0.445575	-1.96647	0.0492444	0.202522	4.62438	5.51046	4.63476	5.07526	5.0895	5.03478	4.94028	4.89247	5.03006	5.04683	4.88947	4.92776	70	76	54	19	10	31	37	11	15	0.633136	0.665535	0.521968	0.249496	0.148725	0.483858	0.529575
10984	NR_002728	KCNQ1OT1	KCNQ1 opposite strand/antisense transcript 1	lncRNA	.	6295	604115	.	.	1.50792	249.153	0.179349	3.30393	0.000953394	0.00963377	1.52146	249.153	0.179022	3.38202	0.000719541	0.0105206	8.1276	7.53566	8.14076	7.83819	7.7339	7.7496	8.10752	7.84044	8.06466	8.13047	7.96227	7.94582	309	262	240	285	167	238	290	229	198	0.064634	0.052901	0.052978	0.08896	0.057322	0.086588	0.09483
11037	NM_001198595,NM_006873	STON1	stonin 1	protein_coding	NP_001185524.1;NP_006864.2	17003	605357	.	.	1.52515	489.736	0.154322	3.94596	7.94811e-05	0.00140571	1.38136	489.736	0.154661	3.01362	0.00258154	0.0278151	9.1635	8.55616	9.02059	8.69802	8.56715	8.91651	9.05253	8.97385	9.07724	8.93027	8.98781	8.97152	526	440	661	512	426	472	425	477	415	1.81343	1.45859	2.41022	2.6393	2.407	2.83505	2.29998
11095	NM_007037,XM_017017145	ADAMTS8	ADAM metallopeptidase with thrombospondin type 1 motif 8	protein_coding	NP_008968.4;XP_016872634.1	224	605175	.	.	2.09706	25.8264	0.408135	2.61768	0.0088529	0.0506255	2.53365	25.8264	0.40096	3.34502	0.000822777	0.0115488	4.85603	3.77762	5.12117	4.58146	4.5568	4.55902	4.59408	4.64158	4.72868	4.67628	4.68242	4.70151	24	19	17	15	21	34	28	30	30	0.124179	0.095994	0.094603	0.114972	0.176597	0.312497	0.226023
11151	NM_001193333,NM_007074,XM_011545714,XM_017022885,XM_017022886	CORO1A	coronin 1A	protein_coding	NP_001180262.1;NP_009005.1;XP_011544016.1;XP_016878374.1;XP_016878375.1	2252	605000	.	.	1.61174	145.8	0.165414	4.16299	3.14105e-05	0.000661634	1.66732	145.8	0.164441	4.48507	7.28896e-06	0.000275163	7.3644	6.67464	7.41332	6.98904	7.04262	6.99674	7.19418	7.29325	7.18111	7.2575	7.22369	7.24136	144	169	134	135	153	117	151	146	135	1.5971	1.88958	1.6264	2.3348	2.92882	2.36829	2.72488
11173	NM_014272,XM_005254137,XM_011521166	ADAMTS7	ADAM metallopeptidase with thrombospondin type 1 motif 7	protein_coding	NP_055087.2;XP_005254194.1;XP_011519468.1	223	605009	.	.	1.62295	602.747	0.166323	4.20038	2.66473e-05	0.000577046	1.45181	602.747	0.166621	3.228	0.00124659	0.0158414	9.49212	8.79295	9.33218	9.03147	9.14401	8.77824	9.44334	9.37728	9.22609	9.17301	9.30238	9.32204	693	832	432	705	601	474	486	599	547	2.45433	2.82779	1.60199	3.71209	3.47909	2.89049	2.68771
11178	NM_001362884,NM_021020,XM_011544384,XM_011544385,XM_011544386	LZTS1	leucine zipper tumor suppressor 1	protein_coding	NP_001349813.1;NP_066300.1;XP_011542686.1;XP_011542687.1;XP_011542688.1	13861	606551	.	.	1.19052	115.756	0.239809	1.04914	0.294115	0.527401	1.50169	115.756	0.236135	2.48411	0.0129874	0.0844062	6.8026	6.55706	7.14441	6.73859	6.70275	6.81023	6.9486	6.79909	6.70666	6.95327	6.80484	6.99411	135	126	148	131	85	62	130	95	131	0.429383	0.405785	0.497772	0.653471	0.466685	0.345221	0.686465
11211	NM_007197	FZD10	frizzled class receptor 10	protein_coding	NP_009128.1	4039	606147	.	.	-3.24149	15.4218	0.530645	-3.19735	0.00138695	0.0127696	-1.34552	15.4218	0.456759	-0.937399	0.348553	0.626616	2.8014	4.49113	4.07087	3.99804	4.00674	4.01723	3.91019	3.91418	3.93024	3.97568	3.93502	4.00281	31	34	33	5	5	7	15	9	18	0.176203	0.190558	0.201258	0.041733	0.043884	0.061812	0.132627
11214	NM_001270546,NM_006738,NM_007200	AKAP13	A-kinase anchoring protein 13	protein_coding	NP_001257475.1;NP_006729.4;NP_009131.2	371	604686	.	.	1.51368	2184.02	0.0894917	6.68281	2.34405e-11	3.04136e-09	1.47782	2184.02	0.0894793	6.29725	3.0298e-10	4.41234e-08	11.2792	10.6804	11.2442	10.8521	10.8992	10.7679	11.1186	11.1747	11.2872	11.2047	11.1632	11.1551	2467	2683	2040	1987	1961	2142	2152	2127	1874	3.56349	3.75307	3.13857	4.30475	4.67734	5.41598	4.8871
11240	NM_007365,XM_017000148,XR_001736944	PADI2	peptidyl arginine deiminase 2	protein_coding	NP_031391.2;XP_016855637.1	18341	607935	.	.	1.86957	233.106	0.162121	5.56811	2.5751e-08	1.62949e-06	1.50498	233.106	0.163904	3.59813	0.000320515	0.00573858	8.22265	7.32144	7.91081	7.55217	7.62365	7.71995	7.96361	8.01814	7.97653	7.74341	7.87982	7.9401	200	239	256	251	254	229	167	222	219	0.877273	1.01362	1.18794	1.6429	1.82951	1.74607	1.14965
22809	NM_001193646,NM_001290746,NM_012068,XM_011526629	ATF5	activating transcription factor 5	protein_coding	NP_001180575.1;NP_001277675.1;NP_036200.2;XP_011524931.1	790	606398	.	.	-1.53615	299.445	0.135285	-4.57786	4.69759e-06	0.000144484	-1.57189	299.445	0.135193	-4.82646	1.38983e-06	6.94463e-05	7.99813	8.61795	7.96456	8.44076	8.40413	8.3567	8.17332	8.05845	8.14003	8.19901	8.08513	8.04459	616	601	502	243	183	204	249	212	174	5.65207	5.33433	4.85736	3.30084	2.74493	3.27833	3.53706
22844	NM_001371223,NM_001371224,NM_001371225,NM_014907,XM_011517805,XM_011517806,XM_017014481,XM_017014482,XM_024447454,XM_024447456,XR_929220	FRMPD1	FERM and PDZ domain containing 1	protein_coding	NP_001358152.1;NP_001358153.1;NP_001358154.1;NP_055722.2;XP_011516107.1;XP_011516108.1;XP_016869970.1;XP_016869971.1;XP_024303222.1;XP_024303224.1	29159	616919	.	.	1.54694	61.7927	0.253639	2.48154	0.0130816	0.0671031	1.27123	61.7927	0.257614	1.34397	0.178959	0.441818	6.23103	5.60309	5.94618	5.79754	5.90595	5.89281	5.99484	6.00351	5.96358	5.97158	5.93243	5.8892	53	86	73	67	64	54	61	55	41	0.193522	0.303292	0.270482	0.368121	0.367927	0.325787	0.348737
22874	NM_014935,XM_005244966,XM_005244967,XM_005244968,XM_006711212,XM_006711213,XM_006711214,XM_006711215,XM_006711217,XM_006711219,XM_006711221,XM_006711222,XM_011509295,XM_011509296,XM_011509297,XM_011509298,XM_011509299,XM_011509301,XM_011509304,XM_017000687,XM_017000688,XM_017000689,XM_017000690,XM_017000691,XM_017000692	PLEKHA6	pleckstrin homology domain containing A6	protein_coding	NP_055750.2;XP_005245023.2;XP_005245024.2;XP_005245025.2;XP_006711275.1;XP_006711276.2;XP_006711277.2;XP_006711278.2;XP_006711280.2;XP_006711282.2;XP_006711284.1;XP_006711285.1;XP_011507597.1;XP_011507598.1;XP_011507599.1;XP_011507600.1;XP_011507601.2;XP_011507603.1;XP_011507606.1;XP_016856176.1;XP_016856177.1;XP_016856178.1;XP_016856179.1;XP_016856180.1;XP_016856181.1	17053	607771	.	.	-1.56027	71.7075	0.242397	-2.64771	0.0081038	0.047675	-1.37019	71.7075	0.237903	-1.90993	0.0561428	0.220403	5.86283	6.50267	6.04984	6.29988	6.2597	6.18406	6.08495	6.16647	6.07659	6.09477	6.17686	6.15792	153	142	103	46	58	39	47	66	55	0.275069	0.239921	0.249385	0.123969	0.157575	0.107944	0.121504
22941	NM_001379226,NM_012309,NM_133266,NR_110766,XM_017017387,XM_017017388,XM_017017389,XM_017017390	SHANK2	SH3 and multiple ankyrin repeat domains 2	protein_coding	NP_001366155.1;NP_036441.2;NP_573573.2;XP_016872876.1;XP_016872877.1;XP_016872878.1;XP_016872879.1	14295	603290	.	.	1.50025	118.12	0.192432	3.04107	0.00235743	0.0191774	1.6527	118.12	0.190366	3.80755	0.000140349	0.00305639	7.00262	6.41486	7.13754	6.73736	6.73822	6.7253	6.85877	6.86963	6.95892	6.88988	7.03228	6.8873	128	132	113	102	97	115	108	152	99	0.217098	0.219663	0.206839	0.255985	0.271119	0.353264	0.29456
22997	NM_001277285	IGSF9B	immunoglobulin superfamily member 9B	protein_coding	NP_001264214.1	32326	613773	.	.	1.62195	1551.52	0.103334	6.75218	1.45636e-11	1.95532e-09	1.50253	1551.52	0.103439	5.67863	1.35778e-08	1.20483e-06	10.8381	10.1397	10.7278	10.3939	10.3962	10.1678	10.7266	10.7209	10.7376	10.6691	10.659	10.6596	1824	1880	1253	1595	1467	1439	1465	1500	1335	2.03808	2.02763	1.48076	2.66263	2.69817	2.80681	2.56465
23037	NM_178140,XM_005248269,XM_005248271,XM_005248272,XM_006714460,XM_011513992,XM_011513993,XM_011513994,XM_011513995,XM_011513996,XM_017009245,XM_017009246	PDZD2	PDZ domain containing 2	protein_coding	NP_835260.2;XP_005248326.1;XP_005248328.1;XP_005248329.1;XP_006714523.1;XP_011512294.1;XP_011512295.1;XP_011512296.1;XP_011512297.1;XP_011512298.1;XP_016864734.1;XP_016864735.1	18486	610697	.	.	1.42847	111.349	0.183793	2.7992	0.00512288	0.0340643	1.66966	111.349	0.180396	4.09962	4.13835e-05	0.001141	6.86294	6.35063	7.08789	6.66832	6.64085	6.67057	6.83838	6.75427	6.79963	6.84993	6.90826	6.83176	124	118	114	112	84	91	113	133	100	0.197015	0.178065	0.203285	0.271049	0.215943	0.248882	0.281137
23109	NM_015086,XM_011538055	DDN	dendrin	protein_coding	NP_055901.2;XP_011536357.1	24458	610588	.	.	-1.48974	199.71	0.142946	-4.0229	5.74858e-05	0.00106809	-1.61467	199.71	0.143808	-4.80667	1.53461e-06	7.42068e-05	7.45682	8.03156	7.33794	7.76511	7.83549	7.78657	7.5603	7.60232	7.55265	7.52643	7.58654	7.48302	369	424	351	150	151	131	137	161	114	1.84637	2.03931	1.85608	1.1067	1.22641	1.14557	1.06424
23148	NM_001146334,XM_006715674,XR_002956415	NACAD	NAC alpha domain containing	protein_coding	NP_001139806.1;XP_006715737.1	22196	.	.	.	1.56532	82.8625	0.276473	2.33822	0.0193756	0.0885087	1.29772	82.8625	0.279046	1.34739	0.177854	0.440429	6.65287	6.00988	6.38406	6.20481	6.26831	6.32199	6.47205	6.42833	6.34704	6.20162	6.4534	6.38563	77	99	104	101	84	64	41	98	73	0.284342	0.344864	0.388004	0.564042	0.542807	0.388778	0.224148
23224	NM_015180,NM_182910,NM_182913,NM_182914,XM_005267454,XM_005267456,XM_005267457,XM_005267458,XM_005267459,XM_011536574,XM_011536575,XM_011536576,XM_011536577,XM_011536578,XM_011536579,XM_011536580,XM_011536581,XM_011536582,XM_011536584,XM_017021101,XM_017021102,XM_017021103,XM_017021104,XR_001750198	SYNE2	spectrin repeat containing nuclear envelope protein 2	protein_coding	NP_055995.4;NP_878914.1;NP_878917.1;NP_878918.2;XP_005267511.1;XP_005267513.1;XP_005267514.1;XP_005267515.1;XP_005267516.1;XP_011534876.1;XP_011534877.1;XP_011534878.1;XP_011534879.1;XP_011534880.1;XP_011534881.1;XP_011534882.1;XP_011534883.1;XP_011534884.1;XP_011534886.1;XP_016876590.1;XP_016876591.1;XP_016876592.1;XP_016876593.1	17084	608442	.	.	1.77421	2934.52	0.0959517	8.62074	6.65217e-18	2.93456e-15	1.75373	2934.52	0.0959277	8.44828	2.9563e-17	1.82581e-14	11.7524	10.9248	11.7354	11.1439	11.1986	11.1066	11.5921	11.5481	11.7822	11.6504	11.6018	11.6527	2861	3142	2505	2838	2500	3116	2973	2918	2746	2.56919	2.70661	2.62747	3.79209	3.65036	4.82038	4.13483
23245	NM_001184734,NM_001184735,NM_001365068,NM_001365069,NM_014010,NM_198186,NM_198187,NM_198188	ASTN2	astrotactin 2	protein_coding	NP_001171663.1;NP_001171664.1;NP_001351997.1;NP_001351998.1;NP_054729.3;NP_937829.3;NP_937830.3;NP_937831.1	17021	612856	.	.	1.49519	149.104	0.166119	3.49342	0.000476872	0.00563776	1.56938	149.104	0.164939	3.942	8.08048e-05	0.00198036	7.36315	6.7815	7.43183	7.06716	7.09748	7.03098	7.25757	7.2383	7.25266	7.211	7.34805	7.25639	164	181	137	146	130	129	130	177	132	0.530749	1.04762	0.788624	1.391	1.78119	1.89658	1.17504
23281	NM_001033602,NM_001366650,NM_001366651,NM_015233,XM_011535019,XM_011535020,XM_011535022,XM_017020500,XM_017020501,XM_024449335	MTUS2	microtubule associated scaffold protein 2	protein_coding	NP_001028774.3;NP_001353579.1;NP_001353580.1;NP_056048.1;XP_011533321.1;XP_011533322.1;XP_011533324.1;XP_016875989.1;XP_016875990.1;XP_024305103.1	20595	.	.	.	1.83123	29.0728	0.332705	2.62339	0.00870602	0.0500823	1.34461	29.0728	0.343228	1.24463	0.213269	0.487761	5.25586	4.38496	4.81331	4.77904	4.78364	4.79957	4.88564	4.87571	4.88222	4.80005	4.83705	4.85499	29	31	31	34	30	30	19	26	26	0.114466	0.075448	0.132038	0.1952	0.125896	0.252643	0.091246
23302	NM_015253,XM_005256572,XM_005256573,XM_011523777,XM_024450682	WSCD1	WSC domain containing 1	protein_coding	NP_056068.1;XP_005256629.1;XP_005256630.1;XP_011522079.1;XP_024306450.1	29060	.	.	.	1.51735	735.213	0.106295	5.65928	1.52012e-08	1.01605e-06	1.62667	735.213	0.105824	6.63296	3.2902e-11	5.97654e-09	9.6577	9.05597	9.75768	9.21102	9.31454	9.26958	9.60511	9.49249	9.63996	9.57269	9.70498	9.62652	731	868	727	727	582	677	685	837	676	2.43069	2.78117	2.55266	3.58213	3.15096	3.9181	3.55413
23308	NM_001283050,NM_001283051,NM_001283052,NM_001365759,NM_015259,XM_011529514,XM_011529515,XM_011529516,XM_024452060	ICOSLG	inducible T cell costimulator ligand	protein_coding	NP_001269979.1;NP_001269980.1;NP_001269981.1;NP_001352688.1;NP_056074.1;XP_011527816.1;XP_011527817.1;XP_011527818.1;XP_024307828.1	17087	605717	.	.	1.66068	156.29	0.163006	4.48927	7.14683e-06	0.000205106	1.68839	156.29	0.162336	4.65483	3.24247e-06	0.000141024	7.48273	6.7535	7.50865	7.05664	7.0716	7.15832	7.33783	7.32563	7.33026	7.32734	7.30011	7.39172	145	155	169	158	143	139	152	149	159	0.430613	0.466191	0.498228	0.712946	0.686749	0.698628	0.674867
23416	NM_001314030,NM_012284,XM_011538085,XM_011538086,XM_017019096,XM_017019097,XR_001748644	KCNH3	potassium voltage-gated channel subfamily H member 3	protein_coding	NP_001300959.1;NP_036416.1;XP_011536387.1;XP_011536388.1;XP_016874585.1;XP_016874586.1	6252	604527	.	.	1.42621	120.041	0.193183	2.65129	0.00801846	0.0473804	1.6716	120.041	0.190145	3.89821	9.69061e-05	0.00227391	6.96803	6.45987	7.19872	6.74615	6.76116	6.7795	6.9675	6.9364	6.80608	6.96094	7.03317	6.93	125	134	125	126	109	75	122	147	105	0.552482	0.553444	0.567932	0.87403	0.776177	0.560159	0.794016
23467	NM_014293	NPTXR	neuronal pentraxin receptor	protein_coding	NP_055108.2	7954	609474	.	.	1.56706	216.81	0.178749	3.62552	0.000288384	0.00388868	1.42342	216.81	0.179377	2.83964	0.00451649	0.0415334	7.99611	7.34781	7.85937	7.55254	7.6939	7.51041	7.90192	7.85562	7.74055	7.66723	7.83341	7.83203	225	303	188	249	214	168	161	226	201	0.739928	0.961508	0.65206	1.22334	1.15536	0.962334	0.828524
23475	NM_001318249,NM_001318250,NM_014298,NR_134536,XM_005255223,XM_017023101	QPRT	quinolinate phosphoribosyltransferase	protein_coding	NP_001305178.1;NP_001305179.2;NP_055113.3;XP_005255280.2;XP_016878590.1	9755	606248	.	.	1.59441	716.423	0.146194	4.60364	4.15162e-06	0.000131355	1.51311	716.423	0.146271	4.08499	4.40785e-05	0.00119819	9.7042	9.0313	9.62911	9.1573	9.27573	9.26308	9.58777	9.60393	9.56837	9.30062	9.64383	9.65648	697	846	741	729	689	634	489	795	719	6.04086	7.03524	6.75112	9.29754	9.81621	9.46662	6.60861
23551	NM_001366725,NM_001376515,NM_001376516,NM_014310,XM_011530040,XM_017028701,XM_017028702	RASD2	RASD family member 2	protein_coding	NP_001353654.1;NP_001363444.1;NP_001363445.1;NP_055125.2;XP_011528342.1;XP_016884190.1;XP_016884191.1	18229	612842	.	.	1.68419	113.345	0.237706	3.1638	0.00155723	0.0140033	1.67034	113.345	0.237407	3.11759	0.00182338	0.0213766	7.03878	6.28508	7.02862	6.75687	6.6034	6.58662	6.80373	6.97437	6.78151	6.83501	6.79694	6.92477	153	103	86	101	137	85	107	101	121	0.758608	0.506925	0.438441	0.687642	1.04224	0.59409	0.796203
23666	NR_144546	UBBP4	ubiquitin B pseudogene 4	transcribed_pseudogene	.	12467	.	.	.	-1.93632	44.8487	0.310269	-3.07255	0.0021224	0.017663	-1.56603	44.8487	0.301006	-2.14982	0.0315694	0.152704	5.01548	5.96127	5.31817	5.60683	5.64115	5.48432	5.40198	5.4385	5.4574	5.44526	5.47694	5.48388	101	115	59	23	27	29	30	37	34	1.31395	1.45459	0.811792	0.437501	0.564987	0.654435	0.610468
23682	NM_022337,XM_017017455,XM_017017456	RAB38	RAB38, member RAS oncogene family	protein_coding	NP_071732.1;XP_016872944.1;XP_016872945.1	9776	606281	.	.	1.60749	42.258	0.321519	2.12992	0.033178	0.128324	1.30175	42.258	0.326477	1.16532	0.243889	0.522876	5.7008	5.02272	5.40099	5.33178	5.28418	5.35735	5.46854	5.44518	5.35522	5.30838	5.41827	5.40542	50	39	52	54	46	29	24	45	38	0.618586	0.498051	0.693612	1.02234	0.978524	0.615989	0.486182
23764	NM_001161572,NM_001161573,NM_001161574,NM_012323	MAFF	MAF bZIP transcription factor F	protein_coding	NP_001155044.1;NP_001155045.1;NP_001155046.1;NP_036455.1	6780	604877	.	.	1.85449	89.1632	0.217328	4.0999	4.13336e-05	0.000826342	1.65174	89.1632	0.218899	3.30741	0.000941629	0.012815	6.782	5.89282	6.61505	6.27806	6.29672	6.3692	6.50201	6.53071	6.54522	6.40161	6.51651	6.52604	77	85	96	90	90	90	66	95	87	0.596013	0.665445	0.81677	1.07935	1.18729	1.25639	0.82396
25758	NM_012194,XM_005252847,XM_005252848,XM_011519969,XM_011519970,XM_017017484,XM_017017486	KIAA1549L	KIAA1549 like	protein_coding	NP_036326.3;XP_005252904.2;XP_005252905.1;XP_011518271.1;XP_011518272.1;XP_016872973.1;XP_016872975.1	24836	612297	.	.	1.55172	572.745	0.123793	5.12037	3.04944e-07	1.40129e-05	1.29927	572.745	0.124574	3.03197	0.00242962	0.0266052	9.43476	8.80177	9.17966	8.94985	8.94247	9.01345	9.30419	9.36262	9.20146	9.02369	9.20192	9.23831	644	655	646	614	613	478	411	546	510	1.11062	1.07867	1.31816	1.75333	1.85668	1.55304	1.08944
25789	NM_012109,XR_002958292	TMEM59L	transmembrane protein 59 like	protein_coding	NP_036241.1	13237	617096	.	.	1.52885	147.883	0.184394	3.32141	0.000895637	0.00919457	1.15407	147.883	0.187914	1.10015	0.271266	0.55308	7.52297	6.91131	7.12262	7.08582	7.15434	7.04974	7.36814	7.31876	7.20028	7.13812	7.10786	7.24578	174	208	146	183	155	117	112	108	131	1.87223	2.15361	1.44411	2.82704	2.66587	2.31239	1.79656
25832	NM_015383	NBPF14	NBPF member 14	protein_coding	NP_056198.2	25232	614003	.	.	1.61848	1448.48	0.1028	6.75724	1.40646e-11	1.90489e-09	1.53518	1448.48	0.102855	6.01243	1.82763e-09	2.13777e-07	10.7257	10.0302	10.6496	10.2764	10.2894	10.0852	10.6233	10.5726	10.6623	10.5599	10.541	10.6222	1663	1737	1192	1484	1295	1383	1353	1371	1341	3.16291	3.18891	2.39689	4.21697	4.05276	4.59113	4.03306
25876	NM_015417	SPEF1	sperm flagellar 1	protein_coding	NP_056232.2	15874	610674	.	.	-3.20807	12.403	0.670359	-2.50866	0.0121189	NA	-1.14596	12.403	0.587577	-0.334524	0.737985	NA	2.41967	4.08977	3.89058	3.67327	3.69901	3.65035	3.59406	3.61094	3.61275	3.73437	3.62601	3.61202	25	32	18	3	5	5	25	8	5	0.301343	0.363462	0.22015	0.045026	0.085996	0.093456	0.463693
25890	NM_001349329,NM_001349330,NM_001349331,NM_001349332,NM_001365642,NM_001365643,NM_001375547,NM_001375549,NM_001375550,NM_001377332,NM_015429,XM_005247284,XM_005247285,XM_005247287,XM_005247288,XM_005247289,XM_005247290,XM_005247291,XM_005247293,XM_005247294,XM_005247295,XM_005247296,XM_005247298,XM_005247299,XM_005247300,XM_005247301,XM_005247302,XM_005247303,XM_005247305,XM_005247306,XM_005247309…	ABI3BP	ABI family member 3 binding protein	protein_coding	NP_001336258.2;NP_001336259.2;NP_001336260.2;NP_001336261.2;NP_001352571.2;NP_001352572.2;NP_001362476.1;NP_001362478.1;NP_001362479.1;NP_001364261.1;NP_056244.3;XP_005247341.1;XP_005247342.1;XP_005247344.1;XP_005247345.1;XP_005247346.1;XP_005247347.1;XP_005247348.1;XP_005247350.1;XP_005247351.1;XP_005247352.1;XP_005247353.1;XP_005247355.1;XP_005247356.1;XP_005247357.1;XP_005247358.1;XP_005247359…	17265	606279	.	.	1.94844	42.8193	0.314416	3.06066	0.00220846	0.0181972	-1.12268	42.8193	0.336757	-0.495748	0.620072	0.826348	6.0251	5.06877	4.8959	5.37897	5.2819	5.3472	5.57669	5.468	5.41505	5.33202	5.343	5.2963	61	37	48	75	49	38	27	30	19	0.171873	0.099241	0.142403	0.312709	0.222962	0.182138	0.116872
25903	NM_001297713,NM_001347700,NM_015441,XM_011509398,XM_017000967	OLFML2B	olfactomedin like 2B	protein_coding	NP_001284642.1;NP_001334629.1;NP_056256.1;XP_011507700.1;XP_016856456.1	24558	.	.	.	2.06651	139.423	0.179933	5.81992	5.88759e-09	4.52261e-07	1.84537	139.423	0.181083	4.88125	1.05414e-06	5.48013e-05	7.45856	6.41564	7.29468	6.87124	6.81686	6.96089	7.20919	7.21666	7.17381	7.11776	7.19099	7.12491	122	107	141	156	147	130	127	153	119	0.590436	0.498187	0.665266	1.13037	1.15665	1.08655	0.964336
25976	NM_001184717,NM_001184718,NM_015508	TIPARP	TCDD inducible poly(ADP-ribose) polymerase	protein_coding	NP_001171646.1;NP_001171647.1;NP_056323.2	23696	612480	.	.	-1.69203	1144.57	0.0919382	-8.25284	1.54679e-16	5.19183e-14	-1.71271	1144.57	0.0918482	-8.45175	2.86971e-17	1.82581e-14	9.86582	10.6248	9.84806	10.4533	10.3244	10.4778	9.9803	9.97328	9.99401	10.0315	9.94006	9.94457	2430	2155	2292	813	745	736	852	785	701	12.0423	10.3066	12.0062	6.01422	6.08634	6.37103	6.63086
26011	NM_001098816,XM_011544933,XM_017017525,XM_017017526	TENM4	teneurin transmembrane protein 4	protein_coding	NP_001092286.2;XP_011543235.1;XP_016873014.1;XP_016873015.1	29945	610084	.	.	1.4961	166.781	0.187147	3.10562	0.00189881	0.0162785	1.70507	166.781	0.185245	4.15576	3.24205e-05	0.000937402	7.47756	6.89372	7.66683	7.17257	7.29431	7.12349	7.38073	7.40223	7.39326	7.34269	7.50384	7.52521	166	223	134	152	147	139	138	195	181	0.216139	0.279498	0.183453	0.293256	0.312796	0.313727	0.278849
26220	NR_002733,NR_024159,NR_026651,NR_045121,NR_110533	DGCR5	DiGeorge syndrome critical region gene 5	lncRNA	.	16757	618040	.	.	1.54204	467.097	0.157001	3.97986	6.8957e-05	0.00124526	1.3871	467.097	0.157385	2.9995	0.00270426	0.0287165	9.10291	8.47814	8.95081	8.70449	8.752	8.53118	9.07754	8.99936	8.81558	8.81119	8.9918	8.86969	560	617	391	554	463	344	377	503	378	3.57219	3.84252	2.80217	5.49417	4.88152	3.94589	3.879
26231	NM_001004055,NM_001365158,NM_001365159,NM_012163,XM_017023126,XM_017023127,XM_017023128,XM_017023129,XM_017023130,XM_017023131,XM_017023134	LRRC29	leucine rich repeat containing 29	protein_coding	NP_001004055.1;NP_001352087.1;NP_001352088.1;NP_036295.1;XP_016878615.1;XP_016878616.1;XP_016878617.1;XP_016878618.1;XP_016878619.1;XP_016878620.1;XP_016878623.1	13605	.	.	.	1.54545	39.0683	0.313555	2.00292	0.0451856	0.159503	1.15293	39.0683	0.321723	0.638146	0.523379	0.765678	5.61751	4.98387	5.18845	5.27	5.22352	5.19112	5.26879	5.35088	5.32591	5.22647	5.30343	5.24005	58	47	34	34	46	40	26	41	26	0.640641	0.436149	0.296563	0.503938	0.847042	0.640771	0.421437
26769	NR_003938	SNORD81	small nucleolar RNA, C/D box 81	snoRNA	.	10101	.	.	.	-1.61393	49.024	0.287881	-2.39883	0.0164475	0.078622	-1.27612	49.024	0.278697	-1.26216	0.206892	0.480352	5.24963	5.93377	5.58192	5.72886	5.70199	5.6064	5.53412	5.58867	5.58486	5.64112	5.62257	5.58177	106	100	63	27	34	32	46	44	32	26.3479	23.8215	16.412	9.98799	13.6525	13.7691	17.635
26792	NR_002738	SNORD57	small nucleolar RNA, C/D box 57	snoRNA	.	10207	.	.	.	-1.75399	43.1188	0.29243	-2.77208	0.00556991	0.0363139	-1.54027	43.1188	0.285903	-2.17972	0.0292785	0.145125	5.05268	5.86457	5.24414	5.54093	5.54264	5.46334	5.40305	5.41739	5.35745	5.42871	5.39993	5.41583	94	97	65	31	31	20	35	31	30	24.953	24.8011	18.1333	11.9727	13.3028	9.2195	14.2252
26793	NR_002739	SNORD56	small nucleolar RNA, C/D box 56	snoRNA	.	10206	.	.	.	-1.90691	33.7128	0.323226	-2.88107	0.00396333	0.028239	-1.8516	33.7128	0.320243	-2.77532	0.00551481	0.047463	4.68683	5.61178	4.72693	5.18076	5.20397	5.11992	5.02713	5.05605	5.06169	5.05346	5.04248	5.05941	76	85	54	19	22	22	23	22	22	20.2837	22.1531	15.3508	7.57495	9.37717	10.1519	9.57314
26800	NR_002744	SNORD49A	small nucleolar RNA, C/D box 49A	snoRNA	.	10189	.	.	.	-1.76924	28.2001	0.371996	-2.21273	0.0269161	0.110793	-1.28013	28.2001	0.354931	-1.00382	0.315465	0.598571	4.34972	5.16886	4.81956	4.91245	4.86715	4.82868	4.77458	4.79622	4.78802	4.84848	4.77868	4.84924	65	54	39	16	18	16	28	17	26	17.3904	13.8919	10.9664	6.05194	7.69899	7.36332	11.7541
26802	NR_002746	SNORD47	small nucleolar RNA, C/D box 47	snoRNA	.	10187	.	.	.	-1.53859	136.297	0.17362	-3.58031	0.000343185	0.0043864	-1.40296	136.297	0.171094	-2.85499	0.00430377	0.0401997	6.8157	7.43437	6.9457	7.26729	7.19091	7.16297	6.96873	7.02387	7.03947	7.09667	7.02525	7.01634	286	255	216	88	94	94	119	104	90	71.1178	61.1546	56.7005	32.7221	38.4273	40.7071	46.0861
26827	NR_004394	RNU6-1	RNA, U6 small nuclear 1	snRNA	.	10227	180692	.	.	-6.42859	4.72613	0.997627	-2.69089	0.00712625	NA	-5.27399	4.72613	0.943082	-2.54368	0.0109693	NA	0.723727	3.39188	1.02159	2.36627	2.3394	2.33644	2.28997	2.29106	2.29876	2.29022	2.28973	2.30549	20	14	12	1	1	2	1	1	3	3.52012	2.31773	2.28299	0.161073	0.088742	0.357667	0.141575
26863	NR_004400	RNVU1-18	RNA, variant U1 small nuclear 18	snRNA	.	37496	.	.	.	5.74592	5.03643	1.12429	2.24367	0.0248536	NA	9.81944	5.03643	1.09286	3.01562	0.00256452	NA	2.3901	-0.13101	3.16256	2.22063	2.21536	2.21677	2.25806	2.23901	2.24749	2.33316	2.24367	2.23205	2	1	1	6	3	4	17	4	2	0.168005	0.047737	0.038424	0.898184	0.576802	0.714464	2.98673
26864	NR_004426	RNVU1-7	RNA, variant U1 small nuclear 7	snRNA	.	37500	.	.	.	3.08771	6.01253	0.949736	1.71262	0.0867829	NA	5.75777	6.01253	0.911194	2.77165	0.00557735	NA	2.49937	0.880244	3.39815	2.48001	2.48426	2.48665	2.51766	2.50632	2.50751	2.61057	2.50348	2.49969	2	3	3	6	4	4	20	4	3	0.134885	0.273505	0.279665	1.01075	0.64818	0.739608	3.48188
26869	NR_004408	RNU1-3	RNA, U1 small nuclear 3	snRNA	.	10130	.	.	.	6.37076	7.33625	1.00192	2.66635	0.00766808	NA	11.9512	7.33625	0.973455	3.67669	0.000236284	NA	2.85973	0.186392	3.76681	2.74296	2.73285	2.73464	2.79058	2.77307	2.77452	2.90141	2.78307	2.75927	3	1	1	8	5	5	25	7	3	0.309647	0.059025	0.109082	1.26084	0.841049	1.0091	4.56138
26870	NR_004427	RNU1-2	RNA, U1 small nuclear 2	snRNA	.	10123	.	.	.	5.93005	7.83106	0.9753	2.63308	0.00846145	NA	10.2617	7.83106	0.951496	3.53044	0.000414868	NA	3.0208	0.446401	3.80884	2.83602	2.82109	2.82296	2.87925	2.86182	2.87792	3.00222	2.865	2.84804	4	1	1	8	5	7	27	6	3	0.35217	0.059025	0.106429	1.24882	0.855963	1.29354	4.83617
26871	NR_004430	RNU1-1	RNA, U1 small nuclear 1	snRNA	.	10120	.	.	.	7.78831	8.15128	0.981227	3.01797	0.00254478	NA	12.6655	8.15128	0.961444	3.80972	0.000139122	NA	3.15047	0.186392	3.85164	2.88473	2.87459	2.87652	2.94647	2.91569	2.93183	3.05619	2.91882	2.90928	3	1	1	10	5	7	27	6	4	0.259142	0.059025	0.106429	1.65026	0.92543	1.2784	4.89983
27040	NM_001014987,NM_001014988,NM_001014989,NM_014387	LAT	linker for activation of T cells	protein_coding	NP_001014987.1;NP_001014988.1;NP_001014989.2;NP_055202.1	18874	602354	.	.	-1.82468	33.5009	0.369928	-2.34544	0.0190045	0.0873563	-1.40351	33.5009	0.357819	-1.36672	0.171715	0.431382	4.61005	5.47461	4.9826	5.18932	5.14881	5.05989	5.01484	5.0621	5.01105	5.11004	5.0759	5.00911	82	72	42	19	25	16	35	30	16	0.931885	0.787556	0.481744	0.303373	0.448534	0.297378	0.617532
27074	NM_014398,XM_005247360,XM_006713586,XM_011512688,XM_024453453	LAMP3	lysosomal associated membrane protein 3	protein_coding	NP_055213.2;XP_005247417.1;XP_006713649.1;XP_011510990.1;XP_024309221.1	14582	605883	.	.	1.49488	86.4928	0.227186	2.55309	0.0106771	0.0580066	1.54888	86.4928	0.22594	2.79378	0.00520967	0.045755	6.58585	6.00598	6.63159	6.26408	6.3015	6.37427	6.41147	6.41894	6.51505	6.47049	6.51538	6.39767	80	94	105	75	71	89	87	101	65	0.471606	0.542321	0.657728	0.65654	0.692245	0.912849	0.798234
27134	NM_001267560,NM_001267561	TJP3	tight junction protein 3	protein_coding	NP_001254489.1;NP_001254490.1	11829	612689	.	.	1.52874	70.3223	0.291096	2.10359	0.0354143	0.134447	1.58246	70.3223	0.289925	2.28395	0.0223746	0.121557	6.29111	5.68537	6.34337	6.01714	5.92842	6.10096	6.22565	6.05797	6.13663	6.07319	6.21113	6.17186	76	53	93	87	47	60	53	85	68	0.470918	0.310292	0.608739	0.802746	0.482037	0.644455	0.515717
28951	NM_021643,NR_027303	TRIB2	tribbles pseudokinase 2	protein_coding	NP_067675.1	30809	609462	.	.	-1.07987	57.2235	0.252785	-0.438529	0.661003	0.821809	-1.60078	57.2235	0.264303	-2.56816	0.0102239	0.0715256	5.96089	6.07043	5.39849	5.90563	5.88478	5.86669	5.86801	5.80965	5.89954	5.73036	5.75082	5.82606	106	102	86	56	41	56	29	34	43	0.457688	0.425725	0.393596	0.360479	0.290317	0.419381	0.195781
29091	NM_001304476,NM_001304477,NM_001351940,NM_001351941,NM_001351942,NM_001351943,NM_014178,XM_006720121,XM_011536669,XM_017021231,XM_017021232,XM_017021234,XM_017021235,XM_017021238,XM_017021239,XM_017021240,XM_017021241,XM_024449547	STXBP6	syntaxin binding protein 6	protein_coding	NP_001291405.1;NP_001291406.1;NP_001338869.1;NP_001338870.1;NP_001338871.1;NP_001338872.1;NP_054897.4;XP_006720184.1;XP_011534971.1;XP_016876720.1;XP_016876721.1;XP_016876723.1;XP_016876724.1;XP_016876727.1;XP_016876728.1;XP_016876729.1;XP_016876730.1;XP_024305315.1	19666	607958	.	.	-1.93745	36.275	0.338709	-2.81705	0.00484676	0.0328076	-1.26402	36.275	0.319302	-1.0586	0.289781	0.574148	4.60362	5.56266	5.21913	5.24948	5.1974	5.28851	5.13225	5.1498	5.10466	5.15263	5.24561	5.17781	71	58	76	22	23	15	25	43	27	0.357515	0.157018	0.40497	0.167261	0.129749	0.070028	0.159438
29799	NM_013313,NR_130910	YPEL1	yippee like 1	protein_coding	NP_037445.1	12845	608082	.	.	1.83633	164.69	0.153683	5.7054	1.16068e-08	8.07251e-07	1.61014	164.69	0.15511	4.43031	9.40985e-06	0.000337095	7.67143	6.79532	7.48494	7.15408	7.17688	7.13832	7.50541	7.4123	7.42498	7.37292	7.35222	7.41714	164	178	144	197	154	152	151	150	152	0.722997	0.762605	0.677441	1.30692	1.11729	1.16173	1.05259
29881	NM_001101648,NM_001300967,NM_013389,XM_011515326,XM_011515328,XR_002956423	NPC1L1	NPC1 like intracellular cholesterol transporter 1	protein_coding	NP_001095118.1;NP_001287896.1;NP_037521.2;XP_011513628.1;XP_011513630.1	7898	608010	.	.	-1.91424	22.8109	0.415383	-2.2552	0.0241208	0.102681	-1.38039	22.8109	0.395663	-1.17544	0.239818	0.518379	3.99747	4.92604	4.46335	4.60633	4.58285	4.51583	4.46354	4.51567	4.48689	4.53952	4.51125	4.51177	55	50	29	10	17	12	22	18	16	0.212447	0.181234	0.116024	0.052907	0.101318	0.073261	0.131419
29923	NM_001098786,NM_013332	HILPDA	hypoxia inducible lipid droplet associated	protein_coding	NP_001092256.1;NP_037464.1	28859	617905	.	.	2.29835	2240.14	0.234131	5.1279	2.92987e-07	1.36655e-05	1.57754	2240.14	0.234367	2.80619	0.00501307	0.0446377	11.6292	10.4286	11.0864	10.6876	10.8655	10.4782	11.5978	11.3775	11.2078	10.9362	11.1363	11.1262	2041	2608	1425	3395	2482	1979	1593	2084	1832	28.79	35.4419	21.7647	71.3501	57.4792	49.0901	35.1206
30008	NM_016938,NR_037718	EFEMP2	EGF containing fibulin extracellular matrix protein 2	protein_coding	NP_058634.4	3219	604633	.	.	1.82068	76.3197	0.245187	3.52579	0.000422223	0.00515346	1.56102	76.3197	0.247557	2.59531	0.00945049	0.0678832	6.571	5.70722	6.35118	6.07174	6.1646	6.09845	6.32589	6.36261	6.20351	6.30195	6.20847	6.22959	66	96	67	89	91	55	82	64	61	0.664539	0.943055	0.71739	1.32286	1.506	0.944967	1.29985
50486	NM_015714	G0S2	G0/G1 switch 2	protein_coding	NP_056529.1	30229	614447	.	.	-1.97455	54.4848	0.295912	-3.31695	0.000910064	0.00929325	-1.90458	54.4848	0.293641	-3.16534	0.00154901	0.0188915	5.35317	6.33065	5.39553	5.8963	5.92704	5.84923	5.68741	5.69146	5.74548	5.65723	5.80762	5.67229	121	135	97	32	30	38	26	56	26	2.6428	2.85094	2.24283	1.03473	1.06761	1.43859	0.861788
50832	NM_016944	TAS2R4	taste 2 receptor member 4	protein_coding	NP_058640.1	14911	604869	.	.	2.32203	41.5421	0.336842	3.60818	0.000308354	0.00409723	2.13895	41.5421	0.338096	3.24436	0.00117716	0.0151841	5.72959	4.51008	5.60818	5.2222	5.23793	5.20542	5.38183	5.31361	5.44749	5.45358	5.31298	5.31794	34	39	27	46	31	53	59	34	31	0.129865	0.143236	0.105298	0.262483	0.192081	0.347364	0.353243
51065	NM_015920	RPS27L	ribosomal protein S27 like	protein_coding	NP_057004.1	18476	612055	.	.	1.38018	1324.41	0.0913906	5.08651	3.6471e-07	1.62749e-05	1.50395	1324.41	0.091029	6.46778	9.94528e-11	1.62084e-08	10.4638	9.99795	10.5873	10.1909	10.2035	10.0533	10.3691	10.4621	10.4141	10.519	10.4793	10.466	1594	1664	1226	1166	1206	1096	1367	1352	1184	5.00216	5.03953	4.0686	5.46636	6.22865	6.0033	6.71917
51172	NM_016256,XM_011522517,XR_001751908,XR_001751909,XR_001751910,XR_001751911,XR_001751912	NAGPA	N-acetylglucosamine-1-phosphodiester alpha-N-acetylglucosaminidase	protein_coding	NP_057340.2;XP_011520819.1	17378	607985	.	.	-1.5453	321.565	0.145987	-4.30097	1.7005e-05	0.000407698	-1.1947	321.565	0.143069	-1.79386	0.0728363	0.260202	7.97339	8.60008	8.34575	8.51139	8.51134	8.31391	8.1893	8.12893	8.2097	8.3603	8.24745	8.37417	628	645	432	225	186	207	293	253	276	5.444	5.42991	3.98898	2.89162	2.65594	3.10466	3.97334
51195	NM_001303533,NM_001303534,NM_016339,XM_006721935,XM_006721937,XM_006721938,XM_024450785	RAPGEFL1	Rap guanine nucleotide exchange factor like 1	protein_coding	NP_001290462.1;NP_001290463.1;NP_057423.2;XP_006721998.1;XP_006722000.1;XP_006722001.1;XP_024306553.1	17428	.	.	.	-1.7296	302.684	0.156724	-5.04352	4.57052e-07	1.97472e-05	-1.50277	302.684	0.154897	-3.79367	0.000148438	0.00318624	7.87097	8.65997	8.07393	8.45602	8.52158	8.28895	8.04572	8.13077	8.0639	8.24891	8.0634	8.15779	625	702	451	192	207	176	268	202	212	3.02693	3.03809	1.94859	1.48906	1.73504	1.4854	1.7512
51196	NM_001165979,NM_001288989,NM_016341,XM_006717885,XM_006717888,XM_006717889,XM_006717890,XM_011539849,XM_011539850,XM_011539851,XM_011539852,XM_017016310,XM_017016311,XM_017016312	PLCE1	phospholipase C epsilon 1	protein_coding	NP_001159451.1;NP_001275918.1;NP_057425.3;XP_006717948.1;XP_006717951.1;XP_006717952.1;XP_006717953.1;XP_011538151.1;XP_011538152.1;XP_011538153.1;XP_011538154.1;XP_016871799.1;XP_016871800.1;XP_016871801.1	17175	608414	.	.	1.65834	528.634	0.104154	7.00638	2.44555e-12	3.77592e-10	1.42366	528.634	0.10497	4.85476	1.20536e-06	6.14215e-05	9.33215	8.60195	9.11062	8.81073	8.81633	8.81758	9.17787	9.09968	9.25207	9.06911	9.10526	9.01746	573	594	530	562	469	552	477	519	409	0.894087	0.890638	0.87116	1.32671	1.18803	1.51249	1.17018
51279	NM_001297640,NM_001297642,NM_001297643,NM_016546	C1RL	complement C1r subcomponent like	protein_coding	NP_001284569.1;NP_001284571.1;NP_001284572.1;NP_057630.2	21265	608974	.	.	1.95579	19.1647	0.429141	2.2551	0.0241274	0.102681	1.33792	19.1647	0.444656	0.944532	0.344898	0.623589	4.70875	3.74341	4.16599	4.17867	4.18069	4.21397	4.23541	4.30066	4.25478	4.20568	4.20251	4.25299	17	18	23	18	27	19	13	13	19	0.093498	0.095442	0.187463	0.212751	0.325244	0.247245	0.10905
51299	NM_001278710,NM_001278711,NM_016588,XM_006715106,XM_006715107	NRN1	neuritin 1	protein_coding	NP_001265639.1;NP_001265640.1;NP_057672.1;XP_006715169.1;XP_006715170.1	17972	607409	.	.	1.92846	3425.68	0.124197	7.6286	2.37317e-14	5.46892e-12	1.579	3425.68	0.12434	5.30007	1.1576e-07	8.27471e-06	12.1021	11.1549	11.8139	11.3187	11.4178	11.3768	12.0852	12.014	11.7068	11.693	11.8283	11.7733	3171	3673	3119	4452	3819	2618	2842	3427	2866	37.5145	42.1762	39.0046	80.021	75.1039	54.7401	52.8952
51301	NM_001366737	GCNT4	glucosaminyl (N-acetyl) transferase 4	protein_coding	NP_001353666.1	17973	616782	.	.	1.71231	25.301	0.389688	1.9912	0.0464594	0.162697	1.87093	25.301	0.385363	2.34521	0.0190165	0.10936	4.82461	4.05613	4.951	4.57934	4.55064	4.60318	4.67772	4.60231	4.65887	4.65705	4.69206	4.63107	25	19	28	30	16	24	26	33	20	0.092142	0.06729	0.11163	0.168595	0.094717	0.1559	0.151602
51633	NM_001286745,NM_016023,XM_011517129	OTUD6B	OTU deubiquitinase 6B	protein_coding	NP_001273674.1;NP_057107.4;XP_011515431.2	24281	612021	.	.	-1.50393	850.348	0.128801	-4.57089	4.85652e-06	0.000147899	-1.37946	850.348	0.128288	-3.61764	0.000297296	0.00541719	9.47204	10.06	9.59502	9.95844	9.77978	9.97821	9.49051	9.54341	9.70912	9.71915	9.66006	9.56319	1678	1391	1576	545	542	650	726	697	544	10.1419	8.08549	10.0997	4.92889	5.38732	6.83456	6.85651
51761	NM_001313741,NM_016529,XM_005266419,XM_011535103,XM_011535104,XM_011535106,XM_011535107,XM_011535109,XM_011535113,XM_017020625,XM_017020626,XM_024449369	ATP8A2	ATPase phospholipid transporting 8A2	protein_coding	NP_001300670.1;NP_057613.4;XP_005266476.1;XP_011533405.1;XP_011533406.1;XP_011533408.1;XP_011533409.1;XP_011533411.1;XP_011533415.1;XP_016876114.1;XP_016876115.1;XP_024305137.1	13533	605870	.	.	2.22227	70.6624	0.227312	5.06807	4.0188e-07	1.77286e-05	1.96619	70.6624	0.229278	4.25422	2.0978e-05	0.000669569	6.50642	5.34989	6.32717	5.97585	5.96887	5.92444	6.16258	6.18783	6.20541	6.17773	6.13882	6.11606	66	66	47	74	74	75	76	70	58	0.130349	0.127335	0.084946	0.198752	0.206202	0.230338	0.211339
51807	NM_001193414,NM_018943	TUBA8	tubulin alpha 8	protein_coding	NP_001180343.1;NP_061816.1	12410	605742	.	.	-1.67913	76.508	0.243806	-3.06683	0.00216343	0.0179203	-1.34743	76.508	0.237137	-1.81418	0.0696508	0.253097	5.87119	6.61867	6.1843	6.30404	6.4038	6.34193	6.17807	6.20936	6.16679	6.31513	6.25872	6.15193	129	170	131	50	52	42	78	68	40	1.23365	1.56371	1.31884	0.709959	0.811096	0.695795	1.16614
53342	NM_138284,XM_005266421,XM_005266422	IL17D	interleukin 17D	protein_coding	NP_612141.1;XP_005266478.1;XP_005266479.1	5984	607587	.	.	-1.95789	28.224	0.361524	-2.68114	0.00733724	0.0445311	-1.88681	28.224	0.357897	-2.55925	0.01049	0.0727837	4.40939	5.37561	4.45323	4.92716	4.88221	4.91258	4.79493	4.76591	4.8347	4.8153	4.81649	4.77485	67	56	58	18	12	22	21	22	13	0.322339	0.257271	0.291726	0.127219	0.215154	0.178674	0.155242
53346	NM_001144903,NM_001330385,NM_001353878,NM_001353879,NM_001353880,NM_001353881,NM_001353882,NM_001353883,NM_001353884,NM_023003,NR_148560,NR_148561,XM_011521679,XM_017022320,XM_017022321,XM_017022322,XM_017022325,XM_017022329,XM_017022330,XM_017022331,XM_024449953,XR_001751318,XR_001751319,XR_001751320,XR_931848	TM6SF1	transmembrane 6 superfamily member 1	protein_coding	NP_001138375.1;NP_001317314.1;NP_001340807.1;NP_001340808.1;NP_001340809.1;NP_001340810.1;NP_001340811.1;NP_001340812.1;NP_001340813.1;NP_075379.2;XP_011519981.1;XP_016877809.1;XP_016877810.1;XP_016877811.1;XP_016877814.1;XP_016877818.1;XP_016877819.1;XP_016877820.1;XP_024305721.1	11860	606562	.	.	1.36197	22.1244	0.395442	1.12708	0.259711	0.491413	1.90871	22.1244	0.379536	2.45722	0.0140018	0.0888972	4.40374	3.95498	4.89229	4.41755	4.39757	4.38687	4.42721	4.4551	4.42674	4.47836	4.46757	4.49613	27	23	18	17	20	15	25	24	26	0.163568	0.140504	0.135699	0.193354	0.246013	0.153907	0.237163
53637	NM_001166215,NM_030760	S1PR5	sphingosine-1-phosphate receptor 5	protein_coding	NP_001159687.1;NP_110387.1	14299	605146	.	.	1.50147	88.4554	0.253344	2.31454	0.0206383	0.0925405	1.39087	88.4554	0.254113	1.87312	0.0610521	0.23195	6.67694	6.09045	6.56842	6.29645	6.3792	6.38696	6.44342	6.5793	6.45984	6.34174	6.48916	6.56294	83	112	102	77	102	72	54	89	96	0.660439	0.863164	0.86368	0.906081	1.3396	0.988237	0.656722
54361	NM_030761,XM_011541597,XM_011541598,XM_011541599	WNT4	Wnt family member 4	protein_coding	NP_110388.2;XP_011539899.1;XP_011539900.1;XP_011539901.1	12783	603490	.	.	2.37691	25.4327	0.477548	2.61563	0.00890641	0.0507248	2.06154	25.4327	0.480695	2.17127	0.0299105	0.147643	5.05942	3.81701	4.85094	4.52685	4.49296	4.60852	4.60746	4.63665	4.71696	4.57205	4.66436	4.65895	17	10	33	21	24	36	15	31	27	0.060303	0.033959	0.128549	0.159494	0.139124	0.529438	0.144957
54429	NM_018980	TAS2R5	taste 2 receptor member 5	protein_coding	NP_061853.1	14912	605062	.	.	1.77705	29.3279	0.362596	2.28763	0.0221594	0.0974481	1.46784	29.3279	0.368084	1.50427	0.132513	0.376714	5.20625	4.36759	4.92707	4.83235	4.79597	4.75368	4.84219	4.88424	4.92105	4.8744	4.8279	4.85099	40	32	19	25	30	35	30	23	24	0.654232	0.501992	0.329249	0.61346	0.817074	1.00302	0.771744
54492	NM_001142651,NM_001308177,NM_001308178	NEURL1B	neuralized E3 ubiquitin protein ligase 1B	protein_coding	NP_001136123.1;NP_001295106.1;NP_001295107.1	35422	615893	.	.	1.72699	281.595	0.152227	5.17817	2.24068e-07	1.08793e-05	1.72857	281.595	0.151963	5.19587	2.03766e-07	1.38597e-05	8.35481	7.56703	8.35658	7.84581	7.87142	7.9315	8.16922	8.25506	8.19501	8.05399	8.26459	8.29054	262	283	281	269	285	250	218	317	294	0.779319	0.8137	0.885033	1.2141	1.39612	1.29877	1.02597
54541	NM_019058	DDIT4	DNA damage inducible transcript 4	protein_coding	NP_061931.1	24944	607729	.	.	2.42325	10476.2	0.368691	3.46345	0.000533304	0.00615872	1.86694	10476.2	0.368712	2.44275	0.0145757	0.0912978	13.8134	12.5364	13.4371	13.0118	13.0127	12.2398	13.6822	13.6349	13.5066	13.2319	13.4837	13.3658	11105	11422	3866	13550	11938	10034	8218	11187	8764	122.133	121.239	44.9611	222.558	216.058	192.613	141.605
54553	NR_033797	MIR4453HG	MIR4453 host gene	lncRNA	.	25288	.	.	.	-1.78218	153.606	0.170069	-4.90181	9.49575e-07	3.69306e-05	-1.45145	153.606	0.165455	-3.2486	0.00115975	0.0150475	6.84743	7.67802	7.13824	7.39463	7.4492	7.38819	7.0803	7.16818	7.15571	7.1893	7.29241	7.16982	295	333	268	87	101	94	113	147	99	1.8828	2.05377	1.80785	0.827556	1.05994	1.04416	1.12746
54567	NM_019074	DLL4	delta like canonical Notch ligand 4	protein_coding	NP_061947.1	2910	605185	.	.	1.57178	48.3724	0.307637	2.12068	0.0339486	0.13039	1.5391	48.3724	0.307402	2.02368	0.0430034	0.185987	5.79456	5.13757	5.7658	5.53925	5.55075	5.4158	5.62935	5.60626	5.58148	5.57643	5.62003	5.60618	62	67	27	53	45	39	42	52	44	0.342305	0.358141	0.159269	0.436228	0.411238	0.376637	0.366982
54626	NM_019089	HES2	hes family bHLH transcription factor 2	protein_coding	NP_061962.2	16005	609970	.	.	1.74746	57.8042	0.258044	3.12062	0.0018047	0.0157072	1.8051	57.8042	0.256534	3.32152	0.000895293	0.0123203	6.05974	5.25282	6.09967	5.72714	5.69883	5.73969	5.80602	5.88812	5.88867	5.89116	5.90458	5.81464	58	52	56	47	59	57	63	68	44	0.260947	0.221961	0.266281	0.314518	0.432099	0.441896	0.441026
54756	NM_001318864,NM_017563,XM_005265238,XM_011533849	IL17RD	interleukin 17 receptor D	protein_coding	NP_001305793.1;NP_060033.3;XP_005265295.1;XP_011532151.2	17616	606807	.	.	1.58808	749.678	0.0870671	7.66397	1.80274e-14	4.28219e-12	1.3977	749.678	0.0876196	5.51305	3.52674e-08	2.86594e-06	9.80685	9.14051	9.62383	9.31273	9.30842	9.35145	9.71931	9.64831	9.66729	9.54661	9.56544	9.62211	824	842	796	822	697	687	649	689	659	1.81315	1.79074	1.85513	2.68481	2.52834	2.6262	2.23059
54836	NM_001317943,NM_001317944,NM_017688,XM_006717149	BSPRY	B-box and SPRY domain containing	protein_coding	NP_001304872.1;NP_001304873.1;NP_060158.2;XP_006717212.1	18232	.	.	.	1.59037	154.833	0.168229	3.97889	6.9239e-05	0.00124889	1.59888	154.833	0.167725	4.03677	5.41926e-05	0.00142787	7.46071	6.79261	7.47152	7.08224	7.133	7.08981	7.36619	7.32941	7.25341	7.2418	7.34503	7.37162	157	182	146	169	146	120	129	165	155	1.28149	1.44307	1.26985	2.04837	1.9621	1.70519	1.65321
54847	NM_001308350,NM_001322294,NM_001322295,NM_001322296,NM_001322297,NM_001322298,NM_001322299,NM_001322300,NM_017699,NR_136280,NR_136281,NR_136282,NR_136283,NR_136284,NR_136285,XM_011512939,XM_011512941,XM_017006664,XM_017006665,XM_017006666,XM_017006667,XM_017006668,XR_001740185	SIDT1	SID1 transmembrane family member 1	protein_coding	NP_001295279.1;NP_001309223.1;NP_001309224.1;NP_001309225.1;NP_001309226.1;NP_001309227.1;NP_001309228.1;NP_001309229.1;NP_060169.2;XP_011511241.1;XP_011511243.1;XP_016862153.1;XP_016862154.1;XP_016862155.1;XP_016862156.1;XP_016862157.1	25967	606816	.	.	1.53226	43.0239	0.291103	2.11492	0.0344369	0.131741	1.45963	43.0239	0.291636	1.87082	0.0613704	0.233044	5.62747	5.01451	5.56417	5.35499	5.33447	5.35231	5.4457	5.46883	5.39111	5.38977	5.40471	5.47974	50	46	45	45	46	31	34	38	47	0.189238	0.170779	0.175924	0.244842	0.26789	0.200782	0.198327
54865	NM_015590,NM_182679,XM_005245287	GPATCH4	G-patch domain containing 4	protein_coding	NP_056405.2;NP_872620.1;XP_005245344.1	25982	.	.	.	-1.55497	3541.42	0.0896701	-7.10259	1.22443e-12	1.99002e-10	-1.47942	3541.42	0.0895461	-6.30993	2.79153e-10	4.10488e-08	11.5249	12.1615	11.5964	11.919	12.0592	12.0563	11.5466	11.5977	11.709	11.7059	11.646	11.6342	6130	7335	6527	2361	2320	2540	2791	2699	2366	56.0061	63.871	62.8942	31.633	34.0125	40.3591	39.2629
54958	NM_017854	TMEM160	transmembrane protein 160	protein_coding	NP_060324.1	26042	.	.	.	1.32668	389.622	0.186403	2.18785	0.0286803	0.115771	1.53308	389.622	0.185492	3.32326	0.000889727	0.0122765	8.64946	8.24142	8.86009	8.49247	8.50534	8.24823	8.71712	8.55241	8.54868	8.53541	8.69304	8.87216	501	525	307	410	298	285	308	403	459	14.6718	14.8269	9.49972	17.912	14.3517	14.5458	14.1203
55003	NM_017906,XM_005249204,XM_011514720,XM_011514721	PAK1IP1	PAK1 interacting protein 1	protein_coding	NP_060376.2;XP_005249261.1;XP_011513022.1;XP_011513023.1	20882	607811	.	.	-1.66792	1242.64	0.10136	-7.2814	3.30374e-13	6.5397e-11	-1.49982	1242.64	0.100817	-5.80048	6.61244e-09	6.50294e-07	9.94592	10.6842	10.0983	10.4995	10.4313	10.5871	10.084	10.0605	10.1016	10.2468	10.1837	10.0564	2417	2297	2448	864	775	786	1040	997	753	30.0159	27.4092	31.7679	16.0056	15.6805	17.0063	20.3291
55057	NM_001039775,XM_005245918,XM_011541672,XM_011541673,XR_001737260,XR_946681	CRYBG2	crystallin beta-gamma domain containing 2	protein_coding	NP_001034864.2;XP_005245975.1;XP_011539974.1;XP_011539975.1	17295	.	.	.	1.50094	60.2117	0.275289	2.12819	0.033321	0.128683	1.646	60.2117	0.272554	2.63789	0.00834224	0.0626609	6.03289	5.44458	6.16209	5.8183	5.78348	5.80688	5.83233	5.99394	5.89283	5.86801	5.99667	5.9362	69	61	60	42	70	48	48	77	57	0.249952	0.212689	0.228237	0.212371	0.42075	0.301102	0.272219
55096	NM_018029	EBLN2	endogenous Bornavirus like nucleoprotein 2	protein_coding	NP_060499.3	25493	613250	.	.	-1.61519	51.0692	0.288406	-2.39836	0.0164687	0.0786746	-1.08498	51.0692	0.274364	-0.428895	0.668	0.854279	5.22144	5.91407	5.79701	5.73315	5.73161	5.69957	5.63567	5.57667	5.62556	5.77741	5.63743	5.66841	93	95	76	37	24	31	64	38	39	1.05391	1.04421	0.911091	0.615222	0.450442	0.618124	1.1444
55214	NM_001134418,NM_018192,XM_011512955	P3H2	prolyl 3-hydroxylase 2	protein_coding	NP_001127890.1;NP_060662.2;XP_011511257.1	19317	610341	.	.	1.5217	62.2348	0.238231	2.5424	0.0110093	0.0592691	1.5053	62.2348	0.237738	2.48194	0.013067	0.0847354	6.13975	5.53356	6.12671	5.85395	5.8541	5.87244	5.96232	5.9587	6.0005	5.94769	5.93809	6.02611	67	69	66	59	54	60	55	55	66	0.367982	0.363194	0.382715	0.483463	0.484744	0.57446	0.466811
55327	NM_018362	LIN7C	lin-7 homolog C, crumbs cell polarity complex component	protein_coding	NP_060832.1	17789	612332	.	.	-1.56208	840.89	0.164196	-3.91889	8.89592e-05	0.00154503	-1.47741	840.89	0.16389	-3.43564	0.000591155	0.00902505	9.44491	10.0888	9.52502	9.87107	9.67722	10.141	9.5638	9.46729	9.63568	9.70605	9.54008	9.54272	1535	1244	1926	614	497	601	726	605	539	6.07847	4.75299	8.06412	3.62715	3.23692	4.1499	4.50172
55601	NM_017631,XM_011532103,XM_011532104,XM_017008383,XM_017008384,XM_024454132,XM_024454133	DDX60	DExD/H-box helicase 60	protein_coding	NP_060101.3;XP_011530405.1;XP_011530406.1;XP_016863872.1;XP_016863873.1;XP_024309900.1;XP_024309901.1	25942	613974	.	.	1.3542	106.359	0.205726	2.12635	0.0334742	0.129017	1.51662	106.359	0.203236	2.95648	0.00311169	0.0318858	6.80344	6.36547	6.96496	6.56259	6.60081	6.68495	6.67388	6.7241	6.79889	6.73519	6.78416	6.81718	104	120	134	83	88	102	96	112	108	0.31545	0.352374	0.436898	0.375896	0.438097	0.552674	0.457886
55647	NM_017817	RAB20	RAB20, member RAS oncogene family	protein_coding	NP_060287.1	18260	.	.	.	1.48066	90.4387	0.233054	2.42965	0.0151133	0.0740322	1.63483	90.4387	0.23078	3.0728	0.00212059	0.0240396	6.61015	6.04184	6.75144	6.28681	6.45854	6.35406	6.48145	6.5443	6.48485	6.50538	6.59458	6.52139	73	131	85	80	88	72	84	109	81	0.917198	1.60078	1.13755	1.51426	1.83374	1.59038	1.67017
55733	NM_001122834,NM_001170564,NM_001170580,NM_001170587,NM_001170588,NM_018194,XM_006711441,XM_011509737,XM_011509738,XM_011509739,XM_011509740,XM_011509741,XM_011509742,XM_011509744,XM_011509746,XM_011509747,XM_017001726,XM_017001728,XM_017001729,XM_017001730,XM_017001731,XM_017001732,XM_017001733,XM_017001734,XM_017001735,XM_017001736,XM_017001737,XM_017001738,XM_017001739,XM_017001740,XM_017001741…	HHAT	hedgehog acyltransferase	protein_coding	NP_001116306.1;NP_001164035.1;NP_001164051.1;NP_001164058.1;NP_001164059.1;NP_060664.2;XP_006711504.1;XP_011508039.1;XP_011508040.1;XP_011508041.1;XP_011508042.1;XP_011508043.1;XP_011508044.1;XP_011508046.1;XP_011508048.1;XP_011508049.1;XP_016857215.1;XP_016857217.1;XP_016857218.1;XP_016857219.1;XP_016857220.1;XP_016857221.1;XP_016857222.1;XP_016857223.1;XP_016857224.1;XP_016857225.1;XP_016857226…	18270	605743	.	.	1.52711	220.724	0.162224	3.76518	0.000166426	0.00253414	1.31242	220.724	0.163494	2.39903	0.0164384	0.0990668	8.04075	7.42832	7.82396	7.62862	7.73993	7.52986	7.91848	7.82975	7.86602	7.73882	7.77999	7.8369	252	318	188	248	198	203	178	199	196	1.36447	1.63436	1.08979	1.97161	1.74233	1.89607	1.43695
55859	NM_018476	BEX1	brain expressed X-linked 1	protein_coding	NP_060946.3	1036	300690	.	.	-1.87571	536.679	0.105247	-8.62196	6.5815e-18	2.93456e-15	-1.71025	536.679	0.104093	-7.43768	1.02469e-13	3.16424e-11	8.6638	9.57048	8.79487	9.35991	9.307	9.29808	8.81549	8.91287	8.84406	8.91106	8.97983	8.86033	1181	1137	1005	332	356	308	377	432	321	28.4743	26.4698	25.6208	11.957	14.1104	12.9459	14.2157
55889	NM_018652	GOLGA6B	golgin A6 family member B	protein_coding	NP_061122.4	32205	.	.	.	-3.15286	6.8364	0.807441	-2.05174	0.0401946	NA	-1.04317	6.8364	0.671271	-0.0908266	0.92763	NA	1.52316	3.17496	3.10493	2.78557	2.80191	2.8268	2.76436	2.76613	2.77424	2.78502	2.82228	2.79499	9	13	17	2	2	3	5	11	6	0.052878	0.075409	0.107903	0.011791	0.018268	0.027724	0.040792
55893	NM_018660	ZNF395	zinc finger protein 395	protein_coding	NP_061130.1	18737	609494	.	.	1.63557	2572.38	0.104911	6.76565	1.3271e-11	1.81331e-09	1.41576	2572.38	0.105068	4.77382	1.80765e-06	8.6103e-05	11.6051	10.8955	11.3971	11.0079	11.1032	11.0675	11.4762	11.6144	11.3533	11.2704	11.3882	11.4114	2652	3057	2613	2689	2898	2085	2090	2478	2262	10.6012	11.797	11.0462	16.0523	19.0632	14.5481	13.0884
56659	NM_022054	KCNK13	potassium two pore domain channel subfamily K member 13	protein_coding	NP_071337.2	6275	607367	.	.	2.26724	16.4721	0.482828	2.44588	0.0144499	0.0717385	1.96885	16.4721	0.487611	2.00438	0.0450298	0.191347	4.42296	3.23755	4.21208	3.96075	3.93629	3.95819	3.98215	4.02197	4.0657	3.97709	4.0309	4.01766	16	11	14	12	17	23	11	20	16	0.129018	0.084241	0.11941	0.13824	0.233967	0.329225	0.143122
57053	NM_001303034,NM_001303035,NM_020402,XM_011520234	CHRNA10	cholinergic receptor nicotinic alpha 10 subunit	protein_coding	NP_001289963.1;NP_001289964.1;NP_065135.2;XP_011518536.1	13800	606372	.	.	-1.82747	32.834	0.37611	-2.31275	0.0207364	0.0928371	-1.75333	32.834	0.373021	-2.17171	0.0298777	0.147622	4.67574	5.53608	4.73021	5.19208	5.10104	5.05306	4.94441	5.05247	5.0217	5.01949	4.99087	5.02566	91	66	47	12	28	22	24	20	23	0.356072	0.232252	0.178354	0.073566	0.165484	0.127598	0.126926
57061	NR_002768	HYMAI	hydatidiform mole associated and imprinted	lncRNA	.	5326	606546	.	.	-1.79553	32.4888	0.406035	-2.07964	0.0375583	0.140326	-1.12386	32.4888	0.387115	-0.435175	0.663436	0.852239	4.46351	5.31571	5.15283	5.04477	5.07894	5.06609	5.00922	4.97187	4.93079	5.09107	4.93555	5.07879	54	65	55	26	18	11	40	14	35	0.26849	0.311297	0.287184	0.189777	0.145188	0.093544	0.314481
57188	NM_001301110,NM_207517,XM_011521822,XM_011521823,XM_011521824,XM_011521825,XM_017022434,XM_017022435,XM_024450000,XR_931873	ADAMTSL3	ADAMTS like 3	protein_coding	NP_001288039.1;NP_997400.2;XP_011520124.1;XP_011520125.1;XP_011520126.1;XP_011520127.1;XP_016877923.1;XP_016877924.1;XP_024305768.1	14633	609199	.	.	1.5747	50.8046	0.294527	2.22418	0.0261364	0.108773	1.47586	50.8046	0.295371	1.90117	0.0572792	0.223106	5.89089	5.23445	5.79257	5.58265	5.58741	5.55474	5.70863	5.6099	5.72404	5.63047	5.75214	5.60893	58	61	46	57	35	54	41	67	34	0.148826	0.153214	0.121596	0.249294	0.143591	0.278965	0.162031
57221	NM_020340,XR_001743524	ARFGEF3	ARFGEF family member 3	protein_coding	NP_065073.3	21213	617411	.	.	1.59616	1120.29	0.112206	6.01217	1.83052e-09	1.57895e-07	1.46083	1120.29	0.112377	4.86562	1.14099e-06	5.85281e-05	10.3683	9.69444	10.2414	9.88808	9.90147	9.83862	10.4097	10.1735	10.1608	10.239	10.1517	10.1489	1248	1305	1072	1383	970	919	1113	1038	920	1.63671	1.62564	1.47641	2.66512	2.05992	2.13825	2.24954
57535	NM_001267048,NM_001284352,NM_001284353,NM_020775,XM_011541825,XM_011541826,XM_011541827,XM_017001883	ELAPOR1	endosome-lysosome associated apoptosis and autophagy regulator 1	protein_coding	NP_001253977.2;NP_001271281.1;NP_001271282.1;NP_065826.3;XP_011540127.1;XP_011540128.1;XP_011540129.1;XP_016857372.1	29618	611298	.	.	-2.87576	16.8536	0.530223	-2.87415	0.00405112	0.0287187	-2.45315	16.8536	0.516323	-2.50741	0.0121618	0.0804423	3.31396	4.8515	3.55407	4.2202	4.17087	4.12961	4.09871	4.05927	4.04074	4.04246	4.10939	4.07437	55	43	29	14	7	4	5	16	9	0.151237	0.112219	0.081842	0.053947	0.03063	0.015315	0.020478
57537	NM_020777,XM_005247987,XM_011513514,XM_011513515,XM_011513516,XM_017008481	SORCS2	sortilin related VPS10 domain containing receptor 2	protein_coding	NP_065828.2;XP_005248044.2;XP_011511816.1;XP_011511817.1;XP_011511818.1;XP_016863970.1	16698	606284	.	.	2.61649	27.9311	0.356787	3.88924	0.000100558	0.00170243	1.92275	27.9311	0.366255	2.57518	0.0100188	0.0706024	5.30935	3.92011	4.85809	4.69092	4.66627	4.68321	4.79733	4.79824	4.85332	4.78868	4.77137	4.732	25	20	21	31	29	37	29	27	18	0.075345	0.057741	0.065199	0.143255	0.145951	0.200737	0.138533
57621	NM_020861,XM_005267076,XM_011536004,XM_017011137	ZBTB2	zinc finger and BTB domain containing 2	protein_coding	NP_065912.1;XP_005267133.1;XP_011534306.1;XP_016866626.1	20868	616595	.	.	-1.60686	750.143	0.11734	-5.83131	5.49955e-09	4.26699e-07	-1.51641	750.143	0.11684	-5.14085	2.73502e-07	1.75953e-05	9.2625	9.9458	9.34433	9.72108	9.78829	9.77452	9.33835	9.34126	9.48512	9.54616	9.40357	9.3347	1393	1551	1363	499	463	543	649	556	448	8.38742	9.19681	8.86195	4.58749	4.65974	5.78889	6.18868
57639	NM_020879	CCDC146	coiled-coil domain containing 146	protein_coding	NP_065930.2	29296	.	.	.	-1.04975	69.8575	0.246325	-0.284388	0.776113	0.893201	-1.57933	69.8575	0.256354	-2.57186	0.0101153	0.0710233	6.26881	6.34286	5.68075	6.16896	6.0773	6.26229	6.18234	6.10453	6.16637	6.04256	6.03885	6.04685	119	92	140	74	53	63	44	45	41	0.681025	0.507243	0.851495	0.631847	0.499116	0.627562	0.395885
57674	NM_001256071,NM_020954,XM_005257545,XM_005257546,XM_006721995,XM_011525084,XM_011525086,XM_011525087,XM_017024905	RNF213	ring finger protein 213	protein_coding	NP_001243000.2;NP_066005.2;XP_005257602.2;XP_005257603.2;XP_006722058.1;XP_011523386.1;XP_011523388.1;XP_011523389.1;XP_016880394.1	14539	613768	.	.	1.51013	3215.71	0.0782527	7.59937	2.97581e-14	6.75684e-12	1.48298	3215.71	0.0782345	7.26667	3.68458e-13	1.01589e-10	11.8331	11.2381	11.807	11.3854	11.4527	11.3429	11.7349	11.7127	11.8127	11.6925	11.7331	11.7866	3544	3943	3088	3118	2815	3027	2919	3165	2987	3.39887	3.58557	3.21067	4.37519	4.50013	5.46244	4.47325
57835	NM_021196,NM_133478	SLC4A5	solute carrier family 4 member 5	protein_coding	NP_067019.3;NP_597812.1	18168	606757	.	.	-1.28068	37.5085	0.328177	-1.08755	0.276794	0.510232	-1.82999	37.5085	0.341129	-2.55574	0.0105963	0.0733005	5.24345	5.59357	4.72006	5.31822	5.27088	5.27886	5.16576	5.25988	5.27315	5.22628	5.15164	5.15521	80	68	63	21	35	36	31	19	17	0.240494	0.197584	0.198023	0.094134	0.171204	0.18636	0.14206
58472	NM_001271213,NM_021199	SQOR	sulfide quinone oxidoreductase	protein_coding	NP_001258142.1;NP_067022.1	20390	617658	.	.	1.85109	47.3574	0.294097	3.0207	0.00252195	0.0201651	1.40081	47.3574	0.300585	1.61771	0.105725	0.329044	5.94688	5.06215	5.55389	5.47478	5.4543	5.4571	5.65578	5.61148	5.53185	5.47799	5.52054	5.60124	53	49	44	65	52	36	30	39	49	0.593421	0.529309	0.485099	1.09308	0.952766	0.689769	0.492136
58496	NM_021221	LY6G5B	lymphocyte antigen 6 family member G5B	protein_coding	NP_067044.2	13931	610433	.	.	-1.77101	220.881	0.168624	-4.89001	1.00829e-06	3.87804e-05	-1.75327	220.881	0.168053	-4.82017	1.43437e-06	7.09828e-05	7.45254	8.27797	7.46829	7.99945	8.01784	7.93748	7.67196	7.70544	7.58221	7.78333	7.56256	7.61859	470	496	393	159	157	116	193	128	128	11.6294	11.8464	10.2859	5.84822	6.39936	4.98636	7.48863
59084	NM_001290072,NM_001290073,NM_021572,XM_005249260,XM_011514786	ENPP5	ectonucleotide pyrophosphatase/phosphodiesterase family member 5	protein_coding	NP_001277001.1;NP_001277002.1;NP_067547.1;XP_005249317.1;XP_011513088.1	13717	617001	.	.	1.64227	123.806	0.184933	3.87003	0.000108822	0.00180087	1.53538	123.806	0.18552	3.33439	0.000854858	0.0119232	7.18974	6.47423	7.09296	6.80657	6.75073	6.82671	6.98297	6.95872	7.0611	6.90636	6.97918	7.02747	136	120	131	122	107	129	100	123	122	0.673969	0.585141	0.690759	0.896565	0.876414	1.12535	0.804272
59339	NM_021623,XM_011544605,XM_011544606,XM_011544607,XM_017013719,XM_017013720,XM_024447227	PLEKHA2	pleckstrin homology domain containing A2	protein_coding	NP_067636.1;XP_011542907.1;XP_011542908.1;XP_011542909.1;XP_016869208.1;XP_016869209.1;XP_024302995.1	14336	607773	.	.	1.52499	323.598	0.179972	3.38273	0.000717702	0.00777636	1.35661	323.598	0.180529	2.43734	0.0147959	0.0921907	8.57424	7.96835	8.40595	8.07428	8.04276	8.33797	8.48912	8.49621	8.2845	8.34505	8.39266	8.31498	320	311	451	364	341	237	288	321	253	1.10668	1.03992	1.65301	1.89073	1.94056	1.43132	1.56602
60401	NM_001199687,NM_001242310,NM_001324199,NM_001324201,NM_001324202,NM_001324204,NM_001324205,NM_001324206,NM_021783,NR_136726,NR_136727,XM_011531000,XM_011531001,XM_011531002,XM_011531003,XM_011531004,XM_011531005,XM_011531006,XM_011531007,XM_017029703,XM_017029704,XM_017029705,XM_017029706,XM_017029707,XM_017029708,XR_938405	EDA2R	ectodysplasin A2 receptor	protein_coding	NP_001186616.1;NP_001229239.1;NP_001311128.2;NP_001311130.2;NP_001311131.2;NP_001311133.2;NP_001311134.2;NP_001311135.2;NP_068555.2;XP_011529302.1;XP_011529303.1;XP_011529304.1;XP_011529305.1;XP_011529306.1;XP_011529307.1;XP_011529308.1;XP_011529309.1;XP_016885192.1;XP_016885193.1;XP_016885194.1;XP_016885195.1;XP_016885196.1;XP_016885197.1	17756	300276	.	.	1.47239	1109.7	0.095041	5.8728	4.28486e-09	3.46378e-07	1.52356	1109.7	0.0948131	6.40674	1.48665e-10	2.34223e-08	10.2608	9.70173	10.31	9.8527	9.96744	9.80235	10.1458	10.2451	10.1702	10.2269	10.1974	10.2247	1198	1426	1027	1018	1062	934	1102	1102	1013	5.9762	6.92989	5.57772	7.71557	8.94252	8.64471	8.7743
64084	NM_022131,XM_017007022	CLSTN2	calsyntenin 2	protein_coding	NP_071414.2;XP_016862511.1	17448	611323	.	.	2.04008	91.8459	0.218336	4.71121	2.46248e-06	8.35621e-05	1.84499	91.8459	0.219553	4.02461	5.70706e-05	0.00149351	6.84852	5.81483	6.70051	6.36765	6.35885	6.25256	6.55492	6.58464	6.57775	6.54519	6.57275	6.48022	96	96	56	96	96	91	92	102	71	0.128518	0.124527	0.079083	0.192553	0.210782	0.212454	0.193778
64101	NM_022143,XM_011516461	LRRC4	leucine rich repeat containing 4	protein_coding	NP_071426.1;XP_011514763.1	15586	610486	.	.	-1.66529	33.3836	0.345028	-2.13251	0.0329649	0.127756	-1.48004	33.3836	0.338567	-1.67068	0.0947855	0.308103	4.72719	5.46054	4.88902	5.10283	5.16992	5.11332	5.0243	5.05355	5.03431	5.02087	5.11722	5.01948	58	79	56	21	24	20	20	38	18	0.260831	0.344217	0.267039	0.13933	0.176598	0.157286	0.136689
64417	NM_001377394,NM_001377395,NM_001377396,NM_001377397,NM_001377398,NM_001377399,NM_001377400,NM_001377401,NM_001377402,NM_001377403,NM_022483,XM_011514075	TMEM267	transmembrane protein 267	protein_coding	NP_001364323.1;NP_001364324.1;NP_001364325.1;NP_001364326.1;NP_001364327.1;NP_001364328.1;NP_001364329.1;NP_001364330.1;NP_001364331.1;NP_001364332.1;NP_071928.2;XP_011512377.1	26139	.	.	.	-1.53473	204.366	0.155125	-3.98376	6.7832e-05	0.00122782	-1.20412	204.366	0.151013	-1.77456	0.0759703	0.267926	7.33076	7.94814	7.68056	7.84568	7.68769	7.80413	7.53653	7.51716	7.60327	7.68768	7.63009	7.69778	406	321	349	136	120	139	181	168	170	2.54495	1.91177	2.47578	1.32911	1.20811	1.53953	1.84072
64651	NM_001320559,NM_001320560,NM_033027,XM_017007049	CSRNP1	cysteine and serine rich nuclear protein 1	protein_coding	NP_001307488.1;NP_001307489.1;NP_149016.2;XP_016862538.1	14300	606458	.	.	1.90955	449.762	0.163317	5.71425	1.10189e-08	7.70877e-07	1.75153	449.762	0.163586	4.94305	7.6911e-07	4.226e-05	9.10972	8.17764	8.98665	8.4878	8.52354	8.46337	9.1151	8.85593	8.80129	8.70779	8.96676	8.91951	427	465	375	611	402	358	344	513	429	2.606	2.71107	2.40056	5.52551	3.99767	3.78283	3.25864
64787	NM_022772,XM_017018131,XM_017018132	EPS8L2	EPS8 like 2	protein_coding	NP_073609.2;XP_016873620.1;XP_016873621.1	21296	614988	.	.	-2.14631	30.771	0.393245	-2.80197	0.00507922	0.03392	-1.67851	30.771	0.380553	-1.96342	0.0495976	0.203645	4.38488	5.48105	4.74183	5.0756	5.02112	4.98492	4.86302	4.95289	4.88843	4.94985	4.87354	4.96864	80	66	50	12	25	14	26	14	27	0.471545	0.373525	0.310617	0.106008	0.236364	0.138691	0.234042
64798	NM_001283012,NM_022783	DEPTOR	DEP domain containing MTOR interacting protein	protein_coding	NP_001269941.1;NP_073620.2	22953	612974	.	.	1.55018	256.717	0.181519	3.48413	0.000493743	0.00578846	1.39738	256.717	0.182105	2.6508	0.00803011	0.0612262	8.24054	7.60721	8.09127	7.73166	7.91456	7.82784	8.03876	8.10555	8.10644	7.83291	8.08372	8.12474	241	347	265	245	253	244	166	268	255	1.7964	2.50031	2.09958	2.71879	3.10229	3.21592	1.94956
64800	NM_022785,NM_198856,XM_005261704,XM_005261705,XM_011530316,XM_011530317,XM_011530318,XM_011530319,XM_011530320,XM_011530321,XM_011530323,XM_011530325,XM_011530326,XM_011530327,XM_011530328,XM_011530330,XM_017028910,XM_017028911,XM_017028912,XM_024452262,XM_024452263,XR_001755274,XR_937895,XR_937896	EFCAB6	EF-hand calcium binding domain 6	protein_coding	NP_073622.2;NP_942153.1;XP_005261761.1;XP_005261762.1;XP_011528618.1;XP_011528619.1;XP_011528620.1;XP_011528621.1;XP_011528622.1;XP_011528623.1;XP_011528625.1;XP_011528627.1;XP_011528628.1;XP_011528629.1;XP_011528630.1;XP_011528632.1;XP_016884399.1;XP_016884400.1;XP_016884401.1;XP_024308030.1;XP_024308031.1	24204	.	.	.	-1.51004	77.8101	0.219902	-2.70389	0.00685329	0.0424108	-1.48822	77.8101	0.218615	-2.62375	0.00869687	0.0644027	6.04803	6.64337	6.07247	6.41167	6.36111	6.35902	6.26618	6.18327	6.26171	6.26234	6.1992	6.26223	161	146	130	64	43	56	62	51	57	0.561004	0.466096	0.428492	0.293157	0.215722	0.297661	0.315239
65012	NR_166678,NR_166679	SLC26A10	solute carrier family 26 member 10	transcribed_pseudogene	.	14470	.	.	.	-1.76206	145.295	0.227983	-3.58477	0.000337376	0.0043373	-1.34539	145.295	0.223434	-1.91567	0.055407	0.21857	6.74304	7.55823	7.13231	7.33954	7.41703	7.1483	7.00289	7.12742	7.00744	7.26004	7.05277	7.14525	296	347	188	83	106	74	150	97	108	2.06616	2.39535	1.41678	0.869143	1.24585	0.888431	1.62575
65989	NM_001286655,NM_001286656,NM_023932,NM_206539,XM_005249308,XM_011514823	DLK2	delta like non-canonical Notch ligand 2	protein_coding	NP_001273584.1;NP_001273585.1;NP_076421.2;NP_996262.1;XP_005249365.1;XP_011513125.1	21113	.	.	.	1.33435	85.7839	0.220993	1.88304	0.0596953	0.193268	1.76781	85.7839	0.21477	3.82718	0.000129618	0.00286718	6.38624	5.96811	6.79576	6.32488	6.31908	6.2444	6.40904	6.37417	6.3913	6.4417	6.46713	6.56522	102	103	70	77	64	65	83	92	105	0.973024	0.890298	0.683473	1.12652	1.21186	1.10039	1.44043
78997	NM_001256737,NM_001256738,NM_001256739,NM_001256740,NM_024034,NR_046353,XR_001754393,XR_936626	GDAP1L1	ganglioside induced differentiation associated protein 1 like 1	protein_coding	NP_001243666.1;NP_001243667.1;NP_001243668.1;NP_001243669.1;NP_076939.3	4213	.	.	.	2.79522	8.48302	0.6653	2.22901	0.0258131	NA	2.07186	8.48302	0.681267	1.54261	0.122926	NA	3.60114	2.12011	3.16454	3.02899	3.00001	3.00834	3.07752	3.04161	3.06495	3.06565	3.04372	3.02109	10	4	5	13	7	10	11	8	4	0.062463	0.019453	0.034257	0.13412	0.059909	0.114311	0.112378
79026	NM_001346445,NM_001346446,NM_001620,NM_024060,XM_017018270	AHNAK	AHNAK nucleoprotein	protein_coding	NP_001333374.1;NP_001333375.1;NP_001611.1;NP_076965.2;XP_016873759.1	347	103390	.	.	1.8898	1688.01	0.118125	7.77342	7.63976e-15	2.02861e-12	1.94918	1688.01	0.118017	8.15876	3.38477e-16	1.86646e-13	10.9498	10.0308	10.9943	10.3637	10.3626	10.181	10.7942	10.715	10.9757	10.8218	10.856	10.9041	1671	1715	1206	1650	1393	1805	1672	1801	1692	1.79249	1.78039	1.42365	2.6295	2.42717	3.22066	2.68275
79037	NM_024070,XM_011516575	PVRIG	PVR related immunoglobulin domain containing	protein_coding	NP_076975.2;XP_011514877.1	32190	617012	.	.	-1.68886	49.9718	0.296974	-2.54585	0.0109012	0.0589339	-1.31438	49.9718	0.287568	-1.37142	0.170243	0.429222	5.23765	5.99194	5.60115	5.73512	5.78401	5.61695	5.58995	5.62244	5.55931	5.65824	5.62404	5.63867	101	120	60	33	36	24	45	40	38	1.21368	1.39971	0.763602	0.587704	0.715043	0.497498	0.837368
79072	NM_024091,NR_036553,NR_073608,XM_006714498,XR_001742253,XR_427664	FASTKD3	FAST kinase domains 3	protein_coding	NP_076996.2;XP_006714561.1	28758	617530	.	.	-1.50177	445.801	0.116686	-5.02772	4.96347e-07	2.10142e-05	-1.48479	445.801	0.116294	-4.90358	9.41079e-07	4.94226e-05	8.57246	9.15948	8.58824	8.97675	8.9298	9.02149	8.69929	8.63673	8.72395	8.78459	8.64695	8.64487	848	819	825	339	284	313	378	318	281	6.62986	6.21587	6.95849	3.88262	3.65014	4.32924	4.64731
79098	NM_001083924,NM_023938,XM_005273259,XM_006711530,XM_011509973	C1orf116	chromosome 1 open reading frame 116	protein_coding	NP_001077393.1;NP_076427.2;XP_005273316.1;XP_006711593.1;XP_011508275.1	28667	611680	.	.	-1.7291	14.7171	0.517284	-1.52725	0.126698	0.315047	-2.442	14.7171	0.540305	-2.38395	0.0171278	0.101752	3.67309	4.47567	3.19321	3.99412	3.90301	3.94059	3.92655	3.8883	3.85636	3.8646	3.86255	3.88316	45	23	29	17	10	5	7	7	9	0.154996	0.076005	0.10434	0.084594	0.055213	0.028535	0.037773
79149	NM_001322061,NM_001322062,NM_001322064,NM_001322065,NM_001322066,NM_001322067,NM_001322068,NM_001322070,NM_001322072,NM_001322073,NM_001322074,NM_001322075,NM_001322076,NM_001322077,NM_001322078,NM_024303	ZSCAN5A	zinc finger and SCAN domain containing 5A	protein_coding	NP_001308990.1;NP_001308991.1;NP_001308993.1;NP_001308994.1;NP_001308995.1;NP_001308996.1;NP_001308997.1;NP_001308999.1;NP_001309001.1;NP_001309002.1;NP_001309003.1;NP_001309004.1;NP_001309005.1;NP_001309006.1;NP_001309007.1;NP_077279.1	23710	.	.	.	-1.69098	107.358	0.220346	-3.43939	0.000583027	0.00661907	-1.61849	107.358	0.218741	-3.17567	0.00149491	0.0183622	6.43242	7.18622	6.49298	6.89322	6.90866	6.83525	6.60778	6.66114	6.72075	6.78137	6.58392	6.65955	222	235	181	63	69	79	102	59	67	1.57939	1.6076	1.47135	0.678189	0.757241	0.99109	0.920939
79152	NM_024306,XM_011523317,XM_011523319	FA2H	fatty acid 2-hydroxylase	protein_coding	NP_077282.3;XP_011521619.1;XP_011521621.1	21197	611026	.	.	1.60674	91.8784	0.208336	3.28383	0.00102406	0.010122	1.76041	91.8784	0.206019	3.96038	7.48302e-05	0.00186954	6.66572	5.97888	6.79491	6.3502	6.36729	6.38776	6.45498	6.56243	6.57246	6.52339	6.57671	6.59726	88	96	91	71	89	88	85	101	95	0.690979	0.732884	0.767412	0.829852	1.15864	1.20004	1.04733
79153	NM_024307	GDPD3	glycerophosphodiester phosphodiesterase domain containing 3	protein_coding	NP_077283.2	28638	616318	.	.	-2.2669	41.238	0.32301	-3.65537	0.000256807	0.00356253	-1.64533	41.238	0.308119	-2.33149	0.0197274	0.111941	4.72936	5.91584	5.20219	5.48525	5.52694	5.39614	5.34604	5.28806	5.27449	5.34939	5.33742	5.37038	94	110	62	31	19	16	31	30	32	1.6639	1.87725	1.15718	0.818217	0.541569	0.472373	0.862744
79365	NM_030762	BHLHE41	basic helix-loop-helix family member e41	protein_coding	NP_110389.1	16617	606200	.	.	1.69862	393.713	0.13201	5.79018	7.03101e-09	5.22067e-07	1.22474	393.713	0.134159	2.1801	0.0292499	0.145094	8.99795	8.23327	8.52724	8.38784	8.50958	8.37611	8.79417	8.88283	8.67033	8.53327	8.55341	8.59529	420	522	377	451	471	338	303	324	307	2.14916	2.58058	2.03888	3.45063	3.9642	3.0229	2.42755
79412	NM_001253725,NM_001253726,NM_024507,NM_172229	KREMEN2	kringle containing transmembrane protein 2	protein_coding	NP_001240654.1;NP_001240655.1;NP_078783.1;NP_757384.1	18797	609899	.	.	1.59258	165.593	0.192824	3.48176	0.000498137	0.00583111	1.76135	165.593	0.191331	4.26843	1.96857e-05	0.000638543	7.50441	6.83189	7.6531	7.21953	7.20923	7.07826	7.43754	7.38192	7.35431	7.33266	7.42874	7.56131	189	190	122	173	144	131	138	173	196	1.84431	1.80345	1.2376	2.54117	2.29543	2.23818	2.10214
79633	NM_001291285,NM_001291303,NM_024582,XM_011532237	FAT4	FAT atypical cadherin 4	protein_coding	NP_001278214.1;NP_001278232.1;NP_078858.4;XP_011530539.1	23109	612411	.	.	1.58677	363.906	0.129997	5.12388	2.99314e-07	1.38365e-05	1.41954	363.906	0.130631	3.8691	0.000109237	0.002495	8.75707	8.08914	8.59525	8.33463	8.34625	8.23534	8.60831	8.50595	8.70369	8.55007	8.54591	8.50333	423	443	328	377	300	385	340	350	292	0.546375	0.47759	0.386765	0.732242	0.588632	0.838675	0.593021
79705	NM_024652,XM_005254979,XM_011522012,XM_011522013,XM_011522014,XM_011522015,XM_011522016,XM_011522017,XM_011522018,XM_011522019,XM_017022570,XR_931905	LRRK1	leucine rich repeat kinase 1	protein_coding	NP_078928.3;XP_005255036.1;XP_011520314.1;XP_011520315.1;XP_011520316.1;XP_011520317.1;XP_011520318.1;XP_011520319.1;XP_011520320.1;XP_011520321.1;XP_016878059.1	18608	610986	.	.	1.65485	224.7	0.148961	4.8785	1.06896e-06	4.07526e-05	1.55695	224.7	0.149292	4.27832	1.8831e-05	0.000613397	8.04845	7.32243	7.96175	7.56291	7.65906	7.60461	7.95934	7.79415	7.9004	7.80261	7.88209	7.8687	216	269	215	260	182	211	196	233	203	0.448867	0.469819	0.277972	0.4742	0.365128	0.450589	0.500614
79772	NM_001002796,NM_001297777,NM_024717,XM_005272082,XM_005272090,XM_006714692,XM_011543649,XM_011543650,XM_017009855,XM_017009856,XM_017009857,XM_017009858,XM_017009859,XM_017009860,XM_017009861,XM_017009862,XM_017009863,XM_017009864,XM_017009865,XR_001742264,XR_001742266,XR_001742267	MCTP1	multiple C2 and transmembrane domain containing 1	protein_coding	NP_001002796.1;NP_001284706.1;NP_078993.4;XP_005272139.1;XP_005272147.1;XP_006714755.1;XP_011541951.1;XP_011541952.1;XP_016865344.1;XP_016865345.1;XP_016865346.1;XP_016865347.1;XP_016865348.1;XP_016865349.1;XP_016865350.1;XP_016865351.1;XP_016865352.1;XP_016865353.1;XP_016865354.1	26183	616296	.	.	1.44027	54.3268	0.322914	1.62998	0.103106	0.275091	2.04118	54.3268	0.314913	3.26885	0.00107985	0.0142625	5.71138	5.18542	6.21326	5.54752	5.69614	5.65345	5.74175	5.67262	5.74384	5.90521	5.78718	5.74555	32	73	54	50	34	45	83	60	46	0.12884	0.295034	0.220129	0.288432	0.20795	0.315641	0.52364
79819	NM_024763,NM_207014,XM_005271212,XM_011542161,XM_011542162,XM_017002353,XM_017002354,XM_017002355,XM_017002357,XM_024449816,XM_024449817,XM_024449820,XM_024449821	DNAI4	dynein axonemal intermediate chain 4	protein_coding	NP_079039.4;NP_996897.2;XP_005271269.1;XP_011540463.1;XP_011540464.1;XP_016857842.1;XP_016857843.1;XP_016857844.1;XP_016857846.1;XP_024305584.1;XP_024305585.1;XP_024305588.1;XP_024305589.1	26252	.	.	.	-1.62727	66.1019	0.257617	-2.72673	0.00639658	0.040213	-1.42272	66.1019	0.252819	-2.01193	0.0442269	0.189316	5.71845	6.42034	5.90701	6.15847	6.06119	6.18175	5.9537	6.03052	5.98645	5.97905	6.08699	5.99918	135	105	132	39	50	40	43	67	43	0.854843	0.527811	1.15118	0.275912	0.40115	0.339476	0.334714
79858	NM_001146003,NM_001321220,NM_001321221,NM_001321222,NM_001321223,NM_001321224,NM_001353022,NM_001353023,NM_001353024,NM_001353025,NM_001353026,NM_001353027,NM_001353028,NM_001353029,NM_001353030,NM_001353031,NM_001353032,NM_001353033,NM_001353034,NM_001353036,NM_001353037,NM_001353038,NM_001353039,NM_001353040,NM_001353041,NM_001353042,NM_001353043,NM_001353044,NM_001353045,NM_001353046,NM_001353…	NEK11	NIMA related kinase 11	protein_coding	NP_001139475.1;NP_001308149.1;NP_001308150.1;NP_001308151.1;NP_001308152.1;NP_001308153.1;NP_001339951.1;NP_001339952.1;NP_001339953.1;NP_001339954.1;NP_001339955.1;NP_001339956.1;NP_001339957.1;NP_001339958.1;NP_001339959.1;NP_001339960.1;NP_001339961.1;NP_001339962.1;NP_001339963.1;NP_001339965.1;NP_001339966.1;NP_001339967.1;NP_001339968.1;NP_001339969.1;NP_001339970.1;NP_001339971.1;NP_001339…	18593	609779	.	.	-1.59156	55.1592	0.337284	-1.98777	0.0468366	0.163674	-1.76574	55.1592	0.339293	-2.41759	0.0156236	0.0957817	5.56545	6.2383	5.41372	5.74927	5.94793	5.92655	5.76119	5.78493	5.69681	5.82181	5.699	5.65144	72	139	118	44	45	28	55	33	21	0.462773	0.875756	0.844282	0.378261	0.423011	0.285338	0.505392
79899	NM_001160167,NM_001160168,NM_001160169,NM_024841	PRR5L	proline rich 5 like	protein_coding	NP_001153639.1;NP_001153640.1;NP_001153641.1;NP_079117.3	25878	611728	.	.	1.77301	89.181	0.223871	3.69052	0.000223793	0.00319941	1.62613	89.181	0.224878	3.11922	0.0018133	0.021307	6.75285	5.92269	6.62987	6.35894	6.35617	6.25474	6.52097	6.49744	6.54297	6.41326	6.498	6.55035	101	103	63	94	82	89	68	90	92	0.509906	0.501677	0.333585	0.693877	0.652594	0.747252	0.546088
79929	NM_024871,XR_001740273	MAP6D1	MAP6 domain containing 1	protein_coding	NP_079147.1	25753	610593	.	.	1.64337	345.642	0.137788	5.20118	1.98032e-07	9.80002e-06	1.55461	345.642	0.137979	4.61336	3.96205e-06	0.000166687	8.66428	7.94803	8.58601	8.17207	8.27417	8.16255	8.58702	8.54796	8.42315	8.39302	8.52148	8.53471	347	423	312	389	341	272	286	360	327	3.16877	3.78254	3.02511	5.35475	5.18345	4.32269	4.10854
79930	NM_001144875,NM_001144876,NM_001308235,NM_001308236,NM_001375794,NM_001375795,NM_001375796,NM_001375797,NM_001375798,NM_001375799,NM_024872,XM_011534654,XM_011534657,XM_017009883,XM_017009884	DOK3	docking protein 3	protein_coding	NP_001138347.1;NP_001138348.1;NP_001295164.1;NP_001295165.1;NP_001362723.1;NP_001362724.1;NP_001362725.1;NP_001362726.1;NP_001362727.1;NP_001362728.1;NP_079148.3;XP_011532956.1;XP_011532959.1;XP_016865372.1;XP_016865373.1	24583	611435	.	.	-1.84739	227.978	0.154006	-5.74973	8.93836e-09	6.46359e-07	-1.30769	227.978	0.148542	-2.60547	0.00917478	0.06656	7.32775	8.21256	7.82432	7.93756	8.06409	7.95151	7.64051	7.65455	7.64488	7.90818	7.81272	7.7304	408	508	383	139	132	124	227	199	151	2.56272	3.18164	2.44324	1.10995	1.61486	1.20462	2.14707
79953	NM_001323606,NM_001323607,NM_024893,NR_147606,XM_011529347,XM_011529348,XM_011529349,XM_011529350,XM_011529351,XM_011529352,XM_011529353,XM_011529354,XM_011529356,XM_011529358,XM_017028064,XM_017028065,XM_017028066,XM_017028067,XM_017028068,XM_017028069,XR_937144	SYNDIG1	synapse differentiation inducing 1	protein_coding	NP_001310535.1;NP_001310536.1;NP_079169.1;XP_011527649.1;XP_011527650.1;XP_011527651.1;XP_011527652.1;XP_011527653.1;XP_011527654.1;XP_011527655.1;XP_011527656.1;XP_011527658.1;XP_011527660.1;XP_016883553.1;XP_016883554.1;XP_016883555.1;XP_016883556.1;XP_016883557.1;XP_016883558.1	15885	614311	.	.	-1.00847	48.4616	0.337544	-0.0360671	0.971229	0.988189	1.63409	48.4616	0.324301	2.18467	0.0289132	0.144314	5.32004	5.32154	6.03227	5.51569	5.61764	5.45708	5.46852	5.5468	5.58952	5.65654	5.69529	5.60292	55	86	36	23	34	40	57	67	43	0.26554	0.5487	0.236512	0.1821	0.318515	0.455266	0.480645
79970	NR_027788,NR_027789	ZNF767P	zinc finger family member 767, pseudogene	transcribed_pseudogene	.	21884	.	.	.	-1.52367	723.032	0.118011	-5.14829	2.62869e-07	1.22991e-05	-1.2823	723.032	0.116876	-3.06939	0.00214499	0.0242424	9.19124	9.798	9.43944	9.72583	9.72399	9.50637	9.32102	9.3481	9.33189	9.52757	9.44972	9.39717	1435	1471	1004	502	482	453	651	609	504	8.40227	8.23852	6.17298	4.37153	4.54527	4.50193	5.96449
79981	NM_001122841,NM_024919,NR_110312,XM_011536137,XM_011536138,XM_011536140,XM_011536141,XM_011536142,XM_011536143,XM_011536145,XM_011536146,XM_017011317,XM_017011318	FRMD1	FERM domain containing 1	protein_coding	NP_001116313.1;NP_079195.3;XP_011534439.1;XP_011534440.1;XP_011534442.1;XP_011534443.1;XP_011534444.1;XP_011534445.1;XP_011534447.1;XP_011534448.1;XP_016866806.1;XP_016866807.1	21240	.	.	.	3.82125	57.3871	0.63675	3.03737	0.00238653	0.0193225	1.48823	57.3871	0.64619	0.887665	0.374721	0.651395	6.70365	4.77193	5.34372	5.48835	5.57508	5.57448	6.26001	5.71602	5.65506	5.6678	5.65947	5.57028	27	49	43	183	47	35	41	41	22	0.098636	0.202327	0.190322	1.24837	0.322786	0.242892	0.260013
80022	NM_001309242,XM_017025120,XM_017025121,XM_017025122,XM_017025123,XM_017025124,XM_017025125,XM_017025126,XM_017025127,XM_017025128,XM_017025129,XM_017025130,XM_017025131,XM_017025132,XM_017025133,XM_017025134,XM_017025135,XM_017025136,XM_017025137,XM_017025138,XM_017025139,XM_017025140,XM_017025141,XM_017025142,XM_017025143,XM_024450952,XR_001752634,XR_001752635,XR_001752636,XR_001752637,XR_001752…	MYO15B	myosin XVB	protein_coding	NP_001296171.1;XP_016880609.1;XP_016880610.1;XP_016880611.1;XP_016880612.1;XP_016880613.1;XP_016880614.1;XP_016880615.1;XP_016880616.1;XP_016880617.1;XP_016880618.1;XP_016880619.1;XP_016880620.1;XP_016880621.1;XP_016880622.1;XP_016880623.1;XP_016880624.1;XP_016880625.1;XP_016880626.1;XP_016880627.1;XP_016880628.1;XP_016880629.1;XP_016880630.1;XP_016880631.1;XP_016880632.1;XP_024306720.1	14083	.	.	.	1.70152	230.186	0.216588	3.54048	0.000399396	0.00495315	1.28282	230.186	0.21848	1.64464	0.100045	0.318255	8.20382	7.43594	7.79801	7.76745	7.75737	7.44001	8.06586	7.99286	7.83469	7.79583	7.77648	7.83813	310	313	143	299	248	183	188	188	187	0.785346	0.678167	0.343884	1.16819	1.08059	0.783616	0.731301
80035	NR_026808	ANP32A-IT1	ANP32A intronic transcript 1	lncRNA	.	25672	.	.	.	2.11506	22.161	0.48771	2.21586	0.0267013	0.110173	1.99417	22.161	0.488614	2.03798	0.0415521	0.181335	4.78427	3.69313	4.70006	4.3949	4.417	4.30876	4.47809	4.44537	4.4567	4.46877	4.44597	4.4417	24	30	4	27	20	21	25	22	19	0.134716	0.166832	0.024729	0.231801	0.189426	0.211778	0.228817
80115	NM_025045,XM_005261751,XM_011530379,XM_011530380,XM_011530381,XM_011530382,XM_011530383,XM_011530384,XM_011530386,XM_011530387,XM_011530388	BAIAP2L2	BAR/IMD domain containing adaptor protein 2 like 2	protein_coding	NP_079321.3;XP_005261808.1;XP_011528681.1;XP_011528682.1;XP_011528683.1;XP_011528684.1;XP_011528685.1;XP_011528686.1;XP_011528688.1;XP_011528689.1;XP_011528690.1	26203	617536	.	.	-2.69601	14.3618	0.58224	-2.45745	0.0139928	0.0703042	-1.44566	14.3618	0.535327	-0.993282	0.320572	0.6031	2.96005	4.38667	3.84658	3.85645	3.92294	3.92575	3.8202	3.8175	3.84045	3.82119	3.91817	3.84632	20	37	34	6	5	8	6	22	9	0.154079	0.2747	0.280781	0.067613	0.061238	0.100038	0.070772
80144	NM_001166133,NM_025074	FRAS1	Fraser extracellular matrix complex subunit 1	protein_coding	NP_001159605.1;NP_079350.5	19185	607830	.	.	1.67763	1734.84	0.105869	7.05045	1.78341e-12	2.80978e-10	1.60754	1734.84	0.105893	6.46736	9.97277e-11	1.62084e-08	10.9929	10.2457	10.9311	10.5051	10.5368	10.2928	10.8648	10.8535	10.9344	10.8507	10.8654	10.8263	1928	2060	1348	1739	1589	1677	1680	1770	1505	2.36969	2.42953	1.73196	3.32075	3.26022	3.63924	3.20204
80217	NM_025145,XM_005270171,XM_005270172,XM_011540196,XM_011540197,XM_011540198,XM_011540199,XM_011540200,XM_011540201,XM_011540202,XM_017016681,XM_017016682,XM_017016684,XM_024448177,XM_024448178,XR_002957015	CFAP43	cilia and flagella associated protein 43	protein_coding	NP_079421.5;XP_005270228.1;XP_005270229.1;XP_011538498.1;XP_011538499.1;XP_011538500.1;XP_011538501.1;XP_011538502.1;XP_011538503.1;XP_011538504.1;XP_016872170.1;XP_016872171.1;XP_016872173.1;XP_024303945.1;XP_024303946.1	26684	617558	.	.	-1.62517	56.0727	0.256271	-2.73379	0.00626098	0.0395914	-1.56901	56.0727	0.253971	-2.55879	0.0105038	0.072824	5.51874	6.22205	5.57661	5.87776	5.8906	5.93403	5.77299	5.79072	5.74244	5.77186	5.73207	5.82342	103	110	112	41	41	31	40	34	46	0.307418	0.318566	0.348237	0.171898	0.185954	0.152906	0.283624
80307	NR_119376	FER1L4	fer-1 like family member 4 (pseudogene)	transcribed_pseudogene	.	15801	.	.	.	1.52093	217.511	0.16824	3.59577	0.000323432	0.00420553	1.36538	217.511	0.169031	2.65809	0.00785848	0.0602499	7.99631	7.38975	7.84225	7.63565	7.70506	7.474	7.89756	7.81322	7.80823	7.79165	7.74955	7.79661	262	306	171	245	197	188	201	193	187	0.745633	0.841087	0.513421	1.04462	0.922346	0.93469	0.897805
80760	NM_001001851,NM_030569,NM_032817,XM_011519713,XM_011519714	ITIH5	inter-alpha-trypsin inhibitor heavy chain 5	protein_coding	NP_001001851.1;NP_085046.5;NP_116206.4;XP_011518015.1;XP_011518016.1	21449	609783	.	.	1.59271	50.3959	0.298082	2.25268	0.0242796	0.103054	1.93427	50.3959	0.292648	3.25234	0.0011446	0.0149054	5.73	5.06402	6.01479	5.50951	5.50813	5.57489	5.65873	5.62935	5.61536	5.58858	5.70888	5.75211	44	45	56	51	42	38	37	62	64	0.123133	0.121649	0.165563	0.211637	0.189849	0.182582	0.160914
80852	NM_001080423,XM_011534141,XM_011534142,XM_011534143,XM_011534145,XM_011534146,XR_940504	GRIP2	glutamate receptor interacting protein 2	protein_coding	NP_001073892.3;XP_011532443.1;XP_011532444.1;XP_011532445.1;XP_011532447.1;XP_011532448.1	23841	.	.	.	1.35993	579.155	0.139357	3.18271	0.00145905	0.0132828	1.59684	579.155	0.138468	4.87634	1.08072e-06	5.59943e-05	9.22156	8.77772	9.45447	8.91513	9.11278	8.84395	9.26229	9.17756	9.11368	9.25074	9.30333	9.36687	607	824	499	577	477	420	558	619	598	0.974988	1.28762	0.85759	1.39961	1.25319	1.18748	1.40995
81786	NM_033342,NM_203293,NM_203294,NM_203295,NM_203296,NM_203297,XM_017009903,XM_017009904,XM_024446224	TRIM7	tripartite motif containing 7	protein_coding	NP_203128.1;NP_976038.1;NP_976039.1;NP_976040.1;NP_976041.1;NP_976042.1;XP_016865392.1;XP_016865393.1;XP_024301992.1	16278	609315	.	.	1.53248	385.488	0.149065	4.13157	3.60296e-05	0.000744709	1.56698	385.488	0.148726	4.35689	1.31922e-05	0.000452638	8.75569	8.13927	8.78881	8.40799	8.34583	8.35347	8.59759	8.70931	8.6418	8.49334	8.67462	8.80848	445	414	373	349	380	332	292	397	426	4.30264	3.90121	4.08106	5.05141	5.78454	4.07751	4.3886
81796	NM_001146008,NM_001146009,NM_030958,XM_005251313,XM_017013883,XM_017013884,XM_017013885,XM_017013886,XR_428341,XR_928814	SLCO5A1	solute carrier organic anion transporter family member 5A1	protein_coding	NP_001139480.1;NP_001139481.1;NP_112220.2;XP_005251370.1;XP_016869372.1;XP_016869373.1;XP_016869374.1;XP_016869375.1	19046	613543	.	.	2.08307	1059.66	0.110396	9.59014	8.79675e-22	7.14851e-19	1.84697	1059.66	0.110664	7.99864	1.25803e-15	5.88605e-13	10.3913	9.33321	10.2178	9.62259	9.65204	9.63707	10.3204	10.187	10.1461	10.2314	10.1123	10.0018	938	1004	876	1316	1044	957	1166	1049	815	4.56628	4.66199	4.78742	11.2798	9.89405	9.33185	10.903
83450	NM_001130090,NM_001130091,NM_001130092,NM_031294,XM_011524018,XM_011524019,XM_011524020,XM_011524021,XM_011524022,XM_011524023,XM_011524025,XM_011524026,XM_024450961,XM_024450962,XM_024450963,XM_024450964,XM_024450965,XM_024450966,XR_001752656,XR_934109,XR_934110,XR_934111	DRC3	dynein regulatory complex subunit 3	protein_coding	NP_001123562.1;NP_001123563.1;NP_001123564.1;NP_112584.3;XP_011522320.1;XP_011522321.1;XP_011522322.1;XP_011522323.1;XP_011522324.1;XP_011522325.1;XP_011522327.1;XP_011522328.1;XP_024306729.1;XP_024306730.1;XP_024306731.1;XP_024306732.1;XP_024306733.1;XP_024306734.1	25384	618758	.	.	-1.69143	42.1465	0.325193	-2.33167	0.0197179	0.0895953	-1.11739	42.1465	0.309239	-0.517843	0.604568	0.816527	4.9092	5.66668	5.51078	5.51225	5.42558	5.38961	5.34975	5.32715	5.34567	5.46729	5.34681	5.42587	96	72	55	28	22	24	49	28	38	0.776058	0.440967	0.543897	0.268686	0.209859	0.270089	0.587162
83481	NM_031308,XM_017013890,XM_017013892	EPPK1	epiplakin 1	protein_coding	NP_112598.3;XP_016869379.1;XP_016869381.1	15577	607553	.	.	2.0961	380.972	0.137387	7.77157	7.7518e-15	2.02861e-12	2.42036	380.972	0.136245	9.35979	7.98945e-21	6.85317e-18	8.7618	7.69629	8.96993	8.08296	8.11248	8.2645	8.59259	8.68758	8.58264	8.69314	8.69738	8.78343	268	292	340	363	385	319	411	428	429	0.348801	0.337134	0.425803	0.64977	0.824561	0.787844	0.923176
83937	NM_032023,XM_005271833,XM_005271835,XM_006718013,XM_006718014,XM_011540255,XM_017016754,XM_017016755,XM_017016756,XM_017016757,XM_017016758,XR_001747225,XR_001747226,XR_001747227,XR_001747228	RASSF4	Ras association domain family member 4	protein_coding	NP_114412.2;XP_005271890.1;XP_005271892.1;XP_006718076.1;XP_006718077.1;XP_011538557.1;XP_016872243.1;XP_016872244.1;XP_016872245.1;XP_016872246.1;XP_016872247.1	20793	610559	.	.	1.5444	93.7634	0.215722	2.90673	0.00365223	0.0267127	1.27893	93.7634	0.218666	1.6232	0.104547	0.326961	6.82638	6.20082	6.55834	6.4814	6.38038	6.47258	6.6123	6.56967	6.62809	6.49062	6.48781	6.61777	121	91	108	101	84	94	71	73	93	0.6142	0.448777	0.685813	0.778855	0.704452	0.928075	0.65668
83983	NM_032037	TSSK6	testis specific serine kinase 6	protein_coding	NP_114426.1	30410	610712	.	.	1.71677	68.4339	0.235683	3.30825	0.000938826	0.00951771	1.52225	68.4339	0.237703	2.55028	0.0107637	0.0739943	6.3793	5.59587	6.20343	5.98224	5.99183	5.95008	6.11164	6.1062	6.17699	6.15888	6.0543	6.06691	74	79	59	68	62	74	77	57	53	1.05839	1.09014	0.895279	1.4452	1.45932	1.84354	1.73367
84034	NM_032048,XM_017026038	EMILIN2	elastin microfibril interfacer 2	protein_coding	NP_114437.2;XP_016881527.1	19881	608928	.	.	-1.53676	671.313	0.098219	-6.31128	2.76741e-10	2.90672e-08	-1.3573	671.313	0.097086	-4.53971	5.63326e-06	0.000225916	9.10027	9.72002	9.28012	9.62329	9.54557	9.52301	9.22419	9.2859	9.19985	9.27416	9.33253	9.37036	1343	1255	1090	471	475	404	496	557	521	4.33327	3.91669	3.7167	2.26708	2.51794	2.26989	2.50626
84059	NM_032119,NR_003149,XM_017009963,XM_017009964,XM_017009965,XM_017009966,XM_017009967,XM_017009968,XM_017009969,XM_017009970,XM_017009971,XM_017009972,XM_017009973,XM_017009974	ADGRV1	adhesion G protein-coupled receptor V1	protein_coding	NP_115495.3;XP_016865452.1;XP_016865453.1;XP_016865454.1;XP_016865455.1;XP_016865456.1;XP_016865457.1;XP_016865458.1;XP_016865459.1;XP_016865460.1;XP_016865461.1;XP_016865462.1;XP_016865463.1	17416	602851	.	.	1.50121	643.595	0.120379	4.86897	1.12179e-06	4.23771e-05	1.48746	643.595	0.120277	4.76273	1.90991e-06	9.01806e-05	9.50544	8.91797	9.49239	9.21279	9.10682	8.99165	9.37854	9.39083	9.45868	9.42125	9.33126	9.45312	830	737	555	609	573	602	632	582	607	0.812161	0.695722	0.574254	0.930375	0.929006	1.02688	1.06134
84077	NM_001184957,NM_001184958,NM_032137,XM_006713341,XM_006713342,XM_006713343,XM_011534153,XM_011534154,XM_011534157,XM_011534158,XM_017007310	C3orf20	chromosome 3 open reading frame 20	protein_coding	NP_001171886.1;NP_001171887.1;NP_115513.4;XP_006713404.1;XP_006713405.1;XP_006713406.1;XP_011532455.1;XP_011532456.1;XP_011532459.1;XP_011532460.1;XP_016862799.1	25320	.	.	.	-1.74663	47.8678	0.269798	-2.98215	0.00286235	0.0221305	-1.44681	47.8678	0.261157	-2.04043	0.0413071	0.18088	5.18575	5.98572	5.45407	5.64232	5.68834	5.66328	5.51327	5.52142	5.56989	5.56668	5.56467	5.57821	87	104	86	28	27	34	37	38	36	0.321298	0.370866	0.33437	0.154301	0.163161	0.218999	0.210937
84135	NM_001284430,NM_001284431,NM_032175,XM_011543680	UTP15	UTP15 small subunit processome component	protein_coding	NP_001271359.1;NP_001271360.1;NP_115551.2;XP_011541982.1	25758	616194	.	.	-1.59419	1084.7	0.107087	-6.283	3.32091e-10	3.41418e-08	-1.47491	1084.7	0.106627	-5.25784	1.45755e-07	1.0276e-05	9.79055	10.4632	9.90202	10.2773	10.1873	10.4089	9.86153	9.89871	9.9735	10.0303	9.93902	9.94446	2051	1897	2187	724	703	745	883	815	729	7.64784	6.79908	8.69035	4.0601	4.25708	4.88463	5.16963
84210	NM_032250	ANKRD20A1	ankyrin repeat domain 20 family member A1	protein_coding	NP_115626.2	23665	.	.	.	1.65151	51.8445	0.26911	2.68956	0.0071546	0.0437666	1.78287	51.8445	0.266341	3.13209	0.00173568	0.0206304	5.856	5.13093	5.96747	5.62554	5.57914	5.53836	5.72521	5.69286	5.67424	5.7301	5.72565	5.69847	64	53	37	56	46	41	56	57	46	0.314595	0.250406	0.190459	0.405457	0.364861	0.350323	0.427928
84222	NR_026815	TMEM191A	transmembrane protein 191A (pseudogene)	transcribed_pseudogene	.	25317	.	.	.	1.61851	28.6898	0.402044	1.72784	0.084017	0.240977	1.74251	28.6898	0.398765	2.00912	0.0445249	0.190012	4.99575	4.29889	5.1077	4.79894	4.76657	4.71011	4.85301	4.84226	4.79114	4.77238	4.86694	4.88235	39	32	16	32	28	19	18	35	34	0.375486	0.301875	0.155905	0.464272	0.44161	0.308825	0.270627
84288	NM_001143943,NM_001290327,NM_032328,NR_026587,XM_011544300,XM_011544301,XM_011544302,XM_017002538,XM_017002539,XM_017002540,XM_017002541,XM_017002542,XM_017002543,XM_017002544,XM_017002545	EFCAB2	EF-hand calcium binding domain 2	protein_coding	NP_001137415.1;NP_001277256.1;NP_115704.1;XP_011542602.1;XP_011542603.1;XP_011542604.1;XP_016858027.1;XP_016858028.1;XP_016858029.1;XP_016858030.1;XP_016858031.1;XP_016858032.1;XP_016858033.1;XP_016858034.1	28166	.	.	.	-1.6452	144.576	0.176574	-4.06777	4.74654e-05	0.000920687	-1.36239	144.576	0.172327	-2.5889	0.00962828	0.0686971	6.81635	7.53189	7.08707	7.25536	7.3431	7.29642	7.03002	7.05627	7.11774	7.2108	7.07068	7.1474	253	305	251	89	88	99	135	101	108	2.02829	2.24389	1.99347	1.23748	0.927057	1.10485	1.48691
84465	NM_032445,XM_017022670,XM_017022671,XM_017022672,XM_017022673,XM_017022674,XM_017022675	MEGF11	multiple EGF like domains 11	protein_coding	NP_115821.2;XP_016878159.1;XP_016878160.1;XP_016878161.1;XP_016878162.1;XP_016878163.1;XP_016878164.1	29635	612454	.	.	1.51489	266.187	0.150802	3.97354	7.08133e-05	0.00126987	1.30924	266.187	0.151884	2.5594	0.0104852	0.0727837	8.30377	7.70553	8.09712	7.94346	7.92085	7.83641	8.25497	8.10798	8.06771	8.03977	7.99859	8.13457	334	330	251	326	240	216	227	219	245	0.741341	0.759141	0.577593	1.20637	0.861735	0.681942	0.611334
84467	NM_001321431,NM_032447,XM_017027372,XM_017027373,XM_017027374,XM_017027375,XM_017027376,XM_017027377,XM_017027378,XM_017027379	FBN3	fibrillin 3	protein_coding	NP_001308360.1;NP_115823.3;XP_016882861.1;XP_016882862.1;XP_016882863.1;XP_016882864.1;XP_016882865.1;XP_016882866.1;XP_016882867.1;XP_016882868.1	18794	608529	.	.	1.60127	59.5363	0.298761	2.27346	0.0229986	0.0994953	1.60151	59.5363	0.298131	2.27898	0.0226684	0.122635	6.08625	5.4053	6.09352	5.84061	5.79548	5.70234	5.94575	5.89871	5.86602	5.87267	5.83296	6.00071	80	69	38	68	54	46	52	46	73	0.158931	0.134906	0.08026	0.201819	0.175063	0.160428	0.161407
84517	NM_032487	ACTRT3	actin related protein T3	protein_coding	NP_115876.3	24022	608534	.	.	-1.67767	45.4327	0.294333	-2.5361	0.0112095	0.0599563	-1.19052	45.4327	0.280575	-0.896714	0.369871	0.646898	5.06239	5.80847	5.54968	5.56096	5.5439	5.58775	5.45286	5.43128	5.47992	5.53796	5.56051	5.45321	82	79	83	29	23	30	44	50	26	0.939243	0.873376	1.00259	0.481819	0.431707	0.597599	0.779213
84622	NM_032530,XM_005256827,XR_001752665,XR_001752666,XR_001752667	ZNF594	zinc finger protein 594	protein_coding	NP_115919.1;XP_005256884.1	29392	.	.	.	-1.61147	357.562	0.133016	-5.17516	2.27712e-07	1.10216e-05	-1.30719	357.562	0.130559	-2.96009	0.00307548	0.0316358	8.12503	8.81295	8.4253	8.65033	8.56912	8.6822	8.29041	8.31357	8.36234	8.55982	8.39185	8.38542	681	625	653	231	222	232	349	279	245	2.50481	2.21603	2.55192	1.27456	1.35633	1.4768	2.04418
84628	NM_032536,XM_006717304,XM_011519094,XM_011519096,XM_011519097,XM_011519098,XM_011519099,XM_011519100,XM_011519102,XM_011519103,XM_011519104,XM_011519105,XM_011519106,XM_011519107,XM_011519108,XM_011519109,XM_011519110,XM_011519112,XM_011519113,XM_017015212,XM_017015213,XM_017015214,XM_017015215,XM_017015216	NTNG2	netrin G2	protein_coding	NP_115925.2;XP_006717367.1;XP_011517396.1;XP_011517398.1;XP_011517399.1;XP_011517400.1;XP_011517401.1;XP_011517402.1;XP_011517404.1;XP_011517405.1;XP_011517406.1;XP_011517407.1;XP_011517408.1;XP_011517409.1;XP_011517410.1;XP_011517411.1;XP_011517412.1;XP_011517414.1;XP_011517415.1;XP_016870701.1;XP_016870702.1;XP_016870703.1;XP_016870704.1;XP_016870705.1	14288	618689	.	.	2.03412	59.1738	0.292823	3.49837	0.000468111	0.00557101	2.18607	59.1738	0.290776	3.88044	0.000104269	0.00241005	6.1121	5.08525	6.21727	5.66288	5.7698	5.70034	5.87071	5.92272	5.86558	5.80329	5.95127	5.96453	38	68	43	57	63	50	43	75	70	0.131619	0.260635	0.24966	0.351792	0.407887	0.355729	0.23793
84632	NM_001001936,NM_001287824,NM_001351064,NM_001351065,NM_001351066,NM_001351067,NM_001351068,NM_001351069,NM_001351070,NM_001351071,NM_001351072,NM_001351073,NM_001351074,NM_001351075,NM_001351076,NM_001351077,NM_001351078,NM_001351079,NM_001351080,NM_032550,XM_005270233,XM_005270237,XM_005270241,XM_005270242,XM_017016795,XM_017016796,XM_017016797,XM_017016798,XM_017016804,XM_017016810,XM_017016814…	AFAP1L2	actin filament associated protein 1 like 2	protein_coding	NP_001001936.1;NP_001274753.1;NP_001337993.1;NP_001337994.1;NP_001337995.1;NP_001337996.1;NP_001337997.1;NP_001337998.1;NP_001337999.1;NP_001338000.1;NP_001338001.1;NP_001338002.1;NP_001338003.1;NP_001338004.1;NP_001338005.1;NP_001338006.1;NP_001338007.1;NP_001338008.1;NP_001338009.1;NP_115939.1;XP_005270290.1;XP_005270294.1;XP_005270298.1;XP_005270299.1;XP_016872284.1;XP_016872285.1;XP_016872286…	25901	612420	.	.	1.86285	67.4286	0.248348	3.61395	0.000301571	0.00403248	1.70556	67.4286	0.249571	3.08626	0.0020269	0.0232679	6.36405	5.47224	6.23885	5.9282	5.90353	5.96171	6.17891	6.06344	6.07463	6.0216	6.13823	6.07524	65	60	68	88	58	58	53	80	59	0.290458	0.260497	0.326046	0.581728	0.421245	0.458066	0.357947
84645	NM_001207062,NM_032561,XM_005261781,XM_005261782,XM_005261783,XM_005261784	C22orf23	chromosome 22 open reading frame 23	protein_coding	NP_001193991.1;NP_115950.3;XP_005261838.1;XP_005261839.1;XP_005261840.1;XP_005261841.1	18589	.	.	.	-1.93002	40.2513	0.309834	-3.06168	0.00220095	0.0181726	-1.45916	40.2513	0.296742	-1.83707	0.0661993	0.244584	4.82921	5.77839	5.22649	5.40852	5.43109	5.40954	5.29001	5.27868	5.28466	5.36579	5.35322	5.26353	79	88	73	26	22	22	39	38	19	0.778819	0.841356	0.763319	0.371407	0.342401	0.357925	0.667637
84657	NR_026829	LINC00852	long intergenic non-protein coding RNA 852	lncRNA	.	29904	.	.	.	-1.54805	68.4643	0.280671	-2.24624	0.0246888	0.10418	-1.09229	68.4643	0.271328	-0.46939	0.638791	0.83808	5.69325	6.32381	6.2006	6.21907	6.2006	6.00987	6.05148	6.04067	5.97758	6.08125	6.11866	6.14459	144	141	69	51	45	32	56	66	64	2.06821	1.95167	1.05179	1.09039	1.06674	0.783002	1.24979
84662	NM_001318918,NM_032575	GLIS2	GLIS family zinc finger 2	protein_coding	NP_001305847.1;NP_115964.2	29450	608539	.	.	1.59712	335.575	0.185623	3.63898	0.000273725	0.00374341	1.5661	335.575	0.185559	3.48773	0.000487135	0.00781847	8.59216	7.91776	8.56601	8.15369	8.10571	8.22655	8.452	8.58689	8.32388	8.2789	8.39357	8.63694	353	334	365	333	375	243	249	310	393	1.73497	1.58434	1.89717	2.44519	3.03059	2.07504	1.91777
84667	NM_001165967,NM_032580,XM_017025232,XM_024451007	HES7	hes family bHLH transcription factor 7	protein_coding	NP_001159439.1;NP_115969.2;XP_016880721.1;XP_024306775.1	15977	608059	.	.	1.6222	111.855	0.221846	3.1461	0.00165464	0.0146573	1.27495	111.855	0.225024	1.55735	0.119387	0.353807	7.12379	6.42805	6.78124	6.60103	6.73444	6.70309	6.92862	6.92326	6.77076	6.70393	6.75858	6.86266	101	151	124	136	125	84	77	93	107	0.784071	0.905122	1.42233	1.43874	1.77287	1.13528	1.07293
84674	NM_032587,XM_017009989,XM_017009990	CARD6	caspase recruitment domain family member 6	protein_coding	NP_115976.2;XP_016865478.1;XP_016865479.1	16394	609986	.	.	-1.44777	15.9088	0.466812	-1.14358	0.252799	0.483191	-1.98794	15.9088	0.486397	-2.03799	0.0415513	0.181335	3.91215	4.44638	3.44223	4.07263	4.01706	4.04686	4.00446	4.00443	4.0076	4.00601	3.99057	3.95144	39	26	30	13	12	12	13	11	4	0.181969	0.113401	0.148509	0.085411	0.093491	0.09378	0.089792
85001	NR_026914	MGC16275	uncharacterized protein MGC16275	lncRNA	.	.	.	.	.	2.10366	12.5804	0.542773	1.9767	0.0480753	NA	1.57399	12.5804	0.556237	1.17653	0.239384	NA	4.07909	3.01715	3.67175	3.5879	3.57272	3.60296	3.67478	3.61637	3.63299	3.58553	3.62287	3.64547	12	9	14	20	10	12	6	12	14	0.08746	0.06499	0.111456	0.225038	0.115047	0.148338	0.063034
85012	NM_001006933,NM_032926	TCEAL3	transcription elongation factor A like 3	protein_coding	NP_001006934.1;NP_116315.1	28247	.	.	.	-1.65256	137.564	0.241671	-2.99871	0.00271128	0.0213208	-1.33186	137.564	0.238027	-1.73696	0.0823936	0.28195	6.72807	7.45241	7.03929	7.10035	7.101	7.40437	6.92429	6.97486	7.05392	7.01789	7.02291	7.16494	208	214	333	78	83	98	99	104	128	3.62391	3.65418	6.24479	2.00832	2.44758	3.05116	2.75247
85028	NR_024127,NR_146381,NR_146382,NR_146383,NR_146384,NR_146385,NR_146386,NR_146387	SNHG12	small nucleolar RNA host gene 12	lncRNA	.	30062	.	.	.	-1.68877	970.975	0.113351	-6.66929	2.57051e-11	3.30739e-09	-1.53396	970.975	0.112771	-5.47356	4.41082e-08	3.45701e-06	9.58566	10.342	9.72563	10.2184	10.2197	10.0091	9.79211	9.72773	9.66323	9.82631	9.73944	9.83782	2074	2134	1490	730	620	546	749	693	700	42.9097	42.6776	32.5593	22.6577	21.4859	19.6821	24.5701
85235	NM_080596	H2AC12	H2A clustered histone 12	protein_coding	NP_542163.1	13671	615013	.	.	2.02431	16.8131	0.595922	1.70732	0.0877633	0.247772	3.86991	16.8131	0.571834	3.4141	0.000639924	0.00961131	3.88203	2.87463	4.82587	3.9414	3.9304	3.93749	4.03904	3.96023	3.96288	4.17726	3.98013	4.01747	12	10	10	21	8	8	44	12	16	0.46752	0.404296	0.414843	1.30139	0.509096	0.582659	2.86527
85376	NM_015672	RIMBP3	RIMS binding protein 3	protein_coding	NP_056487.1	29344	612699	.	.	1.57462	85.7318	0.218918	2.992	0.00277159	0.0216785	1.38407	85.7318	0.220865	2.1231	0.0337453	0.15885	6.67661	6.02001	6.49193	6.28646	6.37014	6.27178	6.46033	6.5316	6.39976	6.40084	6.42432	6.43302	89	119	77	88	98	66	73	81	74	0.276707	0.36015	0.255547	0.409909	0.501607	0.359573	0.356534
87688	gene-RPL7AP50	RPL7AP50	ribosomal protein L7a pseudogene 50	pseudogene	.	36117	.	.	.	2.32546	51.7867	0.332981	3.6564	0.000255778	0.00356253	2.11366	51.7867	0.334263	3.23021	0.001237	0.0157576	6.05383	4.83718	5.91509	5.56371	5.48815	5.50411	5.69603	5.83597	5.58458	5.69578	5.7212	5.63442	54	36	35	55	79	30	54	61	39	1.15492	0.742645	0.795638	1.75699	2.80167	1.1068	1.81731
89780	NM_033131,XM_011544319	WNT3A	Wnt family member 3A	protein_coding	NP_149122.1;XP_011542621.1	15983	606359	.	.	1.81686	90.8592	0.211015	4.08238	4.45762e-05	0.00087676	1.78519	90.8592	0.210775	3.96668	7.2882e-05	0.00183872	6.74853	5.89019	6.72441	6.32245	6.3433	6.34217	6.60836	6.50299	6.50267	6.59605	6.52121	6.47842	84	93	82	111	79	76	106	91	72	0.565764	0.574241	0.552215	1.06038	0.828678	0.841112	1.06073
89797	NM_001111018,NM_001111019,NM_001244963,NM_145117,NM_182964,XM_005253214,XM_006718364,XM_006718365,XM_006718366,XM_006718367,XM_006718368,XM_006718369,XM_011520444,XM_011520445,XM_011520446,XM_011520447,XM_011520448,XM_011520449,XM_011520450,XM_011520451,XM_011520453,XM_011520454,XM_017018520,XM_017018521,XM_017018522,XM_017018523,XM_017018524,XM_017018525,XM_017018526,XM_024448758	NAV2	neuron navigator 2	protein_coding	NP_001104488.1;NP_001104489.1;NP_001231892.1;NP_660093.2;NP_892009.3;XP_005253271.1;XP_006718427.1;XP_006718428.1;XP_006718429.1;XP_006718430.1;XP_006718431.1;XP_006718432.1;XP_011518746.1;XP_011518747.1;XP_011518748.1;XP_011518749.1;XP_011518750.1;XP_011518751.1;XP_011518752.1;XP_011518753.1;XP_011518755.1;XP_011518756.1;XP_016874009.1;XP_016874010.1;XP_016874011.1;XP_016874012.1;XP_016874013.1;…	15997	607026	.	.	1.50354	219.46	0.135918	4.3288	1.49922e-05	0.000372565	1.42559	219.46	0.136201	3.75593	0.0001727	0.00354754	7.9775	7.38858	7.89952	7.65935	7.60671	7.58784	7.84029	7.86566	7.82121	7.79314	7.86184	7.77934	269	250	214	219	212	189	198	231	178	0.44978	0.393135	0.370329	0.528362	0.577173	0.534065	0.501928
90113	NM_001320373,NM_138345,XM_011513288,XM_011513289,XM_011513290,XM_011513291,XM_011513292	VWA5B2	von Willebrand factor A domain containing 5B2	protein_coding	NP_001307302.1;NP_612354.1;XP_011511590.1;XP_011511591.1;XP_011511592.1;XP_011511593.1;XP_011511594.1	25144	.	.	.	1.74316	68.159	0.235473	3.40466	0.000662466	0.00729563	1.5988	68.159	0.236729	2.85977	0.00423946	0.0397144	6.35833	5.56001	6.23372	5.93057	5.95214	6.00416	6.14273	6.09054	6.13222	6.04368	6.13721	6.1024	61	69	75	76	60	66	54	76	61	0.228586	0.253085	0.299485	0.434689	0.380792	0.442667	0.320984
90133	gene-KRT8P12	KRT8P12	keratin 8 pseudogene 12	pseudogene	.	28057	.	.	.	-1.76519	85.7039	0.229717	-3.56883	0.000358579	0.00453808	-1.32193	85.7039	0.221531	-1.81753	0.0691356	0.251819	5.97387	6.78903	6.38671	6.53639	6.60038	6.4184	6.2989	6.3407	6.34673	6.41799	6.44126	6.37768	170	201	116	49	53	52	73	81	59	1.92238	2.19632	1.37712	0.81684	0.972374	1.01275	1.29288
90338	NM_001102603,NM_001322125,NM_001322126,NM_001322128,NM_001322129,NM_001322130,NM_001322131,NM_001322132,NM_001322133,NM_001322134,NM_001322135,NM_001322136,NM_001322137,NM_001322138,NM_001322139,NM_033288,NM_198893,XM_017027447,XM_017027448	ZNF160	zinc finger protein 160	protein_coding	NP_001096073.1;NP_001309054.1;NP_001309055.1;NP_001309057.1;NP_001309058.1;NP_001309059.1;NP_001309060.1;NP_001309061.1;NP_001309062.1;NP_001309063.1;NP_001309064.1;NP_001309065.1;NP_001309066.1;NP_001309067.1;NP_001309068.1;NP_150630.2;NP_942596.1;XP_016882936.1;XP_016882937.1	12948	600398	.	.	1.48764	273.732	0.129727	4.41715	1.00009e-05	0.000268081	1.56299	273.732	0.128892	4.99885	5.76736e-07	3.32269e-05	8.23512	7.665	8.30801	7.91165	7.84234	7.96155	8.18187	8.14366	8.09346	8.15629	8.17123	8.18773	304	275	304	281	245	217	265	281	257	1.36584	1.17311	1.43313	1.86757	1.80423	1.68192	1.81856
91370	NR_148946	LOC91370	uncharacterized LOC91370	lncRNA	.	.	.	.	.	2.77325	6.02747	0.798544	1.84283	0.0653538	NA	3.43073	6.02747	0.781923	2.27454	0.0229336	NA	2.80775	1.32354	3.10059	2.51045	2.51929	2.5123	2.52979	2.54652	2.55534	2.57142	2.55622	2.53285	3	5	3	4	6	7	10	8	4	0.050554	0.101909	0.057041	0.11382	0.215846	0.298117	0.381366
91522	NM_173465,XM_006714933,XM_006714934,XM_006714935,XM_006714936,XM_011534688,XM_011534689,XM_011534690,XM_011534691,XM_011534692,XM_017010018	COL23A1	collagen type XXIII alpha 1 chain	protein_coding	NP_775736.2;XP_006714996.1;XP_006714997.1;XP_006714998.1;XP_006714999.1;XP_011532990.1;XP_011532991.1;XP_011532992.1;XP_011532993.1;XP_011532994.1;XP_016865507.1	22990	610043	.	.	2.17934	104.69	0.215732	5.20967	1.89179e-07	9.42232e-06	1.49807	104.69	0.221176	2.63641	0.00837886	0.0628923	7.19297	6.06696	6.65408	6.59354	6.51186	6.42971	6.86342	6.78516	6.79329	6.60531	6.68239	6.68877	126	102	67	141	111	109	74	95	86	0.821066	0.67534	0.359024	1.41322	1.19525	1.30714	0.669332
91683	NM_001177880,NM_001318773,NM_001318775,NM_177963,XM_006718737,XM_011545346,XM_011545347,XM_017018547,XM_017018548,XM_024448766	SYT12	synaptotagmin 12	protein_coding	NP_001171351.1;NP_001305702.1;NP_001305704.1;NP_808878.1;XP_006718800.1;XP_011543648.1;XP_011543649.1;XP_016874036.1;XP_016874037.1;XP_024304534.1	18381	606436	.	.	1.73251	30.6664	0.338957	2.33912	0.019329	0.0884005	1.605	30.6664	0.340552	2.00432	0.0450362	0.191347	5.20137	4.40092	5.09087	4.84915	4.88555	4.82992	4.91831	4.93687	4.96771	4.93295	4.90403	4.94681	30	40	23	28	29	33	30	26	30	0.123808	0.160117	0.123917	0.173972	0.198858	0.253279	0.189894
91966	NM_001171907,NM_001171908,NM_001171909,NM_001324274,NM_001324275,NM_001324276,NM_001324277,NM_001324278,NM_001324279,NM_001324280,NM_178124,XM_005262349,XM_024452480	EOLA1	endothelium and lymphocyte associated ASCH domain 1	protein_coding	NP_001165378.1;NP_001165379.1;NP_001165380.1;NP_001311203.1;NP_001311204.1;NP_001311205.1;NP_001311206.1;NP_001311207.1;NP_001311208.1;NP_001311209.1;NP_835225.2;XP_005262406.2;XP_024308248.1	28089	300954	.	.	1.90455	3133.78	0.143672	6.46925	9.84918e-11	1.11817e-08	1.412	3133.78	0.143892	3.45914	0.000541905	0.00849443	12.0182	11.0887	11.5866	11.2441	11.4328	11.1413	11.9607	11.938	11.6029	11.4949	11.6557	11.5723	3095	3977	2500	4098	3703	2465	2402	2988	2418	18.5482	23.3045	15.4207	41.4159	41.5968	27.7259	22.2107
92283	NM_001297623,NM_001322821,NM_001322823,NM_001322825,NM_001322826,NM_001322827,NM_001322828,NM_153257,XM_011527486,XM_017027470	ZNF461	zinc finger protein 461	protein_coding	NP_001284552.1;NP_001309750.1;NP_001309752.1;NP_001309754.1;NP_001309755.1;NP_001309756.1;NP_001309757.1;NP_694989.2;XP_011525788.1;XP_016882959.1	21629	608640	.	.	-1.3224	99.6345	0.204491	-1.97154	0.0486626	0.168275	-1.69814	99.6345	0.209702	-3.64306	0.000269415	0.00499971	6.59009	6.99386	6.23086	6.72247	6.74195	6.76091	6.61093	6.6736	6.58728	6.61747	6.46894	6.53836	181	194	181	81	89	67	81	51	58	0.866025	0.909767	0.91796	0.558251	0.707141	0.552986	0.598761
92755	gene-TUBBP1	TUBBP1	tubulin beta pseudogene 1	pseudogene	.	12414	.	.	.	-1.75534	54.3894	0.280542	-2.8935	0.00380975	0.0274359	-1.58008	54.3894	0.275969	-2.39156	0.0167769	0.1002	5.39942	6.21011	5.55236	5.86004	5.93512	5.78728	5.70912	5.75882	5.67511	5.77134	5.71087	5.72488	109	138	79	36	42	26	47	37	35	1.24541	1.52907	0.954937	0.612818	0.777388	0.522386	0.837965
92949	NM_001040272,NM_052866,XM_011518063,XM_011518064,XM_011518067,XM_011518068,XM_011518070,XM_017015310,XM_017015311,XM_017015312,XM_017015313,XM_017015314	ADAMTSL1	ADAMTS like 1	protein_coding	NP_001035362.3;NP_443098.3;XP_011516365.1;XP_011516366.1;XP_011516369.1;XP_011516370.1;XP_011516372.1;XP_016870799.1;XP_016870800.1;XP_016870801.1;XP_016870802.1;XP_016870803.1	14632	609198	.	.	2.83323	8.97925	0.60693	2.47549	0.0133054	NA	1.49271	8.97925	0.646687	0.893681	0.371492	NA	3.84019	2.33629	2.91943	3.10039	3.08533	3.0945	3.1344	3.15976	3.15566	3.12208	3.09342	3.11933	9	6	7	10	13	12	8	4	7	0.011472	0.007323	0.009191	0.0195	0.025954	0.045598	0.016025
93145	NM_001304347,NM_001304348,NM_058164	OLFM2	olfactomedin 2	protein_coding	NP_001291276.1;NP_001291277.1;NP_477512.1	17189	617492	.	.	1.78503	454.926	0.128949	6.4828	9.00381e-11	1.03745e-08	1.37237	454.926	0.130408	3.50189	0.000461964	0.00752397	9.1942	8.35866	8.81619	8.54232	8.62429	8.59733	9.00167	9.06838	8.90206	8.68215	8.8375	8.8821	453	529	452	517	523	403	322	420	398	4.29134	4.88422	4.55499	7.38043	8.24522	6.59202	4.75667
93164	NR_002774	HTR7P1	5-hydroxytryptamine receptor 7 pseudogene 1	transcribed_pseudogene	.	30411	.	.	.	-1.54054	78.7605	0.271234	-2.29853	0.0215316	0.0953664	-1.18681	78.7605	0.264732	-0.933348	0.35064	0.628717	5.94701	6.56616	6.31891	6.41606	6.27162	6.39533	6.11225	6.31606	6.23744	6.27393	6.29983	6.32344	160	112	140	32	68	50	63	71	68	0.699262	0.47121	0.642802	0.208553	0.486702	0.374267	0.424728
93953	NM_052957,XM_006724716,XM_011531063,XM_011531064,XM_011531066,XM_011531067,XM_017029965	GCNA	germ cell nuclear acidic peptidase	protein_coding	NP_443189.1;XP_006724779.1;XP_011529365.1;XP_011529366.1;XP_011529368.1;XP_011529369.1;XP_016885454.1	15805	300369	.	.	-1.33329	59.2196	0.31441	-1.31991	0.186864	0.400686	-1.78657	59.2196	0.321345	-2.60528	0.00918005	0.06656	5.85017	6.2631	5.43191	5.93055	5.98198	5.98709	5.83013	5.90158	5.90105	5.88116	5.68754	5.85908	102	122	111	41	51	49	50	16	42	0.566509	0.574353	0.675455	0.368581	0.503054	0.416385	0.464637
94026	NM_033482	POM121L2	POM121 transmembrane nucleoporin like 2	protein_coding	NP_258443.2	13973	.	.	.	1.89971	19.1663	0.421701	2.19535	0.0281387	0.114332	1.82509	19.1663	0.422116	2.05622	0.039761	0.176716	4.52646	3.60642	4.47723	4.18745	4.1719	4.19089	4.27226	4.23104	4.24175	4.23132	4.22759	4.27273	19	16	18	24	16	17	17	17	22	0.112273	0.091013	0.110235	0.208619	0.156612	0.17639	0.155772
94122	NM_001163334,NM_001163335,NM_138780,XM_011544001,XM_011544002,XM_017029972,XM_017029973,XM_017029974	SYTL5	synaptotagmin like 5	protein_coding	NP_001156806.1;NP_001156807.1;NP_620135.1;XP_011542303.1;XP_011542304.1;XP_016885461.1;XP_016885462.1;XP_016885463.1	15589	.	.	.	-2.24706	11.852	0.621459	-1.87951	0.0601751	NA	-2.41239	11.852	0.62476	-2.03352	0.0419996	NA	3.08156	4.25973	2.98814	3.6316	3.57021	3.69218	3.57907	3.57028	3.55831	3.59314	3.53917	3.56459	28	14	40	9	7	5	11	3	6	0.096848	0.049958	0.148764	0.045716	0.040159	0.028451	0.056967
112399	NM_001308103,NM_022073	EGLN3	egl-9 family hypoxia inducible factor 3	protein_coding	NP_001295032.1;NP_071356.1	14661	606426	.	.	1.5623	601.559	0.111965	5.74885	8.98523e-09	6.46359e-07	1.56129	601.559	0.111802	5.74891	8.98191e-09	8.50802e-07	9.41646	8.77458	9.41659	8.95894	8.92364	9.07746	9.34913	9.33432	9.25751	9.24596	9.32861	9.36545	622	607	675	624	567	493	535	618	577	4.44495	4.15633	5.12067	6.60727	6.67062	6.21835	5.93268
113146	NM_001350929,NM_138420,XM_024449463	AHNAK2	AHNAK nucleoprotein 2	protein_coding	NP_001337858.1;NP_612429.2;XP_024305231.1	20125	608570	.	.	2.05219	508.235	0.123626	8.38953	4.8809e-17	1.83808e-14	1.94677	508.235	0.123749	7.76637	8.07705e-15	3.28183e-12	9.28968	8.25182	9.2144	8.60761	8.63446	8.59493	9.06592	9.1745	9.09565	8.9437	9.07921	9.18494	449	482	402	513	548	476	426	531	543	0.469119	0.485814	0.443748	0.799568	0.943145	0.868584	0.698227
113691	NR_003608	TUBA3FP	tubulin alpha 3f pseudogene	transcribed_pseudogene	.	24067	.	.	.	1.31541	25.6918	0.397928	0.993931	0.320257	0.555716	1.91775	25.6918	0.382785	2.45415	0.0141217	0.0893236	4.58384	4.18507	5.12532	4.57676	4.65647	4.59944	4.65407	4.63252	4.65676	4.67464	4.74878	4.68656	19	39	22	22	17	20	25	39	25	0.183898	0.361838	0.220151	0.317301	0.262958	0.336892	0.368649
113763	NM_138434	ZBED6CL	ZBED6 C-terminal like	protein_coding	NP_612443.1	21720	615252	.	.	-1.53336	224.225	0.171061	-3.60511	0.000312019	0.00411106	-1.22829	224.225	0.167929	-1.76654	0.0773059	0.270915	7.47411	8.09124	7.79547	7.94723	8.00998	7.79711	7.71539	7.73374	7.59736	7.72498	7.86135	7.8023	421	476	302	166	159	114	166	221	177	2.80757	3.06629	2.12567	1.65484	1.74468	1.31699	1.73122
113791	NM_001135911,NM_052880	PIK3IP1	phosphoinositide-3-kinase interacting protein 1	protein_coding	NP_001129383.1;NP_443112.2	24942	.	.	.	1.37677	111.718	0.189764	2.43084	0.0150638	0.0739057	1.62392	111.718	0.186297	3.75467	0.000173573	0.00354963	6.8506	6.38811	7.08737	6.67556	6.70177	6.64333	6.81175	6.78049	6.80409	6.94279	6.85451	6.80233	125	138	104	104	89	91	137	117	92	0.990134	1.05656	0.866991	1.22096	1.16332	1.23837	1.69728
114800	NM_001080433,NM_001348512,NM_001348513,NM_001348514,NM_001348515,NM_001348516,XM_024452642	CCDC85A	coiled-coil domain containing 85A	protein_coding	NP_001073902.1;NP_001335441.1;NP_001335442.1;NP_001335443.1;NP_001335444.1;NP_001335445.1;XP_024308410.1	29400	.	.	.	4.77432	19.1357	0.491342	4.59007	4.43099e-06	0.000137459	3.7621	19.1357	0.498243	3.83656	0.000124769	0.00279552	4.84427	2.59905	4.49968	4.0753	4.08807	4.11969	4.2018	4.21748	4.2743	4.21655	4.16837	4.21371	5	8	13	20	21	29	22	15	20	0.022159	0.03346	0.061753	0.138707	0.16549	0.228448	0.155684
114801	NM_001258276,NM_001258277,NM_001258278,NM_052913,XM_005266816,XM_011535419,XM_017010230	TMEM200A	transmembrane protein 200A	protein_coding	NP_001245205.1;NP_001245206.1;NP_001245207.1;NP_443145.1;XP_005266873.1;XP_011533721.1;XP_016865719.1	21075	.	.	.	3.8608	11.2854	0.655856	2.97153	0.00296316	NA	2.5439	11.2854	0.67289	2.00188	0.0452981	NA	4.14842	2.19424	3.52933	3.36872	3.40061	3.39172	3.42691	3.4864	3.49007	3.44148	3.47123	3.38973	3	10	7	9	17	17	11	16	3	0.010587	0.034339	0.027308	0.084408	0.154941	0.190038	0.079691
114990	NM_138440	VASN	vasorin	protein_coding	NP_612449.2	18517	608843	.	.	-1.75238	38.7819	0.327035	-2.47471	0.0133344	0.0680828	-1.23093	38.7819	0.311839	-0.961213	0.336445	0.617316	4.80476	5.60629	5.31038	5.34024	5.33699	5.32493	5.20237	5.18845	5.29277	5.25197	5.27927	5.32465	74	75	64	20	16	32	28	34	38	0.503658	0.488901	0.455504	0.197657	0.170361	0.378154	0.295791
115111	NM_001282356,NM_001282357,NM_052832,NM_134266	SLC26A7	solute carrier family 26 member 7	protein_coding	NP_001269285.1;NP_001269286.1;NP_439897.1;NP_599028.1	14467	608479	.	.	2.25886	13.6385	0.513106	2.29114	0.0219554	NA	1.33776	13.6385	0.538704	0.779306	0.435799	NA	4.33168	3.14616	3.57616	3.68481	3.72298	3.68974	3.74372	3.74363	3.80702	3.70591	3.71675	3.7387	10	19	10	14	13	22	8	10	12	0.035052	0.063381	0.036224	0.070113	0.076677	0.135027	0.042722
115265	NM_145244	DDIT4L	DNA damage inducible transcript 4 like	protein_coding	NP_660287.1	30555	607730	.	.	1.56609	141.687	0.208077	3.11025	0.0018693	0.0160791	1.39821	141.687	0.209123	2.31243	0.0207537	0.115515	7.39257	6.74442	7.227	6.97448	6.98927	7.03862	7.18618	7.04316	7.3603	7.1527	7.1541	7.14511	149	159	159	141	94	176	129	134	117	1.09428	1.12386	1.23105	1.54352	1.13533	2.25075	1.48563
116149	gene-RPL12P4	RPL12P4	ribosomal protein L12 pseudogene 4	pseudogene	.	16587	.	.	.	1.79172	43.8288	0.30201	2.78581	0.00533943	0.035186	2.01673	43.8288	0.29803	3.3957	0.000684543	0.0101239	5.61357	4.77163	5.78685	5.36934	5.32158	5.2946	5.46742	5.4636	5.40213	5.51834	5.4425	5.45751	51	40	29	47	43	31	56	43	41	1.55536	1.18599	0.935428	2.13165	2.1648	1.61414	2.66978
116448	NM_138983	OLIG1	oligodendrocyte transcription factor 1	protein_coding	NP_620450.2	16983	606385	.	.	-1.21322	36.1541	0.3542	-0.787254	0.431133	0.655499	1.84164	36.1541	0.325281	2.70839	0.00676099	0.0546217	4.60844	4.88388	5.76933	5.0694	5.17938	5.08708	5.09445	5.08073	5.09895	5.18965	5.25623	5.26266	33	63	34	22	18	20	38	52	48	0.272802	0.5082	0.295458	0.27367	0.236809	0.280334	0.496309
116935	gene-RPL3P2	RPL3P2	ribosomal protein L3 pseudogene 2	pseudogene	.	17834	.	.	.	2.28745	39.4876	0.331671	3.59917	0.000319233	0.00417354	2.19749	39.4876	0.331919	3.42209	0.000621421	0.0093882	5.62525	4.42802	5.5722	5.17598	5.17548	5.1148	5.3326	5.31738	5.26684	5.34744	5.23067	5.31097	37	38	20	48	42	32	50	30	40	0.548872	0.54339	0.302682	1.06911	1.02758	0.826312	1.15685
116936	NR_000026	SNORD139	small nucleolar RNA, C/D box 139	snoRNA	.	50421	611069	.	.	-1.95491	71.6855	0.238009	-4.06331	4.83826e-05	0.000934879	-1.80288	71.6855	0.234456	-3.62671	0.000287052	0.00525751	5.73417	6.69986	5.85469	6.3464	6.33514	6.21263	6.08133	6.10651	6.06734	6.09625	6.077	6.13888	172	172	113	46	47	38	48	46	52	59.7928	57.8852	41.4367	23.6238	26.8288	22.929	26.1672
117155	NM_001282309,NM_001282310,NM_172095,NR_110319	CATSPER2	cation channel sperm associated 2	protein_coding	NP_001269238.1;NP_001269239.1;NP_742093.1	18810	607249	.	.	2.47315	18.0193	0.483485	2.70195	0.00689338	0.0425735	2.28815	18.0193	0.485304	2.46069	0.0138671	0.088623	4.54009	3.23294	4.41895	4.05541	4.07598	4.07581	4.14528	4.14087	4.17158	4.20254	4.1434	4.08163	11	16	14	19	17	21	28	19	8	0.055557	0.084645	0.068402	0.131101	0.180275	0.1717	0.295138
117583	NM_001302769,NM_057177,NM_152526,NM_205863,XM_011510552,XM_011510553,XM_017003283,XM_017003284,XM_017003285,XM_017003286,XM_017003287,XM_017003288,XM_017003289,XM_017003290,XM_017003291,XM_017003292,XM_017003293,XM_017003294	PARD3B	par-3 family cell polarity regulator beta	protein_coding	NP_001289698.1;NP_476518.4;NP_689739.4;NP_995585.2;XP_011508854.1;XP_011508855.1;XP_016858772.1;XP_016858773.1;XP_016858774.1;XP_016858775.1;XP_016858776.1;XP_016858777.1;XP_016858778.1;XP_016858779.1;XP_016858780.1;XP_016858781.1;XP_016858782.1;XP_016858783.1	14446	.	.	.	1.54836	500.216	0.100402	6.28216	3.339e-10	3.41418e-08	1.36514	500.216	0.101111	4.44116	8.94734e-06	0.000325818	9.21362	8.58219	9.03252	8.82114	8.76002	8.72318	9.07969	9.0799	9.07982	8.94915	8.98957	9.02429	614	577	486	518	480	462	425	466	435	1.39643	1.27739	1.14998	1.60294	1.7355	1.82893	1.51016
118490	NM_001024593	MSS51	MSS51 mitochondrial translational activator	protein_coding	NP_001019764.1	21000	614773	.	.	1.52015	62.3554	0.261116	2.31396	0.0206697	0.0926385	1.62716	62.3554	0.258889	2.71298	0.00666818	0.0541878	6.09617	5.49467	6.20098	5.86088	5.88136	5.81841	6.05106	5.93245	5.90966	5.94261	5.99544	6.02114	69	77	52	78	49	43	54	67	65	0.538477	0.584085	0.431415	0.917455	0.629523	0.589644	0.667409
119385	NM_133447	AGAP11	ArfGAP with GTPase domain, ankyrin repeat and PH domain 11	protein_coding	NP_597704.1	29421	.	.	.	-1.13005	36.9023	0.305045	-0.578245	0.563099	0.755102	-1.5676	36.9023	0.317148	-2.04497	0.0408582	0.179372	5.275	5.45849	4.80817	5.22601	5.23097	5.2861	5.25291	5.23477	5.16919	5.15459	5.17242	5.17304	59	62	70	40	34	22	22	26	23	0.314837	0.317498	0.396976	0.319737	0.293839	0.198434	0.182287
120114	NM_001008781,NM_001367949,NM_001378141,XM_017017178,XM_017017179,XM_017017180,XM_017017182,XM_017017184,XM_017017185,XM_017017186,XM_017017187	FAT3	FAT atypical cadherin 3	protein_coding	NP_001008781.2;NP_001354878.1;NP_001365070.1;XP_016872667.1;XP_016872668.1;XP_016872669.1;XP_016872671.1;XP_016872673.1;XP_016872674.1;XP_016872675.1;XP_016872676.1	23112	612483	.	.	1.48337	246.475	0.133045	4.27585	1.90412e-05	0.000446803	1.76814	246.475	0.130727	6.28966	3.18166e-10	4.5486e-08	8.01048	7.44313	8.26461	7.77801	7.69208	7.72246	7.99784	7.94541	7.91236	8.06031	8.08488	8.03229	282	246	232	243	206	187	264	284	233	0.299425	0.235456	0.240531	0.354684	0.331295	0.312401	0.405431
121504	NM_175054	H4-16	H4 histone 16	protein_coding	NP_778224.1	20510	615069	.	.	1.5659	8.70111	0.720794	0.897614	0.369391	NA	3.80423	8.70111	0.663761	2.90407	0.00368348	NA	2.67473	2.03931	3.96418	3.04469	3.03906	3.03811	3.07428	3.06431	3.03678	3.15306	3.10581	3.07247	7	6	5	8	6	2	20	13	7	0.282571	0.252256	0.201805	0.519854	0.429741	0.110318	1.43525
124221	NR_026864	PRSS30P	serine protease 30, pseudogene	transcribed_pseudogene	.	28753	.	.	.	1.63724	414.38	0.191898	3.70645	0.000210184	0.00303293	1.40998	414.38	0.192452	2.57557	0.0100076	0.0705558	8.97398	8.26164	8.75951	8.43146	8.65693	8.30109	8.7809	8.95238	8.67518	8.6204	8.64738	8.83139	426	616	312	422	493	323	328	354	410	2.75505	3.84782	2.12982	4.07081	5.24642	3.64219	3.32328
125050	NR_001445	RN7SK	RNA component of 7SK nuclear ribonucleoprotein	snRNA	.	10037	606515	.	.	6.65704	1056.84	0.993228	2.75353	0.00589571	0.0378502	22.1725	1056.84	0.992801	4.50311	6.69651e-06	0.000258485	9.46668	6.73184	11.2025	8.09086	8.04104	8.03892	9.67317	8.88695	9.09137	11.4076	9.17929	8.76113	172	158	135	977	351	443	5207	564	286	9.89485	8.79698	8.19834	84.2923	33.3488	44.6005	471.351
125208	gene-RPS2P46	RPS2P46	ribosomal protein S2 pseudogene 46	pseudogene	.	35839	.	.	.	-3.57806	3342.66	0.0921696	-19.9543	1.37588e-88	1.06218e-84	-3.99952	3342.66	0.0923808	-21.6476	6.39814e-104	4.93937e-100	10.8394	12.6786	10.6792	12.2367	12.3019	12.2046	11.0646	11.1871	11.0183	11.0528	10.9249	11.0291	9609	10544	8532	1547	1663	1297	1496	1317	1336	195.444	206.997	183.504	46.9756	55.6592	46.0447	47.6469
126520	NM_001243079	PLK5	polo like kinase 5 (inactive)	protein_coding	NP_001230008.1	27001	.	.	.	-1.9712	52.8481	0.288726	-3.39101	0.000696343	0.00758754	-1.25936	52.8481	0.272282	-1.22187	0.221756	0.497952	5.12387	6.10595	5.77606	5.81188	5.77236	5.82301	5.63365	5.70529	5.58832	5.71358	5.70544	5.78116	105	95	100	29	39	18	43	43	52	0.792527	0.691583	0.801327	0.326267	0.481819	0.233941	0.501765
126549	NM_001278443,NM_001278444,NM_001278445,NM_152363,NR_103530	ANKLE1	ankyrin repeat and LEM domain containing 1	protein_coding	NP_001265372.2;NP_001265373.2;NP_001265374.2;NP_689576.6	26812	.	.	.	-1.75641	59.6808	0.282575	-2.8758	0.00403004	0.0286128	-1.4672	59.6808	0.27621	-2.00233	0.0452488	0.191882	5.49954	6.31154	5.7649	6.04835	5.91774	5.99825	5.81515	5.85427	5.83489	5.85654	5.80077	5.9606	138	97	111	36	40	35	43	34	59	0.917287	0.600357	0.756875	0.350396	0.418108	0.392598	0.433139
126567	NM_001136263,XM_011527694	C2CD4C	C2 calcium dependent domain containing 4C	protein_coding	NP_001129735.1;XP_011525996.1	29417	610336	.	.	1.46431	77.2235	0.25065	2.19516	0.0281521	0.114356	2.28278	77.2235	0.241547	4.92985	8.22923e-07	4.47392e-05	6.15745	5.60572	6.80213	6.14516	6.09685	6.04189	6.21063	6.25882	6.15169	6.36035	6.29184	6.42985	87	75	52	63	68	45	95	82	104	0.535371	0.462784	0.335365	0.577877	0.687005	0.587103	0.915455
126961	NM_021059	H3C14	H3 clustered histone 14	protein_coding	NP_066403.2	20503	142780	.	.	3.93134	20.4073	0.568663	3.47309	0.000514502	0.00596838	5.09541	20.4073	0.560813	4.18892	2.8029e-05	0.00083385	4.58948	2.6018	4.95773	4.17573	4.18772	4.15111	4.27967	4.26914	4.30704	4.4412	4.30223	4.21627	10	13	4	20	17	22	47	24	9	0.335144	0.442792	0.135426	1.083	1.01909	1.39037	2.66469
127495	NM_001256385,NM_001256386,NM_001256387,NM_144620	LRRC39	leucine rich repeat containing 39	protein_coding	NP_001243314.1;NP_001243315.1;NP_001243316.1;NP_653221.1	28228	.	.	.	-2.04779	34.6565	0.348995	-2.963	0.00304661	0.0231495	-1.53529	34.6565	0.334733	-1.84779	0.0646329	0.241046	4.57302	5.60063	4.98382	5.23507	5.17046	5.18512	5.04001	5.06854	5.0991	5.16428	5.05582	5.10292	83	66	63	16	19	23	37	19	24	0.841164	0.639216	0.683767	0.225262	0.289169	0.381077	0.56926
128553	NM_001193421,NM_173485,XM_017027640,XM_017027641	TSHZ2	teashirt zinc finger homeobox 2	protein_coding	NP_001180350.1;NP_775756.3;XP_016883129.1;XP_016883130.1	13010	614118	.	.	1.56634	191.437	0.154469	4.19108	2.77626e-05	0.000597845	1.31706	191.437	0.156275	2.54247	0.0110072	0.07505	7.85525	7.21008	7.605	7.3797	7.43803	7.48037	7.7286	7.59933	7.67332	7.54022	7.63372	7.54835	196	228	221	224	165	182	156	193	146	0.306497	0.344182	0.364784	0.535134	0.425161	0.501463	0.383385
129293	NM_001080824,NM_001277053,NM_001307978,XM_011532504	TRABD2A	TraB domain containing 2A	protein_coding	NP_001074293.1;NP_001263982.1;NP_001294907.1;XP_011530806.1	27013	614912	.	.	-2.11731	14.9559	0.48646	-2.22471	0.0261008	0.108696	-1.6465	14.9559	0.464956	-1.54726	0.121801	0.358349	3.34742	4.42916	3.71659	3.94821	3.97315	3.97103	3.89194	3.91027	3.89236	3.8931	3.90985	3.93872	28	35	31	8	10	7	8	11	14	0.17245	0.243658	0.205442	0.101861	0.087248	0.060593	0.087744
129530	NM_001371380,NM_174898,XM_005263870,XM_005263871,XM_011510580,XM_017003311,XM_017003312,XM_017003313	LYG1	lysozyme g1	protein_coding	NP_001358309.1;NP_777558.1;XP_005263927.1;XP_005263928.1;XP_011508882.1;XP_016858800.1;XP_016858801.1;XP_016858802.1	27014	.	.	.	-1.51652	62.4934	0.264727	-2.26936	0.0232463	0.100258	-1.30726	62.4934	0.259532	-1.4894	0.136381	0.38161	5.66699	6.27235	5.89177	6.08653	6.00685	6.01153	5.96476	5.91698	5.8692	5.924	5.90513	6.02765	132	108	98	54	41	31	45	43	61	2.25312	1.7904	1.71592	1.27731	1.02574	0.837435	1.18721
130367	NM_001320833,NM_001320834,NM_152386,XM_017003355	SGPP2	sphingosine-1-phosphate phosphatase 2	protein_coding	NP_001307762.1;NP_001307763.1;NP_689599.2;XP_016858844.1	19953	612827	.	.	1.79396	264.785	0.134738	6.25766	3.90787e-10	3.94363e-08	1.73642	264.785	0.134759	5.9077	3.46917e-09	3.71972e-07	8.29644	7.45595	8.24973	7.76897	7.77453	7.83236	8.17953	8.16149	8.04547	8.11527	8.15319	8.06091	249	259	257	296	267	213	263	289	222	0.955226	0.959891	1.04417	1.69895	1.67933	1.42829	1.58326
130733	NM_001167959,NM_152390,XM_005264144,XM_005264145,XM_017003369,XM_017003370,XM_017003371,XM_024452702,XM_024452703,XM_024452704,XM_024452705	TMEM178A	transmembrane protein 178A	protein_coding	NP_001161431.1;NP_689603.2;XP_005264201.1;XP_005264202.1;XP_016858858.1;XP_016858859.1;XP_016858860.1;XP_024308470.1;XP_024308471.1;XP_024308472.1;XP_024308473.1	28517	.	.	.	2.00713	20.022	0.458028	2.19447	0.0282013	0.114436	2.12827	20.022	0.454657	2.39671	0.0165429	0.0993861	4.55015	3.54986	4.63962	4.27388	4.19226	4.22849	4.33078	4.28358	4.29437	4.29637	4.31056	4.32537	27	9	15	25	16	17	19	22	22	0.282599	0.072565	0.152982	0.401435	0.295555	0.297119	0.328928
132671	NM_001297608,NM_001346102,NM_001346103,NM_145263,NR_123728,NR_144359,XM_005265717,XM_011534369,XM_011534370,XM_011534372,XM_017007731,XM_024453891,XR_002959709,XR_941044	SPATA18	spermatogenesis associated 18	protein_coding	NP_001284537.1;NP_001333031.1;NP_001333032.1;NP_660306.1;XP_005265774.1;XP_011532671.1;XP_011532672.1;XP_011532674.1;XP_016863220.1;XP_024309659.1	29579	612814	.	.	1.36722	422.656	0.124108	3.63595	0.000276962	0.00377098	1.59519	422.656	0.122785	5.48709	4.08615e-08	3.21888e-06	8.7739	8.32101	8.9956	8.53547	8.59793	8.42845	8.70811	8.789	8.70258	8.81477	8.90013	8.81062	484	547	373	368	383	325	421	490	386	2.13846	2.32642	1.75548	2.53235	2.79271	2.47505	2.97344
132720	NM_152400	FAM241A	family with sequence similarity 241 member A	protein_coding	NP_689613.2	26813	.	.	.	-1.53204	709.475	0.138461	-4.44495	8.79115e-06	0.000240663	-1.33212	709.475	0.137629	-3.00609	0.00264627	0.0283149	9.17543	9.79084	9.37595	9.56692	9.51408	9.80986	9.2441	9.31151	9.37113	9.49824	9.39806	9.33122	1203	1157	1479	460	468	489	639	580	470	2.60838	2.42109	3.39164	1.48771	1.66796	1.84881	2.16984
133283	gene-EEF1A1P13	EEF1A1P13	eukaryotic translation elongation factor 1 alpha 1 pseudogene 13	pseudogene	.	3196	.	.	.	1.71378	1416.3	0.107993	7.19662	6.17257e-13	1.12123e-10	1.47608	1416.3	0.108277	5.18827	2.12261e-07	1.43114e-05	10.7634	9.98571	10.5476	10.2833	10.1965	10.0497	10.6327	10.6529	10.5972	10.5605	10.5191	10.4153	1710	1577	1162	1526	1446	1305	1378	1360	1068	18.7673	16.7049	13.4865	25.0156	26.1219	25.0016	23.704
133482	NM_001289002,NM_001289004,NM_001308014,NM_173488,XM_005271874,XM_011543147,XM_011543148,XM_011543150,XM_011543153,XM_011543154	SLCO6A1	solute carrier organic anion transporter family member 6A1	protein_coding	NP_001275931.1;NP_001275933.1;NP_001294943.1;NP_775759.3;XP_005271931.1;XP_011541449.1;XP_011541450.1;XP_011541452.1;XP_011541455.1;XP_011541456.1	23613	613365	.	.	1.37304	30.1738	0.345587	1.32348	0.185676	0.399336	1.60681	30.1738	0.338813	2.0194	0.0434459	0.187114	4.96608	4.5053	5.19196	4.87363	4.86537	4.81776	4.91717	4.87494	4.91196	4.95444	4.92566	4.90331	39	38	23	30	21	26	36	32	25	0.17469	0.200962	0.17586	0.253034	0.112291	0.285705	0.366088
133584	NM_001205301,NM_152403,NM_182798,NM_182801	EGFLAM	EGF like, fibronectin type III and laminin G domains	protein_coding	NP_001192230.1;NP_689616.2;NP_877950.1;NP_877953.1	26810	617683	.	.	1.43314	88.0154	0.215587	2.4082	0.0160316	0.0771032	1.62774	88.0154	0.212482	3.3079	0.000939967	0.0128094	6.5402	6.02309	6.72719	6.29615	6.33586	6.3767	6.47876	6.40964	6.48426	6.50249	6.44692	6.56333	84	99	100	86	65	78	90	80	97	0.405882	0.385256	0.425785	0.513538	0.429704	0.54652	0.566929
134429	NM_001308056,NM_001308057,NM_001308058,NM_001308059,NM_001308060,NM_001308061,NM_139164,NR_131752,NR_131753,NR_131754,XM_017009041,XM_017009042,XM_017009043,XM_017009044,XM_024454364,XR_001742000	STARD4	StAR related lipid transfer domain containing 4	protein_coding	NP_001294985.1;NP_001294986.1;NP_001294987.1;NP_001294988.1;NP_001294989.1;NP_001294990.1;NP_631903.1;XP_016864530.1;XP_016864531.1;XP_016864532.1;XP_016864533.1;XP_024310132.1	18058	607049	.	.	1.51388	858.137	0.100602	5.94674	2.73537e-09	2.29533e-07	1.3797	858.137	0.100872	4.60345	4.1555e-06	0.000173249	9.96686	9.3699	9.83293	9.55994	9.44138	9.59418	9.91467	9.83572	9.82141	9.79468	9.82394	9.72988	1016	890	974	936	787	744	793	852	673	3.41796	2.67383	3.20373	4.74041	4.61597	5.05707	4.38283
135154	NM_145267	SDHAF4	succinate dehydrogenase complex assembly factor 4	protein_coding	NP_660310.2	20957	.	.	.	1.51423	351.888	0.151559	3.94953	7.83063e-05	0.00138652	1.4833	351.888	0.15149	3.75475	0.000173515	0.00354963	8.64296	8.04568	8.61352	8.23228	8.2078	8.33679	8.52398	8.59002	8.46511	8.35281	8.61092	8.56129	374	369	406	347	354	283	261	400	332	6.05616	5.77239	6.94994	8.39236	9.4423	7.98836	6.61431
140862	NM_080826,XM_017027680	ISM1	isthmin 1	protein_coding	NP_543016.1;XP_016883169.1	16213	615793	.	.	1.99282	124.834	0.186006	5.34828	8.87945e-08	4.94941e-06	1.61294	124.834	0.188774	3.65354	0.000258649	0.00482311	7.34097	6.34574	7.03391	6.69059	6.80655	6.78731	7.04068	7.02133	7.09135	7.00245	6.9461	6.91474	97	140	118	138	123	137	125	114	94	0.596487	0.837828	0.768158	1.31035	1.253	1.49477	1.21267
140894	NM_001207076,NM_001304367,NM_001365709,NM_080834,NR_130714,XM_011528590,XM_011528592,XM_011528593,XM_011528598,XM_017027683,XR_001754187,XR_001754188	CNBD2	cyclic nucleotide binding domain containing 2	protein_coding	NP_001194005.1;NP_001291296.1;NP_001352638.1;NP_543024.2;XP_011526892.1;XP_011526894.1;XP_011526895.1;XP_011526900.1;XP_016883172.1	16145	.	.	.	-2.61064	15.291	0.541435	-2.55692	0.0105604	0.0575956	-1.49401	15.291	0.499147	-1.16035	0.245906	0.524662	3.10209	4.48134	3.90204	3.99465	4.01881	3.98374	3.89623	3.96708	3.89463	3.9556	3.95885	3.94911	32	39	27	4	14	3	13	14	11	0.279818	0.351948	0.244321	0.051049	0.218383	0.037204	0.168051
143341	gene-EIF3LP2	EIF3LP2	eukaryotic translation initiation factor 3 subunit L pseudogene 2	pseudogene	.	24657	.	.	.	2.54884	27.737	0.367435	3.67369	0.000239071	0.00338647	2.41039	27.737	0.368265	3.44662	0.000567648	0.00880852	5.15517	3.79896	5.0729	4.68234	4.649	4.64676	4.75513	4.77305	4.82243	4.78167	4.75259	4.7891	26	19	16	26	27	34	30	26	29	0.501882	0.35638	0.327735	0.736717	0.86254	1.14959	0.905817
143371	gene-YWHAZP3	YWHAZP3	tyrosine 3-monooxygenase/tryptophan 5-monooxygenase activation protein zeta pseudogene 3	pseudogene	.	31101	.	.	.	1.50056	62.333	0.243897	2.40061	0.0163677	0.0783864	1.18399	62.333	0.249069	0.978265	0.327943	0.609246	6.25244	5.66788	5.905	5.88851	5.85722	5.92286	5.97852	6.02064	6.01211	5.98379	5.94955	5.87344	75	68	78	61	65	61	61	56	36	0.493867	0.430351	0.543245	0.594316	0.700336	0.700109	0.627152
143425	NM_175733,XM_011519900,XM_011519901,XM_011519902,XM_011519904,XM_011519906,XM_011519907,XR_001747772,XR_001747773	SYT9	synaptotagmin 9	protein_coding	NP_783860.1;XP_011518202.1;XP_011518203.1;XP_011518204.1;XP_011518206.1;XP_011518208.1;XP_011518209.1	19265	613528	.	.	1.61451	54.9507	0.264823	2.60965	0.00906336	0.0513347	1.43232	54.9507	0.267085	1.9408	0.0522825	0.210219	6.04064	5.35001	5.86388	5.66766	5.65794	5.72569	5.74205	5.86933	5.79747	5.77764	5.78362	5.75523	56	55	66	45	66	50	51	54	43	0.211853	0.194425	0.306201	0.275242	0.398231	0.385686	0.300469
143903	NM_001258390,NM_001258391,NM_001318799,NM_178834,XM_006718769,XM_006718770	LAYN	layilin	protein_coding	NP_001245319.1;NP_001245320.1;NP_001305728.1;NP_849156.1;XP_006718832.1;XP_006718833.1	29471	618843	.	.	1.50803	542.2	0.107683	5.50381	3.7166e-08	2.28623e-06	1.44332	542.2	0.107768	4.91231	9.00083e-07	4.80341e-05	9.27736	8.6858	9.21497	8.86189	8.81574	8.94413	9.16691	9.18298	9.16152	9.07016	9.13605	9.20462	599	575	618	539	510	477	464	526	513	4.48565	4.16521	4.91543	6.06715	6.29659	6.27904	5.45427
144321	NM_001270396,NM_152436,NR_072995,XM_011537949,XM_011537950,XM_017018848,XM_017018849,XM_024448850	GLIPR1L2	GLIPR1 like 2	protein_coding	NP_001257325.1;NP_689649.1;XP_011536251.1;XP_011536252.1;XP_016874337.1;XP_016874338.1;XP_024304618.1	28592	610394	.	.	2.01033	17.0314	0.442482	2.27678	0.0227995	0.0991923	1.19569	17.0314	0.466534	0.552678	0.580484	0.803107	4.61187	3.60499	3.85545	4.02544	4.02754	4.03741	4.08051	4.13933	4.07955	4.06986	4.04765	4.02357	17	18	18	18	26	16	16	13	8	0.137917	0.133977	0.130466	0.251339	0.285872	0.250946	0.214121
144581	gene-RPL14P1	RPL14P1	ribosomal protein L14 pseudogene 1	pseudogene	.	31384	.	.	.	-2.1016	289.319	0.194582	-5.50664	3.65751e-08	2.25888e-06	-2.29764	289.319	0.19519	-6.14863	7.81528e-10	9.81041e-08	7.7558	8.82762	7.6256	8.27246	8.32599	8.70377	7.91905	8.00572	7.98819	7.97287	7.92167	7.87716	524	581	855	171	186	173	186	175	141	13.92	14.8793	23.9995	6.77141	8.12277	7.9813	7.72635
145407	NM_001001872,NM_001320173,XM_011536471,XM_017021029,XM_017021030,XR_943395,XR_943398,XR_943399	ARMH4	armadillo like helical domain containing 4	protein_coding	NP_001001872.2;NP_001307102.1;XP_011534773.1;XP_016876518.1;XP_016876519.1	19846	.	.	.	1.71964	301.688	0.135658	5.76527	8.1527e-09	5.99418e-07	1.45338	301.688	0.136889	3.94049	8.13164e-05	0.00198974	8.54184	7.76081	8.30143	7.95059	8.0778	8.0263	8.43716	8.28934	8.33031	8.20278	8.23704	8.29682	284	366	298	367	273	280	252	276	270	0.529418	0.823625	0.771763	1.4535	1.07411	1.04041	0.833282
145767	gene-RPS3AP6	RPS3AP6	RPS3A pseudogene 6	pseudogene	.	18630	.	.	.	1.69383	989.944	0.095676	7.94653	1.91809e-15	5.69526e-13	1.50774	989.944	0.0960071	6.17025	6.81835e-10	8.62913e-08	10.2255	9.46493	10.0578	9.72598	9.6989	9.59002	10.1226	10.1285	10.0239	10.0382	9.98674	9.96451	1124	1115	858	1083	1010	857	961	935	809	25.0966	24.0118	20.2475	36.1082	37.0814	33.3687	33.599
145781	NM_001018090,NM_001018091,NM_001285900,NR_104367,NR_104368,NR_104369,NR_104370,NR_104371	GCOM1	GRINL1A complex locus 1	protein_coding	NP_001018100.1;NP_001018101.1;NP_001272829.1	26424	.	.	.	-1.23132	36.4118	0.756641	-0.396756	0.691547	0.840681	-3.16521	36.4118	0.776455	-2.14089	0.0322833	0.154992	5.38199	5.68328	4.01344	5.15927	5.0234	5.44907	5.14839	5.1625	5.20545	5.04943	5.09338	4.98467	57	24	136	32	32	38	15	23	4	0.20352	0.09474	0.516625	0.164396	0.173822	0.207498	0.066144
145989	gene-FSCN1P1	FSCN1P1	fascin actin-bundling protein 1 pseudogene 1	pseudogene	.	49669	.	.	.	1.81879	20.1771	0.431893	1.99814	0.0457017	0.160627	1.72551	20.1771	0.432796	1.81847	0.0689926	0.251474	4.59252	3.73861	4.52712	4.2347	4.26731	4.2791	4.36032	4.3274	4.2852	4.2953	4.31012	4.34951	14	22	22	27	20	13	16	19	23	0.089833	0.140997	0.156869	0.273131	0.220427	0.147621	0.17247
146053	gene-RPS3AP47	RPS3AP47	RPS3A pseudogene 47	pseudogene	.	36744	.	.	.	2.51429	115.398	0.202509	6.56837	5.08693e-11	6.13611e-09	2.46306	115.398	0.202366	6.42622	1.30813e-10	2.08222e-08	7.18405	5.85518	7.15876	6.5728	6.54116	6.54628	6.95762	6.86067	6.87703	6.93421	6.78156	6.94941	92	85	76	143	108	108	134	98	128	2.0344	1.81021	1.78509	4.71466	3.93944	4.16132	4.63206
146434	NM_152457	ZNF597	zinc finger protein 597	protein_coding	NP_689670.1	26573	614685	.	.	-1.70611	92.7699	0.275298	-2.79957	0.00511713	0.0340407	-1.64198	92.7699	0.273916	-2.61188	0.00900463	0.0658513	6.21727	6.98742	6.26714	6.50676	6.64757	6.7953	6.43007	6.39867	6.52908	6.41649	6.56115	6.41044	131	189	229	60	49	73	56	91	50	0.456106	0.637044	0.84372	0.313123	0.279756	0.440875	0.306515
146760	NM_178568	RTN4RL1	reticulon 4 receptor like 1	protein_coding	NP_848663.1	21329	610461	.	.	1.61734	175.539	0.193932	3.57661	0.000348076	0.00443424	1.72742	175.539	0.192904	4.08812	4.3489e-05	0.00118634	7.6155	6.92031	7.71003	7.16387	7.28795	7.29382	7.38895	7.49073	7.56897	7.40801	7.51914	7.62462	146	201	181	141	160	178	144	185	199	0.773227	1.02528	1.01537	1.11399	1.39101	1.64437	1.19033
147111	NM_178493	NOTUM	notum, palmitoleoyl-protein carboxylesterase	protein_coding	NP_848588.3	27106	609847	.	.	1.50812	49.044	0.261854	2.26368	0.0235938	0.101395	1.25241	49.044	0.26642	1.21878	0.222926	0.499344	5.88256	5.28861	5.61614	5.52879	5.56992	5.54349	5.64219	5.64023	5.64962	5.55586	5.61249	5.62933	53	66	52	51	47	47	34	46	44	0.452879	0.545769	0.47321	0.654376	0.664956	0.702396	0.458945
148523	NM_001300838,NM_001300839,NM_001300840,NM_001300841,NM_144697,XM_017000378,XM_024453375	CIART	circadian associated repressor of transcription	protein_coding	NP_001287767.1;NP_001287768.1;NP_001287769.1;NP_001287770.1;NP_653298.1;XP_016855867.1;XP_024309143.1	25200	615782	.	.	1.58177	47.1527	0.302341	2.18806	0.0286653	0.115741	1.51552	47.1527	0.302656	1.98182	0.0474992	0.198052	5.76765	5.10899	5.71334	5.41166	5.51531	5.47245	5.62674	5.53457	5.54289	5.55448	5.51454	5.60634	37	66	48	59	38	38	44	38	50	0.461613	0.764914	0.619969	0.85105	0.701666	0.651063	0.785878
150221	NM_001128633	RIMBP3C	RIMS binding protein 3C	protein_coding	NP_001122105.1	33892	612701	.	.	1.92289	44.3878	0.272953	3.45582	0.000548622	0.00626533	1.36906	44.3878	0.282207	1.60588	0.1083	0.33343	5.89949	4.95452	5.40815	5.37974	5.38572	5.35141	5.51527	5.54512	5.48314	5.43419	5.45401	5.42153	48	51	37	52	54	41	36	41	31	0.157623	0.160754	0.127215	0.256335	0.293546	0.235471	0.186497
150759	NR_103734	LINC00342	long intergenic non-protein coding RNA 342	lncRNA	.	42470	.	.	.	1.43669	191.806	0.218357	2.39401	0.0166653	0.0793927	1.63425	191.806	0.216944	3.26642	0.00108917	0.0143488	7.66612	7.1416	7.85243	7.50345	7.41075	7.28469	7.6035	7.50165	7.65677	7.8123	7.48574	7.65763	256	219	146	182	138	179	255	147	182	1.56809	1.29305	0.941636	1.6614	1.38697	1.91078	2.44125
151393	NM_001170791,NM_001170792,NM_001170793,NM_001322211,NM_001322212,NM_144713,XM_011532613,XM_011532614,XM_011532615,XM_011532616,XM_011532617,XM_011532618,XM_011532619,XM_017003474,XM_017003475,XM_017003476,XM_017003477,XM_017003478,XM_017003479,XR_939668	RMDN2	regulator of microtubule dynamics 2	protein_coding	NP_001164262.1;NP_001164263.1;NP_001164264.1;NP_001309140.1;NP_001309141.1;NP_653314.3;XP_011530915.1;XP_011530916.1;XP_011530917.2;XP_011530918.1;XP_011530919.1;XP_011530920.1;XP_011530921.1;XP_016858963.1;XP_016858964.1;XP_016858965.1;XP_016858966.1;XP_016858967.1;XP_016858968.1	26567	611872	.	.	-1.80873	50.7458	0.314852	-2.71549	0.00661773	0.0413006	-1.17432	50.7458	0.300278	-0.77204	0.440091	0.703865	5.12946	5.98664	5.75015	5.75136	5.61429	5.80103	5.59752	5.5536	5.62054	5.71765	5.67345	5.64053	102	63	109	32	22	32	54	47	36	0.943055	0.600373	1.00774	0.501351	0.32312	0.490628	0.782612
151457	gene-DRG1P1	DRG1P1	DRG1 pseudogene 1	pseudogene	.	54701	.	.	.	2.47958	12.488	0.517874	2.52976	0.011414	NA	1.94506	12.488	0.529059	1.81419	0.0696491	NA	4.09735	2.79189	3.7465	3.55285	3.56067	3.57676	3.61406	3.64698	3.61642	3.60238	3.60631	3.6083	8	10	12	13	17	12	11	12	11	0.108514	0.127378	0.16925	0.263323	0.368918	0.27987	0.238261
152206	NM_144719,XM_005264898,XM_005264899,XM_011533418,XM_011533419,XM_011533420,XM_011533421,XM_017005781,XR_940385	CCDC13	coiled-coil domain containing 13	protein_coding	NP_653320.3;XP_005264955.1;XP_005264956.1;XP_011531720.1;XP_011531721.1;XP_011531722.1;XP_011531723.1;XP_016861270.1	26358	.	.	.	-1.36262	23.1418	0.421043	-1.06019	0.289057	0.522605	-1.85612	23.1418	0.435203	-2.05029	0.0403365	0.177942	4.49047	4.93307	4.03541	4.59976	4.59502	4.56174	4.4984	4.61185	4.50294	4.51895	4.52123	4.48129	49	49	36	13	30	12	16	17	9	0.133826	0.129396	0.103745	0.047006	0.229956	0.057041	0.067176
152404	NM_001015887,NM_001353318,NM_001353319,NM_001353320,NM_001353321,NM_001353322,NM_001353323,NM_001353324,NM_001353325,NM_001353326,NM_152538,XM_011512463,XM_011512464,XM_011512465,XM_011512466,XM_011512469,XM_011512471,XM_011512474,XM_017005789,XM_024453376,XM_024453377	IGSF11	immunoglobulin superfamily member 11	protein_coding	NP_001015887.1;NP_001340247.1;NP_001340248.1;NP_001340249.1;NP_001340250.1;NP_001340251.1;NP_001340252.1;NP_001340253.1;NP_001340254.1;NP_001340255.1;NP_689751.2;XP_011510765.1;XP_011510766.1;XP_011510767.1;XP_011510768.1;XP_011510771.1;XP_011510773.1;XP_011510776.1;XP_016861278.1;XP_024309144.1;XP_024309145.1	16669	608351	.	.	1.69934	35.5915	0.346629	2.20691	0.0273207	0.111714	1.76788	35.5915	0.34459	2.3855	0.017056	0.101444	5.33951	4.57857	5.40566	5.042	5.08939	5.03746	5.22662	5.11909	5.09438	5.18272	5.11467	5.17096	32	45	28	50	28	23	41	30	36	0.164529	0.224418	0.153315	0.374588	0.230348	0.206319	0.329407
152789	NM_001099433,NM_001306133,NM_001306134,NM_144720,XM_011513400,XM_017007788,XM_017007789,XM_017007790,XM_017007791,XM_017007792,XM_017007793,XM_017007794,XM_017007795,XM_017007796,XM_017007797,XM_017007798,XM_017007799,XM_024453911	JAKMIP1	janus kinase and microtubule interacting protein 1	protein_coding	NP_001092903.1;NP_001293062.1;NP_001293063.1;NP_653321.1;XP_011511702.1;XP_016863277.1;XP_016863278.1;XP_016863279.1;XP_016863280.1;XP_016863281.1;XP_016863282.1;XP_016863283.1;XP_016863284.1;XP_016863285.1;XP_016863286.1;XP_016863287.1;XP_016863288.1;XP_024309679.1	26460	611195	.	.	1.74916	36.3407	0.30965	2.60507	0.00918545	0.0518171	1.25286	36.3407	0.319635	1.0175	0.308916	0.593241	5.57287	4.77201	5.09173	5.09216	5.11144	5.12734	5.26036	5.2177	5.16609	5.14338	5.18223	5.12639	36	42	41	50	39	29	28	36	23	0.268944	0.305231	0.323537	0.561035	0.472244	0.312684	0.329751
153770	NM_001029869,XM_005268381,XM_011537571	PLAC8L1	PLAC8 like 1	protein_coding	NP_001025040.1;XP_005268438.1;XP_011535873.1	31746	.	.	.	-1.49831	23.5967	0.472557	-1.23443	0.217043	0.439206	-2.65577	23.5967	0.499695	-2.81998	0.00480264	0.0434658	4.53751	5.10967	3.70477	4.65743	4.68041	4.54315	4.48711	4.60233	4.59527	4.482	4.52338	4.52197	59	67	27	8	25	23	7	14	12	0.721874	0.763048	0.313396	0.105481	0.504834	0.473459	0.14877
154091	NM_145176,XM_006715349,XM_017010311	SLC2A12	solute carrier family 2 member 12	protein_coding	NP_660159.1;XP_006715412.1;XP_016865800.1	18067	610372	.	.	1.58469	498.178	0.0971913	6.83398	8.2589e-12	1.16988e-09	1.47077	498.178	0.097527	5.70682	1.15106e-08	1.05788e-06	9.18974	8.52577	9.08217	8.71987	8.75314	8.74117	9.07239	9.07392	9.0427	8.9611	9.04967	9.0131	532	575	503	516	479	442	435	509	431	1.89018	1.94536	1.92911	2.67892	2.75835	2.69369	2.37272
154761	NR_015421	LOC154761	family with sequence similarity 115, member C pseudogene	transcribed_pseudogene	.	.	.	.	.	2.28894	17.065	0.433593	2.75531	0.00586369	0.0376967	1.5791	17.065	0.449774	1.4654	0.142812	0.390725	4.59035	3.39053	4.05469	4.00685	4.02677	4.00857	4.08198	4.09053	4.10804	4.05865	4.04268	4.05976	14	19	13	19	19	21	15	13	14	0.102372	0.135799	0.103725	0.213654	0.22629	0.277151	0.175355
155054	NM_001001661	ZNF425	zinc finger protein 425	protein_coding	NP_001001661.1	20690	.	.	.	-1.52756	125.808	0.172476	-3.54384	0.000394345	0.00490233	-1.42241	125.808	0.170193	-2.98685	0.00281866	0.0294254	6.71162	7.32327	6.81335	7.11566	7.08292	7.07404	6.90067	6.93916	6.87082	6.90369	6.97569	6.90971	249	240	211	91	93	74	90	112	84	1.48786	1.38751	1.33208	0.811389	0.914973	0.770998	0.843737
155382	NM_001077621,XM_017011779	VPS37D	VPS37D subunit of ESCRT-I	protein_coding	NP_001071089.1;XP_016867268.1	18287	610039	.	.	1.87331	107.196	0.219013	4.13487	3.5515e-05	0.000737033	1.66338	107.196	0.220355	3.33151	0.000863753	0.0120089	7.05182	6.14652	6.88343	6.54371	6.55902	6.57677	6.75463	6.90268	6.73318	6.666	6.72391	6.85204	100	108	101	104	134	88	81	98	118	1.18387	1.23335	1.26456	1.80864	2.58407	1.8122	1.48227
157489	NR_144550	SDAD1P1	SDA1 domain containing 1 pseudogene 1	transcribed_pseudogene	.	31403	.	.	.	1.72336	56.1093	0.26097	3.00887	0.00262221	0.0208075	2.00392	56.1093	0.256541	3.90903	9.26679e-05	0.00219049	5.93643	5.15505	6.15898	5.64738	5.66437	5.69749	5.82765	5.76992	5.80143	5.80769	5.81809	5.90127	47	53	55	59	44	48	54	58	68	0.278533	0.305091	0.349459	0.526029	0.436117	0.505591	0.508615
157530	gene-ST13P6	ST13P6	ST13, Hsp70 interacting protein pseudogene 6	pseudogene	.	18557	.	.	.	3.3223	8.50708	0.643818	2.69049	0.00713476	NA	1.79929	8.50708	0.680398	1.24549	0.212951	NA	3.78994	2.07172	2.90407	3.00175	2.9962	3.02465	3.06744	3.0659	3.06844	3.04866	3.01998	3.02463	5	4	9	12	11	11	9	5	5	0.045592	0.031452	0.097665	0.179428	0.175918	0.196964	0.1427
158104	gene-RPS10P3	RPS10P3	ribosomal protein S10 pseudogene 3	pseudogene	.	23684	.	.	.	2.34658	168.746	0.185398	6.63742	3.19228e-11	4.04007e-09	1.90275	168.746	0.187367	4.95329	7.29701e-07	4.05273e-05	7.82164	6.58929	7.52136	7.14327	7.15438	7.00762	7.57429	7.53695	7.42118	7.45316	7.33843	7.40643	158	167	99	219	191	149	174	144	147	5.1492	5.23762	3.40438	10.6512	10.2385	8.46864	8.85964
158219	NM_001168339,NM_001168340,NM_001168341,NM_001168342,NM_152574,XM_011517732,XM_017014310,XM_017014311,XM_017014312,XM_024447422,XM_024447423,XM_024447424,XM_024447425,XR_001746190	TTC39B	tetratricopeptide repeat domain 39B	protein_coding	NP_001161811.1;NP_001161812.1;NP_001161813.1;NP_001161814.1;NP_689787.2;XP_011516034.1;XP_016869799.1;XP_016869800.1;XP_016869801.1;XP_024303190.1;XP_024303191.1;XP_024303192.1;XP_024303193.1	23704	613574	.	.	1.46917	469.896	0.148661	3.73331	0.000188976	0.0027975	1.54357	469.896	0.148237	4.22479	2.39165e-05	0.000744497	9.01049	8.45796	9.08297	8.59394	8.55739	8.81302	9.03195	8.84126	8.89948	8.99485	8.91293	8.981	470	456	597	519	369	386	485	449	439	1.93658	1.86727	1.95708	2.25311	1.96748	1.66974	2.00141
158326	NM_001177704,NM_001370058,NM_001370060,NM_001370061,NM_001370063,NM_001370065,NM_001379081,NM_144966,NR_163238,NR_163239,NR_163240,NR_163241,NR_163242,XM_005251384,XM_006716729,XM_011517758,XM_017014316,XM_017014317,XM_017014319,XM_017014320,XM_017014321,XM_017014322,XM_017014323,XM_017014324,XM_017014325,XM_017014326,XM_017014327,XM_017014328,XM_017014329,XM_017014330,XR_001746194,XR_001746195,X…	FREM1	FRAS1 related extracellular matrix 1	protein_coding	NP_001171175.1;NP_001356987.1;NP_001356989.1;NP_001356990.1;NP_001356992.1;NP_001356994.1;NP_001366010.1;NP_659403.4;XP_005251441.1;XP_006716792.1;XP_011516060.1;XP_016869805.1;XP_016869806.1;XP_016869808.1;XP_016869809.1;XP_016869810.1;XP_016869811.1;XP_016869812.1;XP_016869813.1;XP_016869814.1;XP_016869815.1;XP_016869816.1;XP_016869817.1;XP_016869818.1;XP_016869819.1	23399	608944	.	.	2.05312	27.0097	0.439217	2.36288	0.0181336	0.0841293	2.06157	27.0097	0.438206	2.38185	0.017226	0.102034	5.01694	3.98783	5.03498	4.60549	4.6581	4.66379	4.82551	4.67938	4.70364	4.69716	4.71036	4.80604	15	28	26	44	17	20	21	24	37	0.026797	0.050244	0.062667	0.124434	0.048015	0.06576	0.079758
158801	NR_027131	NKAPP1	NFKB activating protein pseudogene 1	transcribed_pseudogene	.	26706	.	.	.	-1.66793	62.4522	0.255264	-2.89137	0.00383569	0.0275841	-1.26468	62.4522	0.245735	-1.37863	0.16801	0.425742	5.55749	6.29212	5.95182	6.04209	6.00311	6.07178	5.84988	5.92708	5.91988	6.02235	5.92475	5.94357	117	107	117	32	43	40	65	47	45	0.923496	0.816897	0.974903	0.375346	0.547684	0.547464	0.798672
160140	NM_001330368,NM_001351110,NM_152587,NR_147053,XM_005271412,XM_005271413,XM_005271414,XM_005271415,XM_011542639,XM_011542640,XM_011542641,XM_011542642,XM_011542643,XM_017017246,XM_017017247,XM_017017248	C11orf65	chromosome 11 open reading frame 65	protein_coding	NP_001317297.1;NP_001338039.1;NP_689800.3;XP_005271469.1;XP_005271470.1;XP_005271471.1;XP_005271472.1;XP_011540941.1;XP_011540942.1;XP_011540943.1;XP_011540944.1;XP_011540945.1;XP_016872735.1;XP_016872736.1;XP_016872737.1	28519	.	.	.	1.71499	29.3688	0.37227	2.09041	0.0365807	0.137657	1.37539	29.3688	0.378654	1.21442	0.224586	0.5011	5.20964	4.43324	4.88252	4.77611	4.81375	4.82661	4.89974	4.85945	4.90858	4.84463	4.91881	4.79208	25	35	34	34	25	32	24	38	14	0.278011	0.480327	0.537525	0.633558	0.533125	0.632415	0.298148
161145	NM_001348541,NM_001348542,NM_001348543,NM_001348544,NM_001348546,NM_001348547,NM_001348548,NM_001348549,NM_182526	TMEM229B	transmembrane protein 229B	protein_coding	NP_001335470.1;NP_001335471.1;NP_001335472.1;NP_001335473.1;NP_001335475.1;NP_001335476.1;NP_001335477.1;NP_001335478.1;NP_872332.1	20130	.	.	.	1.6995	61.9354	0.250377	3.05585	0.00224427	0.018461	1.48832	61.9354	0.252777	2.26952	0.0232367	0.124791	6.23547	5.47585	6.04344	5.84194	5.7957	5.88623	6.0291	5.94495	5.98167	5.92909	5.99167	5.91917	66	55	72	75	53	58	53	68	47	0.31088	0.252807	0.355945	0.552187	0.410672	0.462191	0.406461
161176	NM_001363692,NM_152592,XM_005267377,XM_006720063,XM_011536515,XM_017021057	SYNE3	spectrin repeat containing nuclear envelope family member 3	protein_coding	NP_001350621.1;NP_689805.3;XP_005267434.1;XP_006720126.1;XP_011534817.1;XP_016876546.1	19861	610861	.	.	1.65449	231.877	0.142581	5.09457	3.49533e-07	1.56428e-05	1.50654	231.877	0.143279	4.12648	3.68365e-05	0.00103788	8.11224	7.38415	7.97652	7.71769	7.65746	7.60067	7.9461	7.89589	7.98157	7.82881	7.93351	7.89488	277	254	201	243	207	230	195	242	202	0.446971	0.353645	0.357934	0.576215	0.529906	0.656955	0.46024
163154	NM_001134316	PRR22	proline rich 22	protein_coding	NP_001127788.1	28354	.	.	.	-1.933	183.619	0.181528	-5.23798	1.62345e-07	8.24383e-06	-1.43335	183.619	0.176362	-2.94501	0.00322943	0.0326539	7.00878	7.95823	7.43779	7.65251	7.73414	7.66441	7.30658	7.39346	7.34052	7.61691	7.41728	7.39259	350	410	328	102	116	98	193	135	113	4.87878	5.52735	4.83549	2.10751	2.65169	2.3681	4.22344
163933	NM_207334	FAM43B	family with sequence similarity 43 member B	protein_coding	NP_997217.1	31791	.	.	.	1.98441	99.0201	0.198981	4.96888	6.73394e-07	2.74332e-05	1.84177	99.0201	0.199765	4.41063	1.03069e-05	0.000365835	6.93084	5.94391	6.82645	6.41846	6.41644	6.46309	6.67322	6.6921	6.66903	6.66041	6.57602	6.70558	87	89	92	105	102	93	100	83	103	0.680149	0.669562	0.758691	1.22674	1.30647	1.27104	1.22736
164668	NM_001166002,NM_001166003,NM_001166004,NM_181773,XM_011529990,XM_011529991,XM_011529992	APOBEC3H	apolipoprotein B mRNA editing enzyme catalytic subunit 3H	protein_coding	NP_001159474.2;NP_001159475.2;NP_001159476.2;NP_861438.3;XP_011528292.1;XP_011528293.1;XP_011528294.1	24100	610976	.	.	2.69275	21.8839	0.449636	3.1783	0.00148142	0.0134477	2.30374	21.8839	0.453884	2.65261	0.00798711	0.0609896	4.88016	3.45216	4.65864	4.31617	4.3493	4.32787	4.48362	4.40254	4.43344	4.48667	4.36673	4.39857	13	21	14	33	18	22	33	14	17	0.235638	0.314621	0.230744	0.879017	0.520401	0.688914	0.95616
165679	NM_001040100,NM_001320679,XM_017005793,XM_017005794,XM_024453379,XM_024453380	SPTSSB	serine palmitoyltransferase small subunit B	protein_coding	NP_001035189.1;NP_001307608.1;XP_016861282.1;XP_016861283.1;XP_024309147.1;XP_024309148.1	24045	610412	.	.	1.61376	27.2886	0.349865	1.9734	0.0484495	0.167834	1.10771	27.2886	0.363677	0.405804	0.684887	0.862392	5.15254	4.45988	4.6023	4.70077	4.7296	4.72951	4.76402	4.80574	4.80616	4.71222	4.77303	4.72193	28	36	32	26	31	30	17	28	17	0.134794	0.169291	0.1985	0.186341	0.236647	0.25173	0.149033
167359	NM_153361,NR_072980	NIM1K	NIM1 serine/threonine protein kinase	protein_coding	NP_699192.1	28646	.	.	.	1.80508	62.5595	0.319563	2.66634	0.0076681	0.0459609	2.14711	62.5595	0.315964	3.48899	0.000484852	0.00778992	6.09606	5.24797	6.34467	5.71457	5.79017	5.88151	5.92095	6.003	5.92032	5.89509	6.10768	5.99495	35	56	73	54	66	48	48	96	63	0.226721	0.401381	0.537912	0.588685	0.850975	0.647255	0.483081
169270	NM_001042415,NM_001042416,NM_001287254,NM_001287255,NM_001287256,NM_001287399,NM_173539,XM_011534744,XM_017013166	ZNF596	zinc finger protein 596	protein_coding	NP_001035880.1;NP_001035881.1;NP_001274183.1;NP_001274184.1;NP_001274185.1;NP_001274328.1;NP_775810.2;XP_011533046.1;XP_016868655.1	27268	.	.	.	-1.73064	43.7686	0.342217	-2.3123	0.0207614	0.0929084	-1.1766	43.7686	0.328428	-0.714402	0.474979	0.730082	4.96006	5.75597	5.52791	5.51923	5.45801	5.52905	5.40472	5.41303	5.35186	5.39091	5.41272	5.56787	85	69	81	30	29	18	27	32	56	0.498515	0.381906	0.536578	0.189665	0.246005	0.176261	0.258165
170384	NM_001284194,NM_173540,XM_006717656,XR_001747049,XR_001747050,XR_002956964	FUT11	fucosyltransferase 11	protein_coding	NP_001271123.1;NP_775811.2;XP_006717719.1	19233	616932	.	.	1.50333	434.953	0.129622	4.53752	5.69202e-06	0.00016804	1.44538	434.953	0.12968	4.09816	4.16442e-05	0.00114614	8.95563	8.36802	8.90081	8.55623	8.62955	8.50863	8.91596	8.89752	8.70867	8.84195	8.77082	8.83838	483	555	410	478	432	317	424	397	389	4.59964	5.1286	4.0868	6.81923	6.75436	5.2225	6.24128
170689	NM_139055,XM_005271419,XR_001747783	ADAMTS15	ADAM metallopeptidase with thrombospondin type 1 motif 15	protein_coding	NP_620686.1;XP_005271476.1	16305	607509	.	.	1.59956	254.766	0.14466	4.68465	2.80444e-06	9.39274e-05	1.53176	254.766	0.144787	4.24894	2.14789e-05	0.00068377	8.20939	7.52938	8.14755	7.77873	7.87123	7.72388	8.05999	8.02253	8.11101	7.97745	8.03761	8.09893	267	325	219	256	223	248	219	251	247	0.891889	1.05035	0.775259	1.27331	1.20846	1.43151	1.1477
192668	NM_001037160	CYS1	cystin 1	protein_coding	NP_001032237.1	18525	618713	.	.	1.54559	59.4629	0.329595	1.90585	0.0566692	0.18676	1.60737	59.4629	0.328287	2.08568	0.0370076	0.168785	6.05245	5.42284	6.11105	5.85573	5.73636	5.73817	5.85244	5.9787	5.83846	5.77153	5.93554	5.9908	86	54	48	50	71	42	34	68	72	0.601462	0.362954	0.353723	0.523772	0.82169	0.506536	0.365123
197257	NM_153486,NM_194436,XM_024450174,XM_024450175,XM_024450176,XM_024450177,XM_024450178,XM_024450179	LDHD	lactate dehydrogenase D	protein_coding	NP_705690.2;NP_919417.1;XP_024305942.1;XP_024305943.1;XP_024305944.1;XP_024305945.1;XP_024305946.1;XP_024305947.1	19708	607490	.	.	-1.02983	26.566	0.389054	-0.109003	0.9132	0.961788	1.71544	26.566	0.364958	2.13333	0.0328977	0.156966	4.38662	4.43321	5.21634	4.6667	4.71901	4.66449	4.71168	4.69088	4.64899	4.79513	4.73264	4.76878	28	42	25	23	18	11	37	27	30	0.229883	0.348494	0.199186	0.274584	0.223668	0.151581	0.476614
199800	NM_001101340	ADM5	adrenomedullin 5 (putative)	protein_coding	NP_001094810.1	27293	.	.	.	-1.63289	166.348	0.226055	-3.12944	0.00175142	0.0153473	-1.34878	166.348	0.223166	-1.93423	0.0530845	0.21224	7.01956	7.72686	7.29876	7.52537	7.60488	7.35553	7.24672	7.37265	7.13882	7.26964	7.28982	7.45272	328	384	221	111	136	73	115	125	156	2.97699	3.36427	2.11783	1.50042	2.02721	1.15556	1.62684
200407	NM_153836,XM_011510777,XM_017003565	CREG2	cellular repressor of E1A stimulated genes 2	protein_coding	NP_722578.1;XP_011509079.1;XP_016859054.1	14272	618540	.	.	2.00582	76.3022	0.235229	4.269	1.9635e-05	0.000455867	1.82233	76.3022	0.236505	3.66073	0.000251495	0.00471249	6.57099	5.5674	6.43317	6.07173	6.08185	6.08764	6.33206	6.19046	6.34778	6.21238	6.28745	6.27685	68	73	66	92	56	86	64	83	72	0.461262	0.350333	0.387127	0.747783	0.49198	0.862604	0.703512
200765	NM_145702	TIGD1	tigger transposable element derived 1	protein_coding	NP_663748.1	14523	612972	.	.	-1.62973	269.087	0.138162	-5.10006	3.39546e-07	1.53047e-05	-1.57495	269.087	0.137286	-4.77329	1.8124e-06	8.6103e-05	7.78498	8.48656	7.83305	8.27071	8.29911	8.18064	7.88826	7.95071	8.01045	8.01089	7.90821	7.98416	547	585	440	171	178	191	211	181	185	1.56972	1.61985	1.33537	0.729946	0.840204	0.95736	0.945869
201780	NM_152679	SLC10A4	solute carrier family 10 member 4	protein_coding	NP_689892.1	22980	618563	.	.	-1.69253	45.037	0.311356	-2.43829	0.0147568	0.0727503	-1.48411	45.037	0.305533	-1.86426	0.0622845	0.23507	5.13594	5.90118	5.32863	5.48378	5.57484	5.64747	5.474	5.46065	5.41912	5.51026	5.45429	5.45903	63	92	104	35	30	22	41	32	29	0.56142	0.7957	0.989182	0.465947	0.444102	0.337169	0.569399
203274	NR_146625,NR_146626	LINC00537	long intergenic non-protein coding RNA 537	lncRNA	.	43654	.	.	.	-1.45582	39.774	0.350848	-1.54435	0.122503	0.308204	-1.66196	39.774	0.354443	-2.0677	0.0386679	0.173859	5.1562	5.70387	4.97907	5.43798	5.3815	5.32555	5.36268	5.29983	5.23196	5.23082	5.26069	5.33922	94	79	56	43	29	17	19	25	35	0.417877	0.340358	0.263475	0.284539	0.208213	0.130615	0.12873
203414	NR_126059	LINC01560	long intergenic non-protein coding RNA 1560	lncRNA	.	27333	.	.	.	1.80012	82.8712	0.247435	3.42754	0.000609086	0.00683784	1.59683	82.8712	0.248999	2.71171	0.00669371	0.0542809	6.66994	5.82099	6.49597	6.27839	6.21186	6.17718	6.42592	6.45882	6.36172	6.27758	6.47677	6.35665	101	83	64	91	92	68	57	105	68	0.765801	0.609756	0.513419	1.03145	1.14357	0.903996	0.670674
219293	NM_001039211	ATAD3C	ATPase family AAA domain containing 3C	protein_coding	NP_001034300.2	32151	617227	.	.	-2.16297	91.694	0.197475	-5.6362	1.73839e-08	1.14704e-06	-2.18989	91.694	0.196891	-5.74357	9.27019e-09	8.64429e-07	6.05028	7.16353	6.03229	6.68909	6.713	6.70997	6.40903	6.4125	6.40848	6.44304	6.38005	6.39359	206	222	198	58	54	51	64	53	49	1.02193	1.05958	1.03593	0.423844	0.433553	0.433405	0.49032
219844	NM_001134793,NM_001377269,NM_001377270,NM_145014,XM_011542659,XM_017017320,XM_017017321	HYLS1	HYLS1 centriolar and ciliogenesis associated	protein_coding	NP_001128265.1;NP_001364198.1;NP_001364199.1;NP_659451.1;XP_011540961.1;XP_016872809.1;XP_016872810.1	26558	610693	.	.	-1.57516	208.409	0.154289	-4.24854	2.15172e-05	0.000490731	-1.36054	208.409	0.151606	-2.9298	0.00339183	0.0338525	7.38752	8.04423	7.59854	7.81728	7.79757	7.89855	7.5868	7.61178	7.56732	7.75676	7.60395	7.61294	378	376	395	146	142	124	199	154	139	4.36007	4.20874	5.11178	2.75276	2.75106	2.49482	3.68494
220112	gene-CTAGE3P	CTAGE3P	CTAGE family member 3, pseudogene	pseudogene	.	24348	608857	.	.	2.09525	14.687	0.481726	2.2152	0.026746	0.110269	1.85136	14.687	0.486299	1.82724	0.067664	0.248147	4.22326	3.1557	4.0419	3.79448	3.81504	3.80471	3.87512	3.84318	3.87366	3.877	3.8484	3.83124	11	16	12	18	12	16	18	14	10	0.071986	0.096905	0.07881	0.174739	0.127151	0.180097	0.183051
220433	gene-RPS4XP16	RPS4XP16	ribosomal protein S4X pseudogene 16	pseudogene	.	36365	.	.	.	1.58733	16.1805	0.484034	1.37718	0.168456	0.376079	2.22648	16.1805	0.466841	2.47357	0.0133771	0.0862747	4.00771	3.33166	4.48466	3.94957	3.93414	3.93771	3.95326	3.959	4.02325	4.03119	4.01484	3.9949	17	14	13	10	10	19	22	20	15	0.365309	0.281432	0.299028	0.308383	0.357651	0.699049	0.732781
220717	gene-RPLP0P6	RPLP0P6	ribosomal protein lateral stalk subunit P0 pseudogene 6	pseudogene	.	36404	.	.	.	2.18717	494.112	0.1273	8.86931	7.36022e-19	3.91868e-16	2.03001	494.112	0.127541	8.00908	1.15569e-15	5.57622e-13	9.27935	8.149	9.17266	8.61306	8.58186	8.42797	9.11736	9.0971	9.03641	8.95248	9.04995	9.07923	471	461	315	566	511	454	446	527	488	8.19525	7.75066	5.7959	14.7069	14.6414	13.7842	12.1617
220885	gene-RPSAP15	RPSAP15	ribosomal protein SA pseudogene 15	pseudogene	.	31464	.	.	.	1.96316	1138.04	0.0934423	10.4147	2.12361e-25	2.73238e-22	1.83262	1138.04	0.093569	9.33969	9.66174e-21	7.85144e-18	10.4488	9.47628	10.3489	9.74367	9.72189	9.81575	10.3061	10.3037	10.2939	10.1973	10.3426	10.1811	1032	1030	1041	1227	1133	1078	1059	1302	957	19.129	18.4318	20.4112	33.9653	34.5576	34.9016	30.7716
221424	NM_001012974,NM_001271882	LRRC73	leucine rich repeat containing 73	protein_coding	NP_001012992.1;NP_001258811.1	21375	.	.	.	1.24369	29.7583	0.361423	0.870519	0.384017	0.616328	2.08977	29.7583	0.341536	3.1134	0.00184943	0.0215837	4.67871	4.36393	5.42871	4.83698	4.79209	4.80239	4.82922	4.88921	4.81178	4.92581	4.92479	4.94117	37	27	26	20	28	15	36	37	36	0.389213	0.280397	0.287721	0.321183	0.487867	0.273842	0.593188
221442	NR_026938	ADCY10P1	ADCY10 pseudogene 1	transcribed_pseudogene	.	44143	.	.	.	1.57515	191.713	0.180117	3.63923	0.000273451	0.00374298	1.33723	191.713	0.181559	2.30914	0.0209356	0.116359	7.85453	7.19838	7.62077	7.544	7.4062	7.32403	7.72491	7.62972	7.64407	7.61057	7.49877	7.62308	273	214	158	223	175	173	179	149	169	1.14446	0.863526	0.70139	1.39535	1.20567	1.26435	1.17698
221584	NR_024063	ZSCAN12P1	zinc finger and SCAN domain containing 12 pseudogene 1	transcribed_pseudogene	.	13850	.	.	.	-1.86133	65.372	0.278769	-3.21533	0.00130297	0.0121705	-1.34533	65.372	0.268766	-1.59231	0.111316	0.339132	5.52889	6.42831	5.99602	6.09494	6.11459	6.15849	5.97513	5.92334	5.94326	6.13783	5.99096	5.93408	118	128	129	46	33	35	79	50	34	0.554624	0.581578	0.640724	0.319875	0.250637	0.288854	0.584775
222171	NM_001329996,NM_001329997,NM_175887,XM_011515198,XM_011515199	PRR15	proline rich 15	protein_coding	NP_001316925.1;NP_001316926.1;NP_787083.1;XP_011513500.1;XP_011513501.1	22310	618344	.	.	1.71536	50.8681	0.282463	2.75614	0.00584876	0.0376427	1.60964	50.8681	0.283294	2.42413	0.0153453	0.0946587	5.92084	5.14377	5.82446	5.53502	5.56337	5.58063	5.68148	5.70126	5.67294	5.61744	5.75952	5.62409	46	55	53	52	52	45	39	69	37	0.456235	0.547585	0.554601	0.811102	0.831903	0.790016	0.658153
222256	NM_001301161,NM_152750,XM_005250224,XM_005250225,XM_006715905,XM_011515955,XM_011515956,XM_011515957,XM_011515958,XM_011515959,XM_017011862,XM_017011863,XM_017011864,XM_017011865,XM_017011866,XM_017011867,XM_024446689,XM_024446690,XR_001744598,XR_001744600,XR_001744601,XR_001744602,XR_001744603,XR_001744604,XR_001744605,XR_001744606,XR_001744607,XR_927414	CDHR3	cadherin related family member 3	protein_coding	NP_001288090.1;NP_689963.2;XP_005250281.1;XP_005250282.1;XP_006715968.1;XP_011514257.1;XP_011514258.1;XP_011514259.1;XP_011514260.1;XP_011514261.1;XP_016867351.1;XP_016867352.1;XP_016867353.1;XP_016867354.1;XP_016867355.1;XP_016867356.1;XP_024302457.1;XP_024302458.1	26308	615610	.	.	1.16308	80.2784	0.218896	0.995666	0.319412	0.554779	1.50423	80.2784	0.212459	2.7724	0.00556448	0.0478106	6.25698	6.03677	6.62505	6.22606	6.23974	6.27305	6.26045	6.26841	6.35887	6.41427	6.35066	6.38176	91	98	97	59	56	72	92	80	78	0.236127	0.250675	0.281144	0.223296	0.240169	0.326857	0.386149
222537	NM_153612,XM_006715379,XM_011535588,XM_017010470,XM_017010471,XM_017010472,XM_017010473,XM_017010474	HS3ST5	heparan sulfate-glucosamine 3-sulfotransferase 5	protein_coding	NP_705840.2;XP_006715442.1;XP_011533890.1;XP_016865959.1;XP_016865960.1;XP_016865961.1;XP_016865962.1;XP_016865963.1	19419	609407	.	.	1.72678	18.608	0.468635	1.68166	0.0926338	0.256241	2.35183	18.608	0.454718	2.7133	0.00666172	0.0541655	4.23911	3.45801	4.6977	4.1272	4.12935	4.12968	4.20642	4.18987	4.13932	4.17099	4.20441	4.26895	16	17	15	21	17	9	15	21	29	0.079568	0.076941	0.071443	0.149454	0.127159	0.057556	0.134089
245973	NM_001039362,NM_144583,XM_011510339,XM_011510340,XM_011510341,XM_017003745,XR_002959251,XR_922657,XR_922658,XR_922661,XR_922662,XR_922663,XR_922664	ATP6V1C2	ATPase H+ transporting V1 subunit C2	protein_coding	NP_001034451.1;NP_653184.2;XP_011508641.1;XP_011508642.1;XP_011508643.1;XP_016859234.1	18264	618070	.	.	1.49796	99.0821	0.228662	2.54962	0.010784	0.0584434	1.67421	99.0821	0.226356	3.28459	0.00102133	0.0137005	6.73662	6.15174	6.90095	6.56894	6.49184	6.39628	6.65876	6.64648	6.59739	6.64536	6.63189	6.75595	133	110	70	99	89	75	94	94	113	0.820427	0.623145	0.513298	0.947692	0.893863	0.814183	0.988785
246181	NR_040288,NR_040289	AKR7L	aldo-keto reductase family 7 like (gene/pseudogene)	transcribed_pseudogene	.	24056	608478	.	.	-2.43521	30.3259	0.390146	-3.2912	0.0009976	0.00993738	-1.6933	30.3259	0.370738	-2.04952	0.0404114	0.178018	4.22047	5.50646	4.74835	4.93593	5.08409	5.01788	4.87003	4.90442	4.844	4.94379	4.886	4.91382	46	90	63	16	20	10	28	19	21	0.386907	0.718582	0.538253	0.193482	0.267136	0.133922	0.35256
253039	NR_024408,NR_152405,NR_152406,NR_152407	CUTALP	cutA divalent cation tolerance like, pseudogene	transcribed_pseudogene	.	27367	.	.	.	1.30533	67.0803	0.266372	1.44317	0.148974	0.349514	1.64178	67.0803	0.260836	2.7422	0.0061029	0.0511002	6.05559	5.67289	6.38733	5.92857	5.93574	6.03016	5.99658	6.09837	6.02717	6.03173	6.11582	6.18216	65	69	87	49	65	49	55	75	81	0.327727	0.33602	0.339171	0.365307	0.402752	0.427641	0.468024
253190	NM_001284334,NM_014509,NR_104300,NR_104301,XM_017028739,XM_024452196,XM_024452197,XR_001755198,XR_244363	SERHL2	serine hydrolase like 2	protein_coding	NP_001271263.1;NP_055324.2;XP_016884228.1;XP_024307964.1;XP_024307965.1	29446	.	.	.	1.72208	40.918	0.308713	2.54007	0.0110829	0.0595407	1.40663	40.918	0.313689	1.56921	0.116599	0.347814	5.67426	4.8958	5.38953	5.26348	5.2701	5.27115	5.44682	5.36988	5.31301	5.28393	5.35529	5.36334	43	46	41	58	40	29	27	41	38	0.614064	0.453323	0.535932	1.07066	0.840513	0.6633	0.603715
253650	NM_001331100,NM_147195,XM_011517839,XM_017014576,XM_017014577,XM_024447479,XM_024447480,XM_024447481,XM_024447482,XM_024447483	ANKRD18A	ankyrin repeat domain 18A	protein_coding	NP_001318029.1;NP_671728.2;XP_011516141.1;XP_016870065.1;XP_016870066.1;XP_024303247.1;XP_024303248.1;XP_024303249.1;XP_024303250.1;XP_024303251.1	23643	.	.	.	1.41051	685.368	0.17403	2.85135	0.00435343	0.0301692	1.61156	685.368	0.173519	3.96761	7.25956e-05	0.0018345	9.49404	8.99755	9.68629	9.23885	9.21344	9.0944	9.53059	9.18112	9.57072	9.70996	9.42738	9.47726	818	812	611	706	407	662	864	629	597	3.14243	3.05408	2.93762	4.09395	3.43557	4.80795	5.23144
255043	NM_001372013,NM_173804	TMEM86B	transmembrane protein 86B	protein_coding	NP_001358942.1;NP_776165.3	28448	617806	.	.	-1.69626	74.9796	0.217613	-3.50327	0.000459583	0.00549224	-1.51813	74.9796	0.213216	-2.8248	0.00473107	0.0430664	5.88291	6.64354	6.04329	6.38432	6.33414	6.2913	6.15709	6.17282	6.16731	6.19172	6.1865	6.20501	166	151	121	50	49	46	56	57	54	2.25159	1.85678	1.63062	0.950428	1.03616	1.01257	1.11261
255743	NM_001033047,NM_001184690,NM_001184691,NM_001184692,NM_001184693,XM_005262888,XM_011531820,XM_011531822,XM_011531823,XM_011531824,XM_011531825,XM_017007984	NPNT	nephronectin	protein_coding	NP_001028219.1;NP_001171619.1;NP_001171620.1;NP_001171621.1;NP_001171622.1;XP_005262945.1;XP_011530122.1;XP_011530124.1;XP_011530125.1;XP_011530126.1;XP_011530127.1;XP_016863473.1	27405	610306	.	.	1.68923	528.245	0.103244	7.32604	2.37047e-13	4.88e-11	1.65193	528.245	0.103189	7.01771	2.25528e-12	5.19724e-10	9.26751	8.51208	9.23683	8.75393	8.75159	8.80235	9.15245	9.16165	9.10847	9.06401	9.10603	9.20098	529	542	521	546	512	459	476	522	527	2.15849	2.18854	2.26548	3.39421	3.51672	3.35107	3.12603
257044	NM_001130957,NM_001242340,NM_173807,XM_011544138,XM_011544139,XM_011544142,XM_011544144,XM_011544145,XM_011544149,XM_011544151,XM_017000943,XM_017000944,XM_017000945,XM_017000946,XM_017000947,XM_017000948,XM_017000949,XM_017000950,XM_017000951,XM_017000952,XM_017000953,XM_024446278,XR_001737095,XR_001737096,XR_001737097,XR_001737098,XR_001737099,XR_001737100,XR_001737101,XR_001737102,XR_002956220	CATSPERE	catsper channel auxiliary subunit epsilon	protein_coding	NP_001124429.1;NP_001229269.1;NP_776168.1;XP_011542440.1;XP_011542441.1;XP_011542444.1;XP_011542446.1;XP_011542447.1;XP_011542451.1;XP_011542453.1;XP_016856432.1;XP_016856433.1;XP_016856434.1;XP_016856435.1;XP_016856436.1;XP_016856437.1;XP_016856438.1;XP_016856439.1;XP_016856440.1;XP_016856441.1;XP_016856442.1;XP_024302046.1	28491	617510	.	.	-1.97343	30.0714	0.38014	-2.57985	0.00988423	0.0547391	-1.49998	30.0714	0.365961	-1.59838	0.109958	0.336255	4.38886	5.37647	4.79303	4.97121	4.98	5.00062	4.90212	4.86937	4.85426	4.9737	4.84613	4.90399	58	62	61	23	16	13	35	14	21	0.323568	0.324299	0.358287	0.176204	0.131974	0.127522	0.308953
257236	NM_153376	CCDC96	coiled-coil domain containing 96	protein_coding	NP_699207.1	26900	.	.	.	-2.67696	18.5136	0.495959	-2.86434	0.00417876	0.0293406	-1.17495	18.5136	0.44034	-0.528222	0.597345	0.813101	3.22047	4.64103	4.41066	4.21613	4.32882	4.23466	4.17086	4.18967	4.15799	4.24167	4.23776	4.23142	26	56	28	8	10	5	19	19	16	0.227583	0.47693	0.260253	0.098951	0.134567	0.073939	0.261154
266727	NM_153487,XM_006715056,XM_017010734,XR_926140,XR_926141,XR_926142	MDGA1	MAM domain containing glycosylphosphatidylinositol anchor 1	protein_coding	NP_705691.1;XP_006715119.1;XP_016866223.1	19267	609626	.	.	1.54825	198.533	0.144909	4.35197	1.34918e-05	0.000347189	1.18868	198.533	0.147994	1.68493	0.0920016	0.301914	7.94611	7.31707	7.56624	7.47281	7.53651	7.50317	7.80729	7.71736	7.68981	7.55288	7.63677	7.59739	222	259	216	241	192	176	149	182	150	0.489873	0.511473	0.439113	0.733548	0.605228	0.585051	0.466449
266971	NR_002319	PIPSL	PIP5K1A and PSMD4 like (pseudogene)	transcribed_pseudogene	.	23733	.	.	.	-6.51726	53.8953	0.380559	-7.10602	1.19433e-12	1.98284e-10	-5.89913	53.8953	0.373246	-6.8601	6.88144e-12	1.41666e-09	4.23259	6.93459	4.36181	5.87472	5.94899	6.12485	5.49084	5.5404	5.51388	5.59066	5.51916	5.45754	139	170	220	13	19	14	29	18	6	0.70384	0.83008	1.17807	0.092543	0.152099	0.122188	0.228637
280661	gene-EIF1AXP1	EIF1AXP1	EIF1AX pseudogene 1	pseudogene	.	19900	.	.	.	-1.51989	735.464	0.263639	-2.29089	0.0219696	0.0968066	-1.45606	735.464	0.263455	-2.05754	0.0396342	0.176446	9.27422	9.87818	9.33567	9.64744	9.48194	9.93691	9.29245	9.37758	9.45732	9.59643	9.33134	9.27122	1300	1086	1679	480	500	536	708	516	420	7.89231	6.36405	10.777	4.34496	4.98721	5.6722	6.73226
282694	gene-NASPP1	NASPP1	nuclear autoantigenic sperm protein pseudogene 1	pseudogene	.	29910	.	.	.	2.25118	10.3027	0.582859	2.00851	0.0445886	NA	1.37849	10.3027	0.610509	0.758527	0.448136	NA	3.90328	2.73813	3.2131	3.30809	3.29307	3.30802	3.37243	3.33186	3.3552	3.30817	3.29987	3.35407	11	8	10	16	9	12	6	5	12	0.068642	0.044116	0.065927	0.150339	0.090552	0.125924	0.049971
283114	gene-RPS25P1	RPS25P1	ribosomal protein S25 pseudogene 1	pseudogene	.	34027	.	.	.	2.93162	17.0316	0.478311	3.24412	0.00117813	0.0112356	2.87494	17.0316	0.477871	3.18817	0.00143179	0.0177707	4.46421	2.9014	4.42963	3.9969	3.9723	3.95489	4.0508	4.05879	4.08292	4.06539	4.07989	4.04093	16	11	6	17	17	20	19	22	14	0.610373	0.414232	0.248178	0.979793	1.05607	1.35167	1.14167
283229	NM_001286606,NM_173584,XM_011520011,XM_011520019,XM_017017581,XM_017017582,XM_017017583,XM_017017584,XM_017017585,XM_017017586,XM_017017587,XM_017017588,XM_017017589,XM_017017590,XM_017017591,XM_017017592,XM_017017593,XM_017017594,XM_017017595,XM_017017596,XM_017017597,XM_017017598,XM_017017599	CRACR2B	calcium release activated channel regulator 2B	protein_coding	NP_001273535.1;NP_775855.3;XP_011518313.1;XP_011518321.1;XP_016873070.1;XP_016873071.1;XP_016873072.1;XP_016873073.1;XP_016873074.1;XP_016873075.1;XP_016873076.1;XP_016873077.1;XP_016873078.1;XP_016873079.1;XP_016873080.1;XP_016873081.1;XP_016873082.1;XP_016873083.1;XP_016873084.1;XP_016873085.1;XP_016873086.1;XP_016873087.1;XP_016873088.1	28703	614177	.	.	1.54522	101.791	0.214127	2.93196	0.00336825	0.0250993	1.58553	101.791	0.213177	3.11933	0.00181264	0.021307	6.83467	6.20702	6.87475	6.47151	6.57968	6.53612	6.67696	6.76862	6.62348	6.6633	6.67446	6.76613	91	130	102	96	111	74	91	97	108	0.597029	0.860078	0.715682	0.969094	1.15284	1.10134	0.945917
283267	NR_015451	LINC00294	long intergenic non-protein coding RNA 294	lncRNA	.	27456	612296	.	.	7.66414	79.0211	0.841858	3.49005	0.000482939	0.00568336	-2.26195	79.0211	0.880876	-1.33681	0.181284	0.445111	7.64059	4.69997	3.52665	5.61434	5.89796	5.58656	6.02941	6.79998	6.3609	5.62435	5.65402	5.68102	19	87	11	74	274	136	6	11	12	0.11023	0.48711	0.06245	0.636677	2.60924	1.3735	0.050495
283463	NM_173600	MUC19	mucin 19, oligomeric	protein_coding	NP_775871.2	14362	612170	.	.	1.46422	26.5753	0.461112	1.19304	0.232852	0.459387	2.25781	26.5753	0.447084	2.62798	0.00858942	0.0639136	4.63251	4.07202	5.25182	4.59591	4.66877	4.61403	4.63543	4.63069	4.75765	4.80312	4.67044	4.75496	18	36	20	15	13	32	43	21	32	0.013548	0.026775	0.015748	0.017347	0.015952	0.042003	0.051378
283687	NR_028330	ST20-AS1	ST20 antisense RNA 1	lncRNA	.	27521	.	.	.	-1.53817	94.769	0.228691	-2.71638	0.00659993	0.0412228	-1.03276	94.769	0.219354	-0.211982	0.832121	0.933862	6.14053	6.76072	6.71866	6.65327	6.69025	6.49816	6.49716	6.44436	6.46597	6.56553	6.58657	6.64758	175	195	108	68	52	54	82	90	94	1.60793	1.72968	1.04213	0.921678	0.782236	0.857219	1.17151
283726	NM_001008226,NM_001348699,NM_001348700,NM_001348701,NM_001348702,NM_001348703,NM_001348704,NM_001348705,NM_001348706,NR_145958,NR_145959,XM_024449902,XM_024449903	SAXO2	stabilizer of axonemal microtubules 2	protein_coding	NP_001008227.1;NP_001335628.1;NP_001335629.1;NP_001335630.1;NP_001335631.1;NP_001335632.1;NP_001335633.1;NP_001335634.1;NP_001335635.1;XP_024305670.1;XP_024305671.1	33727	.	.	.	-1.73472	53.9945	0.300807	-2.64191	0.00824407	0.0482153	-1.57417	53.9945	0.296785	-2.20561	0.0274113	0.139147	5.39924	6.19435	5.54077	5.88953	5.8509	5.80564	5.68297	5.79705	5.62832	5.76154	5.69571	5.715	122	112	87	33	51	20	47	36	35	1.30269	0.818726	0.645249	0.4336	0.985418	0.263691	0.78001
283981	NR_027231,NR_027231_dup1,NR_027232,NR_027232_dup1	LINC00685	long intergenic non-protein coding RNA 685	lncRNA	.	27560	.	.	.	2.07187	11.2984	0.591748	1.77598	0.0757354	NA	3.08194	11.2984	0.569489	2.8514	0.00435277	NA	3.51315	2.46246	4.0846	3.43341	3.39045	3.40935	3.44436	3.45606	3.45154	3.47202	3.48836	3.4853	13	4	7	9	10	9	13	16	14	0.110105	0.031792	0.062415	0.111804	0.137574	0.133706	0.164829
284098	NM_001346754,NM_001346755,NM_178517	PIGW	phosphatidylinositol glycan anchor biosynthesis class W	protein_coding	NP_001333683.1;NP_001333684.1;NP_848612.2	23213	610275	.	.	-1.65822	790.796	0.134215	-5.43629	5.44005e-08	3.20589e-06	-1.54266	790.796	0.133729	-4.67674	2.91475e-06	0.000129136	9.31246	10.0411	9.41566	9.92057	9.82684	9.79337	9.34391	9.51394	9.48248	9.65973	9.39333	9.43226	1701	1565	1343	479	561	517	720	523	490	11.6557	10.3599	9.69518	4.77996	6.24009	6.14163	7.80332
284217	NM_005559	LAMA1	laminin subunit alpha 1	protein_coding	NP_005550.2	6481	150320	.	.	1.60837	1169.56	0.089389	7.66982	1.72233e-14	4.15511e-12	1.46904	1169.56	0.0896009	6.19276	5.91194e-10	7.80173e-08	10.4347	9.74863	10.3042	9.92589	9.9854	9.8885	10.3311	10.2935	10.3352	10.1557	10.283	10.2892	1263	1401	1102	1224	1084	1096	973	1176	1054	2.51105	2.68823	2.31783	3.63502	3.54711	3.80331	3.03267
284393	gene-RPL10P16	RPL10P16	ribosomal protein L10 pseudogene 16	pseudogene	.	36882	.	.	.	1.74381	289.812	0.16317	4.91662	8.80511e-07	3.45053e-05	1.62056	289.812	0.163496	4.25998	2.04441e-05	0.000658991	8.44171	7.63751	8.33366	8.04441	7.91848	7.83124	8.21946	8.30269	8.28834	8.18916	8.3404	8.13013	358	295	221	280	295	278	262	342	219	9.15516	7.28427	5.97684	10.6772	12.4111	12.4083	10.4871
284440	NR_026956	LINC00663	long intergenic non-protein coding RNA 663	lncRNA	.	28609	617117	.	.	2.17547	40.546	0.344287	3.25695	0.00112616	0.0108811	1.7381	40.546	0.349129	2.28429	0.0223546	0.121491	5.75031	4.63018	5.42777	5.22598	5.23301	5.18035	5.44176	5.36134	5.28716	5.258	5.39249	5.29042	40	43	26	62	43	29	27	53	30	0.317863	0.329502	0.216747	0.741955	0.571235	0.402296	0.338907
284454	NR_036515	LOC284454	uncharacterized LOC284454	lncRNA	.	.	.	.	.	-2.02659	28.8946	0.392605	-2.59561	0.00944226	0.052909	-1.40672	28.8946	0.374038	-1.31628	0.188079	0.45445	4.27621	5.29616	4.80817	4.96274	4.96686	4.8276	4.83207	4.81691	4.79504	4.84647	4.8648	4.86406	70	73	31	20	16	12	22	26	23	0.158298	0.159673	0.073062	0.067683	0.057663	0.046596	0.076079
284716	NM_173642,XM_006710585	RIMKLA	ribosomal modification protein rimK like family member A	protein_coding	NP_775913.2;XP_006710648.1	28725	.	.	.	1.61004	476.286	0.107283	6.40451	1.50857e-10	1.65193e-08	1.54924	476.286	0.10734	5.88369	4.01213e-09	4.18562e-07	9.1106	8.42371	9.0571	8.66333	8.67505	8.63054	9.01724	9.00744	8.93705	8.97573	8.88434	9.01778	515	539	448	502	459	401	466	425	455	0.895802	0.904387	0.805856	1.29571	1.31616	1.20163	1.25907
284821	gene-RPL13AP7	RPL13AP7	ribosomal protein L13a pseudogene 7	pseudogene	.	23755	.	.	.	1.73262	61.89	0.262092	3.0255	0.00248221	0.019926	1.98584	61.89	0.258427	3.82991	0.000128192	0.00283972	6.08867	5.30157	6.28861	5.76964	5.82223	5.8241	6.0156	5.95125	5.86911	6.01216	6.00568	5.94723	49	65	58	74	56	39	72	73	54	0.826362	1.07331	1.03741	1.8877	1.55179	1.15007	1.91193
285053	gene-RPL18AP6	RPL18AP6	ribosomal protein L18a pseudogene 6	pseudogene	.	36266	.	.	.	1.69747	93.8137	0.234733	3.25214	0.00114539	0.0110049	1.61584	93.8137	0.235041	2.94536	0.00322581	0.0326386	6.79025	6.02799	6.7212	6.45541	6.32272	6.41511	6.56332	6.6349	6.55744	6.63178	6.46149	6.60112	115	76	93	91	101	80	106	69	91	3.56368	2.27755	3.04483	4.18824	5.14535	4.319	5.12499
285193	NM_001033575,NM_001370465,XR_002959284,XR_002959285	DUSP28	dual specificity phosphatase 28	protein_coding	NP_001028747.1;NP_001357394.1	33237	.	.	.	-1.5282	121.45	0.212656	-2.87711	0.00401331	0.0285556	-1.08345	121.45	0.205817	-0.561829	0.574233	0.798034	6.5322	7.14387	7.02654	6.9671	6.94983	7.04858	6.76094	6.91008	6.777	7.04437	6.89243	6.90245	200	198	217	68	96	63	138	101	92	0.922643	0.818317	1.02344	0.512965	0.748677	0.471448	0.885919
285220	NM_001080448,NM_001278300,NM_001278301,NM_173655,XM_006713592,XM_011512705,XM_011512706,XM_011512707,XM_017006210,XM_017006211,XM_017006212,XM_017006213,XM_017006214,XM_017006215,XM_017006216,XM_017006217,XM_017006218,XM_017006219,XM_017006220,XM_017006223,XR_001740110,XR_924126	EPHA6	EPH receptor A6	protein_coding	NP_001073917.2;NP_001265229.1;NP_001265230.1;NP_775926.1;XP_006713655.1;XP_011511007.1;XP_011511008.1;XP_011511009.1;XP_016861699.1;XP_016861700.1;XP_016861701.1;XP_016861702.1;XP_016861703.1;XP_016861704.1;XP_016861705.1;XP_016861706.1;XP_016861707.1;XP_016861708.1;XP_016861709.1;XP_016861712.1	19296	600066	.	.	1.57657	463.565	0.124594	5.27146	1.35342e-07	7.13204e-06	1.38597	463.565	0.125227	3.76035	0.000169676	0.003528	9.11105	8.45664	8.92602	8.61117	8.60759	8.73405	9.04115	9.00651	8.85209	8.85147	8.91906	8.86008	489	500	539	531	470	365	402	458	375	1.22837	1.36231	1.3975	2.35325	2.00582	3.10463	1.75887
285407	NR_073386,NR_073387,NR_073388	ALG1L9P	ALG1 like 9, pseudogene	transcribed_pseudogene	.	44378	.	.	.	-2.69217	7.71488	0.713695	-2.00194	0.0452916	NA	-1.78912	7.71488	0.664758	-1.26249	0.206773	NA	2.15255	3.58222	2.74875	3.0015	3.0413	2.98397	2.96375	2.97325	2.9533	2.99082	2.96319	2.97412	16	26	11	4	5	2	8	4	5	0.192104	0.337198	0.146216	0.061025	0.089394	0.039592	0.145847
285429	NM_001029955	DCAF4L1	DDB1 and CUL4 associated factor 4 like 1	protein_coding	NP_001025126.2	27723	.	.	.	-1.94807	26.2887	0.3873	-2.48398	0.0129923	0.0668001	-2.12789	26.2887	0.390477	-2.78997	0.00527126	0.0460862	4.351	5.3112	4.22925	4.85764	4.7475	4.80287	4.69321	4.68294	4.71967	4.69533	4.65454	4.71772	74	45	54	17	14	19	17	11	19	0.298625	0.173023	0.230208	0.102345	0.091603	0.133921	0.108009
285591	gene-LOC285591	LOC285591	inorganic pyrophosphatase 1 pseudogene	pseudogene	.	.	.	.	.	2.47036	9.02605	0.67676	1.92789	0.0538687	NA	3.10949	9.02605	0.662522	2.47038	0.013497	NA	3.35177	2.04643	3.6711	3.09048	3.08951	3.09363	3.11843	3.14996	3.12412	3.13279	3.19435	3.10902	6	6	6	7	11	7	9	19	5	0.091915	0.086067	0.081668	0.150641	0.256605	0.176232	0.198872
285671	NM_001113561,NM_001323291,NM_001323292,NM_178532,XM_017009383,XM_017009384,XM_017009385,XM_017009386,XM_017009387,XM_017009388,XM_017009389,XR_001742056,XR_001742057	RNF180	ring finger protein 180	protein_coding	NP_001107033.1;NP_001310220.1;NP_001310221.1;NP_848627.1;XP_016864872.1;XP_016864873.1;XP_016864874.1;XP_016864875.1;XP_016864876.1;XP_016864877.1;XP_016864878.1	27752	616015	.	.	-1.37814	17.2814	0.429981	-1.07614	0.281866	0.515763	-2.13899	17.2814	0.458105	-2.3945	0.0166432	0.0997943	4.10297	4.56221	3.46415	4.17682	4.14936	4.16807	4.11988	4.10049	4.15687	4.08308	4.0997	4.09545	38	32	33	14	10	18	8	11	9	0.100242	0.083655	0.095432	0.054495	0.049887	0.081999	0.029614
285830	NR_026972,NR_026973	HLA-F-AS1	HLA-F antisense RNA 1	lncRNA	.	26645	.	.	.	1.52887	71.6611	0.246754	2.48208	0.0130618	0.0670457	1.09394	71.6611	0.2534	0.511177	0.609227	0.819022	6.50418	5.88926	6.02103	6.06627	6.10374	6.08805	6.14131	6.29939	6.21084	6.17526	6.04257	6.12538	82	96	81	62	91	69	68	43	53	0.821482	0.930284	0.861507	0.919254	1.49357	1.2015	1.07666
285849	gene-COX6A1P2	COX6A1P2	cytochrome c oxidase subunit 6A1 pseudogene 2	pseudogene	.	35239	.	.	.	-1.68005	73.0426	0.24235	-3.08852	0.00201158	0.0170185	-1.7464	73.0426	0.242588	-3.31585	0.00091364	0.0125196	5.9059	6.66211	5.85538	6.25216	6.29742	6.37807	6.20597	6.12956	6.07361	6.12933	6.13461	6.11959	129	149	162	67	47	35	50	53	44	4.58153	5.1132	6.10642	3.5481	2.74413	2.16612	2.74623
285966	NM_001130026,NM_001363538,NM_001365427,NM_001365428,NM_001365429,NM_001365430,NM_173678,XM_006715928,XM_011516059	TCAF2	TRPM8 channel associated factor 2	protein_coding	NP_001123498.2;NP_001350467.1;NP_001352356.1;NP_001352357.1;NP_001352358.1;NP_001352359.1;NP_775949.2;XP_006715991.1;XP_011514361.1	26878	616252	.	.	2.03389	39.9676	0.33408	3.06586	0.00217045	0.0179688	1.82813	39.9676	0.336072	2.58984	0.00960208	0.0685664	5.64697	4.63133	5.49221	5.14542	5.1911	5.25611	5.3716	5.32965	5.29666	5.33895	5.33113	5.25737	24	36	47	51	40	33	44	44	27	0.117798	0.147315	0.195517	0.339737	0.274148	0.253097	0.285096
286002	NR_028137	SLC26A4-AS1	SLC26A4 antisense RNA 1	lncRNA	.	22385	.	.	.	1.08717	14.0093	0.543356	0.221919	0.824377	0.918553	2.1905	14.0093	0.504085	2.24419	0.0248201	0.130348	3.43035	3.29434	4.42202	3.75293	3.75534	3.74499	3.73075	3.75541	3.79256	3.83496	3.84302	3.77762	15	16	12	5	8	13	21	23	11	0.072454	0.073916	0.05963	0.036263	0.060338	0.110417	0.155631
319089	NM_001310135,NM_001368142,XM_011537430,XM_011537431,XM_011537432,XM_017021254,XM_017021255,XM_017021256,XM_017021257,XM_024449560,XR_001750287,XR_943762	TTC6	tetratricopeptide repeat domain 6	protein_coding	NP_001297064.1;NP_001355071.1;XP_011535732.1;XP_011535733.1;XP_011535734.1;XP_016876743.1;XP_016876744.1;XP_016876745.1;XP_016876746.1;XP_024305328.1	19739	.	.	.	1.76123	25.6116	0.381363	2.14122	0.0322565	0.125736	-1.08056	25.6116	0.406176	-0.275185	0.783174	0.908096	5.19761	4.38681	4.26435	4.60438	4.58853	4.6802	4.69276	4.72301	4.71118	4.59771	4.64916	4.61272	26	23	41	29	32	29	13	22	14	0.069132	0.061084	0.118052	0.115327	0.141583	0.138239	0.056694
319138	gene-BNIP3P1	BNIP3P1	BCL2 interacting protein 3 pseudogene 1	pseudogene	.	19922	.	.	.	2.86485	61.2261	0.259748	5.84589	5.03866e-09	3.96923e-07	2.68412	61.2261	0.260462	5.46893	4.52764e-08	3.53065e-06	6.32829	4.80661	6.23533	5.73181	5.70674	5.67034	5.96565	5.9996	5.91461	5.9855	5.90799	5.92614	49	44	30	71	73	54	74	60	57	0.595053	0.519381	0.387865	1.29165	1.45824	1.14497	1.41497
333932	NM_001005464	H3C15	H3 clustered histone 15	protein_coding	NP_001005464.1	20505	.	.	.	3.94062	19.9269	0.576015	3.43467	0.000593272	0.00671253	5.22656	19.9269	0.567437	4.20463	2.61513e-05	0.000788625	4.53818	2.54738	4.94021	4.13869	4.15544	4.11873	4.24704	4.22973	4.26768	4.40868	4.26353	4.1835	9	13	4	20	16	21	47	23	9	0.325412	0.437277	0.136471	1.06866	0.974829	1.29511	2.68723
337873	NR_036461	H2BC20P	H2B clustered histone 20, pseudogene	transcribed_pseudogene	.	20516	.	.	.	-1.51369	41.4663	0.298005	-2.00692	0.0447587	0.158249	-1.1963	41.4663	0.287759	-0.898616	0.368857	0.646003	5.04211	5.6396	5.37845	5.43449	5.42431	5.41299	5.32364	5.3833	5.31225	5.35518	5.42335	5.36437	77	76	65	26	34	21	31	45	30	2.50661	2.40412	2.24433	1.25885	1.79961	1.16037	1.56678
337882	NM_181607	KRTAP19-1	keratin associated protein 19-1	protein_coding	NP_853638.1	18936	.	.	.	1.55108	86.514	0.240714	2.63083	0.00851758	0.0493106	1.03413	86.514	0.247733	0.195415	0.845068	0.941198	6.81143	6.17561	6.22768	6.43332	6.38306	6.23829	6.55226	6.47663	6.5041	6.32618	6.39944	6.3855	134	120	65	108	83	86	55	73	62	3.88211	3.35057	1.96431	4.64898	3.95526	4.32203	2.48188
338323	NM_176822,XM_011520044	NLRP14	NLR family pyrin domain containing 14	protein_coding	NP_789792.1;XP_011518346.1	22939	609665	.	.	-1.34489	17.0448	0.421593	-1.01398	0.310593	0.544953	-2.29778	17.0448	0.457798	-2.62177	0.0087474	0.0646838	4.12663	4.55302	3.34936	4.14927	4.16517	4.13083	4.1104	4.12415	4.10131	4.06742	4.08404	4.06606	35	40	28	15	16	12	8	11	7	0.173331	0.191661	0.152558	0.107665	0.128557	0.105245	0.057053
338596	NM_001004470,NM_001345961,NR_144322,XM_017016174,XM_017016175,XM_024447974,XM_024447975,XM_024447976,XM_024447977,XM_024447978	ST8SIA6	ST8 alpha-N-acetyl-neuraminide alpha-2,8-sialyltransferase 6	protein_coding	NP_001004470.1;NP_001332890.1;XP_016871663.1;XP_016871664.1;XP_024303742.1;XP_024303743.1;XP_024303744.1;XP_024303745.1;XP_024303746.1	23317	610139	.	.	1.15838	26.3843	0.393363	0.539209	0.589742	0.773176	1.74588	26.3843	0.376645	2.13452	0.0328	0.156696	4.54614	4.3437	5.14918	4.64734	4.64399	4.6891	4.70859	4.6885	4.64709	4.69922	4.72358	4.80188	27	27	34	25	20	13	23	28	38	0.067552	0.064307	0.091634	0.090534	0.082394	0.055472	0.088373
339122	NM_001204883,NM_001204884,NM_001204885,NM_001204886,NM_001204887,NM_001204888,NM_198490	RAB43	RAB43, member RAS oncogene family	protein_coding	NP_001191812.1;NP_001191813.1;NP_001191814.1;NP_001191815.1;NP_001191816.1;NP_001191817.1;NP_940892.1	19983	.	.	.	1.41856	342.88	0.137968	3.65615	0.000256028	0.00356253	1.50321	342.88	0.137267	4.28397	1.83589e-05	0.000601829	8.53945	8.03452	8.62339	8.18341	8.28677	8.24104	8.40094	8.57947	8.39242	8.43631	8.50967	8.55105	355	433	358	296	358	260	307	355	336	1.51646	1.78633	1.62078	1.88963	2.51725	1.9418	2.05963
339352	gene-LOC339352	LOC339352	cytosolic thiouridylase subunit 1 homolog (S. pombe) pseudogene	pseudogene	.	.	.	.	.	2.24093	19.1169	0.510514	2.28025	0.0225929	0.0987359	2.67868	19.1169	0.503258	2.82464	0.0047334	0.0430664	4.44625	3.26389	4.69739	4.15392	4.18214	4.10219	4.18394	4.23073	4.24843	4.21769	4.27409	4.23997	16	23	4	13	19	21	18	28	20	0.293424	0.408742	0.072904	0.353428	0.576996	0.667737	0.519001
339488	NM_178548,XM_017001139	TFAP2E	transcription factor AP-2 epsilon	protein_coding	NP_848643.2;XP_016856628.1	30774	614428	.	.	-2.01967	32.4119	0.367403	-2.76024	0.00577591	0.0372389	-1.06657	32.4119	0.337847	-0.275196	0.783165	0.908096	4.30117	5.32015	5.23154	5.07817	5.10341	5.01067	4.9986	4.92182	4.95868	5.02457	5.05219	5.06763	63	72	41	24	10	15	28	34	33	0.183626	0.237853	0.115969	0.093532	0.041468	0.067	0.118808
339799	gene-EIF3FP3	EIF3FP3	eukaryotic translation initiation factor 3 subunit F pseudogene 3	pseudogene	.	37625	.	.	.	-1.44613	141.822	0.16629	-3.20045	0.00137215	0.0126635	-1.58141	141.822	0.167506	-3.94742	7.89984e-05	0.00195158	6.98384	7.51622	6.8558	7.2422	7.27231	7.31094	7.06733	7.15405	7.06613	7.08657	7.01733	7.07659	255	277	266	103	117	91	106	92	95	3.91561	4.11163	4.32757	2.35112	2.96089	2.44286	2.53637
340419	NM_001282863,NM_001317942,NM_178565,XM_011517018,XM_011517019,XM_017013395	RSPO2	R-spondin 2	protein_coding	NP_001269792.1;NP_001304871.1;NP_848660.3;XP_011515320.1;XP_011515321.1;XP_016868884.1	28583	610575	.	.	3.42851	10.7589	0.582858	3.04977	0.00229014	NA	1.96129	10.7589	0.61133	1.58965	0.111914	NA	4.10844	2.34209	3.31575	3.33754	3.32705	3.34157	3.44216	3.41706	3.37116	3.3656	3.35697	3.38442	8	6	8	20	15	8	8	7	10	0.044644	0.031911	0.048098	0.180088	0.145631	0.077827	0.068293
341019	NM_001367979,NM_020869,NM_181807,XM_024448470,XM_024448471,XM_024448472,XM_024448473,XM_024448475,XM_024448476,XM_024448477,XM_024448478,XM_024448479,XM_024448480,XM_024448481,XM_024448482,XM_024448483,XM_024448484,XM_024448485,XM_024448486,XM_024448487,XM_024448488,XM_024448489,XR_002957144,XR_002957145	DCDC1	doublecortin domain containing 1	protein_coding	NP_001354908.1;NP_065920.2;NP_861523.2;XP_024304238.1;XP_024304239.1;XP_024304240.1;XP_024304241.1;XP_024304243.1;XP_024304244.1;XP_024304245.1;XP_024304246.1;XP_024304247.1;XP_024304248.1;XP_024304249.1;XP_024304250.1;XP_024304251.1;XP_024304252.1;XP_024304253.1;XP_024304254.1;XP_024304255.1;XP_024304256.1;XP_024304257.1	20625	608062	.	.	1.79061	30.6209	0.369334	2.27559	0.0228705	0.0992142	1.63997	30.6209	0.371158	1.92283	0.0545017	0.216048	5.21063	4.37245	5.09252	4.84431	4.824	4.86109	4.92099	4.96373	4.91575	4.90052	4.85347	4.99733	31	27	32	30	35	26	26	19	40	0.079398	0.066137	0.079483	0.118036	0.143285	0.118414	0.097368
342184	NM_001103184,NM_001277313,NM_001277314,XM_011521504,XM_011521505,XM_011521506,XM_011521507,XM_011521509,XM_011521511,XM_017022130,XM_017022131,XM_017022132,XM_017022133,XM_017022134,XM_017022135	FMN1	formin 1	protein_coding	NP_001096654.1;NP_001264242.1;NP_001264243.1;XP_011519806.1;XP_011519807.1;XP_011519808.1;XP_011519809.1;XP_011519811.1;XP_011519813.1;XP_016877619.1;XP_016877620.1;XP_016877621.1;XP_016877622.1;XP_016877623.1;XP_016877624.1	3768	136535	.	.	2.08847	24.1901	0.399215	2.66134	0.00778305	0.0464336	1.41525	24.1901	0.412584	1.21444	0.224579	0.5011	5.07157	4.01554	4.50903	4.50028	4.49748	4.54102	4.64856	4.53923	4.63919	4.55146	4.5712	4.54179	21	21	28	36	16	31	19	23	16	0.028562	0.028046	0.039989	0.07119	0.033966	0.074776	0.03965
342527	NM_001114974,NM_001375361,NM_198501,XM_006721515	SMTNL2	smoothelin like 2	protein_coding	NP_001108446.1;NP_001362290.1;NP_940903.2;XP_006721578.1	24764	.	.	.	1.58018	152.762	0.196646	3.35675	0.000788656	0.0083289	1.48123	152.762	0.197065	2.87618	0.0040252	0.0384557	7.47717	6.81901	7.38543	7.04687	7.05633	7.17645	7.32966	7.2249	7.36496	7.16104	7.29544	7.36387	149	157	184	162	121	155	111	154	157	1.35679	1.35569	1.66117	2.2483	1.78361	2.34502	1.73235
344901	NM_198184,XM_017006303	OSTN	osteocrin	protein_coding	NP_937827.1;XP_016861792.1	29961	610280	.	.	-1.98584	43.3175	0.353879	-2.79686	0.00516023	0.0342418	-1.86778	43.3175	0.350588	-2.5709	0.0101436	0.0711227	5.01192	5.99364	5.08614	5.52089	5.51988	5.58236	5.32704	5.35053	5.47609	5.44974	5.399	5.3351	88	90	99	18	20	40	39	31	17	0.522434	0.504587	0.607071	0.153246	0.185844	0.411789	0.351733
345051	NM_001354631,NM_001371071,XM_024454030,XM_024454031	REELD1	reeler domain containing 1	protein_coding	NP_001341560.1;NP_001358000.1;XP_024309798.1;XP_024309799.1	53638	.	.	.	-1.51574	13.7032	0.655153	-0.915854	0.359744	NA	-2.57748	13.7032	0.686112	-1.99088	0.0464944	NA	3.73748	4.32476	2.9509	3.87843	3.8393	3.75478	3.74731	3.7514	3.84817	3.72816	3.79099	3.73858	43	34	12	6	6	20	3	13	4	0.267315	0.270067	0.064137	0.04557	0.049982	0.17787	0.020968
345895	NM_001010892,NM_001161664,XM_017010826	RSPH4A	radial spoke head component 4A	protein_coding	NP_001010892.1;NP_001155136.1;XP_016866315.1	21558	612647	.	.	-1.78235	27.289	0.374212	-2.22809	0.0258747	0.108219	-1.74597	27.289	0.371583	-2.16379	0.0304802	0.149109	4.42964	5.26289	4.45421	4.84392	4.8601	4.83762	4.75662	4.75363	4.75824	4.81795	4.73655	4.7171	56	62	50	19	17	17	29	16	11	0.199445	0.247082	0.204196	0.085589	0.081939	0.097483	0.134772
347252	NM_001007563,XM_017014699	IGFBPL1	insulin like growth factor binding protein like 1	protein_coding	NP_001007564.1;XP_016870188.1	20081	610413	.	.	-1.07948	48.4582	0.327677	-0.336722	0.736326	0.868251	-1.60224	48.4582	0.338282	-2.01042	0.0443868	0.189581	5.72392	5.83193	5.15215	5.67978	5.57683	5.64793	5.59161	5.53537	5.70345	5.46068	5.57211	5.5631	98	69	81	42	29	58	18	39	33	0.524695	0.357702	0.456513	0.334728	0.253059	0.539232	0.14852
348254	NR_023380	CCDC144CP	coiled-coil domain containing 144C, pseudogene	transcribed_pseudogene	.	29073	.	.	.	2.04893	26.9903	0.427352	2.42159	0.0154526	0.0750277	1.9951	26.9903	0.427235	2.33234	0.0196826	0.111728	5.03853	4.00536	5.00205	4.6442	4.63679	4.64995	4.77712	4.65305	4.78599	4.80305	4.67443	4.7275	24	23	23	35	13	33	39	18	24	0.107532	0.101182	0.109778	0.232163	0.091716	0.262109	0.275424
353322	NM_181726,XM_017008176	ANKRD37	ankyrin repeat domain 37	protein_coding	NP_859077.1;XP_016863665.1	29593	.	.	.	4.31249	86.5126	0.29921	7.04695	1.82879e-12	2.85218e-10	2.37986	86.5126	0.30649	4.08129	4.47858e-05	0.00121528	7.18319	5.0759	6.33054	6.07903	6.09514	6.05454	6.7437	6.50172	6.3759	6.19293	6.34826	6.38964	51	57	40	182	106	75	45	79	79	1.22406	1.30399	0.951286	6.58593	4.11904	3.14634	1.59662
374899	NM_001037232,NM_001171979,XM_005258876,XM_011526933	ZNF829	zinc finger protein 829	protein_coding	NP_001032309.2;NP_001165450.1;XP_005258933.1;XP_011525235.1	34032	.	.	.	-1.52771	199.963	0.204965	-2.9828	0.00285627	0.0221057	-1.23302	199.963	0.202126	-1.49511	0.134887	0.379423	7.31378	7.9285	7.62328	7.66455	7.60083	7.9464	7.56659	7.54118	7.45589	7.63844	7.67261	7.56637	313	287	451	153	134	106	173	191	138	1.22279	1.07427	1.86378	0.862349	0.846417	0.704065	1.03928
375298	NM_001030311,NM_001030312,NM_001030313,NM_001160277,NM_201548,NR_027689,NR_027690	CERKL	ceramide kinase like	protein_coding	NP_001025482.1;NP_001025483.1;NP_001025484.1;NP_001153749.1;NP_963842.1	21699	608381	.	.	1.70956	32.3046	0.332086	2.32958	0.0198283	0.0898325	1.15705	32.3046	0.34476	0.610442	0.541569	0.778206	5.41955	4.64654	4.86131	4.91847	4.95452	4.96926	5.03903	5.00691	5.07299	4.94361	4.95658	5.01685	30	40	39	37	29	39	20	23	30	0.173659	0.219783	0.240252	0.324144	0.271805	0.388252	0.181131
375449	NM_001164664,NM_001290226,NM_001290227,NM_001290228,NM_001297651,NM_015183,NM_198828,XM_006714606,XM_006714610,XM_011543384,XM_011543385,XM_011543386,XM_017009449,XM_017009450,XM_017009451,XM_017009452,XM_017009453,XM_024446044	MAST4	microtubule associated serine/threonine kinase family member 4	protein_coding	NP_001158136.1;NP_001277155.1;NP_001277156.1;NP_001277157.1;NP_001284580.1;NP_055998.1;NP_942123.1;XP_006714669.1;XP_006714673.1;XP_011541686.1;XP_011541687.1;XP_011541688.1;XP_016864938.1;XP_016864939.1;XP_016864940.1;XP_016864941.1;XP_016864942.1;XP_024301812.1	19037	618002	.	.	1.38042	505.093	0.128702	3.61388	0.000301653	0.00403248	1.55391	505.093	0.127842	4.97414	6.55377e-07	3.67964e-05	9.05448	8.58778	9.22599	8.76364	8.88165	8.67465	8.97874	9.01465	9.01879	9.02349	9.0564	9.18758	560	683	447	448	436	422	468	507	537	1.0685	1.20933	0.832703	1.13926	1.27675	1.30275	1.99155
375791	NM_199001	CYSRT1	cysteine rich tail 1	protein_coding	NP_945352.4	30529	.	.	.	-1.93793	21.5667	0.462064	-2.06576	0.0388511	0.143747	-1.01264	21.5667	0.426854	-0.0424425	0.966146	0.988751	3.73103	4.69651	4.67198	4.45406	4.41822	4.5041	4.41032	4.38524	4.37471	4.51965	4.42688	4.41396	37	29	46	15	10	8	33	18	14	0.92541	0.69855	1.19971	0.528045	0.382958	0.344496	1.28378
378938	NR_002819,NR_144567,NR_144568	MALAT1	metastasis associated lung adenocarcinoma transcript 1	lncRNA	.	29665	607924	.	.	1.96367	2252.01	0.2683	3.62859	0.000284975	0.00384954	1.53945	2252.01	0.268427	2.31876	0.0204083	0.114409	11.5245	10.5511	11.1735	10.8309	10.6839	10.7826	11.6544	11.3056	10.9817	11.231	11.1244	11.0312	2405	2061	2078	3572	2271	1507	2216	2034	1623	5.26811	4.34601	4.79993	11.7668	8.23722	5.74346	7.58289
387101	gene-RPL29P4	RPL29P4	ribosomal protein L29 pseudogene 4	pseudogene	.	21482	.	.	.	1.86875	731.046	0.113274	7.96364	1.67045e-15	5.15835e-13	1.6411	731.046	0.113703	6.28537	3.27065e-10	4.5908e-08	9.82812	8.92471	9.64057	9.22383	9.27028	9.06712	9.64411	9.71897	9.62984	9.52157	9.59993	9.56203	756	829	550	773	785	677	650	744	631	22.573	23.904	17.3719	34.4727	38.5705	35.2724	30.4049
387628	NR_003674,NR_047527	FGF7P6	fibroblast growth factor 7 pseudogene 6	transcribed_pseudogene	.	27852	.	.	.	-1.80537	44.7498	0.325099	-2.62166	0.00875032	0.0502623	-1.27302	44.7498	0.31186	-1.11671	0.264117	0.546073	4.99001	5.84303	5.49405	5.44714	5.5702	5.62007	5.42359	5.39519	5.45038	5.4439	5.50172	5.51121	56	94	99	28	21	29	31	43	40	0.482091	0.799981	0.924807	0.366762	0.301725	0.446078	0.411329
387753	gene-RPL21P97	RPL21P97	ribosomal protein L21 pseudogene 97	pseudogene	.	36223	.	.	.	7.82803	70.2729	0.328432	9.03885	1.58332e-19	9.77856e-17	7.12763	70.2729	0.329244	8.60584	7.57612e-18	5.08588e-15	6.69403	3.71985	6.55618	5.67818	5.72271	5.68595	6.15348	6.18647	6.10449	5.99782	6.27511	6.04824	16	27	15	91	92	72	57	122	62	0.542599	0.887703	0.530534	4.58812	5.12727	4.26074	3.02672
387763	NM_001145033	C11orf96	chromosome 11 open reading frame 96	protein_coding	NP_001138505.1	38675	.	.	.	2.15004	61.4481	0.348688	3.16721	0.00153909	0.0138725	1.63759	61.4481	0.352674	2.01765	0.0436281	0.187585	6.36775	5.27028	5.98115	5.72787	5.78933	5.80606	6.18857	5.92056	5.80199	5.90434	5.88972	5.90567	45	63	60	121	55	32	55	54	51	0.686424	0.937147	0.970516	2.78482	1.39408	0.841503	1.32527
387845	gene-EEF1A1P16	EEF1A1P16	eukaryotic translation elongation factor 1 alpha 1 pseudogene 16	pseudogene	.	37889	.	.	.	-3.63582	4.60304	0.928698	-2.00526	0.0449354	NA	-3.70861	4.60304	0.926707	-2.04043	0.0413077	NA	1.2997	3.15302	1.29408	2.30208	2.27918	2.27535	2.24439	2.23879	2.25368	2.23797	2.23748	2.26035	17	12	10	2	1	3	1	1	4	0.196084	0.124879	0.121849	0.033436	0.009781	0.050837	0.015034
387867	gene-RPSAP12	RPSAP12	ribosomal protein SA pseudogene 12	pseudogene	.	6504	.	.	.	1.51778	1180.91	0.0986091	6.10451	1.03118e-09	9.20311e-08	1.36176	1180.91	0.0988602	4.50607	6.60407e-06	0.000255556	10.4366	9.83455	10.2805	10	10.0367	9.92697	10.3349	10.4229	10.2206	10.2715	10.2118	10.2326	1374	1479	1146	1218	1250	946	1109	1069	975	25.4784	26.468	22.467	33.7369	38.132	30.6235	32.2128
387914	NM_001007538	SHISA2	shisa family member 2	protein_coding	NP_001007539.1	20366	617324	.	.	-1.47309	299.003	0.214978	-2.59957	0.00933419	0.0524836	-1.56305	299.003	0.215197	-2.9943	0.00275079	0.0289715	8.03602	8.59668	7.95073	8.24944	8.13595	8.67315	8.16907	8.10587	8.10843	8.11977	8.09139	8.07083	474	408	781	246	204	197	222	219	187	2.36401	1.96302	4.11928	1.82884	1.67305	1.70997	1.7302
387933	gene-HNRNPA3P5	HNRNPA3P5	heterogeneous nuclear ribonucleoprotein A3 pseudogene 5	pseudogene	.	39774	.	.	.	1.5576	16.7876	0.459881	1.39019	0.164471	0.370426	1.89303	16.7876	0.449172	2.04976	0.0403874	0.178018	4.14075	3.50177	4.41925	3.99052	3.99295	4.02531	4.01467	4.06078	4.05132	4.06104	4.05114	4.07637	14	15	20	11	17	15	18	17	19	0.299078	0.311922	0.468207	0.356298	0.624519	0.586124	0.628357
388335	NM_001004313,NM_001330139,NM_001330140,NM_001359647,XM_011523835,XM_017024616	TMEM220	transmembrane protein 220	protein_coding	NP_001004313.1;NP_001317068.1;NP_001317069.1;NP_001346576.1;XP_011522137.1;XP_016880105.1	33757	.	.	.	-1.83347	13.9863	0.513305	-1.70381	0.0884166	0.248594	-2.02461	13.9863	0.518481	-1.96274	0.0496763	0.203665	3.47916	4.36893	3.34271	3.85854	3.87573	3.88533	3.84991	3.81723	3.78491	3.80686	3.8299	3.79815	27	32	31	15	9	4	8	12	6	0.205322	0.205724	0.249819	0.169518	0.109428	0.041486	0.074419
388339	gene-RPS18P12	RPS18P12	ribosomal protein S18 pseudogene 12	pseudogene	.	35967	.	.	.	4.02573	14.5111	0.527633	3.80804	0.00014007	0.00220457	2.88274	14.5111	0.540352	2.82675	0.00470237	0.0428599	4.47106	2.45613	3.98803	3.73429	3.72818	3.72907	3.78652	3.87865	3.83042	3.8077	3.77867	3.80839	9	8	7	12	25	17	15	11	14	0.31817	0.25424	0.238392	0.631773	1.42602	1.00016	0.827639
388341	NM_001113567,NM_207387,XM_011523845,XM_017024619,XM_017024620	LRRC75A	leucine rich repeat containing 75A	protein_coding	NP_001107039.1;NP_997270.2;XP_011522147.1;XP_016880108.1;XP_016880109.1	32403	.	.	.	1.5806	84.9617	0.26016	2.53871	0.0111262	0.0596693	2.00629	84.9617	0.255747	3.92783	8.57156e-05	0.00205824	6.45838	5.79276	6.80107	6.1608	6.34532	6.20215	6.32293	6.4184	6.41296	6.41584	6.48696	6.51588	60	119	65	63	78	74	82	102	98	0.35181	0.675796	0.439041	0.554295	0.754078	0.753148	0.755568
388344	gene-RPL13P12	RPL13P12	ribosomal protein L13 pseudogene 12	pseudogene	.	35701	.	.	.	1.67505	392.315	0.127743	5.82578	5.68451e-09	4.38844e-07	1.51944	392.315	0.128231	4.70665	2.51819e-06	0.000113687	8.87614	8.13287	8.73596	8.34623	8.36368	8.42841	8.69807	8.81897	8.64304	8.72685	8.58433	8.64902	394	417	412	396	434	326	405	341	334	10.6546	10.8691	11.7711	15.9753	19.3137	15.3637	17.1279
388394	NM_203400	RPRML	reprimo like	protein_coding	NP_981945.1	32422	.	.	.	-1.05162	58.9593	0.273428	-0.26557	0.790571	0.901241	1.6333	58.9593	0.258674	2.73623	0.00621482	0.0517288	5.5492	5.62278	6.33589	5.8488	5.84453	5.75082	5.86063	5.77097	5.79636	5.94363	5.92854	5.9875	83	84	50	51	31	34	67	66	71	1.43876	1.40311	0.91475	1.31502	0.888378	1.02847	1.83154
388474	gene-RPL7AP66	RPL7AP66	ribosomal protein L7a pseudogene 66	pseudogene	.	35682	.	.	.	1.89037	255.985	0.136546	6.72792	1.72108e-11	2.27123e-09	1.55222	255.985	0.138256	4.5881	4.47291e-06	0.000185152	8.35108	7.43344	8.06913	7.75599	7.7533	7.75636	8.14588	8.18855	8.03486	7.94815	7.99819	8.06308	257	263	235	294	291	220	209	236	234	5.59133	5.51417	5.40678	9.56433	10.4147	8.33609	7.1286
388581	NM_001014980,XM_011541435,XM_011541436,XM_011541437,XM_024446907	C1QTNF12	C1q and TNF related 12	protein_coding	NP_001014980.1;XP_011539737.1;XP_011539738.1;XP_011539739.1;XP_024302675.1	32308	616593	.	.	1.54135	20.7889	0.439124	1.42146	0.155183	0.358318	2.02203	20.7889	0.427033	2.37875	0.0173715	0.102515	4.39509	3.77015	4.79091	4.30432	4.31432	4.28516	4.35087	4.37892	4.3106	4.43075	4.33671	4.37546	21	24	15	19	22	11	32	17	21	0.328046	0.345456	0.233708	0.426851	0.553599	0.341525	0.763449
388734	gene-PRELID1P5	PRELID1P5	PRELID1 pseudogene 5	pseudogene	.	54770	.	.	.	5.23295	15.1246	0.567894	4.20435	2.61831e-05	0.00056859	3.22922	15.1246	0.584647	2.89266	0.00381991	0.0370707	4.64665	2.25727	3.95831	3.762	3.78423	3.77085	3.92857	3.86749	3.89173	3.78791	3.85838	3.8833	5	10	6	27	16	19	5	16	18	0.065079	0.139134	0.085113	0.625848	0.415316	0.51337	0.10345
388795	NM_001143967,XM_011529121,XM_024451881,XM_024451882,XM_024451883,XM_024451884,XM_024451885,XM_024451886,XM_024451887	EFCAB8	EF-hand calcium binding domain 8	protein_coding	NP_001137439.1;XP_011527423.1;XP_024307649.1;XP_024307650.1;XP_024307651.1;XP_024307652.1;XP_024307653.1;XP_024307654.1;XP_024307655.1	34532	.	.	.	-1.62338	98.2527	0.207269	-3.37244	0.000745041	0.00801075	-1.58138	98.2527	0.205867	-3.21171	0.00131949	0.0166582	6.33692	7.03421	6.37244	6.76825	6.68644	6.76437	6.53872	6.48635	6.62391	6.58952	6.53318	6.55271	206	177	188	68	52	78	78	68	64	0.470771	0.390069	0.449212	0.234944	0.189755	0.305627	0.275043
388796	NR_015366,NR_027241,NR_152753,NR_152754,NR_152755,NR_152756,NR_152757,NR_152758,NR_152759,NR_152760,NR_152761,NR_152762,NR_152763,NR_152764	SNHG17	small nucleolar RNA host gene 17	lncRNA	.	48600	.	.	.	-1.4366	991.103	0.134626	-3.88228	0.000103481	0.00173434	-1.59844	991.103	0.134905	-5.01586	5.27972e-07	3.07618e-05	9.79975	10.3226	9.64639	10.2465	10.2393	9.95623	9.97631	9.74524	9.83665	9.79781	9.75875	9.7687	2109	2149	1374	905	622	675	708	697	627	35.5441	35.3112	25.1675	23.0161	17.6349	20.0406	19.3098
388907	gene-RPL5P34	RPL5P34	ribosomal protein L5 pseudogene 34	pseudogene	.	36463	.	.	.	4.5966	60.4606	0.348313	6.31778	2.65344e-10	2.8061e-08	4.54819	60.4606	0.348021	6.2792	3.40329e-10	4.73395e-08	6.35999	4.17433	6.34319	5.55163	5.54347	5.67168	5.96018	5.93264	5.86604	5.89969	6.01636	5.82889	18	17	42	80	69	54	66	94	48	0.334361	0.297322	0.821993	2.20863	2.11087	1.74524	1.90483
388955	gene-PRELID1P6	PRELID1P6	PRELID1 pseudogene 6	pseudogene	.	54771	.	.	.	-1.96409	54.5354	0.294455	-3.30733	0.000941896	0.00954257	-2.55823	54.5354	0.302959	-4.47303	7.71193e-06	0.000286231	5.45592	6.42912	5.06794	5.95981	5.92209	5.85688	5.71737	5.73434	5.70826	5.60763	5.7553	5.64534	144	134	100	38	38	32	18	46	22	2.98227	2.66377	2.18538	1.15064	1.26189	1.13621	0.558406
389435	gene-RPL27AP6	RPL27AP6	ribosomal protein L27a pseudogene 6	pseudogene	.	35977	.	.	.	1.84783	639.768	0.153856	5.75753	8.5352e-09	6.24566e-07	1.65269	639.768	0.154152	4.702	2.57627e-06	0.00011597	9.62186	8.73759	9.46058	8.87086	8.90412	9.20469	9.45211	9.52486	9.39465	9.39793	9.40348	9.31098	517	560	768	682	692	565	625	652	514	19.5785	20.4787	30.7557	38.5941	43.1188	37.34	37.1151
389652	NR_146077	ASNSP1	asparagine synthetase pseudogene 1	transcribed_pseudogene	.	754	.	.	.	-1.21058	100.157	0.215023	-1.2822	0.199774	0.417164	-1.88891	100.157	0.224399	-4.08893	4.33365e-05	0.00118428	6.7184	6.99603	6.07724	6.77546	6.79736	6.65732	6.73878	6.64074	6.59419	6.56173	6.51355	6.46872	202	217	142	112	81	68	68	60	44	2.64843	2.73929	1.96304	2.18515	1.72999	1.54515	1.39404
389816	NM_001013653	LRRC26	leucine rich repeat containing 26	protein_coding	NP_001013675.1	31409	613505	.	.	1.46845	49.3829	0.333301	1.66304	0.0963049	0.26299	2.02089	49.3829	0.325467	3.11856	0.00181735	0.0213383	5.60018	5.04567	6.05768	5.43387	5.54048	5.52766	5.55681	5.62899	5.56986	5.57172	5.77387	5.64557	32	61	51	37	47	35	39	82	49	0.511924	0.938703	0.858587	0.86882	1.21365	0.962161	0.972452
391592	gene-BZW1P1	BZW1P1	basic leucine zipper and W2 domains 1 pseudogene 1	pseudogene	.	31378	.	.	.	5.45237	15.3064	0.533618	4.58546	4.52985e-06	0.000139882	2.66681	15.3064	0.561356	2.52089	0.0117058	0.0782415	4.78057	2.32766	3.7457	3.77057	3.80228	3.78939	3.88646	3.93381	3.94534	3.81532	3.86565	3.85582	4	11	7	18	24	25	7	15	12	0.022701	0.066024	0.042823	0.17043	0.251136	0.280773	0.069063
392256	gene-RPS26P6	RPS26P6	ribosomal protein S26 pseudogene 6	pseudogene	.	31090	.	.	.	-1.56048	152.568	0.168708	-3.80532	0.000141622	0.00221768	-1.58937	152.568	0.168472	-3.96776	7.25513e-05	0.0018345	7.01264	7.65695	6.98589	7.32001	7.37623	7.48745	7.1868	7.1863	7.15425	7.18372	7.17572	7.14369	260	296	321	116	107	95	113	115	94	11.1218	12.2178	14.4911	7.41446	7.53235	7.08875	7.56164
392617	NM_001128636,XM_006715725,XM_006715727,XM_011515397,XM_011515398,XM_011515401,XM_017012203	ELFN1	extracellular leucine rich repeat and fibronectin type III domain containing 1	protein_coding	NP_001122108.1;XP_006715788.1;XP_006715790.1;XP_011513699.1;XP_011513700.1;XP_011513703.1;XP_016867692.1	33154	614964	.	.	1.7356	33.2066	0.380278	2.09171	0.0364646	0.137358	1.57088	33.2066	0.382264	1.70452	0.0882844	0.294281	5.32806	4.53439	5.18095	4.97283	4.90681	5.00384	5.00326	5.0868	5.07076	4.96383	5.08453	5.05588	37	22	41	26	38	34	19	41	32	0.127227	0.056321	0.112991	0.165627	0.294126	0.283449	0.075475
399972	NR_033839	GSEC	G-quadruplex forming sequence containing lncRNA	lncRNA	.	48645	.	.	.	1.58894	41.214	0.308858	2.16303	0.0305392	0.120935	1.20252	41.214	0.31622	0.841376	0.400137	0.671024	5.69275	5.02528	5.29839	5.33013	5.29858	5.26371	5.41913	5.43226	5.32646	5.30329	5.3196	5.38222	57	50	36	50	49	29	28	32	39	1.43712	1.22222	0.958276	1.9001	2.01568	1.25107	1.08635
399975	NR_145484	LOC399975	uncharacterized LOC399975	lncRNA	.	.	.	.	.	-1.69593	59.4784	0.268389	-2.83945	0.00451907	0.0310385	-1.30304	59.4784	0.259211	-1.47325	0.140683	0.388092	5.48428	6.24133	5.85842	5.95502	5.94339	6.01117	5.78675	5.80234	5.89989	5.93538	5.85162	5.87981	107	106	116	31	31	47	59	44	44	0.563728	0.540041	0.649832	0.242101	0.262887	0.431201	0.484567
400456	NR_034095	LINC01197	long intergenic non-protein coding RNA 1197	lncRNA	.	49597	.	.	.	1.37149	14.7647	0.536503	0.849464	0.395623	0.626119	2.19831	14.7647	0.512527	2.21724	0.0266068	0.136453	3.72452	3.28485	4.41475	3.79846	3.81034	3.8466	3.88371	3.80347	3.84101	3.89813	3.87579	3.88744	10	13	19	18	5	10	20	17	17	0.127024	0.174132	0.277815	0.368968	0.108153	0.227656	0.425899
400566	NM_001013672	C17orf97	chromosome 17 open reading frame 97	protein_coding	NP_001013694.4	33800	.	.	.	-1.55582	58.45	0.318296	-2.00341	0.0451337	0.159356	-1.15855	58.45	0.309957	-0.684986	0.493353	0.744029	5.49209	6.12984	5.91446	5.88112	5.83405	6.02831	5.73563	5.89904	5.76978	5.90801	5.84905	5.85732	92	80	130	27	54	29	59	49	45	0.949586	0.798004	1.43123	0.411668	0.915624	0.510984	0.961319
400604	NR_038458	TOB1-AS1	TOB1 antisense RNA 1	lncRNA	.	44340	.	.	.	1.52407	41.3902	0.309831	1.96214	0.0497458	0.17114	1.25037	41.3902	0.314763	1.02414	0.30577	0.59091	5.64833	5.03736	5.36372	5.31993	5.31066	5.28079	5.34432	5.47987	5.34345	5.32532	5.34648	5.37579	53	52	39	35	57	31	31	36	37	0.717256	0.670233	0.55559	0.700645	1.25554	0.718408	0.638308
400629	NM_207459,XM_017024638,XM_017024639	TEX19	testis expressed 19	protein_coding	NP_997342.1;XP_016880127.1;XP_016880128.1	33802	615647	.	.	1.98808	77.8363	0.251668	3.93921	8.17491e-05	0.00143759	1.75099	77.8363	0.2534	3.18932	0.00142607	0.017714	6.61207	5.62317	6.43296	6.09936	6.14534	6.09677	6.44857	6.20846	6.30429	6.26325	6.29215	6.28961	69	85	62	116	55	72	70	79	70	0.68082	0.811528	0.627204	1.71462	0.891778	1.21012	1.08012
400986	NM_001310154	ANKRD36C	ankyrin repeat domain 36C	protein_coding	NP_001297083.1	32946	.	.	.	1.40434	413.904	0.139165	3.52021	0.000431204	0.0052275	1.51116	413.904	0.138489	4.30112	1.69935e-05	0.00056184	8.79862	8.30906	8.90466	8.61092	8.42062	8.46451	8.76913	8.70494	8.71523	8.89531	8.70991	8.73043	555	425	406	411	347	339	480	384	352	1.29898	0.958806	1.00307	1.43538	1.33443	1.38205	1.75748
401074	NR_040004,NR_040005	LINC00960	long intergenic non-protein coding RNA 960	lncRNA	.	48710	.	.	.	-1.73278	33.0313	0.347158	-2.28451	0.0223413	0.0980273	-1.3077	33.0313	0.333505	-1.16048	0.245853	0.524662	4.61228	5.40085	5.0173	5.10925	5.14802	5.05434	5.01456	4.97528	5.04378	5.0808	5.02376	5.04756	64	77	45	22	14	24	33	24	25	0.906775	1.05746	0.696038	0.463271	0.327998	0.593528	0.743067
401242	NR_033379	LINC01623	long intergenic non-protein coding RNA 1623	lncRNA	.	52050	.	.	.	2.5941	8.68263	0.662102	2.07708	0.0377946	NA	2.15063	8.68263	0.671254	1.64582	0.0998011	NA	3.56037	2.1768	3.28232	3.04765	3.05577	3.03596	3.0841	3.11601	3.07638	3.05794	3.11552	3.06845	7	9	4	9	13	7	5	14	6	0.04528	0.058839	0.024013	0.083444	0.144336	0.077141	0.045238
401261	NR_134654	LOC401261	uncharacterized LOC401261	lncRNA	.	.	.	.	.	-2.16601	28.556	0.435184	-2.56223	0.0104004	0.056964	-1.33319	28.556	0.412635	-1.00544	0.314687	0.598218	4.1565	5.27518	4.86346	4.89901	4.85676	4.93218	4.78646	4.80182	4.76674	4.91148	4.74753	4.86127	58	48	62	16	17	11	37	10	26	0.402605	0.317181	0.451721	0.162123	0.188391	0.124915	0.404156
401472	NR_149020	GASAL1	growth arrest associated lncRNA 1	lncRNA	.	53461	.	.	.	1.7315	77.0764	0.280054	2.8281	0.00468257	0.0318601	1.78502	77.0764	0.279042	2.99576	0.00273759	0.0289273	6.46988	5.67921	6.51331	6.12054	6.04315	6.1635	6.19366	6.40157	6.22819	6.19418	6.32829	6.3394	79	59	84	59	99	59	58	90	83	0.375149	0.271406	0.423079	0.418605	0.773115	0.487842	0.432136
401546	NM_001012993	C9orf152	chromosome 9 open reading frame 152	protein_coding	NP_001013011.2	31455	.	.	.	-3.89608	10.0073	0.661626	-2.96545	0.00302236	NA	-2.23649	10.0073	0.59552	-1.94995	0.051182	NA	2.19816	4.13635	2.97214	3.43292	3.39767	3.39497	3.31744	3.31968	3.35611	3.35771	3.34943	3.34146	32	24	21	2	2	7	8	7	5	0.230099	0.164079	0.156755	0.011264	0.023724	0.076487	0.087287
401911	gene-RPL29P33	RPL29P33	ribosomal protein L29 pseudogene 33	pseudogene	.	36923	.	.	.	-2.6567	10.4418	0.578791	-2.43549	0.0148718	NA	-2.90859	10.4418	0.585333	-2.63152	0.00850032	NA	2.77191	4.19032	2.64129	3.48667	3.47572	3.46138	3.41908	3.40294	3.39757	3.41357	3.40539	3.38994	30	28	22	8	5	4	7	6	3	0.921404	0.808678	0.687273	0.331928	0.24308	0.213085	0.320695
402112	gene-HNRNPA1P39	HNRNPA1P39	heterogeneous nuclear ribonucleoprotein A1 pseudogene 39	pseudogene	.	48768	.	.	.	-2.12981	26.0596	0.579789	-1.88124	0.0599387	0.193812	-2.72367	26.0596	0.588517	-2.45626	0.0140392	0.0890208	4.32154	5.4084	3.97391	4.91109	4.83173	4.58683	4.65767	4.64065	4.6843	4.641	4.58665	4.68234	100	78	12	17	13	19	14	6	19	1.35731	1.02401	0.159806	0.326337	0.281938	0.440898	0.298713
402287	gene-RPS3AP21	RPS3AP21	RPS3A pseudogene 21	pseudogene	.	36841	.	.	.	2.73692	77.1386	0.234127	6.20413	5.50019e-10	5.27472e-08	2.7566	77.1386	0.233441	6.26664	3.68916e-10	5.04077e-08	6.60727	5.15625	6.61853	6.01409	6.00756	5.99918	6.33691	6.31234	6.22885	6.24611	6.36354	6.27811	55	55	46	95	83	63	73	103	74	1.18453	1.14112	1.0396	3.05604	2.9512	2.38194	2.47582
407975	NR_027349,NR_027350	MIR17HG	miR-17-92a-1 cluster host gene	lncRNA	.	23564	609415	.	.	-1.68027	551.459	0.124232	-6.02654	1.67504e-09	1.46117e-07	-1.37413	551.459	0.122556	-3.74128	0.000183088	0.00370011	8.72821	9.47598	9.01728	9.25984	9.26843	9.35017	8.82977	8.96779	8.94164	9.16139	8.95542	9.02672	1012	1051	1040	325	371	343	517	401	395	3.9238	3.93867	4.28277	1.89854	2.35334	2.97734	3.79137
414328	NM_001001551,NM_001256915,NM_001351535,NR_046421,NR_046422,XM_006717110,XM_006717111,XM_017014719,XM_017014720,XM_017014721,XM_017014722,XM_017014724	IDNK	IDNK gluconokinase	protein_coding	NP_001001551.2;NP_001243844.1;NP_001338464.1;XP_006717173.1;XP_006717174.1;XP_016870208.1;XP_016870209.1;XP_016870210.1;XP_016870211.1;XP_016870213.1	31367	611343	.	.	-1.68549	51.2761	0.338178	-2.22714	0.0259378	0.10837	-1.20099	51.2761	0.327736	-0.806219	0.420117	0.688453	5.23065	5.98454	5.72691	5.83733	5.75661	5.60132	5.65155	5.59426	5.59534	5.68737	5.62114	5.73925	127	103	50	40	27	26	46	35	52	0.555327	0.749536	0.187152	0.451195	0.155357	0.158795	0.247013
440014	gene-DUX4L12	DUX4L12	double homeobox 4 like 12 (pseudogene)	pseudogene	.	38671	.	.	.	6.40759	3.16206	1.26831	2.11288	0.0346114	NA	6.39848	3.16206	1.26613	2.11489	0.0344396	NA	2.12708	-0.538535	2.1471	1.56868	1.56843	1.56948	1.60907	1.59712	1.57539	1.60269	1.57388	1.60511	1	1	1	6	4	1	5	1	5	0.002198	0.001447	0.001762	0.127026	0.074184	0.011233	0.117131
440027	gene-RPL23AP65	RPL23AP65	ribosomal protein L23a pseudogene 65	pseudogene	.	36289	.	.	.	-4.06012	3.93578	0.965345	-2.0941	0.0362515	NA	-5.23459	3.93578	1.01807	-2.34569	0.018992	NA	1.0121	3.04076	0.642708	2.07028	2.08183	2.07411	2.03824	2.03955	2.03307	2.03183	2.03795	2.03287	11	14	11	2	2	1	1	2	1	0.381944	0.466678	0.399528	0.082294	0.102928	0.045369	0.009435
440396	gene-HNRNPA1P16	HNRNPA1P16	heterogeneous nuclear ribonucleoprotein A1 pseudogene 16	pseudogene	.	39134	.	.	.	-1.43805	36.3796	0.421082	-1.24468	0.21325	0.434835	-2.26157	36.3796	0.435704	-2.70212	0.00688985	0.0553194	5.14245	5.67704	4.50172	5.29045	5.15342	5.32424	5.29901	5.11119	5.10998	5.07859	5.11044	5.14584	85	48	88	54	18	17	14	20	23	1.25295	0.686935	1.37899	1.19979	0.427679	0.423807	0.318907
440482	NR_040113	ANKRD20A5P	ankyrin repeat domain 20 family member A5, pseudogene	transcribed_pseudogene	.	33833	.	.	.	1.5566	55.1788	0.260888	2.44702	0.0144043	0.0716012	1.52309	55.1788	0.260663	2.32866	0.0198769	0.1123	5.98355	5.33983	5.94865	5.70331	5.71436	5.6499	5.75375	5.85586	5.78762	5.8044	5.80484	5.77279	64	69	45	46	62	47	55	57	45	0.330651	0.3438	0.242654	0.353213	0.525522	0.421293	0.444801
440567	NM_001089591	UQCRHL	ubiquinol-cytochrome c reductase hinge protein like	protein_coding	NP_001083060.1	51714	.	.	.	2.24292	43.6849	0.287416	4.05468	5.02035e-05	0.000964106	2.31933	43.6849	0.28568	4.24848	2.15228e-05	0.00068377	5.7222	4.55575	5.77467	5.30402	5.29136	5.2801	5.46397	5.42703	5.45267	5.45249	5.42315	5.49374	38	36	29	49	39	42	46	42	50	1.33436	1.21068	1.08702	2.55717	2.27375	2.59419	2.5149
440584	NR_033967	SLC2A1-AS1	SLC2A1 antisense RNA 1	lncRNA	.	44187	.	.	.	2.6273	17.1357	0.447775	3.11224	0.00185672	0.0159977	1.97238	17.1357	0.45909	2.13452	0.0328006	0.156696	4.595	3.19958	4.17412	4.01317	3.98868	4.00586	4.06702	4.09459	4.11223	4.06891	4.06529	4.04356	16	11	13	17	20	22	17	17	12	0.272204	0.165359	0.227631	0.41064	0.538769	0.651326	0.429228
440595	gene-EEF1A1P11	EEF1A1P11	eukaryotic translation elongation factor 1 alpha 1 pseudogene 11	pseudogene	.	3206	.	.	.	1.90992	1640.17	0.113518	8.22354	1.9759e-16	6.49105e-14	1.66779	1640.17	0.113719	6.48916	8.63181e-11	1.43307e-08	11.0036	10.0695	10.8081	10.3962	10.3765	10.1478	10.8653	10.9165	10.7746	10.7698	10.7217	10.7146	1771	1776	1176	1816	1781	1459	1599	1567	1382	19.426	18.8039	13.6375	29.7586	32.1457	27.925	27.4803
440689	NM_001024599,NM_001161334	H2BC18	H2B clustered histone 18	protein_coding	NP_001019770.1;NP_001154806.1	24700	.	.	.	2.56298	48.5902	0.475595	2.85499	0.00430379	0.029929	3.6658	48.5902	0.470016	3.98736	6.68114e-05	0.00172503	5.69132	4.33554	6.20767	5.39233	5.2859	5.33371	5.58417	5.44009	5.52024	5.88535	5.46791	5.43829	43	19	26	58	29	41	124	37	28	1.26094	0.691462	1.05694	3.35086	1.84308	2.75224	7.54216
440804	NM_001128635	RIMBP3B	RIMS binding protein 3B	protein_coding	NP_001122107.1	33891	612700	.	.	1.66348	44.0647	0.27687	2.65179	0.00800659	0.0473284	1.50051	44.0647	0.27904	2.09811	0.0358957	0.165097	5.72334	4.98788	5.57379	5.35234	5.40016	5.36421	5.47461	5.50869	5.4557	5.45191	5.47075	5.44665	42	56	41	45	48	37	40	45	36	0.148013	0.189978	0.151755	0.237272	0.27611	0.224124	0.219856
440944	NR_027007,NR_132780,NR_132781	THUMPD3-AS1	THUMPD3 antisense RNA 1	lncRNA	.	44478	.	.	.	-1.7531	227.538	0.152284	-5.31839	1.04687e-07	5.73536e-06	-1.33762	227.538	0.147917	-2.83722	0.00455089	0.0418248	7.39258	8.20243	7.7815	7.98008	7.96133	8.00163	7.68577	7.58297	7.72843	7.88703	7.77038	7.74682	436	435	414	153	112	148	219	184	156	4.67166	4.62123	4.7878	2.61763	1.9637	2.92257	3.72252
440952	NR_033965	EIF1B-AS1	EIF1B antisense RNA 1	lncRNA	.	44555	.	.	.	1.55664	22.6452	0.399087	1.59974	0.109656	0.285899	1.94003	22.6452	0.388949	2.45811	0.0139671	0.088819	4.55194	3.91666	4.87661	4.40976	4.43688	4.42755	4.491	4.48229	4.45393	4.52934	4.46468	4.52339	19	26	21	23	20	15	29	19	26	0.169614	0.222315	0.19684	0.310227	0.296447	0.232724	0.398722
440992	gene-RPS20P14	RPS20P14	ribosomal protein S20 pseudogene 14	pseudogene	.	36692	.	.	.	3.10505	9.91487	0.704159	2.32137	0.0202667	NA	2.5443	9.91487	0.712086	1.892	0.0584909	NA	3.79466	2.18343	3.50144	3.19922	3.19375	3.25654	3.26265	3.29501	3.27004	3.27714	3.26813	3.24051	3	2	14	10	14	10	12	11	6	0.07571	0.05933	0.518746	0.500577	0.847442	0.619765	0.687389
441034	gene-RPL7AP30	RPL7AP30	ribosomal protein L7a pseudogene 30	pseudogene	.	35757	.	.	.	1.79482	21.7125	0.425641	1.98252	0.0474209	0.16524	1.67623	21.7125	0.427106	1.74481	0.0810175	0.278793	4.71224	3.86003	4.60902	4.34432	4.40104	4.34748	4.39701	4.46271	4.43619	4.38636	4.45515	4.42774	17	31	16	17	26	21	15	27	20	0.360144	0.636318	0.355741	0.53893	0.932179	0.774227	0.489123
441054	NM_001114357,NM_001346007,XM_005263019,XM_011531989,XM_017008236,XM_017008237,XM_017008238,XM_017008239,XM_017008240,XM_017008241	C4orf47	chromosome 4 open reading frame 47	protein_coding	NP_001107829.1;NP_001332936.1;XP_005263076.1;XP_011530291.1;XP_016863725.1;XP_016863726.1;XP_016863727.1;XP_016863728.1;XP_016863729.1;XP_016863730.1	34346	.	.	.	2.89005	18.5471	0.468801	3.26599	0.00109083	0.0106128	2.54452	18.5471	0.472452	2.85192	0.00434561	0.0404926	4.64196	3.11108	4.46165	4.08893	4.11394	4.08991	4.22811	4.20107	4.15872	4.23071	4.1525	4.15723	11	17	10	27	21	14	27	15	14	0.139389	0.115797	0.070057	0.475713	0.385834	0.154348	0.341613
441073	gene-RPL26P19	RPL26P19	ribosomal protein L26 pseudogene 19	pseudogene	.	36393	.	.	.	1.84253	145.046	0.177035	4.98032	6.34779e-07	2.62059e-05	1.47554	145.046	0.179734	3.12264	0.00179234	0.0211573	7.53589	6.65471	7.21726	7.05602	6.96905	6.95845	7.33205	7.24308	7.2473	7.23878	7.1059	7.15363	173	144	124	180	141	137	148	115	114	6.31273	5.0933	4.77832	9.80935	8.4744	8.73718	8.47456
441250	NM_001145440	TYW1B	tRNA-yW synthesizing protein 1 homolog B	protein_coding	NP_001138912.2	33908	.	.	.	-1.62365	117.975	0.175867	-3.97596	7.00955e-05	0.00125992	-1.47231	117.975	0.172783	-3.22999	0.00123795	0.0157576	6.57028	7.26812	6.71087	7.0078	6.98135	7.0301	6.7785	6.78395	6.8385	6.84412	6.806	6.85457	229	223	220	78	73	82	92	86	87	1.40325	1.31977	1.42624	0.713397	0.734777	0.875571	0.885872
441391	gene-RBMXP2	RBMXP2	RBMX pseudogene 2	pseudogene	.	23284	.	.	.	1.89588	18.5483	0.455679	2.02526	0.0428412	0.153807	2.10975	18.5483	0.449995	2.39352	0.0166876	0.0999442	4.40077	3.47172	4.55013	4.14221	4.14406	4.10726	4.20229	4.17201	4.20262	4.24111	4.21244	4.16062	19	20	10	20	14	18	26	22	12	0.178325	0.179287	0.096637	0.277879	0.214727	0.288247	0.379555
441481	gene-GPX1P1	GPX1P1	glutathione peroxidase pseudogene 1	pseudogene	.	4560	.	.	.	-6.76359	159.975	0.250821	-10.995	4.03796e-28	6.23461e-25	-8.94084	159.975	0.259139	-12.1958	3.27241e-34	1.26315e-30	5.81963	8.57292	5.41408	7.76532	7.89738	7.39965	6.68933	6.7837	6.76983	6.71119	6.65155	6.68586	609	739	336	39	52	47	42	33	33	13.5227	15.8337	7.88961	1.27069	1.88096	1.81582	1.4458
442454	NR_002308	UQCRBP1	ubiquinol-cytochrome c reductase binding protein pseudogene 1	transcribed_pseudogene	.	12583	.	.	.	2.54854	8.26502	0.680551	1.9832	0.0473453	NA	2.22042	8.26502	0.686955	1.67527	0.0938822	NA	3.45198	2.08954	3.26237	2.98192	2.98538	2.95524	3.02655	3.00364	3.01986	3.01435	2.98575	3.02602	8	9	2	11	7	9	9	5	10	0.187058	0.196751	0.047751	0.363468	0.269884	0.355239	0.327141
492307	NM_001007176,NM_001256596,NM_001256597,NM_001256598	PPDPFL	pancreatic progenitor cell differentiation and proliferation factor like	protein_coding	NP_001007177.1;NP_001243525.1;NP_001243526.1;NP_001243527.1	31745	.	.	.	4.73721	65.269	0.678035	3.30962	0.000934231	0.00947735	2.06217	65.269	0.684458	1.52553	0.127127	0.367235	6.89393	4.64854	5.69485	5.70814	5.74169	5.57472	6.42477	6.0106	5.81556	5.86456	5.84452	5.79389	45	55	12	189	75	37	50	48	34	0.625831	0.765917	0.173	4.0153	1.70726	0.889349	1.06202
494514	NM_001012716	TYMSOS	TYMS opposite strand	protein_coding	NP_001012734.2	29553	.	.	.	1.44732	121.987	0.212065	2.5152	0.0118964	0.0624552	1.53201	121.987	0.210805	2.91943	0.00350668	0.0347294	7.05796	6.52096	7.13833	6.82058	6.82021	6.73973	6.85672	7.03676	6.94041	6.86391	7.03565	7.00956	146	150	107	93	131	102	93	143	121	3.506	3.48513	2.70663	3.31772	5.18081	4.27606	3.50306
494540	gene-TBCAP1	TBCAP1	tubulin folding cofactor A pseudogene 1	pseudogene	.	42630	.	.	.	1.66871	54.7153	0.256598	2.87894	0.00399014	0.0284038	1.5208	54.7153	0.258215	2.34233	0.0191636	0.109872	6.02966	5.29294	5.89753	5.6584	5.6706	5.68183	5.79736	5.8438	5.74766	5.81227	5.73753	5.7661	55	60	56	57	62	42	59	46	46	1.78396	1.86847	1.93633	2.73814	3.30997	2.37318	3.01281
550644	gene-SMC3P1	SMC3P1	SMC3 pseudogene 1	pseudogene	.	54642	.	.	.	2.04984	20.9702	0.429064	2.41342	0.0158034	0.0762992	2.02756	20.9702	0.428308	2.38087	0.0172717	0.102185	4.67164	3.63183	4.64548	4.31704	4.27504	4.29847	4.34291	4.35788	4.42066	4.38221	4.39544	4.34057	23	14	17	17	18	27	23	26	15	0.411044	0.225142	0.310246	0.433352	0.523273	0.840992	0.642439
553158	NM_181334	PRR5-ARHGAP8	PRR5-ARHGAP8 readthrough	protein_coding	NP_851851.3	34512	.	.	.	1.58833	102.826	0.288227	2.31593	0.020562	0.09229	1.3327	102.826	0.290058	1.42851	0.153146	0.406773	6.96656	6.29886	6.70986	6.6669	6.37398	6.6042	6.6533	6.6954	6.84204	6.66442	6.71951	6.6045	156	63	122	89	92	124	90	107	70	1.38052	0.53496	1.13752	1.16814	1.34363	1.90615	1.24205
574040	NR_002325	SNORA6	small nucleolar RNA, H/ACA box 6	snoRNA	.	32591	.	.	.	-1.74705	48.0022	0.289081	-2.78441	0.00536244	0.0352641	-1.40273	48.0022	0.279959	-1.74396	0.0811658	0.279109	5.17055	5.97804	5.49049	5.63825	5.70609	5.6519	5.54366	5.57598	5.48791	5.62236	5.54577	5.56352	85	109	82	33	36	20	47	34	33	10.8495	13.4201	11.0699	6.28582	7.45093	4.49077	9.3438
619383	NR_002569	SCARNA9	small Cajal body-specific RNA 9	guide_RNA	.	32566	.	.	.	2.59746	19.4713	0.600308	2.29399	0.0217911	0.0962226	2.90697	19.4713	0.596277	2.58188	0.00982637	0.0697512	4.5411	3.16413	4.70977	4.16009	4.18837	4.12309	4.35843	4.17195	4.19562	4.31079	4.25867	4.20793	14	21	5	40	8	11	31	23	13	0.746218	1.08628	0.269101	3.20192	0.659085	0.97666	2.58008
619445	gene-RPL10P3	RPL10P3	ribosomal protein L10 pseudogene 3	pseudogene	.	23300	.	.	.	6.86817	9.54695	0.735548	3.77939	0.00015721	NA	7.69107	9.54695	0.729422	4.03495	5.46135e-05	NA	3.66159	0.896092	3.82021	3.11274	3.12184	3.13012	3.1796	3.21207	3.18645	3.19423	3.21794	3.19266	1	3	4	9	13	9	11	15	10	0.033248	0.134191	0.183571	0.682847	1.00859	0.783634	0.86027
619571	NR_002592	SNORD96A	small nucleolar RNA, C/D box 96A	snoRNA	.	32758	.	.	.	-1.51772	47.6717	0.28774	-2.09184	0.0364525	0.137358	-1.61812	47.6717	0.288947	-2.40293	0.0162644	0.098415	5.3727	5.9734	5.27617	5.73039	5.645	5.5894	5.5568	5.55598	5.5462	5.53306	5.57967	5.50744	117	92	67	37	34	31	32	42	25	30.9301	23.6122	18.6632	14.402	14.769	14.2819	13.1665
641516	NR_002838	KC6	keratoconus gene 6	lncRNA	.	.	.	.	.	1.88542	39.9237	0.296976	3.08067	0.00206533	0.0173591	1.17566	39.9237	0.310889	0.750981	0.452664	0.714003	5.79691	4.88225	5.11616	5.27777	5.20776	5.21849	5.36838	5.39718	5.32801	5.24573	5.28485	5.27157	55	38	36	49	51	37	26	34	28	0.578861	0.38612	0.406924	0.770258	0.881961	0.683929	0.426036
641649	NM_001042595,NM_001098821,NM_001098822,NM_001098823,NM_001098824,NM_001098825,NM_001369862,NM_001369864	TMEM91	transmembrane protein 91	protein_coding	NP_001036060.1;NP_001092291.1;NP_001092292.1;NP_001092293.1;NP_001092294.1;NP_001092295.1;NP_001356791.1;NP_001356793.1	32393	618294	.	.	1.51419	40.1139	0.296993	2.01535	0.0438684	0.15621	1.14605	40.1139	0.304945	0.644919	0.51898	0.762566	5.64159	5.03799	5.23137	5.27843	5.28048	5.25112	5.30956	5.38071	5.37263	5.32972	5.31174	5.25081	51	53	40	35	45	42	38	36	22	0.920074	1.00334	0.932354	1.06708	1.37065	1.27593	0.995117
642402	NR_111962	GOLGA6L17P	golgin A6 family like 17, pseudogene	transcribed_pseudogene	.	49414	.	.	.	-1.68951	47.8983	0.279925	-2.70288	0.00687413	0.0424886	-1.57503	47.8983	0.276106	-2.37366	0.0176127	0.103478	5.25505	6.01235	5.35602	5.6331	5.7012	5.6777	5.53075	5.59645	5.5047	5.57821	5.54932	5.54411	84	108	90	31	40	23	39	35	30	0.863566	1.06285	0.978758	0.474529	0.660139	0.398008	0.615408
642592	gene-EIF5AP4	EIF5AP4	eukaryotic translation initiation factor 5A pseudogene 4	pseudogene	.	31442	.	.	.	1.8962	54.5467	0.277479	3.32678	0.000878568	0.00907364	1.86292	54.5467	0.277179	3.23823	0.00120275	0.015424	6.02965	5.10115	5.99971	5.62655	5.62825	5.62509	5.71976	5.73292	5.87925	5.80099	5.74652	5.77673	51	53	46	45	44	70	60	51	51	1.00064	1.00413	0.944437	1.31828	1.39907	2.3948	1.83794
642819	NM_001355444,NM_001355445,NM_001355446,NM_001355447,NM_001355448,NM_001355449,NM_001355450,XM_024448129,XM_024448131,XM_024448132,XM_024448133	ZNF487	zinc finger protein 487	protein_coding	NP_001342373.2;NP_001342374.2;NP_001342375.2;NP_001342376.1;NP_001342377.1;NP_001342378.1;NP_001342379.1;XP_024303897.1;XP_024303899.1;XP_024303900.1;XP_024303901.1	23488	.	.	.	-1.62668	20.6949	0.448755	-1.56417	0.117777	0.300584	-1.91428	20.6949	0.456151	-2.05371	0.0400037	0.177116	4.16161	4.86387	3.91358	4.40486	4.45472	4.4503	4.36884	4.38303	4.36721	4.32611	4.42079	4.32527	35	49	43	15	16	13	8	24	7	0.256521	0.390053	0.333259	0.15659	0.190262	0.198101	0.087599
642826	NR_024495	BMS1P2	BMS1 pseudogene 2	transcribed_pseudogene	.	23650	.	.	.	1.44302	188.05	0.268469	1.97077	0.0487502	0.168465	1.72597	188.05	0.266936	2.94981	0.00317972	0.0322993	7.60989	7.0789	7.86795	7.41586	7.41927	7.21564	7.5416	7.40739	7.6562	7.87832	7.39575	7.58494	228	236	132	171	120	188	294	129	168	0.928316	0.926147	0.567972	1.03707	0.80134	1.33642	1.87303
642828	gene-RPL6P10	RPL6P10	ribosomal protein L6 pseudogene 10	pseudogene	.	36575	.	.	.	-1.97091	658.127	0.124486	-7.86323	3.74351e-15	1.03214e-12	-2.05744	658.127	0.124571	-8.35546	6.51803e-17	3.87071e-14	8.97317	9.95201	8.91085	9.72246	9.69667	9.57685	9.11004	9.26836	9.02623	9.12294	9.13618	9.0688	1567	1562	1211	421	487	329	421	445	357	32.5635	31.3248	26.6028	13.0642	16.6323	11.933	13.6861
642943	NR_111003	LOC642943	SPATA31 subfamily A pseudogene	transcribed_pseudogene	.	.	.	.	.	-3.40052	11.7654	0.592295	-2.98121	0.00287112	NA	-1.46557	11.7654	0.507087	-1.08752	0.276809	NA	2.38113	4.16172	3.60749	3.63802	3.60655	3.62606	3.55809	3.55503	3.53544	3.58508	3.59531	3.58369	30	23	25	6	5	2	10	12	9	0.113394	0.083233	0.099123	0.031349	0.030489	0.012812	0.05932
643180	NR_033416	CCT6P3	chaperonin containing TCP1 subunit 6 pseudogene 3	transcribed_pseudogene	.	35137	.	.	.	-1.56817	133.521	0.192389	-3.37382	0.000741317	0.00797626	-1.34554	133.521	0.188913	-2.2666	0.0234144	0.125353	6.74394	7.39585	6.9654	7.10983	7.10979	7.28477	6.98983	6.94988	6.96899	7.08855	6.99077	7.00586	221	227	282	99	82	83	123	101	93	1.88413	1.8662	2.54266	1.26152	1.14531	1.22873	1.64569
643253	NR_003110	CCT6P1	chaperonin containing TCP1 subunit 6 pseudogene 1	transcribed_pseudogene	.	33094	.	.	.	-1.54444	233.956	0.163574	-3.83365	0.000126255	0.0020159	-1.4075	233.956	0.162007	-3.04389	0.00233541	0.0258115	7.5896	8.2176	7.72502	8.05011	8.00964	7.97823	7.78554	7.79016	7.70406	7.9394	7.69448	7.77682	467	451	384	177	165	133	229	150	157	5.06352	4.71796	4.40393	2.85671	2.9483	2.51894	3.88695
643617	gene-RPSAP8	RPSAP8	ribosomal protein SA pseudogene 8	pseudogene	.	31462	.	.	.	2.56791	9.7856	0.59919	2.27072	0.0231638	NA	1.40338	9.7856	0.634293	0.770793	0.44083	NA	3.92698	2.55184	3.05008	3.23728	3.2267	3.20255	3.25148	3.29027	3.29337	3.25256	3.23064	3.23607	12	10	4	9	14	14	9	6	6	0.216538	0.174079	0.06637	0.245503	0.414441	0.430486	0.233296
643630	gene-LOC643630	LOC643630	ribosomal protein L7a pseudogene	pseudogene	.	.	.	.	.	-1.80657	8.3749	0.624044	-1.3673	0.171531	NA	-2.77676	8.3749	0.668261	-2.20484	0.0274656	NA	2.8536	3.71875	2.24203	3.13127	3.10804	3.14721	3.1095	3.07958	3.08802	3.07083	3.08286	3.08038	20	15	22	9	4	5	3	5	4	0.637742	0.457323	0.736992	0.38502	0.197035	0.278437	0.108668
643689	gene-HNRNPA3P3	HNRNPA3P3	heterogeneous nuclear ribonucleoprotein A3 pseudogene 3	pseudogene	.	39772	.	.	.	1.93331	92.5052	0.221564	4.29255	1.76629e-05	0.000420209	1.68747	92.5052	0.223389	3.37915	0.000727112	0.0106112	6.8603	5.91163	6.6601	6.32519	6.32046	6.4196	6.54006	6.6448	6.57012	6.58038	6.5586	6.45668	80	81	100	90	108	87	98	96	64	1.27618	1.24776	1.67929	2.1459	2.83069	2.43317	2.46041
643790	gene-HMGN1P38	HMGN1P38	high mobility group nucleosome binding domain 1 pseudogene 38	pseudogene	.	39422	.	.	.	1.3136	21.4269	0.39767	0.989583	0.322378	0.55758	1.74934	21.4269	0.383483	2.10391	0.0353866	0.163632	4.37761	3.98297	4.79084	4.38342	4.34652	4.36239	4.38835	4.39682	4.40111	4.43944	4.4168	4.43819	28	20	21	17	17	17	25	22	23	0.428382	0.302903	0.34242	0.392542	0.439308	0.466251	0.602313
643873	gene-EIF4BP7	EIF4BP7	eukaryotic translation initiation factor 4B pseudogene 7	pseudogene	.	37940	.	.	.	1.85774	362.403	0.138931	6.43162	1.26248e-10	1.41251e-08	1.69908	362.403	0.139346	5.48812	4.06239e-08	3.21658e-06	8.79149	7.90016	8.66257	8.16014	8.1731	8.30503	8.62161	8.70657	8.50287	8.5708	8.58249	8.50162	322	339	377	391	408	293	357	376	297	1.59619	1.62351	1.97525	2.89785	3.33303	2.53343	2.77154
644035	gene-NONOP1	NONOP1	non-POU domain containing, octamer-binding pseudogene 1	pseudogene	.	42031	.	.	.	1.57302	109.67	0.197701	3.30568	0.000947456	0.00959261	1.31257	109.67	0.200296	1.95905	0.0501066	0.204842	7.05871	6.4022	6.79592	6.65661	6.69925	6.61781	6.78038	6.92479	6.80597	6.81547	6.73746	6.73879	125	144	102	101	130	96	108	92	82	0.896795	0.999297	0.773214	1.08712	1.54525	1.20931	1.2211
644068	NR_077246	RPS14P3	ribosomal protein S14 pseudogene 3	transcribed_pseudogene	.	35797	.	.	.	-1.76615	17.1589	0.44031	-1.8637	0.0623632	0.198944	-2.34698	17.1589	0.458891	-2.68213	0.00731548	0.0575155	3.87208	4.69217	3.45721	4.21644	4.1466	4.16097	4.11096	4.1045	4.11435	4.09984	4.0908	4.07916	49	32	32	13	11	12	11	10	7	1.11514	0.698848	0.772645	0.420164	0.393376	0.451889	0.379854
644192	NR_102743,NR_102744,NR_125738	NR2F2-AS1	NR2F2 antisense RNA 1	lncRNA	.	44222	.	.	.	1.62562	38.7675	0.335498	2.0894	0.0366714	0.137965	1.35312	38.7675	0.339863	1.28372	0.199239	0.470376	5.56836	4.87161	5.30657	5.12857	5.2197	5.24629	5.30277	5.31406	5.26391	5.29592	5.21098	5.26099	26	50	51	43	42	32	41	27	32	0.559085	1.00755	1.0305	1.23495	1.19806	1.10858	1.18375
644315	gene-RPS7P11	RPS7P11	ribosomal protein S7 pseudogene 11	pseudogene	.	35841	.	.	.	1.76292	144.127	0.159882	5.11606	3.11983e-07	1.42938e-05	1.48538	144.127	0.162097	3.52152	0.000429083	0.0071055	7.48719	6.66982	7.23981	6.986	7.01124	6.99419	7.26978	7.28183	7.21142	7.21219	7.16792	7.13526	147	161	137	161	153	128	141	133	110	4.05292	4.29161	3.98532	6.64984	6.94211	6.16776	6.09618
644435	gene-AGGF1P2	AGGF1P2	angiogenic factor with G-patch and FHA domains 1 pseudogene 2	pseudogene	.	38052	.	.	.	-2.55766	30.4834	0.365504	-3.70673	0.00020995	0.00303269	-2.68866	30.4834	0.36662	-3.89201	9.94162e-05	0.00232574	4.33958	5.69852	4.26851	5.0646	5.02747	5.07923	4.89245	4.9209	4.86112	4.93067	4.86013	4.86616	79	70	77	18	21	11	24	13	12	1.25222	1.06771	1.28678	0.42018	0.530843	0.305383	0.598997
644604	gene-EEF1A1P12	EEF1A1P12	eukaryotic translation elongation factor 1 alpha 1 pseudogene 12	pseudogene	.	3195	.	.	.	-1.22626	17.8097	0.433736	-0.678443	0.497491	0.70522	-1.87506	17.8097	0.458381	-1.97856	0.0478656	0.199096	4.21232	4.51032	3.59724	4.2196	4.20016	4.17667	4.20196	4.15332	4.16332	4.16101	4.1392	4.11452	39	35	26	21	12	13	14	11	6	0.436615	0.374644	0.305586	0.348798	0.221595	0.24559	0.243599
644739	gene-WASF4P	WASF4P	WASP family member 4, pseudogene	pseudogene	.	20801	.	.	.	2.04395	17.5855	0.44547	2.31522	0.0206008	0.0924373	1.75311	17.5855	0.450972	1.79593	0.0725056	0.259435	4.49393	3.45851	4.26537	4.08004	4.0425	4.05553	4.1057	4.12654	4.15056	4.09472	4.13475	4.10233	21	13	14	16	18	21	14	21	14	0.090694	0.053251	0.060588	0.103697	0.123029	0.156618	0.091939
644820	gene-EEF1B2P3	EEF1B2P3	eukaryotic translation elongation factor 1 beta 2 pseudogene 3	pseudogene	.	3210	.	.	.	2.05014	25.6398	0.449459	2.30438	0.0212013	0.094364	2.47803	25.6398	0.442873	2.95614	0.00311519	0.0318956	4.83206	3.80454	5.10698	4.51017	4.55254	4.61021	4.62265	4.70704	4.60478	4.70265	4.63847	4.68653	10	20	30	21	33	16	34	24	29	0.229442	0.476597	0.770024	0.758956	1.32252	0.671568	1.31767
644877	gene-CACYBPP2	CACYBPP2	calcyclin binding protein pseudogene 2	pseudogene	.	45123	.	.	.	1.80655	19.3681	0.415607	2.05298	0.0400742	0.146935	1.80557	19.3681	0.414282	2.05766	0.0396226	0.176446	4.51029	3.65826	4.50395	4.19194	4.20703	4.21336	4.26582	4.2555	4.27294	4.26797	4.28786	4.23798	16	20	19	20	17	19	20	24	14	0.279376	0.339613	0.354263	0.532408	0.514115	0.591301	0.559632
644907	gene-RPL32P18	RPL32P18	ribosomal protein L32 pseudogene 18	pseudogene	.	36301	.	.	.	1.48842	24.8232	0.379511	1.51189	0.130561	0.321088	1.85078	24.8232	0.36979	2.40171	0.0163186	0.0985292	4.67524	4.10412	4.98743	4.56798	4.55215	4.56525	4.61021	4.64541	4.57972	4.65447	4.66607	4.61076	27	24	24	22	26	15	29	32	20	1.01208	0.864685	0.93886	1.2256	1.61363	0.948702	1.66528
644928	gene-RPS26P15	RPS26P15	ribosomal protein S26 pseudogene 15	pseudogene	.	35680	.	.	.	-2.07934	15.6981	0.467538	-2.25891	0.0238891	0.102152	-2.55282	15.6981	0.481586	-2.80758	0.00499153	0.0445368	3.58797	4.6549	3.30409	4.0324	4.07579	4.06423	4.00882	3.96975	3.96536	3.97242	3.96369	3.97125	31	43	36	15	8	7	9	8	8	1.31336	1.77262	1.60655	0.938664	0.52967	0.526507	0.586527
644961	NR_033926	ACTG1P20	actin gamma 1 pseudogene 20	transcribed_pseudogene	.	51500	.	.	.	-1.67875	48.9944	0.316059	-2.3647	0.0180448	0.083894	-1.36067	48.9944	0.308329	-1.44104	0.149575	0.40164	5.23322	5.97673	5.53582	5.68402	5.71332	5.65764	5.52538	5.60216	5.56374	5.68814	5.51121	5.60705	93	105	78	26	37	29	56	24	37	0.671198	0.72927	0.594167	0.274824	0.438366	0.354271	0.624915
644972	gene-RPS3AP26	RPS3AP26	RPS3A pseudogene 26	pseudogene	.	36513	.	.	.	2.32862	757.365	0.140422	8.68435	3.80911e-18	1.8379e-15	2.01441	757.365	0.140792	7.17625	7.1647e-13	1.78424e-10	9.95147	8.7313	9.74311	9.07493	9.24133	8.98616	9.78141	9.84192	9.59245	9.60803	9.59211	9.67664	602	788	479	904	900	639	718	729	721	13.439	16.9822	11.3226	30.1704	33.1027	24.9166	25.1267
645431	NR_024334	FUT8-AS1	FUT8 antisense RNA 1	lncRNA	.	44294	.	.	.	2.62472	12.0303	0.763421	1.82358	0.0682152	NA	4.04033	12.0303	0.746612	2.69815	0.00697256	NA	3.63282	2.21881	4.25028	3.46315	3.4989	3.44097	3.50767	3.46234	3.58472	3.58099	3.52632	3.56281	6	14	1	9	2	19	20	12	16	0.055618	0.126272	0.009966	0.116604	0.030778	0.31076	0.285646
645579	gene-EIF4BP6	EIF4BP6	eukaryotic translation initiation factor 4B pseudogene 6	pseudogene	.	37939	.	.	.	-1.35324	521.8	0.103007	-4.23679	2.26739e-05	0.000508535	-1.50322	521.8	0.103667	-5.67255	1.40685e-08	1.24124e-06	8.91116	9.34673	8.75782	9.24039	9.16628	9.15976	8.91608	9.01967	8.95484	8.92005	8.90956	8.84559	1030	963	853	392	421	369	387	395	318	5.1426	4.63813	4.50541	2.91846	3.45278	3.21204	3.02554
645968	gene-RPS3AP25	RPS3AP25	RPS3A pseudogene 25	pseudogene	.	36801	.	.	.	2.45676	14.5522	0.491363	2.6391	0.00831257	0.048425	2.12394	14.5522	0.49681	2.18744	0.0287103	0.143738	4.26512	2.96906	4.05298	3.78057	3.76068	3.78167	3.82045	3.86675	3.84392	3.84777	3.81264	3.82885	13	9	12	13	19	15	17	12	13	0.26813	0.186562	0.274226	0.431726	0.662433	0.550863	0.59117
646024	NR_024045	RAET1K	retinoic acid early transcript 1K pseudogene	transcribed_pseudogene	.	16797	.	.	.	-1.39097	54.4626	0.273097	-1.74331	0.0812795	0.235805	-1.5209	54.4626	0.274987	-2.19983	0.0278189	0.140551	5.62593	6.10531	5.49694	5.87412	5.79427	5.85096	5.79412	5.68757	5.76425	5.77847	5.71815	5.69205	113	90	97	52	29	41	48	38	29	1.14295	0.879186	1.03444	0.776092	0.481681	0.714704	0.756119
646294	gene-RPS2P29	RPS2P29	ribosomal protein S2 pseudogene 29	pseudogene	.	36011	.	.	.	-1.38115	15.762	0.458697	-1.01563	0.309804	0.543875	-2.20024	15.762	0.489624	-2.32354	0.0201502	0.113558	3.96775	4.44198	3.30805	4.01611	4.04889	4.03472	4.02919	3.98554	3.97487	3.98102	3.94651	3.96694	28	37	30	19	11	9	11	6	8	0.552723	0.714419	0.625189	0.566515	0.355098	0.306332	0.321606
646483	gene-RPL6P19	RPL6P19	ribosomal protein L6 pseudogene 19	pseudogene	.	36754	.	.	.	2.23419	118.547	0.185387	6.25585	3.95351e-10	3.96378e-08	1.92502	118.547	0.187243	5.04626	4.50553e-07	2.66534e-05	7.26754	6.10969	7.0499	6.65209	6.59565	6.69257	6.9299	6.9906	6.97779	6.93059	6.91138	6.85305	104	89	107	124	131	123	122	121	94	2.1536	1.79147	2.34558	3.86303	4.4705	4.45604	3.97897
646658	NM_001105579,XM_017021600	SYNDIG1L	synapse differentiation inducing 1 like	protein_coding	NP_001099049.1;XP_016877089.1	32388	609999	.	.	3.86093	7.24649	0.779239	2.50109	0.0123811	NA	1.97223	7.24649	0.81787	1.19802	0.230908	NA	3.61485	1.67311	2.65519	2.78816	2.76396	2.76656	2.88902	2.80159	2.79593	2.81274	2.78427	2.7881	8	3	3	20	6	5	8	4	4	0.026551	0.009213	0.007812	0.106051	0.031881	0.032149	0.042351
646719	NR_046262	NIPBL-DT	NIPBL divergent transcript	lncRNA	.	51293	.	.	.	-1.50356	452.276	0.12801	-4.5964	4.29852e-06	0.000135149	-1.31071	452.276	0.126626	-3.08267	0.00205152	0.0234981	8.53847	9.12642	8.7351	8.95308	8.96652	8.9915	8.67813	8.62245	8.74854	8.89982	8.72096	8.68773	810	847	782	322	272	319	438	350	295	2.91028	2.93626	2.97329	1.72725	1.60664	1.99594	2.46468
646819	gene-RPS15AP19	RPS15AP19	ribosomal protein S15a pseudogene 19	pseudogene	.	36603	.	.	.	1.57011	42.2715	0.327796	1.98557	0.0470807	0.164388	1.57504	42.2715	0.326906	2.00484	0.0449804	0.191306	5.58624	4.93379	5.59119	5.36551	5.32634	5.24773	5.44295	5.41748	5.35517	5.44208	5.41824	5.35835	59	50	26	49	41	29	48	45	30	2.44648	1.98435	1.13607	3.0015	2.77189	2.09112	3.13674
647236	gene-RPL39P15	RPL39P15	ribosomal protein L39 pseudogene 15	pseudogene	.	35856	.	.	.	3.7339	6.30114	0.781465	2.43221	0.0150072	NA	2.82608	6.30114	0.79761	1.87912	0.0602284	NA	3.22522	1.31527	2.82034	2.57854	2.57307	2.56566	2.60906	2.64055	2.59955	2.62349	2.59483	2.59167	5	4	2	7	11	5	9	5	4	0.225692	0.166113	0.093372	0.462281	0.861366	0.388187	0.678988
648791	NM_001145115	PPP1R3G	protein phosphatase 1 regulatory subunit 3G	protein_coding	NP_001138587.1	14945	.	.	.	1.936	115.837	0.19243	4.95287	7.31268e-07	2.94798e-05	2.13527	115.837	0.190417	5.74748	9.05839e-09	8.52814e-07	7.05178	6.09897	7.19267	6.64255	6.59599	6.63141	6.85836	6.90295	6.86632	6.82651	6.98444	6.94431	108	96	95	111	114	101	101	148	122	0.498767	0.424231	0.463599	0.762536	0.862808	0.81467	0.731478
650794	NR_038939,NR_046461	MIPEPP3	mitochondrial intermediate peptidase pseudogene 3	transcribed_pseudogene	.	39458	.	.	.	-2.02132	25.6679	0.423235	-2.39889	0.0164448	0.078622	-1.52661	25.6679	0.40789	-1.49631	0.134573	0.378996	4.14282	5.16591	4.55081	4.70672	4.79395	4.75717	4.69293	4.62639	4.64334	4.64017	4.74218	4.66806	41	66	50	22	10	12	13	31	16	0.507203	1.05024	0.632551	0.385541	0.172656	0.221339	0.213065
652959	gene-BTF3P5	BTF3P5	basic transcription factor 3 pseudogene 5	pseudogene	.	38565	.	.	.	1.88612	35.2591	0.368438	2.4846	0.0129697	0.0667507	1.71869	35.2591	0.370143	2.11083	0.0347867	0.161584	5.44067	4.52422	5.29775	5.07765	4.97961	5.04266	5.11214	5.12018	5.19796	5.1438	5.17469	5.05588	45	22	33	32	31	43	37	44	20	1.03809	0.486494	0.80267	1.08506	1.18585	1.70979	1.3152
653079	gene-RPL21P98	RPL21P98	ribosomal protein L21 pseudogene 98	pseudogene	.	36397	.	.	.	5.49466	7.60939	0.775669	3.16892	0.00153008	NA	3.4047	7.60939	0.799677	2.2103	0.0270842	NA	3.66489	1.21709	2.96714	2.80426	2.81819	2.82648	2.85568	2.92867	2.86112	2.84961	2.86832	2.84579	1	4	5	7	17	7	6	9	5	0.017005	0.099676	0.146527	0.31221	0.938289	0.357883	0.316677
653189	gene-BTF3L4P2	BTF3L4P2	basic transcription factor 3 like 4 pseudogene 2	pseudogene	.	39646	.	.	.	1.56368	33.3213	0.315537	2.04395	0.0409581	0.149231	1.29055	33.3213	0.321279	1.14539	0.252048	0.531907	5.34022	4.70021	5.06426	4.99615	4.97998	5.01869	5.08478	5.10541	5.03472	5.04296	5.04836	5.03228	38	35	40	37	38	25	29	31	25	0.71083	0.643461	0.809199	1.04434	1.18669	0.826328	0.851349
653259	NR_165820	AGAP14P	ArfGAP with GTPase domain, ankyrin repeat and PH domain 14, pseudogene	transcribed_pseudogene	.	23660	.	.	.	-1.65871	23.9262	0.389467	-1.87452	0.0608592	0.195927	-1.74806	23.9262	0.390674	-2.06248	0.0391618	0.17501	4.31592	5.04401	4.23808	4.67102	4.66225	4.61077	4.58491	4.5492	4.59241	4.6052	4.5527	4.55139	55	54	36	19	12	18	22	14	12	0.893888	0.84523	0.606149	0.449951	0.321826	0.497303	0.552867
653483	NR_027906	AFDN-DT	AFDN divergent transcript	lncRNA	.	21236	.	.	.	-1.19487	55.7534	0.264147	-0.972395	0.330854	0.566277	-1.53829	55.7534	0.27114	-2.29154	0.021932	0.120071	5.81704	6.07085	5.4483	5.80364	5.90768	5.85892	5.78892	5.76408	5.86004	5.71265	5.78484	5.74647	83	119	92	46	38	54	31	46	34	0.686616	0.950981	0.80106	0.57019	0.507981	0.769109	0.397259
653641	NM_001164404,XM_017022519	GOLGA6C	golgin A6 family member C	protein_coding	NP_001157876.1;XP_016878008.1	32206	.	.	.	-2.3211	14.1986	0.521643	-2.32882	0.0198687	0.0898573	-1.40536	14.1986	0.480955	-1.02075	0.307372	0.59234	3.10511	4.31312	3.81895	3.89405	3.88278	3.87418	3.80122	3.83899	3.81402	3.87912	3.8387	3.82698	32	30	25	5	10	6	17	11	8	0.109779	0.10322	0.087586	0.026579	0.053908	0.033123	0.094675
653658	gene-RPS23P8	RPS23P8	ribosomal protein S23 pseudogene 8	pseudogene	.	35982	.	.	.	1.84569	324.708	0.123523	7.15786	8.1945e-13	1.42742e-10	1.63377	324.708	0.124338	5.69578	1.2281e-08	1.10888e-06	8.64884	7.7658	8.47208	8.11123	8.0059	8.10988	8.44217	8.51231	8.42355	8.39691	8.3966	8.3417	343	292	313	341	350	296	313	324	265	16.1553	13.2539	15.5954	23.9729	27.0914	24.2992	23.0852
653665	gene-RPL21P93	RPL21P93	ribosomal protein L21 pseudogene 93	pseudogene	.	35646	.	.	.	2.47503	18.9598	0.431771	3.0281	0.00246096	0.0198109	2.03023	18.9598	0.438716	2.32872	0.0198739	0.1123	4.6735	3.37119	4.39321	4.13995	4.14232	4.15631	4.24128	4.26382	4.2031	4.18698	4.21482	4.23473	14	15	16	23	25	15	14	19	20	0.443251	0.459532	0.541552	1.09888	1.34	0.839779	0.730623
654365	gene-RPS27P3	RPS27P3	ribosomal protein S27 pseudogene 3	pseudogene	.	17445	.	.	.	1.61197	229.469	0.132754	5.18873	2.11735e-07	1.03784e-05	1.55285	229.469	0.132836	4.7797	1.75555e-06	8.42041e-05	8.0584	7.36927	8.00278	7.64754	7.64143	7.65	7.88399	7.95568	7.89261	7.86508	7.9427	7.85758	246	250	226	222	232	201	211	249	192	13.6312	13.3734	13.2288	18.3265	21.1642	19.4141	18.3015
654427	gene-PCNPP1	PCNPP1	PEST containing nuclear protein pseudogene 1	pseudogene	.	32440	.	.	.	-1.15738	10.721	0.601057	-0.350823	0.725721	NA	-3.14497	10.721	0.685536	-2.41132	0.015895	NA	3.6798	3.87939	2.21125	3.46112	3.48755	3.43207	3.42604	3.41663	3.49373	3.41383	3.40563	3.38218	22	29	14	8	6	17	6	5	1	0.182362	0.242628	0.126744	0.095797	0.072388	0.250177	0.068473
654434	NR_027058	SNHG20	small nucleolar RNA host gene 20	lncRNA	.	33099	.	.	.	-1.73508	345.766	0.115861	-6.86174	6.8027e-12	9.90885e-10	-1.50765	345.766	0.113688	-5.20992	1.88919e-07	1.29597e-05	8.06051	8.85543	8.26281	8.6589	8.64523	8.58188	8.26796	8.29393	8.23896	8.39588	8.34013	8.31029	715	721	591	234	226	197	284	269	227	6.31885	6.15182	5.52233	3.08654	3.27742	3.03502	3.92932
677777	NR_003010	SCARNA12	small Cajal body-specific RNA 12	guide_RNA	.	32569	615642	.	.	-1.33021	115.977	0.224398	-1.83448	0.0665826	0.207015	-1.52921	115.977	0.226385	-2.70683	0.00679296	0.0548266	6.76698	7.17544	6.5618	7.0578	6.98936	6.80062	6.80744	6.79811	6.87774	6.81859	6.80099	6.70896	262	236	139	90	81	96	91	90	60	18.5936	16.1661	10.3993	9.50576	9.419	11.8714	10.1108
677842	NR_002995	SNORA50C	small nucleolar RNA, H/ACA box 50C	snoRNA	.	32662	.	.	.	-1.91821	22.809	0.415218	-2.26329	0.0236177	0.101456	-1.60906	22.809	0.403632	-1.7001	0.0891119	0.295763	4.05387	4.99476	4.31718	4.56641	4.61373	4.55597	4.49041	4.53011	4.46149	4.49223	4.49486	4.54557	44	58	38	14	19	8	14	15	21	6.3201	8.04853	5.6474	2.96258	4.44948	1.93206	3.04833
692148	NR_004387	SCARNA10	small Cajal body-specific RNA 10	guide_RNA	.	32567	615639	.	.	1.96642	8.71215	0.702442	1.38883	0.164886	NA	3.09878	8.71215	0.674598	2.41878	0.0155728	NA	3.08126	2.10326	3.74159	3.04403	3.0568	3.0371	3.07836	3.09629	3.04822	3.14463	3.07748	3.08365	6	9	4	8	10	3	18	8	8	0.31768	0.484904	0.197178	0.631209	0.895687	0.303677	1.63146
692196	NR_003942	SNORD76	small nucleolar RNA, C/D box 76	snoRNA	.	32736	.	.	.	-1.53102	97.6991	0.206454	-2.97642	0.00291639	0.0224337	-1.29891	97.6991	0.201807	-1.86961	0.0615375	0.233495	6.30207	6.91778	6.54352	6.72665	6.74521	6.6258	6.59253	6.49288	6.53459	6.57717	6.58655	6.61933	190	203	138	81	54	60	76	81	79	44.9119	46.1705	34.4857	28.6131	20.9345	24.4801	27.8455
692212	NR_003077	SNORD99	small nucleolar RNA, C/D box 99	snoRNA	.	32762	.	.	.	-3.54588	13.2684	0.55568	-3.28633	0.00101503	NA	-1.82477	13.2684	0.489383	-1.77308	0.0762148	NA	2.62313	4.43898	3.57944	3.83405	3.80291	3.79463	3.71033	3.7206	3.72948	3.75042	3.73537	3.76949	38	31	26	4	5	6	10	8	12	9.05667	7.12568	6.48932	1.42518	1.71148	2.43328	3.46315
724102	NR_003141,NR_036536	SNHG4	small nucleolar RNA host gene 4	lncRNA	.	32964	.	.	.	-1.64274	277.495	0.126854	-5.64514	1.65046e-08	1.09841e-06	-1.42548	277.495	0.124419	-4.1107	3.94466e-05	0.00109938	7.77729	8.49268	7.98241	8.32626	8.25472	8.26043	7.97735	7.93428	8.01879	8.07877	8.00866	8.07578	570	528	476	192	163	184	226	207	207	10.3103	9.18654	9.06883	5.18241	4.83894	5.77058	6.38035
728088	gene-RPL15P18	RPL15P18	ribosomal protein L15 pseudogene 18	pseudogene	.	36515	.	.	.	5.50837	7.42531	0.902648	2.72711	0.00638909	NA	4.23352	7.42531	0.913374	2.2793	0.0226491	NA	3.51176	1.05483	3.13622	2.78104	2.76101	2.77336	2.84661	2.78	2.86862	2.84784	2.7777	2.82481	5	1	3	12	2	14	12	2	8	0.137253	0.019489	0.073291	0.470657	0.090152	0.642597	0.48757
728194	NM_001099697,XM_005249833,XM_006715766,XM_006715768,XM_011515491,XM_011515493,XM_024446902,XM_024446903,XM_024446904,XM_024446905,XM_024446906,XM_024446908	RSPH10B2	radial spoke head 10 homolog B2	protein_coding	NP_001093167.1;XP_005249890.1;XP_006715829.1;XP_006715831.1;XP_011513793.1;XP_011513795.1;XP_024302670.1;XP_024302671.1;XP_024302672.1;XP_024302673.1;XP_024302674.1;XP_024302676.1	34385	.	.	.	-2.15464	18.0021	0.464791	-2.38267	0.0171875	0.0812786	-1.21649	18.0021	0.425514	-0.664424	0.506419	0.753927	3.44984	4.56156	4.28283	4.2559	4.18079	4.21121	4.15317	4.13928	4.14197	4.17372	4.18276	4.21394	45	27	31	11	8	8	14	16	19	0.250001	0.14122	0.184566	0.089179	0.067877	0.067067	0.116627
728407	NR_029388	PARGP1	poly(ADP-ribose) glycohydrolase pseudogene 1	transcribed_pseudogene	.	45008	.	.	.	-1.58245	81.2342	0.228185	-2.90187	0.00370939	0.0270028	-1.28883	81.2342	0.222015	-1.64879	0.0991898	0.316895	5.99807	6.66228	6.29468	6.4343	6.46506	6.38772	6.32806	6.22104	6.27908	6.38808	6.33633	6.27992	152	168	124	67	41	50	79	70	51	2.01237	2.14208	1.73377	1.30638	0.884678	1.14953	1.63311
728464	NM_001123364,NM_001354594,NM_001354595	METTL24	methyltransferase like 24	protein_coding	NP_001116836.1;NP_001341523.1;NP_001341524.1	21566	.	.	.	1.61383	48.6647	0.281576	2.45221	0.014198	0.0708525	1.26619	48.6647	0.287376	1.18482	0.23609	0.514281	5.92273	5.23224	5.5772	5.46791	5.55894	5.54463	5.62753	5.64161	5.6404	5.5631	5.53934	5.6311	41	67	56	51	50	48	38	35	47	0.246234	0.390586	0.361331	0.45935	0.488262	0.496686	0.35462
728489	NM_001080849,NR_073565	DNLZ	DNL-type zinc finger	protein_coding	NP_001074318.1	33879	.	.	.	-1.31638	101.331	0.234503	-1.69112	0.0908131	0.252937	-1.50577	101.331	0.23657	-2.49609	0.012557	0.0820828	6.57228	6.96949	6.3839	6.70314	6.8399	6.70222	6.70611	6.52807	6.66918	6.57622	6.53271	6.66353	167	230	153	100	54	81	68	61	81	1.02988	1.37237	0.994046	0.920661	0.543921	0.866043	0.648416
728553	gene-RPS8P8	RPS8P8	ribosomal protein S8 pseudogene 8	pseudogene	.	36213	.	.	.	3.66429	8.27771	0.699835	2.67711	0.00742606	NA	2.65019	8.27771	0.71617	1.96335	0.0496054	NA	3.63662	1.75856	3.17186	2.95655	2.97442	2.9539	3.04639	3.01139	2.99919	2.97381	3.02574	2.99843	4	8	3	15	9	7	4	12	7	0.095746	0.203551	0.061719	0.574451	0.38891	0.29735	0.133421
728609	NR_003263	SDHAP3	succinate dehydrogenase complex flavoprotein subunit A pseudogene 3	transcribed_pseudogene	.	18781	.	.	.	-1.52977	259.851	0.146714	-4.18036	2.91048e-05	0.000620687	-1.44608	259.851	0.145605	-3.65474	0.000257438	0.00480634	7.76229	8.37626	7.8465	8.18724	8.25506	8.06979	7.95974	7.93803	7.84626	7.95097	7.90352	7.98293	503	570	386	206	183	147	199	189	194	8.36038	9.14705	6.77736	5.11446	5.00145	4.25822	5.16662
728621	NM_001080850,NM_001355224,NM_001355226,NM_001355227,XM_011542068,XM_011542069,XM_011542070,XM_011542071,XM_017002226,XM_024449502,XM_024449503,XM_024449504,XM_024449505,XR_002957535	CCDC30	coiled-coil domain containing 30	protein_coding	NP_001074319.1;NP_001342153.1;NP_001342155.1;NP_001342156.1;XP_011540370.1;XP_011540371.1;XP_011540372.1;XP_011540373.1;XP_016857715.1;XP_024305270.1;XP_024305271.1;XP_024305272.1;XP_024305273.1	26103	.	.	.	-1.27041	43.8571	0.285407	-1.20983	0.226343	0.451459	-1.64565	43.8571	0.294059	-2.44391	0.014529	0.0911163	5.43182	5.78264	5.05989	5.52616	5.49919	5.52866	5.49155	5.48144	5.40113	5.39091	5.44569	5.39855	84	78	78	44	39	24	25	36	24	0.276657	0.360697	0.242448	0.209461	0.225393	0.140357	0.158837
728635	NM_001277864,NR_102687,NR_102688,NR_102689,NR_102691,NR_102692,NR_102693,NR_102694,XM_006720246	DHRS4L1	dehydrogenase/reductase 4 like 1	protein_coding	NP_001264793.1;XP_006720309.1	19732	615195	.	.	-2.03445	48.3292	0.306809	-3.33966	0.000838812	0.00873594	-1.71884	48.3292	0.299487	-2.60924	0.00907436	0.0660887	5.10291	6.12927	5.3442	5.75209	5.73432	5.62718	5.55115	5.56069	5.49544	5.60362	5.58529	5.50534	119	116	73	33	32	20	42	40	22	1.74632	1.55802	1.07654	0.678785	0.752777	0.488646	0.9117
729046	gene-RPL17P50	RPL17P50	ribosomal protein L17 pseudogene 50	pseudogene	.	45098	.	.	.	1.82325	11.8414	0.595259	1.45569	0.145479	NA	2.62884	11.8414	0.575241	2.42407	0.0153476	NA	3.5683	2.71127	4.09702	3.46097	3.47385	3.51355	3.50969	3.51453	3.53112	3.51752	3.54732	3.57772	5	8	15	9	9	11	10	15	18	0.150602	0.227744	0.488496	0.410523	0.442849	0.610724	0.484786
729171	NR_003366	ANKRD20A8P	ankyrin repeat domain 20 family member A8, pseudogene	transcribed_pseudogene	.	23666	.	.	.	1.86729	30.7685	0.412447	2.18439	0.0289338	0.116611	1.98562	30.7685	0.409902	2.41422	0.0157691	0.0962732	5.14996	4.24632	5.24114	4.84636	4.86686	4.79026	4.99043	4.84201	4.94902	4.99968	4.90309	4.91552	31	37	16	42	15	31	43	27	26	0.159608	0.183206	0.084238	0.320738	0.121861	0.274078	0.34546
729196	gene-UNC93B5	UNC93B5	unc-93 homolog B5 (pseudogene)	pseudogene	.	34051	.	.	.	-2.44203	7.00299	0.695303	-1.85255	0.0639469	NA	-2.74954	7.00299	0.70673	-2.06471	0.0389506	NA	2.27621	3.56924	2.10266	2.88106	2.89178	2.87782	2.84516	2.84105	2.83518	2.82575	2.85102	2.83475	17	20	15	5	4	3	2	6	3	0.275206	0.311222	0.255975	0.101045	0.090176	0.073132	0.052313
729217	gene-LOC729217	LOC729217	EBP like pseudogene	pseudogene	.	.	.	.	.	2.07318	9.04916	0.699881	1.50289	0.132867	NA	2.92689	9.04916	0.679433	2.28038	0.022585	NA	3.23717	2.17102	3.72406	3.08794	3.1239	3.09051	3.11206	3.16413	3.12408	3.16659	3.17677	3.12337	4	12	4	5	12	6	13	15	6	0.083452	0.257592	0.093418	0.179805	0.44235	0.235627	0.491244
729375	NR_024252	FAM86HP	family with sequence similarity 86 member H, pseudogene	transcribed_pseudogene	.	42359	.	.	.	-1.67758	54.6291	0.260629	-2.86376	0.00418648	0.0293695	-1.41696	54.6291	0.253605	-1.98259	0.0474129	0.197853	5.40865	6.15283	5.65125	5.80256	5.87201	5.88743	5.69868	5.72018	5.74554	5.77717	5.72201	5.77006	89	114	107	33	34	37	47	38	42	0.801956	0.990888	1.02199	0.441575	0.502009	0.570362	0.657952
729614	NR_024279	FLJ37453	uncharacterized LOC729614	lncRNA	.	.	.	.	.	1.63081	402.4	0.13183	5.35226	8.68645e-08	4.85938e-06	1.45982	402.4	0.132387	4.12269	3.74467e-05	0.00105315	8.91073	8.20555	8.75061	8.38825	8.433	8.47328	8.72228	8.84789	8.7047	8.5685	8.76862	8.70201	408	451	428	398	439	346	311	432	350	2.85786	3.05174	3.17699	4.1679	5.07056	4.23097	3.41465
729673	gene-PPIAP18	PPIAP18	peptidylprolyl isomerase A pseudogene 18	pseudogene	.	32454	.	.	.	-1.59397	43.7185	0.282404	-2.38177	0.0172296	0.0814281	-1.55268	43.7185	0.280107	-2.26613	0.0234436	0.125422	5.17834	5.85053	5.21892	5.55352	5.51024	5.52301	5.43023	5.39214	5.44677	5.44483	5.39374	5.44377	93	82	77	33	24	32	35	27	32	2.39971	2.03405	2.09058	1.25688	0.990244	1.41304	1.39885
729674	gene-PSMC2P1	PSMC2P1	PSMC2 pseudogene 1	pseudogene	.	54571	.	.	.	3.71326	12.57	0.577901	3.2751	0.00105623	NA	2.21401	12.57	0.600121	1.91072	0.0560406	NA	4.34111	2.4422	3.58588	3.55063	3.55382	3.53507	3.6584	3.60007	3.65123	3.56887	3.63793	3.56628	9	10	5	21	11	18	7	18	6	0.103684	0.120134	0.061742	0.389413	0.225561	0.397433	0.129774
729920	NM_001101417,NM_001101426,NM_001368197,NR_160656	CRPPA	CDP-L-ribitol pyrophosphorylase A	protein_coding	NP_001094887.1;NP_001094896.1;NP_001355126.1	37276	614631	.	.	-1.68082	48.0077	0.29648	-2.52686	0.0115086	0.0609581	-1.26028	48.0077	0.285413	-1.16932	0.242273	0.520781	5.16807	5.91627	5.57526	5.64904	5.59863	5.70084	5.51887	5.5095	5.56995	5.6199	5.61663	5.52558	89	76	97	29	25	34	47	48	27	0.295162	0.242991	0.336028	0.13996	0.136208	0.195455	0.238521
729956	NM_001145176	SHISA7	shisa family member 7	protein_coding	NP_001138648.1	35409	617328	.	.	-2.06818	14.9966	0.51708	-2.02746	0.0426152	0.153339	-1.58082	14.9966	0.495986	-1.33205	0.182844	0.446625	3.36955	4.4087	3.7457	3.9304	3.95619	3.99557	3.87112	3.90233	3.91868	3.88528	3.93348	3.92421	24	31	37	5	9	11	7	15	12	0.075275	0.094823	0.122195	0.022696	0.044682	0.057972	0.03044
730029	gene-RPSAP19	RPSAP19	ribosomal protein SA pseudogene 19	pseudogene	.	36508	.	.	.	-2.8735	593.835	0.116566	-13.064	5.28909e-39	2.04159e-35	-2.90423	593.835	0.11637	-13.2178	6.92507e-40	3.5641e-36	8.51583	10.0404	8.50128	9.57218	9.57623	9.71552	8.84879	8.8691	8.72826	8.8534	8.79872	8.77602	1472	1519	1592	337	321	245	333	317	270	27.3298	27.2143	31.2454	9.32596	9.78202	7.91801	9.66293
730041	gene-RHOQP2	RHOQP2	ras homolog family member Q pseudogene 2	pseudogene	.	37836	.	.	.	1.26422	15.4893	0.50496	0.669848	0.502955	0.709237	2.00866	15.4893	0.480691	2.0933	0.0363225	0.166317	3.78351	3.4417	4.44835	3.88463	3.93009	3.88103	3.9312	3.90439	3.92096	3.96436	3.9965	3.92657	13	24	11	14	9	11	19	25	12	0.081755	0.146414	0.072279	0.131341	0.08695	0.123817	0.186551
730130	NM_001136002	TMEM229A	transmembrane protein 229A	protein_coding	NP_001129474.1	37279	.	.	.	2.1567	16.5707	0.457575	2.42326	0.015382	0.0748182	2.02078	16.5707	0.459144	2.21045	0.027074	0.137962	4.36993	3.26057	4.28183	3.98395	3.95959	3.95797	4.04081	4.04278	4.0199	4.00452	4.02661	4.05186	18	13	11	19	18	14	13	17	19	0.158073	0.109961	0.0999	0.245286	0.25353	0.207667	0.170108
730153	gene-NPIPB10P	NPIPB10P	nuclear pore complex interacting protein family, member B10, pseudogene	pseudogene	.	37455	.	.	.	-1.43792	14.3479	0.471346	-1.11167	0.266279	0.499074	-2.09975	14.3479	0.497701	-2.15033	0.0315292	0.15259	3.78503	4.30913	3.23808	3.92358	3.89218	3.87423	3.86609	3.85922	3.8553	3.85483	3.82683	3.82673	36	29	22	13	11	10	11	7	6	0.780074	0.590039	0.489566	0.412035	0.379275	0.344066	0.354779
100113373	gene-HMGN2P17	HMGN2P17	high mobility group nucleosomal binding domain 2 pseudogene 17	pseudogene	.	39381	.	.	.	1.57819	46.3296	0.274867	2.39486	0.0166269	0.0792588	1.4825	46.3296	0.275792	2.05965	0.0394321	0.175861	5.7564	5.09617	5.66466	5.49034	5.43646	5.41846	5.54858	5.56152	5.53691	5.55293	5.53943	5.51055	62	49	39	47	46	40	47	46	36	0.981233	0.759191	0.650361	1.11988	1.21304	1.11416	1.16425
100113381	NR_003687	SNORD19B	small nucleolar RNA, C/D box 19B	snoRNA	.	33570	.	.	.	-1.72007	41.8024	0.30053	-2.60363	0.00922425	0.052017	-1.38128	41.8024	0.290519	-1.60403	0.108706	0.333827	4.9812	5.76623	5.29995	5.51186	5.42566	5.43565	5.35223	5.37183	5.31122	5.40555	5.37134	5.37012	97	73	68	29	30	19	38	33	29	19.9617	14.3977	14.8225	8.82855	10.0629	6.52737	12.0082
100125288	NM_001103167	ZGLP1	zinc finger GATA like protein 1	protein_coding	NP_001096637.1	37245	611639	.	.	-1.74168	56.9367	0.245199	-3.2646	0.0010962	0.0106479	-1.31222	56.9367	0.233852	-1.67634	0.0936724	0.305935	5.39291	6.19106	5.8004	5.91772	5.90598	5.91377	5.74912	5.78205	5.779	5.82232	5.82388	5.8478	110	109	100	33	36	34	46	48	47	1.05783	1.01804	1.02129	0.476904	0.573054	0.563236	0.684849
100128071	NM_001167676	FAM229A	family with sequence similarity 229 member A	protein_coding	NP_001161148.1	44652	.	.	.	-1.68865	57.9904	0.324061	-2.33249	0.0196748	0.0894254	1.06556	57.9904	0.308136	0.297324	0.766219	0.900337	5.27257	6.03083	6.12793	5.91986	5.9557	5.77244	5.79442	5.80102	5.68988	5.84576	5.88126	5.9688	108	123	58	40	38	18	49	58	69	2.96317	3.25346	1.671	1.63545	1.67229	0.832607	2.06919
100128288	NR_024447	LOC100128288	uncharacterized LOC100128288	lncRNA	.	.	.	.	.	-1.57848	5.06576	0.99983	-0.658645	0.510124	NA	3.10793	5.06576	0.815221	2.00676	0.0447749	NA	1.0121	1.67685	3.31949	2.28626	2.28556	2.28354	2.28127	2.28278	2.27609	2.2886	2.3343	2.35454	5	5	4	2	2	1	3	10	12	0.038926	0.04144	0.029134	0.019983	0.018071	0.012923	0.037523
100128398	NR_036508	LOC100128398	uncharacterized LOC100128398	lncRNA	.	.	.	.	.	-1.6269	11.8936	0.530481	-1.32357	0.185647	NA	-2.16928	11.8936	0.552205	-2.0232	0.043053	NA	3.39879	4.1026	2.99172	3.62243	3.63213	3.63086	3.59944	3.56416	3.60075	3.58779	3.55337	3.57914	24	27	24	11	5	10	9	4	7	0.233373	0.255612	0.255034	0.163507	0.067035	0.173676	0.141326
100128771	gene-EIF4BP3	EIF4BP3	eukaryotic translation initiation factor 4B pseudogene 3	pseudogene	.	37936	.	.	.	1.58528	135.325	0.174994	3.79865	0.000145486	0.00226213	1.38726	135.325	0.176606	2.67398	0.00749564	0.0584589	7.33942	6.67611	7.14732	6.91487	6.9199	6.98685	7.10934	7.22583	7.09395	7.05156	7.09101	7.10658	142	148	155	131	154	113	113	128	118	1.36729	1.37482	1.58234	1.88909	2.44282	1.88969	1.70281
100128782	NR_023389,NR_023390	LINC00476	long intergenic non-protein coding RNA 476	lncRNA	.	27858	.	.	.	-1.59564	235.904	0.136671	-4.93257	8.11545e-07	3.21289e-05	-1.29514	235.904	0.133055	-2.8042	0.00504422	0.044786	7.53065	8.20498	7.83112	8.00768	7.9558	8.07997	7.72181	7.76773	7.75798	7.828	7.86724	7.87589	432	409	443	153	155	146	185	206	186	3.53069	3.50626	3.44381	2.27339	2.16574	2.07652	2.53457
100128927	NM_001137601,NM_001370342	ZBTB42	zinc finger and BTB domain containing 42	protein_coding	NP_001131073.1;NP_001357271.1	32550	613915	.	.	1.55815	99.057	0.203287	3.14745	0.00164699	0.0146063	1.41135	99.057	0.204548	2.43012	0.0150937	0.0935932	6.86583	6.2264	6.72333	6.52436	6.49686	6.50806	6.65547	6.75089	6.61169	6.57288	6.68075	6.65126	116	110	101	97	113	77	76	105	87	0.614917	0.561208	0.562902	0.761877	0.980246	0.70669	0.625252
100128936	gene-RPL10AP6	RPL10AP6	ribosomal protein L10a pseudogene 6	pseudogene	.	36504	.	.	.	2.52082	45.079	0.323924	4.11792	3.82306e-05	0.000784933	2.31434	45.079	0.325186	3.72279	0.000197035	0.00390684	5.87119	4.52793	5.74507	5.28522	5.3885	5.28422	5.46973	5.48187	5.5626	5.49001	5.48167	5.48147	26	53	23	44	43	56	47	47	42	0.676586	1.36993	0.640938	1.75978	1.87003	2.59897	1.97887
100129083	NR_164124,NR_164125	SIGLEC10-AS1	SIGLEC10 antisense RNA 1	lncRNA	.	40719	.	.	.	1.63447	15.9105	0.467138	1.51736	0.129175	0.319011	1.92039	15.9105	0.457808	2.05632	0.0397512	0.176716	4.10131	3.38378	4.33124	3.94246	3.93141	3.90724	3.95008	3.98962	3.96646	3.98996	3.98012	3.98532	19	17	10	12	17	13	18	17	16	0.195154	0.176365	0.109513	0.183943	0.290203	0.250562	0.293003
100129086	gene-HIGD1AP1	HIGD1AP1	HIG1 hypoxia inducible domain family member 1A pseudogene 1	pseudogene	.	22804	.	.	.	-2.20505	20.1729	0.447014	-2.55207	0.0107086	0.058096	-1.88194	20.1729	0.435043	-2.09686	0.0360062	0.165408	3.78691	4.93165	4.01758	4.43381	4.3482	4.44937	4.32917	4.2901	4.33363	4.33718	4.32141	4.33218	51	30	51	14	7	13	15	13	13	0.725229	0.413625	0.773298	0.296695	0.163579	0.304902	0.334889
100129215	XR_109334	LOC100129215	uncharacterized LOC100129215	lncRNA	.	.	.	.	.	1.0029	21.6956	0.474886	0.0087892	0.992987	0.996602	-2.31234	21.6956	0.514858	-2.34891	0.0188287	0.108673	4.74772	4.73347	3.53833	4.49901	4.49804	4.38511	4.40798	4.43528	4.52797	4.35166	4.36863	4.41164	49	50	19	15	18	32	6	9	14	0.351495	0.351237	0.142449	0.156278	0.207365	0.398692	0.06408
[truncated: 245 more rows]
[truncated: 11 more columns]

## Sheet: GO_stat
source	term_id	term_name	intersections	InID	adjusted_p_value	term_size	query_size	intersection_size	effective_domain_size
[truncated: 7,179 more rows]

[truncated: 1 more sheets: GO_genes]
