# Supplementary material for: A Neanderthal/Denisovan GLI3 variant contributes to anatomical variations in mice
Source: Front Cell Dev Biol. 2023 Nov 2;11:1247361. doi: 10.3389/fcell.2023.1247361 (PMC10651735; doi:10.3389/fcell.2023.1247361)
Supplement: Supplementary file 6 [file Table5.xlsx]

## Sheet:  Table S5-1
HPO phenotypes associated with Neanderthal anatomical characteristics*
HPO term ID	HPO term name	Phenotypes exist in 1540C mice
HP:0000242	Parietal bossing	+
HP:0000256	Macrocephaly	+
HP:0000268	Dolichocephaly
HP:0000269	Prominent occiput
HP:0000270	Delayed cranial suture closure
HP:0000276	Long face
HP:0000283	Broad face
HP:0000303	Mandibular prognathia
HP:0000336	Prominent supraorbital ridges
HP:0000340	Sloping forehead
HP:0000350	Small forehead
HP:0000426	Prominent nasal bridge
HP:0000431	Wide nasal bridge
HP:0000445	Wide nose
HP:0000448	Prominent nose
HP:0000490	Deeply set eye
HP:0000675	Macrodontia of permanent maxillary central incisor
HP:0000679	Taurodontia
HP:0000699	Diastema
HP:0000768	Pectus carinatum
HP:0000884	Prominent sternum
HP:0000885	Broad ribs
HP:0000890	Long clavicles
HP:0000900	Thickened ribs
HP:0000904	Flaring of rib cage
HP:0000926	Platyspondyly
HP:0001248	Short tubular bones of the hand
HP:0001476	Delayed closure of the anterior fontanelle
HP:0001500	Broad finger
HP:0001572	Macrodontia
HP:0001769	Broad foot
HP:0001782	Bulbous tips of toes
HP:0001837	Broad toe
HP:0001838	Rocker bottom foot
HP:0002057	Prominent glabella
HP:0002691	Platybasia
HP:0002700	Large foramen magnum
HP:0002751	Kyphoscoliosis	+
HP:0002808	Kyphosis
HP:0002812	Coxa vara
HP:0002869	Flared iliac wings
HP:0002979	Bowing of the legs
HP:0002980	Femoral bowing
HP:0002986	Radial bowing
HP:0003027	Mesomelia
HP:0003029	Enlargement of the ankles
HP:0003031	Ulnar bowing
HP:0003037	Enlarged joints
HP:0003175	Hypoplastic ischia
HP:0003189	Long nose
HP:0003371	Enlargement of the proximal femoral epiphysis
HP:0003375	Narrow greater sacrosciatic notches
HP:0003423	Thoracolumbar kyphoscoliosis	+
HP:0003440	Horizontal sacrum
HP:0003778	Short mandibular rami
HP:0003859	Cortical diaphyseal thickening of the upper limbs
HP:0004180	Short distal phalanx of the 3rd finger
HP:0004227	Short distal phalanx of the 5th finger
HP:0004481	Progressive macrocephaly
HP:0004482	Relative macrocephaly	+
HP:0004492	Widely patent fontanelles and sutures
HP:0004558	Cervical platyspondyly
HP:0004565	Severe platyspondyly
HP:0004619	Lumbar kyphoscoliosis
HP:0004676	Prominent supraorbital arches in adult
HP:0004679	Large tarsal bones
HP:0004704	Short fifth metatarsal
HP:0005005	Femoral bowing present at birth, straightening with time
HP:0005011	Mesomelic arm shortening
HP:0005019	Diaphyseal thickening
HP:0005026	Mesomelic/rhizomelic limb shortening
HP:0005090	Lateral femoral bowing
HP:0005096	Distal femoral bowing
HP:0005253	Increased anterioposterior diameter of thorax
HP:0005478	Prominent frontal sinuses
HP:0005490	Postnatal macrocephaly	+
HP:0005495	Metopic suture patent to nasal root
HP:0005613	Aplasia/hypoplasia of the femur
HP:0005616	Accelerated skeletal maturation	+
HP:0005619	Thoracolumbar kyphosis
HP:0005622	Broad long bones
HP:0005736	Short tibia
HP:0005766	Disproportionate shortening of the tibia
HP:0005791	Cortical thickening of long bone diaphyses
HP:0006009	Broad phalanx
HP:0006040	Long second metacarpal
HP:0006048	Distal widening of metacarpals
HP:0006060	Tombstone-shaped proximal phalanges
HP:0006095	Wide tufts of distal phalanges
HP:0006146	Broad metacarpal epiphyses
HP:0006163	Enlarged metacarpophalangeal joints
HP:0006185	Enlarged proximal interphalangeal joints
HP:0006200	Widened distal phalanges
HP:0006236	Slender metacarpals
HP:0006237	Prominent interphalangeal joints
HP:0006247	Enlarged interphalangeal joints
HP:0006371	Broad long bone diaphyses
HP:0006384	Club-shaped distal femur
HP:0006385	Short lower limbs
HP:0006392	Increased density of long bones
HP:0006402	Distal shortening of limbs
HP:0006406	Club-shaped proximal femur
HP:0006409	Progressive leg bowing
HP:0006415	Cortically dense long tubular bones
HP:0006438	Enlargement of the distal femoral epiphysis
HP:0006440	Increased density of long bone diaphyses
HP:0006473	Anterior bowing of long bones
HP:0006487	Bowing of the long bones
HP:0006589	Flaring of lower rib cage
HP:0006645	Thin clavicles
HP:0008414	Lumbar kyphosis in infancy
HP:0008453	Congenital kyphoscoliosis	+
HP:0008454	Lumbar kyphosis
HP:0008784	Wide capital femoral epiphyses
HP:0008818	Large iliac wings
HP:0008873	Disproportionate short-limb short stature
HP:0008890	Severe short-limb dwarfism
HP:0008921	Neonatal short-limb short stature
HP:0009237	Short 5th finger
HP:0009290	Short distal phalanx of the 4th finger
HP:0009324	Enlarged epiphysis of the middle phalanx of the 3rd finger
HP:0009349	Enlarged epiphysis of the proximal phalanx of the 3rd finger
HP:0009374	Broad phalanges of the 5th finger
HP:0009381	Short finger
HP:0009516	Enlarged epiphysis of the middle phalanx of the 2nd finger
HP:0009527	Enlarged epiphysis of the proximal phalanx of the 2nd finger
HP:0009566	Short distal phalanx of the 2nd finger
HP:0009642	Broad distal phalanx of the thumb
HP:0009768	Broad phalanges of the hand
HP:0009803	Short phalanx of finger
HP:0009836	Broad distal phalanx of finger
HP:0009844	Broad middle phalanx of finger
HP:0009880	Broad distal phalanges of all fingers
HP:0009882	Short distal phalanx of finger
HP:0010055	Broad hallux
HP:0010068	Broad first metatarsal
HP:0010105	Short first metatarsal
HP:0010107	Short proximal phalanx of hallux
HP:0010174	Broad phalanx of the toes
HP:0010241	Short proximal phalanx of finger
HP:0010493	Long metacarpals
HP:0010537	Wide cranial sutures
HP:0010580	Enlarged epiphyses
HP:0010620	Malar prominence
HP:0010759	Prominence of the premaxilla
HP:0011001	Increased bone mineral density
HP:0011300	Broad fingertip
HP:0011304	Broad thumb
HP:0011405	Childhood onset short-limb short stature
HP:0012107	Increased fibular diameter
HP:0012299	Long distal phalanx of finger
HP:0012371	Hyperplasia of midface
HP:0012802	Broad jaw
HP:0012810	Wide nasal base
HP:0100625	Enlarged thorax
HP:0100729	Large face
HP:0200083	Severe limb shortening
HP:0430028	Hyperplasia of the maxilla
*Data from Gokhman et al. 2019

## Sheet: Table S5-2
GLI3-related HPO phenotypes associated with Neanderthal anatomical characteristics*
HPO term ID	HPO term name	Phenotypes exist in 1540C mice
HP:0002986	Radial bowing
HP:0000270	Delayed cranial suture closure
HP:0000340	Sloping forehead
HP:0000269	Prominent occiput
HP:0006402	Distal shortening of limbs
HP:0010055	Broad hallux
HP:0005736	Short tibia
HP:0005616	Accelerated skeletal maturation	+
HP:0000268	Dolichocephaly
HP:0000256	Macrocephaly	+
HP:0000431	Wide nasal bridge
HP:0011304	Broad thumb
HP:0003027	Mesomelia
HP:0001837	Broad toe
*Data from human phenotype ontology (https://hpo.jax.org/app/) and Gokhman et al. 2019
